# Supplementary material for: Evaluation method of ore grade estimation effectiveness
Source: PLoS One. 2024 Sep 12;19(9):e0309696. doi: 10.1371/journal.pone.0309696 (PMC11392407; doi:10.1371/journal.pone.0309696)
Supplement: S1 File — (ZIP) [file pone.0309696.s001.zip]

Archive with 20 entries (19 files):
- Date/10-10-10-Block.txt
- Date/2024-Statistical results.xlsx
- Date/Change_IDW_cod2.m
- Date/Cross_Validation_Fe_P12.txt
- Date/Cross_Validation_Fe_P15.txt
- Date/Cross_Validation_Fe_P3.txt
- Date/Cross_Validation_Fe_P6.txt
- Date/Cross_Validation_Fe_P9.txt
- Date/C-Samples.txt
- Date/Ore Model/
- Date/Ore Model/Block.con
- Date/Ore Model/Block.mdl
- Date/Ore Model/Description.txt
- Date/Ore Model/Ore.dtm
- Date/Ore Model/Ore.str
- Date/Primary_Sample_Fe_P12.txt
- Date/Primary_Sample_Fe_P15.txt
- Date/Primary_Sample_Fe_P3.txt
- Date/Primary_Sample_Fe_P6.txt
- Date/Primary_Sample_Fe_P9.txt
