# Supplementary material for: Evaluation method of ore grade estimation effectiveness
Source: PLoS One. 2024 Sep 12;19(9):e0309696. doi: 10.1371/journal.pone.0309696 (PMC11392407; doi:10.1371/journal.pone.0309696)
Supplement: S1 File — (ZIP) [file pone.0309696.s001.zip › Date/2024-Statistical results.xlsx]

## Sheet: 综合统计分析
	样品统计
	最小值	最大值	均值	标准差	丰度	偏度
	0.25	2.1693	0.8903	0.2481	6.7009	1.4444
								偏差计算
	估值结果统计						样品点数量	最小值偏差	最大值偏差	均值偏差	标准差偏差	丰度	偏度		次数统计
	0.281332	1.8548	0.933267	0.254289	4.01489	1.04547	3	12.5328	-14.4978	4.82611	2.49472	-40.0843	-27.6193
	0.341991	1.83362	0.931711	0.242083	3.27029	0.886588	6	36.7964	-15.474	4.65141	-2.42505	-51.1963	-38.619
	0.402105	1.7373	0.930948	0.237369	2.85815	0.820995	9	60.8422	-19.9145	4.5656	-4.32531	-57.3467	-43.1601
	0.453027	1.69021	0.928075	0.228505	2.52918	0.741553	12	81.2109	-22.0849	4.24291	-7.89787	-62.2561	-48.6601
	0.495383	1.64972	0.925273	0.221345	2.40405	0.71807	15	98.153	-23.9517	3.92817	-10.7838	-64.1235	-50.2859
	交叉验证结果统计
	0.301482	1.93118	0.892046	0.232811	5.2658	1.22922		20.5926	-10.9768	0.196132	-6.16248	-21.4165	-14.8979
	0.358789	1.88781	0.89049	0.226417	4.97068	1.19497		43.5157	-12.9761	0.0213923	-8.7398	-25.8208	-17.2691
	0.424427	1.80617	0.889947	0.221295	4.48159	1.13447		69.7708	-16.7397	-0.0396118	-10.8041	-33.1196	-21.4577
	0.467764	1.75575	0.889793	0.216936	4.20575	1.11229		87.1055	-19.064	-0.0568929	-12.561	-37.236	-22.9931
	0.501249	1.70176	0.888991	0.213045	4.03634	1.10376		100.499	-21.5527	-0.147068	-14.1295	-39.7643	-23.5833
	次数统计
	0.232532	2.27692	0.879746	0.270117	6.08868	1.49088		20.9861	-18.5391	6.0837	-5.8597	-34.0598	-29.876
	0.232143	2.24905	0.887525	0.272329	5.8877	1.46788		47.3192	-18.4712	4.97861	-11.1061	-44.4556	-39.6006
	0.232075	2.29632	0.892058	0.274363	5.97715	1.4826		73.2655	-24.3445	4.35956	-13.4836	-52.182	-44.6246
	0.232617	2.30362	0.900081	0.277818	5.87129	1.47245		94.7529	-26.6279	3.11011	-17.75	-56.9229	-49.638
	0.233535	2.35509	0.910495	0.282679	5.89991	1.47558		112.123	-29.9511	1.62301	-21.6972	-59.2528	-51.3363
	距离倒数统计
	0.230129	2.20972	0.846856	0.258404	6.06309	1.44216		22.2498	-16.0616	10.2037	-1.59215	-33.7814	-27.5069
	0.22579	2.1779	0.850148	0.2544	6.01674	1.43586		51.464	-15.8078	9.594	-4.84145	-45.6469	-38.2537
	0.226901	2.2784	0.872875	0.263508	6.05683	1.44821		77.2158	-23.7495	6.65299	-9.91954	-52.8111	-43.3096
	0.228025	2.30408	0.889886	0.269325	5.90616	1.43337		98.6745	-26.6427	4.2914	-15.1564	-57.1772	-48.2652
	0.227985	2.32987	0.895739	0.270402	5.94934	1.43179		117.287	-29.1927	3.29712	-18.1422	-59.5914	-49.8481
	权重统计
	0.232994	2.27745	0.879611	0.27001	6.09232	1.49089		20.7463	-18.5579	6.09996	-5.82223	-34.0991	-29.8764
	0.232996	2.25851	0.885866	0.271462	5.899	1.46561		46.78	-18.8128	5.17525	-10.8223	-44.562	-39.5072
	0.233309	2.30326	0.893762	0.275817	5.92322	1.47647		72.3491	-24.5724	4.16055	-13.9398	-51.7467	-44.3947
	0.233817	2.31952	0.901585	0.279755	5.85507	1.47413		93.7532	-27.1309	2.93812	-18.3195	-56.8036	-49.6957
	0.234399	2.35253	0.908728	0.283266	5.86553	1.47749		111.342	-29.8747	1.82061	-21.8596	-59.014	-51.3994
									0.018796
									0.341628
									0.227906
									0.502977
									-0.0763438

## Sheet: 3样本点fe
3.85907e+07	3.16612e+06	496.38	1.15	1.24091	191	3.73482	64.7898	1.26321	1.1884	1.26684
3.85907e+07	3.16612e+06	493.38	1.25	1.2	320	6.15196	106.444	1.54058	1.48055	1.53902
3.85907e+07	3.16612e+06	490.38	1.25	1.21	362	6.40098	119.676	1.59513	1.5	1.59048
3.85907e+07	3.16612e+06	487.38	1.2	1.19	170	3.00535	56.7431	1.29195	1.18537	1.29188
3.85907e+07	3.16612e+06	484.38	1.1	1.22273	41	0.256853	13.68	1.03686	0.897656	1.03682
3.85903e+07	3.16633e+06	624.03	0.9133	1.39393	0	0	0	0.82197	0.73064	0.82197
3.85903e+07	3.16633e+06	621.03	1.0333	1.45866	0	0	0	0.92997	0.82664	0.92997
3.85903e+07	3.16633e+06	618.03	1.8	1.34266	0	0	0	1.62	1.44	1.62
3.85903e+07	3.16633e+06	615.03	1.8667	1.74334	0	0	0	1.68003	1.49336	1.68003
3.85903e+07	3.16633e+06	612.03	1.95	1.43002	0	0	0	1.755	1.56	1.755
3.85903e+07	3.16633e+06	609.03	1.2167	1.54666	0	0	0	1.09503	0.97336	1.09503
3.85903e+07	3.16633e+06	606.03	0.9833	1.35	0	0	0	0.88497	0.78664	0.88497
3.85903e+07	3.16633e+06	603.03	1.1833	1.00334	0	0	0	1.06497	0.94664	1.06497
3.85903e+07	3.16633e+06	600.03	0.9167	1.24998	0	0	0	0.82503	0.73336	0.82503
3.85903e+07	3.16633e+06	597.03	1.45	1.13802	0	0	0	1.305	1.16	1.305
3.85903e+07	3.16633e+06	594.03	1.3367	1.20334	0	0	0	1.20303	1.06936	1.20303
3.85903e+07	3.16633e+06	591.03	1.1	1.23468	0	0	0	0.99	0.88	0.99
3.85903e+07	3.16633e+06	588.03	1.1	1.22734	0	0	0	0.99	0.88	0.99
3.85903e+07	3.16633e+06	585.03	1.3	1.14304	0	0	0	1.17	1.04	1.17
3.85911e+07	3.16631e+06	502.38	1.1	1.10454	0	0	0	0.99	0.88	0.99
3.85911e+07	3.16631e+06	499.38	1.1	1.10332	0	0	0	0.99	0.88	0.99
3.85911e+07	3.16631e+06	496.38	1.0833	1.12	0	0	0	0.97497	0.86664	0.97497
3.85911e+07	3.16631e+06	493.38	1.15	0.94332	78	2.65113	25.4023	1.1282	1.11052	1.1259
3.85911e+07	3.16631e+06	490.38	0.85	1.01666	80	2.87104	26.7911	0.835649	0.832501	0.835859
3.85911e+07	3.16631e+06	457.38	0.915	0.9792	79	2.79965	26.4399	0.898601	0.892081	0.898777
3.85911e+07	3.16631e+06	454.38	0.995	1.0332	78	2.59789	25.3055	0.976134	0.957532	0.973847
3.85911e+07	3.16631e+06	451.38	1.106	1.0776	64	2.34405	21.3876	1.06894	1.04681	1.069
3.85911e+07	3.16631e+06	448.38	1.124	1.1014	64	2.37725	21.4838	1.08634	1.06618	1.08674
3.85911e+07	3.16631e+06	445.38	1.15	1.1148	168	5.48904	54.7565	1.23573	1.31446	1.23094
3.85911e+07	3.16631e+06	442.38	1.11	1.1248	109	3.54866	36.4101	1.1247	1.13415	1.12476
3.85911e+07	3.16624e+06	479.6	1.335	1.296	385	6.0565	128.551	1.7355	1.57326	1.7355
3.85911e+07	3.16624e+06	476.6	1.215	1.345	384	5.95598	127.661	1.57824	1.42421	1.57614
3.85911e+07	3.16624e+06	473.6	1.35	1.295	190	3.90655	63.0299	1.48149	1.40956	1.47977
3.85911e+07	3.16624e+06	470.6	1.355	1.341	196	4.06803	65.5057	1.49543	1.42846	1.49569
3.85911e+07	3.16624e+06	467.6	1.395	1.352	281	6.33631	93.1831	1.66277	1.66836	1.65998
3.85911e+07	3.16624e+06	464.6	1.35	1.369	91	2.44998	30.3754	1.34264	1.28669	1.3426
3.85911e+07	3.16636e+06	501.44	1.05	1.00061	64	2.19852	21.3738	1.01482	0.984256	1.01483
3.85911e+07	3.16636e+06	498.44	0.9917	1.04198	64	2.25046	21.4874	0.958472	0.932825	0.958835
3.85911e+07	3.16636e+06	495.44	1.1633	0.92	64	2.10762	21.1388	1.12432	1.08385	1.12349
3.85911e+07	3.16636e+06	492.44	0.7833	0.95698	96	2.97196	31.8802	0.783097	0.772114	0.782672
3.85911e+07	3.16636e+06	489.44	0.825	0.80498	96	3.09489	32.1951	0.824786	0.819556	0.825147
3.85911e+07	3.16636e+06	486.44	0.8083	0.82334	96	2.98773	31.9247	0.80809	0.797553	0.807764
3.85911e+07	3.16636e+06	483.44	0.8417	0.81164	80	2.5554	26.4072	0.827489	0.807769	0.826691
3.85911e+07	3.16636e+06	480.44	0.8083	0.85166	82	2.76433	27.493	0.796333	0.786269	0.796618
3.85911e+07	3.16636e+06	477.44	0.8833	0.81834	80	2.68137	26.7598	0.868387	0.854646	0.868519
3.85911e+07	3.16636e+06	474.44	0.8167	0.85166	0	0	0	0.73503	0.65336	0.73503
3.85911e+07	3.16636e+06	471.44	0.8417	0.83334	81	2.69989	27.0442	0.828364	0.815369	0.82836
3.85911e+07	3.16636e+06	468.44	0.825	0.7997	82	2.77308	27.5032	0.812786	0.802965	0.813103
3.85911e+07	3.16636e+06	465.44	0.7617	0.81502	80	2.5709	26.4446	0.74884	0.731732	0.748207
3.85911e+07	3.16636e+06	462.44	0.7917	0.78968	80	2.61212	26.5531	0.778334	0.762591	0.777943
3.85911e+07	3.16636e+06	459.44	0.8	0.79166	80	2.73353	26.8516	0.786494	0.776656	0.786841
3.85911e+07	3.16636e+06	456.44	0.7583	0.82166	80	2.62766	26.5952	0.745498	0.731156	0.745222
3.85911e+07	3.16636e+06	453.44	0.8583	0.77034	80	2.55504	26.4069	0.843809	0.823681	0.842995
3.85911e+07	3.16636e+06	450.44	0.7717	0.81166	80	2.71213	26.8338	0.758671	0.74815	0.758964
3.85911e+07	3.16636e+06	447.44	0.7917	0.78366	80	2.6809	26.7594	0.778334	0.765994	0.778451
3.85911e+07	3.16636e+06	444.44	0.7583	0.80434	0	0	0	0.68247	0.60664	0.68247
3.85911e+07	3.16636e+06	441.44	0.8333	0.83498	80	2.66687	26.7142	0.819231	0.805512	0.819237
3.85911e+07	3.16636e+06	438.44	0.9333	0.81498	80	2.72084	26.8415	0.917543	0.905325	0.917919
3.85911e+07	3.16636e+06	435.44	0.825	0.85998	80	2.57053	26.4443	0.811071	0.792522	0.810385
3.85911e+07	3.16636e+06	432.44	0.8	0.90334	80	2.61178	26.5532	0.786494	0.770569	0.786098
3.85911e+07	3.16636e+06	429.44	0.9667	0.84734	82	2.78484	27.5163	0.952388	0.941591	0.952799
3.85911e+07	3.16636e+06	426.44	0.9167	0.88666	82	2.67895	27.2581	0.903128	0.886824	0.902781
3.85911e+07	3.16636e+06	423.44	0.8033	0.91734	68	2.20912	22.4288	0.779723	0.753535	0.779032
3.85911e+07	3.16636e+06	420.44	0.8933	0.87134	72	2.45536	24.1284	0.870793	0.851705	0.871037
3.85911e+07	3.16636e+06	417.44	0.9167	0.84466	70	2.37799	23.4136	0.891699	0.869583	0.891815
3.85911e+07	3.16636e+06	414.44	0.8167	0.84534	0	0	0	0.73503	0.65336	0.73503
3.85911e+07	3.16636e+06	411.44	0.75	0.81002	59	1.85942	19.6945	0.720974	0.687147	0.720961
3.85911e+07	3.16636e+06	408.44	0.75	0.75002	61	1.95172	20.4276	0.722532	0.691473	0.722672
3.85911e+07	3.16636e+06	405.44	0.7167	0.752	122	3.81093	40.066	0.735874	0.74404	0.734381
3.85911e+07	3.16636e+06	402.44	0.72	0.76468	64	2.21203	21.4106	0.695875	0.675526	0.695967
3.85913e+07	3.16649e+06	534.16	0.9867	0.99098	66	1.59369	22.0067	0.955689	0.887626	0.955595
3.85913e+07	3.16649e+06	531.16	1.0133	0.85334	104	3.23416	34.3568	1.02146	1.01543	1.0203
3.85913e+07	3.16649e+06	528.16	0.8283	0.85734	48	1.91896	16.1223	0.786777	0.761967	0.787023
3.85913e+07	3.16649e+06	525.16	0.6367	0.8373	47	1.81359	15.4697	0.604121	0.581519	0.603678
3.85913e+07	3.16649e+06	522.16	0.7583	0.69414	55	2.09844	18.2817	0.725801	0.706078	0.725606
3.85913e+07	3.16649e+06	519.16	0.755	0.71678	57	2.19349	19.1321	0.724212	0.707489	0.724446
3.85913e+07	3.16649e+06	516.16	0.6873	0.71908	54	2.06894	17.9126	0.65713	0.6387	0.656878
3.85913e+07	3.16649e+06	513.16	0.6927	0.70592	51	1.99054	16.8251	0.660134	0.640325	0.659695
3.85913e+07	3.16649e+06	510.16	0.7	0.70722	53	2.10753	17.7999	0.668545	0.65219	0.66877
3.85913e+07	3.16649e+06	507.16	0.7317	0.70706	52	2.06443	17.3751	0.698061	0.679755	0.698089
3.85913e+07	3.16649e+06	504.16	0.7183	0.70842	0	0	0	0.64647	0.57464	0.64647
3.85913e+07	3.16649e+06	501.16	0.6987	0.70618	54	2.10938	18.0783	0.66803	0.65106	0.668134
3.85913e+07	3.16649e+06	498.16	0.6813	0.70314	54	2.12432	18.1298	0.651394	0.635483	0.651604
3.85913e+07	3.16649e+06	495.16	0.7	0.68958	51	1.97865	16.791	0.667091	0.646553	0.666573
3.85913e+07	3.16649e+06	492.16	0.6933	0.68158	59	2.18157	19.6108	0.666468	0.649156	0.666276
3.85913e+07	3.16649e+06	489.16	0.6633	0.71464	61	2.28297	20.4524	0.639008	0.625269	0.639182
3.85913e+07	3.16649e+06	486.16	0.7433	0.68398	55	2.09252	18.2457	0.711444	0.691836	0.71117
3.85913e+07	3.16649e+06	483.16	0.7	0.71866	62	2.25172	20.482	0.675091	0.658497	0.674612
3.85913e+07	3.16649e+06	480.16	0.7	0.71134	67	2.45691	22.4479	0.678727	0.667473	0.678894
3.85913e+07	3.16649e+06	477.16	0.7067	0.71732	65	2.38767	21.7015	0.683755	0.670804	0.683751
3.85913e+07	3.16649e+06	474.16	0.7433	0.7	0	0	0	0.66897	0.59464	0.66897
3.85913e+07	3.16649e+06	471.16	0.6933	0.70774	70	2.51544	23.4178	0.674392	0.663621	0.674489
3.85913e+07	3.16649e+06	468.16	0.6727	0.7529	71	2.55206	23.8032	0.655053	0.645442	0.655254
3.85913e+07	3.16649e+06	465.16	0.8173	0.72774	68	2.39315	22.439	0.793312	0.776066	0.792635
3.85913e+07	3.16649e+06	462.16	0.8	0.78414	72	2.53128	23.9419	0.779844	0.766545	0.779598
3.85913e+07	3.16649e+06	459.16	0.8067	0.8232	75	2.70333	25.08	0.78889	0.781637	0.788984
3.85913e+07	3.16649e+06	456.16	0.846	0.82362	70	2.47926	23.2387	0.822927	0.807871	0.822574
3.85913e+07	3.16649e+06	453.16	0.824	0.84242	74	2.6019	24.4668	0.804952	0.793177	0.804332
3.85913e+07	3.16649e+06	450.16	0.8567	0.85612	78	2.75746	26.1488	0.840456	0.832982	0.840735
3.85913e+07	3.16649e+06	447.16	0.8933	0.84748	78	2.72971	26.0455	0.876362	0.86702	0.876366
3.85913e+07	3.16649e+06	444.16	0.85	0.8845	0	0	0	0.765	0.68	0.765
3.85913e+07	3.16649e+06	441.16	0.8593	0.88558	57	2.19855	19.0811	0.824258	0.805497	0.824389
3.85913e+07	3.16649e+06	438.16	0.9173	0.87104	57	2.21362	19.1335	0.879893	0.86073	0.880182
3.85913e+07	3.16649e+06	435.16	0.8933	0.88146	57	2.11754	18.7854	0.856872	0.832847	0.856186
3.85913e+07	3.16649e+06	432.16	0.8567	0.8997	51	2.06852	16.9487	0.816424	0.796099	0.81621
3.85913e+07	3.16649e+06	429.16	0.8973	0.86906	51	2.12338	17.139	0.855115	0.836903	0.855423
3.85913e+07	3.16649e+06	426.16	0.8693	0.85958	51	2.0583	16.9124	0.828432	0.807253	0.828117
3.85913e+07	3.16649e+06	423.16	0.8233	0.88718	46	1.93224	15.1579	0.780317	0.758051	0.779801
3.85913e+07	3.16649e+06	420.16	0.9	0.87026	46	2.02008	15.4666	0.853013	0.833612	0.853313
3.85913e+07	3.16649e+06	417.16	0.9	0.90728	46	1.99337	15.3754	0.853013	0.83211	0.853058
3.85913e+07	3.16649e+06	414.16	0.9047	0.9108	0	0	0	0.81423	0.72376	0.81423
3.85913e+07	3.16649e+06	411.16	0.927	0.91256	30	1.48204	10.0657	0.863194	0.827452	0.863334
3.85913e+07	3.16649e+06	408.16	0.9267	0.89642	30	1.4962	10.1108	0.862914	0.828005	0.863185
3.85913e+07	3.16649e+06	405.16	0.8617	0.9142	47	2.26727	15.2365	0.817608	0.811448	0.816383
3.85913e+07	3.16649e+06	402.16	0.8953	0.88202	17	0.96202	5.72575	0.821583	0.770063	0.821721
3.85913e+07	3.16645e+06	508.49	0.7817	0.6928	184	5.77312	60.8343	0.852967	0.90737	0.8515
3.85913e+07	3.16645e+06	505.49	0.682	0.70268	183	5.69241	59.9363	0.743469	0.788202	0.740992
3.85913e+07	3.16652e+06	546.23	0.95	0.984364	32	1.37216	11.0227	0.886584	0.841459	0.887583
3.85913e+07	3.16652e+06	543.23	0.995	0.9586	71	2.85066	23.4411	0.968897	0.973248	0.968075
3.85913e+07	3.16652e+06	540.23	0.928	1.0028	71	2.87605	23.4333	0.903655	0.909185	0.902865
3.85913e+07	3.16652e+06	537.23	1.037	0.9722	48	1.94675	16.0462	0.985015	0.955754	0.985077
3.85913e+07	3.16652e+06	534.23	1.005	0.9824	0	0	0	0.9045	0.804	0.9045
3.85913e+07	3.16652e+06	531.23	0.955	1.0726	47	1.90704	15.7343	0.906134	0.877809	0.906256
3.85913e+07	3.16652e+06	528.23	1.103	1.0418	47	1.94421	15.8114	1.04656	1.01641	1.04697
3.85913e+07	3.16652e+06	525.23	1.147	1.0202	46	1.77549	15.1211	1.08712	1.04486	1.08627
3.85913e+07	3.16652e+06	522.23	0.97	1.0748	46	1.83795	15.2606	0.919358	0.887409	0.91906
3.85913e+07	3.16652e+06	519.23	0.995	1.0534	47	1.96532	15.8294	0.944087	0.9182	0.944508
3.85913e+07	3.16652e+06	516.23	1.09	1.0566	46	1.83035	15.2436	1.03309	0.996673	1.0327
3.85913e+07	3.16652e+06	513.23	1.118	1.0598	46	1.78367	15.1345	1.05963	1.01902	1.05885
3.85913e+07	3.16652e+06	510.23	1.057	1.0672	47	1.95124	15.8175	1.00292	0.974484	1.00332
3.85913e+07	3.16652e+06	507.23	1.005	1.0824	47	1.90142	15.7147	0.953575	0.923415	0.953642
3.85913e+07	3.16652e+06	504.23	1.09	1.0714	0	0	0	0.981	0.872	0.981
3.85913e+07	3.16652e+06	501.23	1.145	1.1222	46	1.89688	15.4001	1.08522	1.05173	1.08537
3.85913e+07	3.16652e+06	498.23	1.213	1.2108	46	1.93518	15.4801	1.14967	1.11709	1.15013
3.85913e+07	3.16652e+06	495.23	1.337	1.2762	45	1.76432	14.7865	1.26581	1.21701	1.26482
3.85913e+07	3.16652e+06	492.23	1.405	1.22	46	1.8395	15.2601	1.33165	1.28551	1.33121
3.85913e+07	3.16652e+06	489.23	1.21	1.1642	47	1.96845	15.8303	1.14809	1.11684	1.1486
3.85913e+07	3.16652e+06	486.23	1.006	1.1646	46	1.83183	15.2431	0.953479	0.919959	0.953115
3.85913e+07	3.16652e+06	483.23	0.999	1.0244	113	3.48613	36.5824	1.01639	1.01683	1.01282
3.85913e+07	3.16652e+06	480.23	0.95	0.9808	125	4.07469	41.7638	0.978377	1.0019	0.978455
3.85913e+07	3.16655e+06	569.63	0.8	1.008	142	2.59299	47.7374	0.838026	0.769629	0.838832
3.85913e+07	3.16655e+06	566.63	1.168	0.802	139	2.53914	46.3753	1.21988	1.11973	1.21974
3.85913e+07	3.16655e+06	563.63	0.74	0.9992	228	4.40809	75.4668	0.841294	0.795843	0.839769
3.85913e+07	3.16655e+06	560.63	0.93	0.8912	101	2.07951	33.7117	0.93459	0.864853	0.934555
3.85913e+07	3.16655e+06	557.63	0.904	0.8984	98	2.02876	32.7076	0.905644	0.837807	0.905603
3.85913e+07	3.16655e+06	554.63	0.946	0.9092	0	0	0	0.8514	0.7568	0.8514
3.85913e+07	3.16655e+06	551.63	0.904	0.88772	110	2.77467	36.6841	0.916914	0.879945	0.916788
3.85913e+07	3.16655e+06	548.63	0.8213	0.91028	112	2.88491	37.4553	0.834739	0.805103	0.834889
3.85913e+07	3.16655e+06	545.63	0.8987	0.86852	109	2.71176	36.1824	0.910605	0.871253	0.910011
3.85913e+07	3.16655e+06	542.63	0.95	0.84374	107	3.00575	35.5382	0.96061	0.938439	0.960052
3.85913e+07	3.16655e+06	539.63	0.8	0.89674	109	3.12068	36.4966	0.810597	0.79601	0.81085
3.85913e+07	3.16655e+06	536.63	0.8425	0.79112	108	3.04573	35.9649	0.852785	0.834352	0.852533
3.85913e+07	3.16655e+06	533.63	0.7893	0.8078	99	2.85602	32.7316	0.791555	0.772309	0.790758
3.85913e+07	3.16655e+06	530.63	0.777	0.77514	103	3.02318	34.4822	0.782449	0.768391	0.782668
3.85913e+07	3.16655e+06	527.63	0.7273	0.73974	101	2.98456	33.7863	0.730889	0.717486	0.731031
3.85913e+07	3.16655e+06	524.63	0.6777	0.67932	1	0.011686	0.33306	0.610634	0.542655	0.610632
3.85913e+07	3.16655e+06	521.63	0.628	0.70122	98	2.92292	32.6879	0.629142	0.617107	0.629075
3.85913e+07	3.16655e+06	518.63	0.686	0.69822	98	2.96422	32.8241	0.687247	0.675871	0.687465
3.85913e+07	3.16655e+06	515.63	0.7787	0.7252	96	2.83735	31.8211	0.778498	0.761029	0.777933
3.85913e+07	3.16655e+06	512.63	0.813	0.79544	84	2.63671	27.8755	0.802653	0.784357	0.802218
3.85913e+07	3.16655e+06	509.63	0.8669	0.81382	86	2.75078	28.8239	0.857668	0.842538	0.857961
3.85913e+07	3.16655e+06	506.63	0.8322	0.84266	84	2.6635	27.9672	0.821608	0.804274	0.8214
3.85913e+07	3.16655e+06	503.63	0.83	0.82308	72	2.31756	23.754	0.809088	0.784205	0.808348
3.85913e+07	3.16655e+06	500.63	0.8195	0.82324	74	2.46049	24.8031	0.800556	0.781604	0.800797
3.85913e+07	3.16655e+06	497.63	0.812	0.78632	72	2.42206	24.1094	0.791542	0.772501	0.791715
3.85913e+07	3.16655e+06	494.63	0.7313	0.78338	0	0	0	0.65817	0.58504	0.65817
3.85913e+07	3.16655e+06	491.63	0.7367	0.78204	79	2.60959	26.3537	0.723497	0.709497	0.723441
3.85913e+07	3.16655e+06	488.63	0.8178	0.76694	80	2.66344	26.8184	0.803993	0.790354	0.804264
3.85913e+07	3.16655e+06	485.63	0.815	0.78126	78	2.53775	25.8277	0.799547	0.781247	0.798998
3.85913e+07	3.16655e+06	482.63	0.767	0.80484	70	2.42571	23.2116	0.746082	0.729865	0.745697
3.85913e+07	3.16655e+06	479.63	0.8067	0.78212	72	2.53908	24.1535	0.786375	0.773358	0.786659
3.85913e+07	3.16655e+06	476.63	0.7808	0.76248	70	2.45232	23.3015	0.759505	0.744295	0.759332
3.85913e+07	3.16655e+06	473.63	0.716	0.81732	55	2.00653	18.0963	0.685314	0.662578	0.684717
3.85913e+07	3.16655e+06	470.63	0.797	0.81496	58	2.19213	19.4536	0.765327	0.746779	0.765544
3.85913e+07	3.16655e+06	467.63	0.931	0.9028	55	2.11031	18.4378	0.8911	0.867575	0.891312
3.85913e+07	3.16655e+06	464.63	0.985	0.9338	0	0	0	0.8865	0.788	0.8865
3.85913e+07	3.16655e+06	461.63	0.95	0.943	73	2.55604	24.3477	0.927052	0.911742	0.926972
3.85913e+07	3.16655e+06	458.63	0.907	0.9026	76	2.65415	25.4717	0.887918	0.876034	0.888187
3.85913e+07	3.16655e+06	455.63	0.814	0.8874	71	2.44273	23.4941	0.792646	0.775455	0.792107
3.85913e+07	3.16655e+06	452.63	0.8365	0.8218	86	2.77513	28.5363	0.827592	0.814265	0.827126
3.85913e+07	3.16655e+06	449.63	0.787	0.7974	90	2.9302	30.1454	0.78189	0.773707	0.782121
3.85913e+07	3.16655e+06	446.63	0.75	0.78502	87	2.81725	28.9665	0.742792	0.732038	0.742599
3.85913e+07	3.16655e+06	443.63	0.7573	0.80094	89	2.7928	29.3918	0.751596	0.738007	0.750829
3.85913e+07	3.16655e+06	440.63	0.808	0.8284	90	2.92682	30.1493	0.802753	0.794182	0.803001
3.85913e+07	3.16655e+06	437.63	0.8887	0.81466	91	2.93073	30.4498	0.883853	0.873719	0.884032
3.85913e+07	3.16655e+06	434.63	0.85	0.85708	0	0	0	0.765	0.68	0.765
3.85913e+07	3.16655e+06	431.63	0.85	0.85186	87	2.84311	29.0205	0.841831	0.831017	0.841755
3.85913e+07	3.16655e+06	428.63	0.8353	0.82768	87	2.88467	29.1608	0.827272	0.818815	0.827562
3.85913e+07	3.16655e+06	425.63	0.7942	0.84412	87	2.78713	28.8188	0.786567	0.773685	0.785998
3.85913e+07	3.16655e+06	422.63	0.85	0.82582	76	2.59293	25.2052	0.832117	0.817728	0.831664
3.85913e+07	3.16655e+06	419.63	0.85	0.83512	76	2.67735	25.4927	0.832117	0.822212	0.832425
3.85913e+07	3.16655e+06	416.63	0.8407	0.8228	76	2.62015	25.3021	0.823013	0.810211	0.822818
3.85913e+07	3.16655e+06	413.63	0.782	0.79668	50	2.00017	16.4249	0.744423	0.723343	0.743766
3.85913e+07	3.16655e+06	410.63	0.726	0.82114	54	2.16325	18.1348	0.694131	0.678942	0.694367
3.85913e+07	3.16655e+06	407.63	0.85	0.78348	54	2.15474	18.1082	0.812688	0.794453	0.812894
3.85913e+07	3.16655e+06	404.63	0.8417	0.82062	4	0.050563	1.33205	0.761028	0.67602	0.761019
3.85913e+07	3.16655e+06	401.63	0.8	0.82192	30	1.39053	10.0123	0.744935	0.709516	0.744923
3.85913e+07	3.16655e+06	398.63	0.8031	0.81634	30	1.42762	10.1162	0.747822	0.714127	0.74807
3.85913e+07	3.16655e+06	395.63	0.82	0.809273	30	1.34152	9.87151	0.763558	0.724743	0.763187
3.85915e+07	3.16652e+06	604.87	0.8367	0.73066	69	2.49564	22.997	0.813012	0.799846	0.812902
3.85915e+07	3.16652e+06	601.87	0.65	0.766	117	4.27224	38.1632	0.664013	0.693533	0.662187
3.85915e+07	3.16652e+06	598.87	0.6533	0.68426	53	2.26829	17.8482	0.623944	0.615243	0.624252
3.85915e+07	3.16652e+06	595.87	0.7013	0.68814	50	1.95451	16.5027	0.667601	0.646696	0.667182
3.85915e+07	3.16652e+06	592.87	0.7187	0.68986	51	1.99152	16.8173	0.684912	0.664403	0.684439
3.85915e+07	3.16652e+06	589.87	0.6967	0.69042	51	2.2129	17.1998	0.663946	0.653703	0.664317
3.85915e+07	3.16652e+06	586.87	0.6567	0.7211	51	2.0753	16.9829	0.625827	0.610525	0.625733
3.85915e+07	3.16652e+06	583.87	0.7467	0.68202	25	0.481123	8.31456	0.691425	0.61981	0.691348
3.85915e+07	3.16652e+06	580.87	0.7	0.71134	50	2.09969	16.8016	0.666364	0.651847	0.666596
3.85915e+07	3.16652e+06	577.87	0.7033	0.72934	50	2.1107	16.8184	0.669505	0.655404	0.669775
3.85915e+07	3.16652e+06	574.87	0.75	0.7523	25	1.40888	8.06543	0.694481	0.666031	0.693822
3.85915e+07	3.16652e+06	571.87	0.7533	0.77998	50	2.01827	16.6307	0.717102	0.697648	0.716952
3.85915e+07	3.16652e+06	568.87	0.8483	0.77024	50	2.17604	16.8697	0.807538	0.793993	0.807999
3.85915e+07	3.16652e+06	565.87	0.7973	0.84106	50	1.95434	16.4996	0.758988	0.735212	0.758503
3.85915e+07	3.16652e+06	562.87	0.731	0.90726	50	1.94498	16.4856	0.695874	0.673648	0.695398
3.85915e+07	3.16652e+06	559.87	1.0467	0.83774	50	2.17268	16.8654	0.996404	0.979472	0.996959
3.85915e+07	3.16652e+06	556.87	0.9467	0.912	50	2.02967	16.649	0.901209	0.877434	0.901074
3.85915e+07	3.16652e+06	553.87	0.8333	0.90802	0	0	0	0.74997	0.66664	0.74997
3.85915e+07	3.16652e+06	550.87	0.8	0.86266	161	5.01228	52.3135	0.853818	0.890575	0.850223
3.85915e+07	3.16652e+06	547.87	0.85	0.82666	170	5.4442	56.7656	0.91513	0.969179	0.915137
3.85915e+07	3.1665e+06	606.08	0.45	0.457473	24	1.62683	8.08393	0.416221	0.405748	0.416319
3.85915e+07	3.1665e+06	603.08	0.4067	0.48578	37	2.21792	12.081	0.381664	0.381728	0.381318
3.85915e+07	3.1665e+06	600.08	0.4658	0.4916	36	2.19162	11.6221	0.436642	0.436434	0.436065
3.85915e+07	3.1665e+06	597.08	0.5973	0.45082	21	1.3143	7.00235	0.550602	0.526897	0.550584
3.85915e+07	3.1665e+06	594.08	0.4579	0.57884	30	1.24675	9.76871	0.426382	0.401995	0.426028
3.85915e+07	3.1665e+06	591.08	0.5248	0.56262	33	1.60089	11.0927	0.490313	0.472341	0.490434
3.85915e+07	3.1665e+06	582.08	0.7	0.65625	34	1.39709	11.2884	0.654727	0.621113	0.654588
3.85915e+07	3.1665e+06	579.08	0.6625	0.67	37	1.64455	12.4418	0.621718	0.598084	0.621898
3.85915e+07	3.1665e+06	576.08	0.65	0.665	34	1.37558	11.2433	0.607961	0.575874	0.60774
3.85915e+07	3.1665e+06	573.08	0.65	0.65	35	1.36189	11.5199	0.608636	0.575318	0.608299
3.85915e+07	3.1665e+06	570.08	0.65	0.652	36	1.50884	12.126	0.609312	0.581287	0.609525
3.85915e+07	3.1665e+06	567.08	0.65	0.654	35	1.43655	11.6871	0.608636	0.578351	0.608638
3.85915e+07	3.1665e+06	564.08	0.66	0.658	0	0	0	0.594	0.528	0.594
3.85915e+07	3.1665e+06	561.08	0.67	0.66732	34	1.44444	11.4042	0.626668	0.596476	0.626775
3.85915e+07	3.1665e+06	558.08	0.6833	0.72668	35	1.47951	11.7778	0.639817	0.609815	0.640011
3.85915e+07	3.1665e+06	555.08	0.8167	0.76132	34	1.32958	11.1489	0.76388	0.721216	0.763362
3.85915e+07	3.1665e+06	552.08	0.85	0.80668	74	2.45631	24.1149	0.830351	0.810472	0.828781
3.85915e+07	3.1665e+06	549.08	0.74	0.87134	84	3.01384	28.0812	0.730582	0.731369	0.73066
3.85915e+07	3.16649e+06	604.62	0.25	0.301482	30	1.99092	10.6887	0.232792	0.231103	0.233315
3.85915e+07	3.16649e+06	583.62	1	0.736364	35	1.8602	11.3151	0.936364	0.916245	0.935208
3.85915e+07	3.16649e+06	580.62	0.7	0.87	28	1.60461	9.41786	0.650364	0.630191	0.650513
3.85915e+07	3.16649e+06	577.62	0.8	0.78	26	1.48165	8.49819	0.74161	0.714071	0.741154
3.85915e+07	3.16649e+06	574.62	0.75	0.772	0	0	0	0.675	0.6	0.675
3.85915e+07	3.16649e+06	571.62	0.78	0.71	20	1.09494	6.67223	0.718208	0.67737	0.718194
3.85915e+07	3.16649e+06	568.62	0.6	0.802	20	1.16625	6.79479	0.552468	0.523728	0.552686
3.85915e+07	3.16649e+06	565.62	0.85	0.716	20	1.0236	6.53298	0.782662	0.73437	0.782279
3.85915e+07	3.16649e+06	562.62	0.8	0.904	19	1.02988	6.23344	0.735792	0.691486	0.735517
3.85915e+07	3.16649e+06	559.62	0.95	0.858	20	1.17341	6.79838	0.87474	0.82966	0.875096
3.85915e+07	3.16649e+06	556.62	0.92	0.9	19	1.06336	6.29889	0.846161	0.797134	0.846032
3.85915e+07	3.16649e+06	553.62	0.9	0.898	17	0.81111	5.51321	0.825896	0.765618	0.825439
3.85915e+07	3.16649e+06	550.62	0.85	0.85334	19	1.13191	6.43756	0.781779	0.740123	0.782026
3.85915e+07	3.16649e+06	547.62	0.8	0.87334	19	1.11524	6.40896	0.735792	0.695754	0.735954
3.85915e+07	3.16649e+06	544.62	0.8667	0.86332	0	0	0	0.78003	0.69336	0.78003
3.85915e+07	3.16649e+06	541.62	0.9333	0.88668	22	1.22304	7.33385	0.861303	0.81797	0.861268
3.85915e+07	3.16649e+06	538.62	0.95	0.89998	23	1.3284	7.79103	0.877701	0.838862	0.87803
3.85915e+07	3.16649e+06	535.62	0.8833	0.91998	20	1.02551	6.53274	0.813324	0.763246	0.812925
3.85915e+07	3.16649e+06	532.62	0.8833	0.89398	26	1.26135	8.55752	0.818831	0.776264	0.81849
3.85915e+07	3.16649e+06	529.62	0.9333	0.83334	34	1.6373	11.4226	0.872939	0.842131	0.873142
3.85915e+07	3.16649e+06	526.62	0.8367	0.84066	29	1.37311	9.61904	0.77824	0.741154	0.778073
3.85915e+07	3.16649e+06	523.62	0.7267	0.80134	33	1.35459	10.7855	0.678945	0.642874	0.678418
3.85915e+07	3.16649e+06	520.62	0.7	0.73802	45	1.8049	15.0832	0.662727	0.638952	0.662853
3.85915e+07	3.16649e+06	517.62	0.7	0.71266	40	1.66799	13.4124	0.659091	0.632963	0.659214
3.85915e+07	3.16649e+06	514.62	0.7183	0.89736	0	0	0	0.64647	0.57464	0.64647
3.85915e+07	3.16649e+06	511.62	1.1934	0.83428	53	1.94392	17.6753	1.13977	1.09969	1.13969
3.85915e+07	3.16649e+06	508.62	1.0174	0.99404	56	2.06061	18.8113	0.974854	0.944929	0.975212
3.85915e+07	3.16649e+06	505.62	0.9167	0.94564	50	1.81697	16.4998	0.872651	0.837445	0.872094
3.85915e+07	3.16649e+06	502.62	0.75	0.89684	45	1.79526	14.8735	0.710065	0.68414	0.70971
3.85915e+07	3.16649e+06	499.62	0.8167	0.96198	45	1.93658	15.1672	0.773213	0.752195	0.773574
3.85915e+07	3.16649e+06	496.62	1.1383	0.89	45	1.83211	14.9593	1.07769	1.04096	1.07746
3.85915e+07	3.16649e+06	493.62	1.0333	0.93532	87	2.51853	28.2919	1.02337	0.989265	1.02093
3.85915e+07	3.16649e+06	490.62	0.8	0.96098	87	2.72512	29.1371	0.792312	0.776235	0.79253
3.85915e+07	3.16646e+06	589.61	0.9	0.819091	69	3.00585	23.3368	0.874519	0.889053	0.875353
3.85915e+07	3.16646e+06	586.61	0.9	0.796	57	2.35408	19.0575	0.863299	0.852397	0.86337
3.85915e+07	3.16646e+06	583.61	0.75	0.812	111	4.17089	36.0947	0.761494	0.795481	0.759234
3.85915e+07	3.16646e+06	580.61	0.68	0.77	58	2.32777	19.4877	0.652977	0.642915	0.653234
3.85915e+07	3.16646e+06	577.61	0.8	0.712	58	2.3087	19.4482	0.768208	0.755417	0.768412
3.85915e+07	3.16646e+06	574.61	0.75	0.736	0	0	0	0.675	0.6	0.675
3.85915e+07	3.16646e+06	571.61	0.7	0.72	68	2.48247	22.6828	0.679455	0.668592	0.679406
3.85915e+07	3.16646e+06	568.61	0.65	0.71	68	2.56077	22.8465	0.630922	0.624015	0.631208
3.85915e+07	3.16646e+06	565.61	0.7	0.64	68	2.39993	22.4707	0.679455	0.664981	0.678944
3.85915e+07	3.16646e+06	562.61	0.6	0.69	77	2.56491	25.5241	0.588	0.576169	0.587653
3.85915e+07	3.16646e+06	559.61	0.7	0.68	78	2.72394	26.189	0.686727	0.679154	0.687043
3.85915e+07	3.16646e+06	556.61	0.75	0.696	78	2.6145	25.9523	0.735779	0.722536	0.735565
3.85915e+07	3.16646e+06	553.61	0.69	0.73	72	2.39471	23.7212	0.672616	0.655256	0.67193
3.85915e+07	3.16646e+06	550.61	0.7	0.726	72	2.56928	24.1595	0.682364	0.672389	0.682622
3.85915e+07	3.16646e+06	547.61	0.75	0.738	72	2.55018	24.1193	0.731104	0.719521	0.731287
3.85915e+07	3.16646e+06	544.61	0.8	0.78	0	0	0	0.72	0.64	0.72
3.85915e+07	3.16646e+06	541.61	0.85	0.81	51	2.02075	17.0128	0.810039	0.787336	0.809996
3.85915e+07	3.16646e+06	535.61	0.75	0.948	113	3.94137	36.871	0.763052	0.784724	0.761046
3.85915e+07	3.16646e+06	532.61	1.095	0.949999	70	2.39207	23.375	1.06514	1.03968	1.06514
3.85915e+07	3.16655e+06	612.31	1.6	1.9223	72	2.55344	23.9381	1.55969	1.5353	1.55918
3.85915e+07	3.16655e+06	609.31	2.088	1.68106	71	2.57778	23.8178	2.03322	2.00675	2.03395
3.85915e+07	3.16655e+06	606.31	1.7933	1.80268	71	2.50999	23.5664	1.74625	1.71592	1.74547
3.85915e+07	3.16655e+06	603.31	1.6187	1.93118	144	3.39889	47.7659	1.699	1.63877	1.69741
3.85915e+07	3.16655e+06	600.31	2.1693	1.5947	144	3.49863	48.1593	2.27692	2.20972	2.27745
3.85915e+07	3.16655e+06	597.31	1.7307	1.70134	144	3.47626	48.0749	1.81656	1.76052	1.81652
3.85915e+07	3.16655e+06	594.31	1.2747	1.64518	0	0	0	1.14723	1.01976	1.14723
3.85915e+07	3.16655e+06	591.31	1.2976	1.35086	213	4.11061	71.0755	1.455	1.3714	1.45482
3.85915e+07	3.16655e+06	588.31	1.2371	1.29398	213	4.13394	71.166	1.38716	1.30926	1.38733
3.85915e+07	3.16655e+06	585.31	1.3	1.27436	213	4.03405	70.7585	1.45769	1.36772	1.45622
3.85915e+07	3.16655e+06	582.31	1.3	1.26794	234	4.23926	77.9115	1.48605	1.38439	1.48516
3.85915e+07	3.16655e+06	579.31	1.2513	1.19652	239	4.36636	79.8355	1.43688	1.34247	1.43701
3.85915e+07	3.16655e+06	576.31	1.1413	1.20052	236	4.2625	78.5807	1.30701	1.21704	1.30623
3.85915e+07	3.16655e+06	573.31	1.1	1.1725	227	4.15628	75.4204	1.24943	1.1657	1.24815
3.85915e+07	3.16655e+06	570.31	1.1643	1.15788	230	4.29064	76.8339	1.32609	1.24362	1.32623
3.85915e+07	3.16655e+06	567.31	1.1682	1.18692	229	4.2584	76.4125	1.32932	1.24543	1.32914
3.85915e+07	3.16655e+06	564.31	1.253	1.2552	0	0	0	1.1277	1.0024	1.1277
3.85915e+07	3.16655e+06	561.31	1.3623	1.2072	212	4.14488	70.7421	1.52613	1.4427	1.52594
3.85915e+07	3.16655e+06	558.31	1.215	1.23552	212	4.16844	70.8338	1.36112	1.28849	1.36129
3.85915e+07	3.16655e+06	555.31	1.1	1.37114	211	4.0592	70.0909	1.23114	1.15903	1.22991
3.85915e+07	3.16655e+06	552.31	1.5317	1.30488	192	3.96115	63.9125	1.68407	1.60451	1.68314
3.85915e+07	3.16655e+06	549.31	1.5547	1.39268	192	4.02743	64.1716	1.70936	1.63504	1.70967
3.85915e+07	3.16655e+06	546.31	1.4	1.4289	192	3.96188	63.9158	1.53927	1.46661	1.53843
3.85915e+07	3.16655e+06	543.31	1.2517	1.31094	173	3.7651	57.4244	1.35151	1.29586	1.35019
3.85915e+07	3.16655e+06	540.31	1.1	1.2452	173	3.86599	57.8313	1.18771	1.14575	1.18794
3.85915e+07	3.16655e+06	537.31	1.2113	1.1984	173	3.84326	57.7443	1.30789	1.25995	1.30781
3.85915e+07	3.16655e+06	534.31	1.3	1.18132	0	0	0	1.17	1.04	1.17
3.85915e+07	3.16655e+06	531.31	1.192	1.22386	159	3.83196	53.0724	1.26971	1.23904	1.26965
3.85915e+07	3.16655e+06	528.31	1.154	1.24272	161	3.8934	53.8204	1.23163	1.20397	1.23186
3.85915e+07	3.16655e+06	525.31	1.2648	1.22368	158	3.72085	52.4232	1.34594	1.30593	1.34464
3.85915e+07	3.16655e+06	522.31	1.3092	1.2853	149	3.80176	49.5762	1.38095	1.35839	1.38024
3.85915e+07	3.16655e+06	519.31	1.3268	1.2457	154	3.97635	51.4731	1.40641	1.39113	1.40663
3.85915e+07	3.16655e+06	516.31	1.2433	1.19486	150	3.81909	49.9107	1.31273	1.29136	1.31206
3.85915e+07	3.16655e+06	513.31	1.1235	1.19216	139	3.63498	46.0846	1.1734	1.154	1.17226
3.85915e+07	3.16655e+06	510.31	1.0737	1.10766	141	3.77738	47.1496	1.12362	1.11241	1.12385
3.85915e+07	3.16655e+06	507.31	1.024	1.04468	139	3.71468	46.4131	1.06948	1.0569	1.06949
3.85915e+07	3.16655e+06	504.31	1	1.05474	0	0	0	0.9	0.8	0.9
3.85915e+07	3.16655e+06	501.31	1.076	1.12278	122	3.45583	40.7415	1.10479	1.09317	1.10481
3.85915e+07	3.16655e+06	498.31	1.15	1.2342	122	3.4796	40.8313	1.18077	1.17006	1.18111
3.85915e+07	3.16655e+06	495.31	1.3139	1.23168	122	3.37799	40.4272	1.34905	1.32847	1.34779
3.85915e+07	3.16655e+06	492.31	1.3912	1.20744	107	3.12083	35.5846	1.40674	1.38427	1.40612
3.85915e+07	3.16655e+06	489.31	1.1297	1.17006	107	3.18624	35.8282	1.14232	1.12869	1.14267
3.85915e+07	3.16655e+06	486.31	0.877	1.05012	107	3.1215	35.5871	0.886795	0.872671	0.886413
3.85915e+07	3.16655e+06	483.31	0.8	0.9172	89	2.85887	29.4378	0.793974	0.782921	0.793279
3.85915e+07	3.16655e+06	477.31	1.031	0.90752	89	2.9372	29.7397	1.02323	1.01404	1.02331
3.85915e+07	3.16655e+06	474.31	0.9683	1.03698	0	0	0	0.87147	0.77464	0.87147
3.85915e+07	3.16655e+06	471.31	1.0448	1.00684	70	2.48727	23.3976	1.01631	0.998234	1.01639
3.85915e+07	3.16655e+06	468.31	1.0333	1.05158	148	4.63844	48.6821	1.08886	1.12615	1.08649
3.85915e+07	3.16655e+06	465.31	1.1	1.06228	148	4.68261	49.1565	1.15914	1.20188	1.15825
3.85915e+07	3.16655e+06	462.31	1.1	1.07177	78	2.4088	26.7638	1.07914	1.04558	1.08161
3.85916e+07	3.16651e+06	638.55	1.08	1.02455	0	0	0	0.972	0.864	0.972
3.85916e+07	3.16651e+06	635.55	1.01	1.058	0	0	0	0.909	0.808	0.909
3.85916e+07	3.16651e+06	632.55	1.05	1.032	0	0	0	0.945	0.84	0.945
3.85916e+07	3.16651e+06	629.55	1.03	0.9748	0	0	0	0.927	0.824	0.927
3.85916e+07	3.16651e+06	626.55	0.936	0.9692	0	0	0	0.8424	0.7488	0.8424
3.85916e+07	3.16651e+06	623.55	0.902	0.9732	17	0.456055	5.64133	0.827731	0.747306	0.827633
3.85916e+07	3.16651e+06	620.55	0.982	0.928	17	0.460393	5.68112	0.901144	0.813852	0.901159
3.85916e+07	3.16651e+06	617.55	0.95	0.9532	17	0.459998	5.67755	0.871779	0.787308	0.871783
3.85916e+07	3.16651e+06	614.55	0.95	0.9284	0	0	0	0.855	0.76	0.855
3.85916e+07	3.16651e+06	611.55	0.88	0.77	58	2.30777	19.3444	0.845029	0.830908	0.844969
3.85916e+07	3.16651e+06	608.55	0.62	0.7888	59	2.47364	19.8832	0.596005	0.591839	0.596359
3.85916e+07	3.16651e+06	605.55	0.71	0.7296	57	2.16693	18.7715	0.681047	0.664143	0.680471
3.85916e+07	3.16651e+06	602.55	0.764	0.7184	57	2.20493	18.8434	0.732845	0.716469	0.732396
3.85916e+07	3.16651e+06	599.55	0.776	0.6876	57	2.46719	19.2361	0.744355	0.74044	0.744848
3.85916e+07	3.16651e+06	596.55	0.6	0.6724	57	2.24534	18.9206	0.575532	0.564187	0.575324
3.85916e+07	3.16651e+06	593.55	0.6	0.6392	57	2.13238	18.7099	0.575532	0.559952	0.574931
3.85916e+07	3.16651e+06	590.55	0.61	0.6152	57	2.39048	19.1809	0.585125	0.579123	0.585407
3.85916e+07	3.16651e+06	587.55	0.636	0.6216	57	2.33955	19.1092	0.610064	0.601783	0.610217
3.85916e+07	3.16651e+06	584.55	0.604	0.6484	0	0	0	0.5436	0.4832	0.5436
3.85916e+07	3.16651e+06	581.55	0.68	0.6128	57	2.29005	19.0129	0.65227	0.641312	0.652229
3.85916e+07	3.16651e+06	578.55	0.61	0.6488	57	2.43144	19.2133	0.585125	0.580684	0.585468
3.85916e+07	3.16651e+06	575.55	0.64	0.62	57	2.16594	18.7738	0.613901	0.598624	0.613387
3.85916e+07	3.16651e+06	572.55	0.6	0.618	57	2.20321	18.845	0.575532	0.562608	0.575183
3.85916e+07	3.16651e+06	569.55	0.6	0.608	57	2.45655	19.2325	0.575532	0.572107	0.575906
3.85916e+07	3.16651e+06	566.55	0.6	0.6128	57	2.24323	18.9225	0.575532	0.564108	0.575328
3.85916e+07	3.16651e+06	563.55	0.61	0.6228	57	2.13168	18.7116	0.585125	0.569258	0.584516
3.85916e+07	3.16651e+06	560.55	0.644	0.6144	57	2.38388	19.1793	0.617738	0.611136	0.618033
3.85916e+07	3.16651e+06	557.55	0.626	0.6396	57	2.33497	19.1091	0.600472	0.592142	0.600622
3.85916e+07	3.16651e+06	554.55	0.65	0.6352	0	0	0	0.585	0.52	0.585
3.85916e+07	3.16651e+06	551.55	0.64	0.6212	57	2.28694	19.0139	0.613901	0.603463	0.613865
3.85916e+07	3.16651e+06	548.55	0.59	0.6	57	2.42276	19.2105	0.56594	0.561325	0.566268
3.85916e+07	3.16651e+06	545.55	0.56	0.598	57	2.16494	18.7755	0.537164	0.523761	0.536716
3.85916e+07	3.16651e+06	542.55	0.6	0.586	57	2.20177	18.8469	0.575532	0.562554	0.575186
3.85916e+07	3.16651e+06	539.55	0.61	0.612	59	2.47768	19.8942	0.586392	0.582447	0.586761
3.85916e+07	3.16651e+06	536.55	0.65	0.62	57	2.24113	18.9242	0.623494	0.611032	0.623275
3.85916e+07	3.16651e+06	533.55	0.64	0.61	60	2.18144	19.7117	0.615896	0.599244	0.615254
3.85916e+07	3.16651e+06	530.55	0.59	0.614	66	2.60536	22.1437	0.571457	0.568058	0.571652
3.85916e+07	3.16651e+06	527.55	0.57	0.6612	63	2.46176	21.1044	0.550309	0.543687	0.550431
3.85916e+07	3.16651e+06	524.55	0.676	0.6896	0	0	0	0.6084	0.5408	0.6084
3.85916e+07	3.16651e+06	521.55	0.774	0.6884	67	2.53026	22.3495	0.750478	0.741582	0.750426
3.85916e+07	3.16651e+06	518.55	0.76	0.7528	108	4.0912	35.6429	0.769278	0.802302	0.768289
3.85916e+07	3.16651e+06	515.55	0.77	0.7188	110	4.0026	36.4294	0.781	0.808596	0.780283
3.85916e+07	3.16646e+06	598.26	0.852	0.908	69	2.52	23.1444	0.827878	0.815769	0.828158
3.85916e+07	3.16646e+06	595.26	0.85	0.9248	69	2.42283	22.7829	0.825935	0.808693	0.825258
3.85916e+07	3.16646e+06	592.26	1	0.88	97	3.09193	32.257	1.00078	0.993216	1.00037
3.85916e+07	3.16646e+06	589.26	0.92	0.93	97	3.15482	32.4997	0.920717	0.917374	0.921036
3.85916e+07	3.16646e+06	586.26	0.86	0.94	97	3.08859	32.2434	0.86067	0.853986	0.860283
3.85916e+07	3.16646e+06	583.26	0.93	0.904	103	3.16356	34.1019	0.936522	0.927854	0.935684
3.85916e+07	3.16646e+06	580.26	0.94	0.944	103	3.26153	34.4962	0.946592	0.943585	0.946898
3.85916e+07	3.16646e+06	577.26	1	0.9748	103	3.23714	34.402	1.00701	1.00229	1.00704
3.85916e+07	3.16646e+06	574.26	1.032	1.0712	0	0	0	0.9288	0.8256	0.9288
3.85916e+07	3.16646e+06	571.26	1.208	1.13652	103	3.23949	34.4157	1.21647	1.21094	1.21656
3.85916e+07	3.16646e+06	568.26	1.3093	1.2632	103	3.26003	34.4951	1.31848	1.31417	1.3189
3.85916e+07	3.16646e+06	565.26	1.3	1.30372	103	3.1596	34.0891	1.30912	1.29668	1.30789
3.85916e+07	3.16646e+06	562.26	1.3	1.30186	103	3.20555	34.2559	1.30912	1.30041	1.30857
3.85916e+07	3.16646e+06	559.26	1.3	1.24668	103	3.26846	34.5017	1.30912	1.30552	1.30956
3.85916e+07	3.16646e+06	556.26	1.1667	1.17868	103	3.20222	34.2424	1.17488	1.16683	1.17434
3.85916e+07	3.16646e+06	553.26	0.9967	1.096	88	2.86412	29.1113	0.988157	0.975749	0.987314
3.85916e+07	3.16646e+06	550.26	0.9233	1.01282	88	2.96077	29.4896	0.915386	0.909469	0.915692
3.85916e+07	3.16646e+06	547.26	1.0067	0.99922	189	5.86773	61.9393	1.10371	1.17449	1.10005
3.85916e+07	3.16646e+06	544.26	1.0573	1.0013	106	3.25407	35.3679	1.06801	1.06084	1.06793
3.85916e+07	3.16646e+06	541.26	1.0349	1.01914	109	3.52068	37.4668	1.04861	1.05561	1.05206
3.85916e+07	3.16655e+06	621.32	0.65	0.66968	0	0	0	0.585	0.52	0.585
3.85916e+07	3.16655e+06	618.32	0.6614	0.69884	0	0	0	0.59526	0.52912	0.59526
3.85916e+07	3.16655e+06	615.32	0.7256	0.69176	0	0	0	0.65304	0.58048	0.65304
3.85916e+07	3.16655e+06	612.32	0.743	0.69012	68	2.42254	22.5787	0.721192	0.706879	0.7209
3.85916e+07	3.16655e+06	609.32	0.669	0.71472	68	2.51859	22.837	0.649364	0.640492	0.649639
3.85916e+07	3.16655e+06	606.32	0.681	0.6762	68	2.42424	22.5843	0.661012	0.647966	0.660756
3.85916e+07	3.16655e+06	603.32	0.65	0.6662	134	3.51331	44.4035	0.675494	0.662706	0.674808
3.85916e+07	3.16655e+06	600.32	0.65	0.6562	134	3.6511	44.8478	0.675494	0.668303	0.675707
3.85916e+07	3.16655e+06	597.32	0.65	0.66	134	3.61645	44.7488	0.675494	0.666896	0.675506
3.85916e+07	3.16655e+06	594.32	0.669	0.6548	0	0	0	0.6021	0.5352	0.6021
3.85916e+07	3.16655e+06	591.32	0.662	0.64976	275	4.83961	91.7482	0.784943	0.729808	0.784791
3.85916e+07	3.16655e+06	588.32	0.6304	0.69364	275	4.87629	91.8594	0.747474	0.696416	0.747547
3.85916e+07	3.16655e+06	585.32	0.7066	0.67696	275	4.73929	91.3924	0.837826	0.774547	0.836881
3.85916e+07	3.16655e+06	582.32	0.731	0.70644	270	4.76075	89.895	0.86296	0.802273	0.862374
3.85916e+07	3.16655e+06	579.32	0.7	0.7336	270	4.8589	90.2039	0.826364	0.772544	0.826475
3.85916e+07	3.16655e+06	576.32	0.719	0.7334	270	4.76247	89.9011	0.848794	0.789181	0.848231
3.85916e+07	3.16655e+06	573.32	0.768	0.7548	253	4.60127	84.0549	0.893074	0.835227	0.892067
3.85916e+07	3.16655e+06	570.32	0.818	0.7766	253	4.73856	84.5242	0.951217	0.896622	0.951339
3.85916e+07	3.16655e+06	567.32	0.814	0.78548	253	4.7044	84.4208	0.946566	0.8905	0.946425
3.85916e+07	3.16655e+06	564.32	0.7617	0.79988	0	0	0	0.68553	0.60936	0.68553
3.85916e+07	3.16655e+06	561.32	0.7767	0.74936	228	4.52997	76.0805	0.883017	0.841228	0.8829
3.85916e+07	3.16655e+06	558.32	0.7047	0.7391	228	4.56623	76.1903	0.801162	0.764843	0.801296
3.85916e+07	3.16655e+06	555.32	0.7153	0.71418	228	4.43036	75.7292	0.813212	0.770274	0.812323
3.85916e+07	3.16655e+06	552.32	0.7115	0.72246	209	4.33826	69.5635	0.794847	0.762087	0.794357
3.85916e+07	3.16655e+06	549.32	0.7385	0.70766	209	4.43537	69.867	0.82501	0.795489	0.825199
3.85916e+07	3.16655e+06	546.32	0.7	0.71954	209	4.33997	69.5695	0.782	0.749844	0.781531
3.85916e+07	3.16655e+06	543.32	0.7046	0.72766	193	4.15349	64.0605	0.775426	0.746561	0.774589
3.85916e+07	3.16655e+06	540.32	0.7499	0.76034	193	4.28957	64.5205	0.82528	0.800936	0.825462
3.85916e+07	3.16655e+06	537.32	0.827	0.73306	193	4.25582	64.419	0.91013	0.881539	0.910069
3.85916e+07	3.16655e+06	534.32	0.7385	0.75618	0	0	0	0.66465	0.5908	0.66465
3.85916e+07	3.16655e+06	531.32	0.6885	0.7326	168	4.01944	56.0784	0.739825	0.723735	0.739789
3.85916e+07	3.16655e+06	528.32	0.6795	0.72786	169	4.06991	56.5151	0.73086	0.716417	0.731042
3.85916e+07	3.16655e+06	525.32	0.7619	0.69406	168	3.9206	55.736	0.818696	0.796185	0.817845
3.85916e+07	3.16655e+06	522.32	0.7	0.72518	151	3.79589	50.2332	0.739818	0.726045	0.739414
3.85916e+07	3.16655e+06	519.32	0.7113	0.71774	151	3.89153	50.5276	0.751761	0.742016	0.752002
3.85916e+07	3.16655e+06	516.32	0.7387	0.71678	151	3.79758	50.2392	0.78072	0.766263	0.780307
3.85916e+07	3.16655e+06	513.32	0.7113	0.73322	135	3.55842	44.7369	0.739937	0.72721	0.739186
3.85916e+07	3.16655e+06	510.32	0.7387	0.7213	135	3.69308	45.1808	0.76844	0.761439	0.76868
3.85916e+07	3.16655e+06	507.32	0.7113	0.74226	135	3.65958	45.0823	0.739937	0.731706	0.73995
3.85916e+07	3.16655e+06	504.32	0.7613	0.75226	0	0	0	0.68517	0.60904	0.68517
3.85916e+07	3.16655e+06	501.32	0.8	0.78452	112	3.33436	37.4072	0.813091	0.806692	0.813117
3.85916e+07	3.16655e+06	498.32	0.8	0.79774	112	3.36981	37.5099	0.813091	0.808465	0.813373
3.85916e+07	3.16655e+06	495.32	0.8	0.79548	112	3.23703	37.0829	0.813091	0.801827	0.81231
3.85916e+07	3.16655e+06	492.32	0.7887	0.77092	95	2.99586	31.5729	0.787676	0.778615	0.787314
3.85916e+07	3.16655e+06	489.32	0.7273	0.7382	95	3.08971	31.8484	0.726355	0.722265	0.726645
3.85916e+07	3.16655e+06	486.32	0.6568	0.71794	95	2.99753	31.5787	0.655947	0.64847	0.655657
3.85916e+07	3.16655e+06	483.32	0.6732	0.66818	78	2.60104	25.7637	0.660435	0.647982	0.659848
3.85916e+07	3.16655e+06	480.32	0.65	0.66064	78	2.7321	26.1629	0.637675	0.630975	0.637916
3.85916e+07	3.16655e+06	477.32	0.65	0.65	124	4.27485	40.8905	0.66874	0.693639	0.667703
3.85916e+07	3.16655e+06	474.32	0.65	0.65	46	1.71135	15.3628	0.616065	0.589513	0.616072
3.85911e+07	3.16631e+06	487.38	0.85	0.974237	80	2.91157	27.1466	0.835649	0.834654	0.836799
3.85911e+07	3.16631e+06	460.38	0.9	0.971545	80	2.91716	27.2625	0.884805	0.884065	0.886347
3.85911e+07	3.16631e+06	439.38	1.1	1.12346	114	3.84083	39.0268	1.12029	1.14402	1.12358
3.85911e+07	3.16624e+06	482.6	1.35	1.305	385	5.97381	128.454	1.755	1.58396	1.75459
3.85911e+07	3.16624e+06	461.6	1.35	1.36318	86	2.57306	29.2395	1.33562	1.29707	1.33783
3.85911e+07	3.16636e+06	399.44	0.82	0.724555	64	2.32999	21.7044	0.792525	0.775394	0.793379
3.85913e+07	3.16649e+06	537.16	1.05	0.965155	74	1.80701	25.0605	1.02573	0.958567	1.02688
3.85913e+07	3.16649e+06	399.16	0.88	0.891845	17	1.00835	5.86124	0.807543	0.75945	0.808049
3.85913e+07	3.16645e+06	511.49	0.75	0.721473	142	4.40208	48.2652	0.785649	0.806316	0.787637
3.85913e+07	3.16645e+06	502.49	0.6	0.721555	57	2.06542	19.7118	0.575532	0.557441	0.576801
3.85913e+07	3.16652e+06	561.23	1.05	0.958551	9	0.174401	3.05706	0.954818	0.851443	0.954988
3.85913e+07	3.16652e+06	477.23	0.95	0.973545	134	4.37692	45.7984	0.98726	1.01984	0.990381
3.85915e+07	3.16652e+06	607.87	0.85	0.752436	73	2.91208	25.1106	0.829468	0.83468	0.831414
3.85915e+07	3.16652e+06	544.87	0.85	0.833327	177	5.61434	60.3048	0.921312	0.978216	0.924498
3.85915e+07	3.1665e+06	588.08	0.65	0.551875	34	1.64951	11.4727	0.607961	0.587001	0.608204
3.85915e+07	3.1665e+06	546.08	0.92	0.783945	94	3.20088	31.8976	0.917849	0.920022	0.919313
3.85915e+07	3.16649e+06	601.62	0.25	0.303759	29	1.92854	10.2767	0.232532	0.230129	0.232994
3.85915e+07	3.16649e+06	487.62	0.8	0.925137	87	2.74994	29.571	0.792312	0.777476	0.793611
3.85915e+07	3.16646e+06	538.61	0.85	0.859	51	2.09987	17.1679	0.810039	0.791539	0.810407
3.85915e+07	3.16646e+06	529.61	1.2	0.956363	74	2.6738	25.2928	1.17226	1.1605	1.17444
3.85915e+07	3.16655e+06	480.31	0.9005	0.92606	89	2.95998	29.8225	0.893717	0.886966	0.894013
3.85916e+07	3.16651e+06	512.55	0.65	0.768	43	1.77143	14.9109	0.614039	0.591953	0.615158
3.85916e+07	3.16646e+06	616.26	0.6	0.677561	42	1.33508	13.9272	0.566182	0.530058	0.566002
3.85916e+07	3.16646e+06	613.26	0.6	0.689931	43	1.42461	14.6287	0.566805	0.533415	0.567311
3.85916e+07	3.16646e+06	601.26	0.92	0.878364	110	3.79049	36.5178	0.933143	0.95392	0.932539
3.85916e+07	3.16655e+06	624.32	0.65	0.666855	0	0	0	0.585	0.52	0.585
3.85916e+07	3.16655e+06	471.32	0.65	0.65	46	1.85014	15.82	0.616065	0.595151	0.616997

## Sheet: 6样品点fe
3.85907e+07	3.16612e+06	496.38	1.15	1.22473	552	10.2013	133.355	1.27683	1.17948	1.29286
3.85907e+07	3.16612e+06	493.38	1.25	1.18894	682	12.5639	174.8	1.44976	1.34737	1.49239
3.85907e+07	3.16612e+06	490.38	1.25	1.19231	724	12.802	187.567	1.46976	1.35395	1.51923
3.85907e+07	3.16612e+06	487.38	1.2	1.18601	532	9.21129	123.86	1.3232	1.20449	1.32991
3.85907e+07	3.16612e+06	484.38	1.1	1.21479	402	6.15162	79.6238	1.15846	1.02967	1.13727
3.85903e+07	3.16633e+06	624.03	0.9133	1.40827	0	0	0	0.82197	0.73064	0.82197
3.85903e+07	3.16633e+06	621.03	1.0333	1.46116	0	0	0	0.92997	0.82664	0.92997
3.85903e+07	3.16633e+06	618.03	1.8	1.39062	0	0	0	1.62	1.44	1.62
3.85903e+07	3.16633e+06	615.03	1.8667	1.50196	0	0	0	1.68003	1.49336	1.68003
3.85903e+07	3.16633e+06	612.03	1.95	1.42198	0	0	0	1.755	1.56	1.755
3.85903e+07	3.16633e+06	609.03	1.2167	1.46287	0	0	0	1.09503	0.97336	1.09503
3.85903e+07	3.16633e+06	606.03	0.9833	1.34698	0	0	0	0.88497	0.78664	0.88497
3.85903e+07	3.16633e+06	603.03	1.1833	1.18061	0	0	0	1.06497	0.94664	1.06497
3.85903e+07	3.16633e+06	600.03	0.9167	1.24514	0	0	0	0.82503	0.73336	0.82503
3.85903e+07	3.16633e+06	597.03	1.45	1.11531	0	0	0	1.305	1.16	1.305
3.85903e+07	3.16633e+06	594.03	1.3367	1.19621	0	0	0	1.20303	1.06936	1.20303
3.85903e+07	3.16633e+06	591.03	1.1	1.23156	0	0	0	0.99	0.88	0.99
3.85903e+07	3.16633e+06	588.03	1.1	1.22361	0	0	0	0.99	0.88	0.99
3.85903e+07	3.16633e+06	585.03	1.3	1.15862	50	0.106696	1.11957	1.19476	1.04307	1.17245
3.85911e+07	3.16631e+06	502.38	1.1	1.04969	46	1.37069	7.05044	1.00928	0.91335	1.00304
3.85911e+07	3.16631e+06	499.38	1.1	1.05161	75	2.23872	11.8078	1.02143	0.934469	1.01184
3.85911e+07	3.16631e+06	496.38	1.0833	1.04878	78	2.46435	12.783	1.00716	0.925689	0.998254
3.85911e+07	3.16631e+06	493.38	1.15	0.9803	156	5.30225	38.6741	1.10334	1.05487	1.10978
3.85911e+07	3.16631e+06	490.38	0.85	1.02827	167	5.86936	41.9598	0.819076	0.790349	0.82497
3.85911e+07	3.16631e+06	457.38	0.915	1.01487	224	7.73461	50.9474	0.90158	0.888538	0.901883
3.85911e+07	3.16631e+06	454.38	0.995	1.03084	309	9.7611	62.6189	1.01263	1.01082	1.00026
3.85911e+07	3.16631e+06	451.38	1.106	1.04223	298	9.69004	59.4916	1.12096	1.12185	1.10603
3.85911e+07	3.16631e+06	448.38	1.124	1.0855	299	9.84284	59.9028	1.13963	1.14391	1.12481
3.85911e+07	3.16631e+06	445.38	1.15	1.08765	383	12.332	90.3561	1.20279	1.23368	1.20972
3.85911e+07	3.16631e+06	442.38	1.11	1.10023	285	9.28474	66.5031	1.11951	1.11596	1.12312
3.85911e+07	3.16624e+06	479.6	1.335	1.31282	794	12.1916	195.835	1.60531	1.428	1.64109
3.85911e+07	3.16624e+06	476.6	1.215	1.3507	1050	17.6297	237.893	1.5795	1.44578	1.5795
3.85911e+07	3.16624e+06	473.6	1.35	1.31864	855	15.653	173.334	1.65471	1.5474	1.60846
3.85911e+07	3.16624e+06	470.6	1.355	1.3425	861	15.872	175.798	1.66394	1.5597	1.62003
3.85911e+07	3.16624e+06	467.6	1.395	1.33779	949	18.0842	203.573	1.75983	1.674	1.733
3.85911e+07	3.16624e+06	464.6	1.35	1.35327	372	8.78493	77.8241	1.40631	1.34232	1.39166
3.85911e+07	3.16636e+06	501.44	1.05	0.956181	128	4.39705	32.4247	0.9962	0.94212	1.00225
3.85911e+07	3.16636e+06	498.44	0.9917	0.989959	135	4.57638	33.7724	0.943532	0.893744	0.948845
3.85911e+07	3.16636e+06	495.44	1.1633	0.890891	222	6.96193	47.571	1.14535	1.10977	1.14002
3.85911e+07	3.16636e+06	492.44	0.7833	0.959691	256	7.90349	58.6841	0.78136	0.763573	0.782261
3.85911e+07	3.16636e+06	489.44	0.825	0.871118	258	8.07414	59.1903	0.823586	0.807337	0.824608
3.85911e+07	3.16636e+06	486.44	0.8083	0.857645	336	10.0904	71.1905	0.830932	0.827043	0.824225
3.85911e+07	3.16636e+06	483.44	0.8417	0.819295	258	7.97879	56.0212	0.840257	0.821904	0.836815
3.85911e+07	3.16636e+06	480.44	0.8083	0.843564	254	8.11691	55.9612	0.805683	0.791759	0.803527
3.85911e+07	3.16636e+06	477.44	0.8833	0.821218	245	7.81616	54.127	0.877411	0.859348	0.87536
3.85911e+07	3.16636e+06	474.44	0.8167	0.838941	164	5.1166	27.278	0.786054	0.745788	0.772489
3.85911e+07	3.16636e+06	471.44	0.8417	0.817509	246	7.83424	54.4265	0.836409	0.819213	0.834558
3.85911e+07	3.16636e+06	468.44	0.825	0.809645	173	5.66963	42.9742	0.796871	0.763459	0.802113
3.85911e+07	3.16636e+06	465.44	0.7617	0.807968	242	7.63216	53.3904	0.755751	0.737945	0.753909
3.85911e+07	3.16636e+06	462.44	0.7917	0.796368	240	7.63163	53.158	0.784914	0.767	0.783293
3.85911e+07	3.16636e+06	459.44	0.8	0.788791	162	5.51887	40.8501	0.769371	0.737656	0.774949
3.85911e+07	3.16636e+06	456.44	0.7583	0.806673	238	7.59398	52.8618	0.751223	0.734011	0.74987
3.85911e+07	3.16636e+06	453.44	0.8583	0.775232	240	7.56995	53.0271	0.850943	0.830352	0.848997
3.85911e+07	3.16636e+06	450.44	0.7717	0.805291	232	7.61333	52.0157	0.762734	0.747312	0.762023
3.85911e+07	3.16636e+06	447.44	0.7917	0.801727	238	7.65057	52.9753	0.784311	0.767332	0.78305
3.85911e+07	3.16636e+06	444.44	0.7583	0.828709	160	5.01347	26.6164	0.72869	0.690729	0.716407
3.85911e+07	3.16636e+06	441.44	0.8333	0.824686	239	7.6686	53.1029	0.82584	0.807984	0.824374
3.85911e+07	3.16636e+06	438.44	0.9333	0.824614	168	5.55828	41.8116	0.899701	0.861382	0.905584
3.85911e+07	3.16636e+06	435.44	0.825	0.870445	241	7.61809	53.2286	0.818243	0.799014	0.816338
3.85911e+07	3.16636e+06	432.44	0.8	0.8897	243	7.68616	53.6551	0.794057	0.776006	0.792174
3.85911e+07	3.16636e+06	429.44	0.9667	0.856286	171	5.70481	42.6607	0.933004	0.895341	0.939372
3.85911e+07	3.16636e+06	426.44	0.9167	0.871968	239	7.56699	53.3537	0.908493	0.88679	0.907268
3.85911e+07	3.16636e+06	423.44	0.8033	0.897436	224	7.06798	48.3503	0.791518	0.768224	0.788276
3.85911e+07	3.16636e+06	420.44	0.8933	0.861527	222	7.25335	48.8834	0.879518	0.857956	0.877394
3.85911e+07	3.16636e+06	417.44	0.9167	0.829695	203	6.48214	45.5288	0.895921	0.864793	0.895207
3.85911e+07	3.16636e+06	414.44	0.8167	0.816823	197	5.73201	31.9424	0.796321	0.756905	0.778894
3.85911e+07	3.16636e+06	411.44	0.75	0.796682	255	7.63314	51.699	0.747857	0.726627	0.740196
3.85911e+07	3.16636e+06	408.44	0.75	0.767441	189	5.86873	41.8192	0.729	0.697357	0.727737
3.85911e+07	3.16636e+06	405.44	0.7167	0.76923	248	7.71768	61.3192	0.712741	0.695704	0.718925
3.85911e+07	3.16636e+06	402.44	0.72	0.776411	187	6.09847	42.2788	0.699291	0.673121	0.699184
3.85913e+07	3.16649e+06	534.16	0.9867	0.922921	195	5.23361	43.731	0.961328	0.903581	0.960583
3.85913e+07	3.16649e+06	531.16	1.0133	0.865079	240	7.0635	56.8699	1.00462	0.968954	1.00886
3.85913e+07	3.16649e+06	528.16	0.8283	0.852045	227	7.24233	45.2292	0.817098	0.795326	0.808462
3.85913e+07	3.16649e+06	525.16	0.6367	0.826023	202	6.70968	40.9402	0.622026	0.603852	0.616859
3.85913e+07	3.16649e+06	522.16	0.7583	0.741318	237	7.49076	46.7346	0.750934	0.73228	0.742058
3.85913e+07	3.16649e+06	519.16	0.755	0.714473	155	5.21717	34.3269	0.724081	0.691125	0.723077
3.85913e+07	3.16649e+06	516.16	0.6873	0.718086	163	6.05016	36.0313	0.661248	0.641816	0.66021
3.85913e+07	3.16649e+06	513.16	0.6927	0.715323	157	5.91099	34.4637	0.66486	0.644726	0.663571
3.85913e+07	3.16649e+06	510.16	0.7	0.7123	162	5.32688	33.7306	0.6732	0.642477	0.669701
3.85913e+07	3.16649e+06	507.16	0.7317	0.700964	210	6.99541	41.1259	0.717066	0.698576	0.709127
3.85913e+07	3.16649e+06	504.16	0.7183	0.705077	105	3.93256	17.4694	0.675202	0.63712	0.667569
3.85913e+07	3.16649e+06	501.16	0.6987	0.703605	193	6.73331	39.851	0.680201	0.663019	0.675648
3.85913e+07	3.16649e+06	498.16	0.6813	0.700773	197	6.81366	40.5266	0.6643	0.647718	0.659596
3.85913e+07	3.16649e+06	495.16	0.7	0.693491	166	6.08442	35.9197	0.674267	0.654206	0.672278
3.85913e+07	3.16649e+06	492.16	0.6933	0.693227	179	6.42824	39.4388	0.671246	0.653216	0.669945
3.85913e+07	3.16649e+06	489.16	0.6633	0.708282	132	4.82348	32.4414	0.630325	0.601407	0.633152
3.85913e+07	3.16649e+06	486.16	0.7433	0.689686	179	6.44832	38.8411	0.719656	0.700656	0.717514
3.85913e+07	3.16649e+06	483.16	0.7	0.711045	187	6.60328	41.2796	0.679867	0.662239	0.678586
3.85913e+07	3.16649e+06	480.16	0.7	0.709691	139	5.02739	34.6965	0.667067	0.63784	0.670838
3.85913e+07	3.16649e+06	477.16	0.7067	0.71235	202	7.06686	44.4092	0.690412	0.675824	0.6888
3.85913e+07	3.16649e+06	474.16	0.7433	0.706941	136	4.69939	22.6305	0.70748	0.671902	0.697254
3.85913e+07	3.16649e+06	471.16	0.6933	0.730364	204	7.08529	45.636	0.677849	0.663292	0.677169
3.85913e+07	3.16649e+06	468.16	0.6727	0.760014	216	7.44027	47.7124	0.660784	0.648866	0.659397
3.85913e+07	3.16649e+06	465.16	0.8173	0.750673	213	7.32491	46.5643	0.801888	0.786257	0.79956
3.85913e+07	3.16649e+06	462.16	0.8	0.787941	220	7.55356	48.4924	0.787048	0.77366	0.785229
3.85913e+07	3.16649e+06	459.16	0.8067	0.811759	156	5.54534	38.8243	0.773971	0.744306	0.778692
3.85913e+07	3.16649e+06	456.16	0.846	0.826159	224	7.68783	48.8074	0.833592	0.820658	0.830828
3.85913e+07	3.16649e+06	453.16	0.824	0.846191	223	7.64055	49.278	0.811601	0.798455	0.809875
3.85913e+07	3.16649e+06	450.16	0.8567	0.851082	158	5.53832	39.7675	0.822595	0.790306	0.828314
3.85913e+07	3.16649e+06	447.16	0.8933	0.855305	215	7.42997	48.7989	0.877136	0.861446	0.877267
3.85913e+07	3.16649e+06	444.16	0.85	0.876009	134	4.67963	22.307	0.80839	0.767981	0.796882
3.85913e+07	3.16649e+06	441.16	0.8593	0.881382	188	6.78138	40.751	0.834912	0.816331	0.832249
3.85913e+07	3.16649e+06	438.16	0.9173	0.873495	166	6.24312	37.1451	0.883578	0.86051	0.882862
3.85913e+07	3.16649e+06	435.16	0.8933	0.879655	166	6.18882	36.9269	0.860461	0.836923	0.859435
3.85913e+07	3.16649e+06	432.16	0.8567	0.884936	159	6.11732	34.8905	0.822922	0.801278	0.821289
3.85913e+07	3.16649e+06	429.16	0.8973	0.870018	102	4.24676	25.9165	0.842437	0.802126	0.846671
3.85913e+07	3.16649e+06	426.16	0.8693	0.871832	148	5.91396	33.039	0.831382	0.809152	0.830662
3.85913e+07	3.16649e+06	423.16	0.8233	0.88775	143	5.79234	31.2969	0.78582	0.76412	0.784295
3.85913e+07	3.16649e+06	420.16	0.9	0.877746	92	4.04016	23.3874	0.841543	0.800427	0.845392
3.85913e+07	3.16649e+06	417.16	0.9	0.894141	122	5.24185	28.0009	0.851829	0.824349	0.852373
3.85913e+07	3.16649e+06	414.16	0.9047	0.90055	93	3.86537	15.0465	0.846282	0.801109	0.837119
3.85913e+07	3.16649e+06	411.16	0.927	0.902914	123	5.38001	25.1498	0.877737	0.851912	0.873501
3.85913e+07	3.16649e+06	408.16	0.9267	0.8951	77	3.75245	18.058	0.861213	0.818276	0.862168
3.85913e+07	3.16649e+06	405.16	0.8617	0.907554	94	4.53455	23.2261	0.806387	0.775787	0.809182
3.85913e+07	3.16649e+06	402.16	0.8953	0.889409	64	3.20827	13.6713	0.827598	0.779773	0.826351
3.85913e+07	3.16645e+06	508.49	0.7817	0.694769	373	11.6452	95.5586	0.814606	0.826708	0.82913
3.85913e+07	3.16645e+06	505.49	0.682	0.7038	373	11.5293	94.5006	0.710709	0.71952	0.722167
3.85913e+07	3.16652e+06	546.23	0.95	0.989362	113	4.4492	24.8123	0.895895	0.85349	0.894634
3.85913e+07	3.16652e+06	543.23	0.995	0.971833	153	6.00626	37.3821	0.953494	0.928187	0.958041
3.85913e+07	3.16652e+06	540.23	0.928	1.00565	153	6.12572	37.295	0.889289	0.868138	0.893394
3.85913e+07	3.16652e+06	537.23	1.037	0.979727	165	6.31646	35.2537	0.998483	0.974481	0.99477
3.85913e+07	3.16652e+06	534.23	1.005	1.01496	114	4.20068	18.578	0.948146	0.897378	0.935894
3.85913e+07	3.16652e+06	531.23	0.955	1.04527	140	5.38742	31.1562	0.910433	0.8778	0.90953
3.85913e+07	3.16652e+06	528.23	1.103	1.02732	119	5.05766	27.7393	1.0427	1.00579	1.04415
3.85913e+07	3.16652e+06	525.23	1.147	1.02173	139	5.2489	30.5697	1.09304	1.05077	1.09126
3.85913e+07	3.16652e+06	522.23	0.97	1.07168	138	5.27293	30.5427	0.923994	0.889131	0.922815
3.85913e+07	3.16652e+06	519.23	0.995	1.06705	96	4.01363	24.2807	0.931889	0.884333	0.936122
3.85913e+07	3.16652e+06	516.23	1.09	1.04832	139	5.32438	30.6842	1.03872	1.00037	1.03724
3.85913e+07	3.16652e+06	513.23	1.118	1.04554	139	5.25866	30.5826	1.0654	1.02444	1.06369
3.85913e+07	3.16652e+06	510.23	1.057	1.07082	117	4.35558	27.7131	0.998412	0.947431	1.00055
3.85913e+07	3.16652e+06	507.23	1.005	1.1035	138	5.33518	30.807	0.957334	0.922597	0.956559
3.85913e+07	3.16652e+06	504.23	1.09	1.11909	91	3.44352	15.1107	1.01879	0.955021	1.00869
3.85913e+07	3.16652e+06	501.23	1.145	1.17127	137	5.33263	30.4902	1.09026	1.05105	1.0892
3.85913e+07	3.16652e+06	498.23	1.213	1.2185	123	5.16992	28.2298	1.14854	1.10911	1.14928
3.85913e+07	3.16652e+06	495.23	1.337	1.22568	137	5.22739	30.0671	1.27308	1.22419	1.27089
3.85913e+07	3.16652e+06	492.23	1.405	1.19214	215	7.31882	42.1957	1.37958	1.35145	1.36418
3.85913e+07	3.16652e+06	489.23	1.21	1.17273	185	6.5006	38.2956	1.17428	1.14198	1.16691
3.85913e+07	3.16652e+06	486.23	1.006	1.1315	196	6.721	40.0694	0.980515	0.954352	0.973178
3.85913e+07	3.16652e+06	483.23	0.999	1.07123	275	8.72846	63.7772	1.00376	0.992069	1.00623
3.85913e+07	3.16652e+06	480.23	0.95	1.05807	269	8.51613	66.7771	0.952352	0.938948	0.961667
3.85913e+07	3.16655e+06	569.63	0.8	0.985252	287	5.21779	72.5595	0.807467	0.732329	0.817603
3.85913e+07	3.16655e+06	566.63	1.168	0.829533	379	7.09669	86.7261	1.21984	1.11774	1.22152
3.85913e+07	3.16655e+06	563.63	0.74	0.974325	465	8.94618	115.211	0.797086	0.73843	0.809353
3.85913e+07	3.16655e+06	560.63	0.93	0.891545	335	6.56364	72.7194	0.955686	0.879017	0.950713
3.85913e+07	3.16655e+06	557.63	0.904	0.916664	434	8.89035	88.0413	0.963061	0.900965	0.947424
3.85913e+07	3.16655e+06	554.63	0.946	0.880877	335	6.96031	54.9962	0.972128	0.90244	0.938879
3.85913e+07	3.16655e+06	551.63	0.904	0.898723	318	7.55917	71.401	0.923113	0.874348	0.92213
3.85913e+07	3.16655e+06	548.63	0.8213	0.9051	228	5.82368	57.0371	0.810506	0.762834	0.817936
3.85913e+07	3.16655e+06	545.63	0.8987	0.878036	329	8.38652	72.7855	0.921467	0.885668	0.918816
3.85913e+07	3.16655e+06	542.63	0.95	0.8441	324	8.62781	71.697	0.972257	0.941294	0.969526
3.85913e+07	3.16655e+06	539.63	0.8	0.864345	221	6.32558	55.4739	0.787352	0.751931	0.79462
3.85913e+07	3.16655e+06	536.63	0.8425	0.816764	316	8.79183	70.5602	0.859671	0.837836	0.858206
3.85913e+07	3.16655e+06	533.63	0.7893	0.797923	308	8.6466	67.5369	0.802981	0.782395	0.800002
3.85913e+07	3.16655e+06	530.63	0.777	0.750736	312	8.81177	69.1354	0.791652	0.773041	0.789623
3.85913e+07	3.16655e+06	527.63	0.7273	0.728959	300	8.63912	66.8074	0.73769	0.720817	0.736269
3.85913e+07	3.16655e+06	524.63	0.6777	0.711673	199	5.64329	33.3038	0.661306	0.626752	0.64788
3.85913e+07	3.16655e+06	521.63	0.628	0.721827	295	8.51671	65.4224	0.635775	0.620702	0.634282
3.85913e+07	3.16655e+06	518.63	0.686	0.73185	198	6.00223	49.7873	0.669144	0.639875	0.674828
3.85913e+07	3.16655e+06	515.63	0.7787	0.749932	279	8.21174	62.291	0.783595	0.764398	0.782389
3.85913e+07	3.16655e+06	512.63	0.813	0.788373	267	8.00782	58.3229	0.814394	0.794401	0.811428
3.85913e+07	3.16655e+06	509.63	0.8669	0.804923	173	5.56235	43.6229	0.837343	0.800176	0.843796
3.85913e+07	3.16655e+06	506.63	0.8322	0.830014	242	7.53204	54.2428	0.825701	0.804404	0.824881
3.85913e+07	3.16655e+06	503.63	0.83	0.819795	229	7.17772	49.889	0.819408	0.795773	0.816624
3.85913e+07	3.16655e+06	500.63	0.8195	0.806805	231	7.31767	50.793	0.809666	0.788242	0.807539
3.85913e+07	3.16655e+06	497.63	0.812	0.786586	224	7.21498	49.2949	0.800091	0.779184	0.798103
3.85913e+07	3.16655e+06	494.63	0.7313	0.795186	150	4.76063	24.9677	0.699959	0.662045	0.688871
3.85913e+07	3.16655e+06	491.63	0.7367	0.788573	230	7.35605	51.4438	0.727579	0.709226	0.726754
3.85913e+07	3.16655e+06	488.63	0.8178	0.774659	161	5.38771	40.6029	0.786178	0.751697	0.791852
3.85913e+07	3.16655e+06	485.63	0.815	0.780145	228	7.3895	50.7951	0.804289	0.785209	0.803108
3.85913e+07	3.16655e+06	482.63	0.767	0.792336	220	7.27507	48.1631	0.754582	0.737022	0.752414
3.85913e+07	3.16655e+06	479.63	0.8067	0.7777	147	5.18695	36.9363	0.771205	0.737912	0.776131
3.85913e+07	3.16655e+06	476.63	0.7808	0.787282	199	6.87229	44.742	0.761912	0.743327	0.76146
3.85913e+07	3.16655e+06	473.63	0.716	0.826541	184	6.44885	39.5394	0.694588	0.67493	0.692002
3.85913e+07	3.16655e+06	470.63	0.797	0.849673	190	6.66819	41.2273	0.774988	0.755151	0.772549
3.85913e+07	3.16655e+06	467.63	0.931	0.866618	188	6.63052	40.4013	0.904577	0.881339	0.901145
3.85913e+07	3.16655e+06	464.63	0.985	0.884454	131	4.48983	21.7877	0.935656	0.88582	0.922585
3.85913e+07	3.16655e+06	461.63	0.95	0.902454	207	7.04307	46.5982	0.929914	0.907995	0.929434
3.85913e+07	3.16655e+06	458.63	0.907	0.885659	158	5.43071	39.3748	0.870893	0.834549	0.876349
3.85913e+07	3.16655e+06	455.63	0.814	0.870091	236	7.6872	50.9314	0.805782	0.789605	0.802309
3.85913e+07	3.16655e+06	452.63	0.8365	0.8178	251	8.00673	55.9832	0.832835	0.817343	0.831591
3.85913e+07	3.16655e+06	449.63	0.787	0.802859	185	5.9378	46.2664	0.763765	0.732962	0.769524
3.85913e+07	3.16655e+06	446.63	0.75	0.800214	269	8.37914	59.2028	0.751857	0.739002	0.749659
3.85913e+07	3.16655e+06	443.63	0.7573	0.806732	270	8.34768	59.5216	0.759464	0.745668	0.757362
3.85913e+07	3.16655e+06	440.63	0.808	0.815909	267	8.37191	59.4793	0.809385	0.796022	0.808008
3.85913e+07	3.16655e+06	437.63	0.8887	0.815477	270	8.43167	60.133	0.891239	0.876701	0.889686
3.85913e+07	3.16655e+06	434.63	0.85	0.839323	178	5.51208	29.6372	0.822638	0.783632	0.807358
3.85913e+07	3.16655e+06	431.63	0.85	0.839841	262	8.29619	58.0843	0.849838	0.835976	0.848015
3.85913e+07	3.16655e+06	428.63	0.8353	0.8383	174	5.76933	43.971	0.807138	0.774833	0.813527
3.85913e+07	3.16655e+06	425.63	0.7942	0.845145	250	8.02186	55.9551	0.790418	0.776278	0.789502
3.85913e+07	3.16655e+06	422.63	0.85	0.825327	239	7.82442	52.321	0.84239	0.827106	0.839778
3.85913e+07	3.16655e+06	419.63	0.85	0.817973	152	5.3547	38.4707	0.814219	0.780673	0.819983
3.85913e+07	3.16655e+06	416.63	0.8407	0.809473	206	7.14846	46.9213	0.822605	0.805487	0.822957
3.85913e+07	3.16655e+06	413.63	0.782	0.812891	180	6.53141	38.0569	0.757423	0.738573	0.75384
3.85913e+07	3.16655e+06	410.63	0.726	0.824509	214	7.70692	44.1684	0.712586	0.704559	0.707317
3.85913e+07	3.16655e+06	407.63	0.85	0.792718	138	5.46178	32.1269	0.809686	0.782686	0.810916
3.85913e+07	3.16655e+06	404.63	0.8417	0.80415	88	3.35825	15.3654	0.785747	0.735882	0.779276
3.85913e+07	3.16655e+06	401.63	0.8	0.81413	114	4.67345	23.9442	0.754743	0.722697	0.752208
3.85913e+07	3.16655e+06	398.63	0.8031	0.810787	60	2.85525	15.3969	0.741147	0.693199	0.743581
3.85913e+07	3.16655e+06	395.63	0.82	0.804776	60	2.68305	15.0114	0.756743	0.704663	0.758697
3.85915e+07	3.16652e+06	604.87	0.8367	0.7247	199	7.20234	45.1783	0.81646	0.802652	0.816589
3.85915e+07	3.16652e+06	601.87	0.65	0.747737	243	8.81676	59.4883	0.645171	0.64676	0.650017
3.85915e+07	3.16652e+06	598.87	0.6533	0.721246	176	6.68744	38.386	0.631772	0.619275	0.630136
3.85915e+07	3.16652e+06	595.87	0.7013	0.693586	216	7.61444	43.4298	0.688877	0.679154	0.682382
3.85915e+07	3.16652e+06	592.87	0.7187	0.686882	209	7.27534	42.1778	0.704052	0.690614	0.6978
3.85915e+07	3.16652e+06	589.87	0.6967	0.695591	105	4.51909	26.5155	0.654898	0.627	0.658092
3.85915e+07	3.16652e+06	586.87	0.6567	0.714805	153	5.90949	33.8975	0.629306	0.611197	0.62846
3.85915e+07	3.16652e+06	583.87	0.7467	0.694436	126	4.24219	25.0735	0.707872	0.667424	0.70351
3.85915e+07	3.16652e+06	580.87	0.7	0.719095	152	5.97751	33.698	0.670533	0.65255	0.669663
3.85915e+07	3.16652e+06	577.87	0.7033	0.736818	152	5.99366	33.7174	0.673694	0.655878	0.672843
3.85915e+07	3.16652e+06	574.87	0.75	0.74875	125	5.12463	24.6593	0.710714	0.685013	0.706097
3.85915e+07	3.16652e+06	571.87	0.7533	0.770618	151	5.81692	33.3791	0.721303	0.699562	0.720249
3.85915e+07	3.16652e+06	568.87	0.8483	0.783936	102	4.44126	25.8611	0.796433	0.761973	0.800357
3.85915e+07	3.16652e+06	565.87	0.7973	0.830418	150	5.6831	33.0926	0.76313	0.738063	0.761934
3.85915e+07	3.16652e+06	562.87	0.731	0.891918	151	5.71739	33.2433	0.69995	0.677243	0.69876
3.85915e+07	3.16652e+06	559.87	1.0467	0.829755	227	7.72487	44.9462	1.03255	1.0162	1.02113
3.85915e+07	3.16652e+06	556.87	0.9467	0.871255	238	7.92479	46.9889	0.937864	0.923303	0.926827
3.85915e+07	3.16652e+06	553.87	0.8333	0.878741	198	6.17039	32.5426	0.812825	0.78037	0.795567
3.85915e+07	3.16652e+06	550.87	0.8	0.868828	376	11.8544	88.3311	0.83459	0.849763	0.838818
3.85915e+07	3.16652e+06	547.87	0.85	0.849774	347	11.131	87.6012	0.877362	0.889272	0.890201
3.85915e+07	3.1665e+06	606.08	0.45	0.445997	76	4.57247	17.0028	0.418029	0.405512	0.417865
3.85915e+07	3.1665e+06	603.08	0.4067	0.471359	89	5.19931	20.7393	0.379819	0.372131	0.380212
3.85915e+07	3.1665e+06	600.08	0.4658	0.501037	87	5.13348	19.9047	0.434658	0.42553	0.43481
3.85915e+07	3.1665e+06	597.08	0.5973	0.478941	100	5.168	19.4147	0.560324	0.546117	0.557069
3.85915e+07	3.1665e+06	594.08	0.4579	0.555507	96	4.37248	20.5084	0.428856	0.410605	0.4279
3.85915e+07	3.1665e+06	591.08	0.5248	0.573885	93	4.3369	20.9848	0.490913	0.470182	0.490837
3.85915e+07	3.1665e+06	582.08	0.7	0.623511	106	4.29974	23.279	0.658267	0.626573	0.657399
3.85915e+07	3.1665e+06	579.08	0.6625	0.655473	106	4.35935	23.9076	0.623002	0.59388	0.622882
3.85915e+07	3.1665e+06	576.08	0.65	0.660465	104	3.93881	22.9049	0.610752	0.576629	0.610033
3.85915e+07	3.1665e+06	573.08	0.65	0.657159	105	4.085	23.1499	0.611	0.578731	0.610301
3.85915e+07	3.1665e+06	570.08	0.65	0.654318	106	4.22238	23.752	0.611248	0.580706	0.610959
3.85915e+07	3.1665e+06	567.08	0.65	0.658482	103	4.07453	22.9708	0.610505	0.57858	0.610105
3.85915e+07	3.1665e+06	564.08	0.66	0.67515	70	2.61634	11.6093	0.6116	0.566194	0.606883
3.85915e+07	3.1665e+06	561.08	0.67	0.702723	146	5.23015	29.5367	0.640265	0.613508	0.636275
3.85915e+07	3.1665e+06	558.08	0.6833	0.737736	129	4.76757	27.2267	0.648549	0.618696	0.646251
3.85915e+07	3.1665e+06	555.08	0.8167	0.754082	138	4.91485	28.2933	0.777965	0.742144	0.773883
3.85915e+07	3.1665e+06	552.08	0.85	0.766516	187	6.31053	42.9887	0.825552	0.798644	0.82644
3.85915e+07	3.1665e+06	549.08	0.74	0.832545	176	6.23326	44.0143	0.715615	0.694025	0.720765
3.85915e+07	3.16649e+06	604.62	0.25	0.358789	75	4.66396	19.0209	0.232143	0.22579	0.232996
3.85915e+07	3.16649e+06	583.62	1	0.726815	79	4.27475	18.6706	0.930095	0.894552	0.931393
3.85915e+07	3.16649e+06	580.62	0.7	0.829833	66	3.67327	15.9432	0.6476	0.616874	0.648765
3.85915e+07	3.16649e+06	577.62	0.8	0.76814	71	3.72545	15.9726	0.741638	0.705922	0.741485
3.85915e+07	3.16649e+06	574.62	0.75	0.776364	41	2.00056	6.67441	0.686714	0.633187	0.683417
3.85915e+07	3.16649e+06	571.62	0.78	0.729545	57	2.97694	12.8153	0.718937	0.67536	0.718808
3.85915e+07	3.16649e+06	568.62	0.6	0.815	54	2.94277	12.4327	0.552343	0.519054	0.552543
3.85915e+07	3.16649e+06	565.62	0.85	0.769546	55	2.73294	12.3194	0.78281	0.731382	0.782607
3.85915e+07	3.16649e+06	562.62	0.8	0.850909	55	2.75938	12.1923	0.736762	0.688827	0.7364
3.85915e+07	3.16649e+06	559.62	0.95	0.839545	43	2.50202	10.8217	0.870562	0.812574	0.872286
3.85915e+07	3.16649e+06	556.62	0.92	0.879545	57	2.94914	12.585	0.847977	0.796013	0.847468
3.85915e+07	3.16649e+06	553.62	0.9	0.872882	54	2.56606	11.6184	0.828514	0.771082	0.827582
3.85915e+07	3.16649e+06	550.62	0.85	0.878486	57	3.04576	12.7451	0.783457	0.737263	0.783216
3.85915e+07	3.16649e+06	547.62	0.8	0.888186	56	3.01673	12.544	0.737067	0.693381	0.736873
3.85915e+07	3.16649e+06	544.62	0.8667	0.880291	42	2.06435	6.91151	0.793897	0.732934	0.790102
3.85915e+07	3.16649e+06	541.62	0.9333	0.882577	68	3.39433	14.8879	0.864147	0.816711	0.863333
3.85915e+07	3.16649e+06	538.62	0.95	0.891645	59	3.10004	13.8118	0.876352	0.825141	0.877062
3.85915e+07	3.16649e+06	535.62	0.8833	0.909382	72	3.36725	15.1248	0.819198	0.772427	0.817433
3.85915e+07	3.16649e+06	532.62	0.8833	0.889986	83	3.75211	17.9724	0.822899	0.779947	0.821663
3.85915e+07	3.16649e+06	529.62	0.9333	0.838636	84	3.71395	19.8384	0.869836	0.823309	0.871102
3.85915e+07	3.16649e+06	526.62	0.8367	0.812568	110	4.52449	22.9229	0.788092	0.753094	0.785279
3.85915e+07	3.16649e+06	523.62	0.7267	0.787423	114	4.38419	24.1806	0.68559	0.65183	0.683576
3.85915e+07	3.16649e+06	520.62	0.7	0.794482	124	4.8188	28.0853	0.663067	0.63461	0.663056
3.85915e+07	3.16649e+06	517.62	0.7	0.817196	141	5.20598	30.0651	0.6676	0.640605	0.665387
3.85915e+07	3.16649e+06	514.62	0.7183	0.899973	100	3.43113	16.5851	0.673834	0.629153	0.666501
3.85915e+07	3.16649e+06	511.62	1.1934	0.82565	143	5.10446	32.6416	1.13907	1.08946	1.13956
3.85915e+07	3.16649e+06	508.62	1.0174	0.913586	114	4.15447	28.742	0.959844	0.90741	0.964829
3.85915e+07	3.16649e+06	505.62	0.9167	0.924905	153	5.39641	33.6003	0.878461	0.842779	0.87682
3.85915e+07	3.16649e+06	502.62	0.75	0.969132	228	7.32421	44.1138	0.740143	0.721502	0.730631
3.85915e+07	3.16649e+06	499.62	0.8167	0.946118	175	6.02536	36.4128	0.789477	0.762204	0.785033
3.85915e+07	3.16649e+06	496.62	1.1383	0.871973	177	5.99738	36.9177	1.10122	1.06164	1.09513
3.85915e+07	3.16649e+06	493.62	1.0333	0.90023	219	6.70548	50.5229	1.01618	0.979896	1.01775
3.85915e+07	3.16649e+06	490.62	0.8	0.927571	219	6.98248	51.5842	0.786743	0.763555	0.789388
3.85915e+07	3.16646e+06	589.61	0.9	0.803401	140	6.07091	36.1532	0.858	0.840853	0.86471
3.85915e+07	3.16646e+06	586.61	0.9	0.787056	184	7.12204	40.4861	0.873086	0.861777	0.871267
3.85915e+07	3.16646e+06	583.61	0.75	0.796744	234	8.79433	56.6227	0.741857	0.745889	0.746405
3.85915e+07	3.16646e+06	580.61	0.68	0.793182	177	6.77296	39.2461	0.657851	0.64587	0.656873
3.85915e+07	3.16646e+06	577.61	0.8	0.728636	232	8.33824	47.7487	0.790705	0.787545	0.784229
3.85915e+07	3.16646e+06	574.61	0.75	0.722273	168	5.65889	27.2703	0.723	0.693876	0.70939
3.85915e+07	3.16646e+06	571.61	0.7	0.702727	194	6.9296	43.6032	0.681733	0.667292	0.681321
3.85915e+07	3.16646e+06	568.61	0.65	0.702273	137	5.162	34.6609	0.618924	0.594215	0.622882
3.85915e+07	3.16646e+06	565.61	0.7	0.668182	213	7.15035	46.5818	0.6868	0.67071	0.684827
3.85915e+07	3.16646e+06	562.61	0.6	0.699091	222	7.31975	49.6355	0.590743	0.577142	0.590075
3.85915e+07	3.16646e+06	559.61	0.7	0.680454	157	5.48837	39.6904	0.671867	0.644977	0.676716
3.85915e+07	3.16646e+06	556.61	0.75	0.688182	228	7.44792	50.8811	0.740143	0.723554	0.739165
3.85915e+07	3.16646e+06	553.61	0.69	0.720455	223	7.24282	48.8275	0.679617	0.662539	0.677649
3.85915e+07	3.16646e+06	550.61	0.7	0.745	224	7.43857	49.3446	0.689733	0.675172	0.688079
3.85915e+07	3.16646e+06	547.61	0.75	0.764546	199	6.83716	45.2036	0.731857	0.713422	0.732005
3.85915e+07	3.16646e+06	544.61	0.8	0.778636	169	5.42131	27.4471	0.771505	0.73593	0.75692
3.85915e+07	3.16646e+06	541.61	0.85	0.817727	228	7.68185	45.9378	0.838829	0.824426	0.830655
3.85915e+07	3.16646e+06	535.61	0.75	0.955582	229	7.9739	56.4489	0.740429	0.732279	0.746186
3.85915e+07	3.16646e+06	532.61	1.095	0.916243	197	6.66528	44.8642	1.06768	1.03743	1.0681
3.85915e+07	3.16655e+06	612.31	1.6	1.88781	148	5.23195	36.9001	1.53021	1.46516	1.53927
3.85915e+07	3.16655e+06	609.31	2.088	1.70965	147	5.31369	36.8971	1.99613	1.91581	2.00874
3.85915e+07	3.16655e+06	606.31	1.7933	1.81031	286	8.27265	59.4582	1.80935	1.76278	1.79326
3.85915e+07	3.16655e+06	603.31	1.6187	1.86278	359	9.16893	83.7022	1.67821	1.62324	1.68464
3.85915e+07	3.16655e+06	600.31	2.1693	1.63962	359	9.22133	83.9312	2.24905	2.1779	2.25851
3.85915e+07	3.16655e+06	597.31	1.7307	1.61244	571	12.8598	118.323	1.9341	1.87684	1.90196
3.85915e+07	3.16655e+06	594.31	1.2747	1.55575	357	7.3386	59.4783	1.32059	1.22667	1.27471
3.85915e+07	3.16655e+06	591.31	1.2976	1.4137	570	11.4249	130.455	1.44961	1.36599	1.45247
3.85915e+07	3.16655e+06	588.31	1.2371	1.33062	547	10.1506	126.904	1.37118	1.26743	1.37736
3.85915e+07	3.16655e+06	585.31	1.3	1.25915	660	12.1634	145.239	1.49686	1.38975	1.48747
3.85915e+07	3.16655e+06	582.31	1.3	1.2381	687	12.4378	153.354	1.51023	1.39764	1.50521
3.85915e+07	3.16655e+06	579.31	1.2513	1.21139	480	8.75961	120.357	1.35498	1.24348	1.3794
3.85915e+07	3.16655e+06	576.31	1.1413	1.20169	703	12.5903	156.353	1.33282	1.23087	1.32722
3.85915e+07	3.16655e+06	573.31	1.1	1.19082	694	12.479	153.234	1.28082	1.18362	1.27342
3.85915e+07	3.16655e+06	570.31	1.1643	1.1827	576	10.6814	134.52	1.30335	1.20652	1.31122
3.85915e+07	3.16655e+06	567.31	1.1682	1.20924	670	12.3843	149.77	1.34955	1.25456	1.34557
3.85915e+07	3.16655e+06	564.31	1.253	1.21459	441	8.1537	73.4792	1.3382	1.22838	1.28251
3.85915e+07	3.16655e+06	561.31	1.3623	1.22748	651	12.25	143.765	1.56392	1.45896	1.55538
3.85915e+07	3.16655e+06	558.31	1.215	1.2988	519	10.0553	122.078	1.33372	1.24223	1.3429
3.85915e+07	3.16655e+06	555.31	1.1	1.38805	613	11.9246	137.074	1.24688	1.17013	1.24353
3.85915e+07	3.16655e+06	552.31	1.5317	1.31824	594	11.8188	130.856	1.72513	1.62577	1.71554
3.85915e+07	3.16655e+06	549.31	1.5547	1.33069	386	8.07465	96.8577	1.62784	1.52143	1.65243
3.85915e+07	3.16655e+06	546.31	1.4	1.33437	557	11.542	124.695	1.55707	1.47741	1.55353
3.85915e+07	3.16655e+06	543.31	1.2517	1.31643	540	11.4264	118.558	1.38402	1.31771	1.37605
3.85915e+07	3.16655e+06	540.31	1.1	1.28961	449	9.84345	103.809	1.17815	1.1195	1.182
3.85915e+07	3.16655e+06	537.31	1.2113	1.21996	509	11.3374	113.57	1.32505	1.27279	1.32148
3.85915e+07	3.16655e+06	534.31	1.3	1.19158	333	7.4514	55.4737	1.33491	1.25426	1.29126
3.85915e+07	3.16655e+06	531.31	1.192	1.22594	499	11.4198	109.568	1.29939	1.25469	1.2924
3.85915e+07	3.16655e+06	528.31	1.154	1.25657	406	9.69482	94.6027	1.21708	1.17066	1.22216
3.85915e+07	3.16655e+06	525.31	1.2648	1.24646	476	11.3806	105.351	1.36767	1.33022	1.36237
3.85915e+07	3.16655e+06	522.31	1.3092	1.24421	465	11.3763	102.151	1.4102	1.37679	1.40315
3.85915e+07	3.16655e+06	519.31	1.3268	1.22433	314	8.06535	78.4343	1.35283	1.29814	1.3691
3.85915e+07	3.16655e+06	516.31	1.2433	1.20128	443	11.2119	98.6802	1.32879	1.30297	1.32526
3.85915e+07	3.16655e+06	513.31	1.1235	1.1624	433	11.0326	95.0449	1.19647	1.17297	1.1907
3.85915e+07	3.16655e+06	510.31	1.0737	1.11002	362	9.4568	83.9759	1.1144	1.08355	1.11794
3.85915e+07	3.16655e+06	507.31	1.024	1.08306	404	10.6789	90.4317	1.0792	1.06107	1.0773
3.85915e+07	3.16655e+06	504.31	1	1.09754	263	6.95603	43.8056	1.00019	0.953859	0.973656
3.85915e+07	3.16655e+06	501.31	1.076	1.12925	380	10.2827	83.5935	1.12416	1.10553	1.11964
3.85915e+07	3.16655e+06	498.31	1.15	1.17365	296	8.3306	69.9158	1.16468	1.1319	1.17019
3.85915e+07	3.16655e+06	495.31	1.3139	1.16447	351	9.74043	78.5816	1.3582	1.33419	1.35611
3.85915e+07	3.16655e+06	492.31	1.3912	1.11339	336	9.47003	73.682	1.43015	1.40437	1.42444
3.85915e+07	3.16655e+06	489.31	1.1297	1.09327	214	6.37247	53.9909	1.10883	1.06299	1.11929
3.85915e+07	3.16655e+06	486.31	0.877	1.05196	303	8.95467	68.1998	0.890531	0.875304	0.889868
3.85915e+07	3.16655e+06	483.31	0.8	0.993914	285	8.70299	62.0849	0.806857	0.793999	0.803513
3.85915e+07	3.16655e+06	477.31	1.031	0.9349	326	9.88214	68.0203	1.05594	1.05016	1.04582
3.85915e+07	3.16655e+06	474.31	0.9683	1.00255	237	7.06446	38.7859	0.958894	0.925944	0.934619
3.85915e+07	3.16655e+06	471.31	1.0448	1.01835	307	9.63701	62.5132	1.06251	1.05855	1.05014
3.85915e+07	3.16655e+06	468.31	1.0333	1.04588	296	9.27688	73.8536	1.04649	1.03867	1.05828
3.85915e+07	3.16655e+06	465.31	1.1	1.0405	296	9.36523	74.6056	1.11404	1.10786	1.12799
3.85915e+07	3.16655e+06	462.31	1.1	1.04624	226	7.0897	52.323	1.08471	1.0525	1.08678
3.85916e+07	3.16651e+06	638.55	1.08	1.00261	0	0	0	0.972	0.864	0.972
3.85916e+07	3.16651e+06	635.55	1.01	1.02911	0	0	0	0.909	0.808	0.909
3.85916e+07	3.16651e+06	632.55	1.05	1.00302	0	0	0	0.945	0.84	0.945
3.85916e+07	3.16651e+06	629.55	1.03	0.989818	0	0	0	0.927	0.824	0.927
3.85916e+07	3.16651e+06	626.55	0.936	0.982182	17	0.447527	2.80249	0.848462	0.758065	0.846811
3.85916e+07	3.16651e+06	623.55	0.902	0.974909	34	0.912111	8.48385	0.823483	0.739798	0.824667
3.85916e+07	3.16651e+06	620.55	0.982	0.935909	34	0.920786	8.54378	0.896519	0.8056	0.897907
3.85916e+07	3.16651e+06	617.55	0.95	0.911364	90	2.82199	17.5012	0.887571	0.819298	0.882956
3.85916e+07	3.16651e+06	614.55	0.95	0.864091	75	2.54011	12.4391	0.882143	0.813375	0.87487
3.85916e+07	3.16651e+06	611.55	0.88	0.813272	137	5.14774	32.6849	0.837928	0.804198	0.840362
3.85916e+07	3.16651e+06	608.55	0.62	0.824273	124	5.11517	31.0248	0.587288	0.566147	0.590343
3.85916e+07	3.16651e+06	605.55	0.71	0.744182	173	6.38652	38.0233	0.685792	0.668296	0.684393
3.85916e+07	3.16651e+06	602.55	0.764	0.706182	172	6.41276	37.9261	0.73766	0.719567	0.73632
3.85916e+07	3.16651e+06	599.55	0.776	0.662455	119	5.03546	29.9345	0.733579	0.707229	0.737458
3.85916e+07	3.16651e+06	596.55	0.6	0.685	173	6.49179	38.1613	0.579543	0.566154	0.578499
3.85916e+07	3.16651e+06	593.55	0.6	0.646909	171	6.30643	37.6312	0.579086	0.563694	0.577965
3.85916e+07	3.16651e+06	590.55	0.61	0.633636	172	6.69072	38.2375	0.58897	0.578274	0.588219
3.85916e+07	3.16651e+06	587.55	0.636	0.615636	171	6.59559	38.0045	0.613831	0.601583	0.613042
3.85916e+07	3.16651e+06	584.55	0.604	0.638	114	4.17018	18.9181	0.569831	0.538912	0.562813
3.85916e+07	3.16651e+06	581.55	0.68	0.615091	171	6.52023	37.9135	0.656297	0.642069	0.655349
3.85916e+07	3.16651e+06	578.55	0.61	0.636545	116	4.89417	29.3935	0.575956	0.554034	0.579148
3.85916e+07	3.16651e+06	575.55	0.64	0.614	170	6.33359	37.5291	0.617448	0.601658	0.616386
3.85916e+07	3.16651e+06	572.55	0.6	0.620455	170	6.38173	37.5963	0.578857	0.564693	0.577929
3.85916e+07	3.16651e+06	569.55	0.6	0.611727	116	4.94441	29.4392	0.566514	0.545618	0.5697
3.85916e+07	3.16651e+06	566.55	0.6	0.614727	171	6.45123	37.8337	0.579086	0.565616	0.578169
3.85916e+07	3.16651e+06	563.55	0.61	0.620091	171	6.30475	37.6345	0.588737	0.573066	0.587601
3.85916e+07	3.16651e+06	560.55	0.644	0.620273	172	6.67742	38.2347	0.621797	0.610316	0.621002
3.85916e+07	3.16651e+06	557.55	0.626	0.631545	171	6.58631	38.0042	0.604179	0.591996	0.603402
3.85916e+07	3.16651e+06	554.55	0.65	0.619909	114	4.1693	18.9197	0.613229	0.579943	0.605678
3.85916e+07	3.16651e+06	551.55	0.64	0.613	171	6.51388	37.9151	0.617691	0.60421	0.616801
3.85916e+07	3.16651e+06	548.55	0.59	0.610091	116	4.8768	29.3877	0.557072	0.535642	0.560154
3.85916e+07	3.16651e+06	545.55	0.56	0.613182	171	6.3442	37.6989	0.54048	0.526582	0.539497
3.85916e+07	3.16651e+06	542.55	0.6	0.604546	173	6.42937	38.098	0.579543	0.565326	0.578436
3.85916e+07	3.16651e+06	539.55	0.61	0.611818	124	5.12311	31.0517	0.577815	0.557123	0.580849
3.85916e+07	3.16651e+06	536.55	0.65	0.605909	181	6.64555	39.4883	0.629819	0.615544	0.628158
3.85916e+07	3.16651e+06	533.55	0.64	0.615091	187	6.65727	40.7805	0.621592	0.60624	0.619885
3.85916e+07	3.16651e+06	530.55	0.59	0.636636	192	7.16763	43.0183	0.574154	0.565538	0.573676
3.85916e+07	3.16651e+06	527.55	0.57	0.666273	238	8.34442	49.365	0.56468	0.561204	0.560312
3.85916e+07	3.16651e+06	524.55	0.676	0.678818	174	5.84558	28.4219	0.653209	0.628205	0.640706
3.85916e+07	3.16651e+06	521.55	0.774	0.687091	240	8.43281	50.8913	0.767366	0.763569	0.762831
3.85916e+07	3.16651e+06	518.55	0.76	0.710093	226	8.33639	55.7442	0.749432	0.748137	0.755235
3.85916e+07	3.16651e+06	515.55	0.77	0.695279	223	8.04816	55.8129	0.758413	0.753072	0.765261
3.85916e+07	3.16646e+06	598.26	0.852	0.886802	245	8.38809	52.4641	0.84632	0.839675	0.841959
3.85916e+07	3.16646e+06	595.26	0.85	0.918465	273	8.87724	56.6716	0.8534	0.8469	0.845996
3.85916e+07	3.16646e+06	592.26	1	0.884364	298	9.38469	65.4473	1.01352	1.00758	1.01005
3.85916e+07	3.16646e+06	589.26	0.92	0.912909	261	8.41066	59.7578	0.919474	0.90715	0.92044
3.85916e+07	3.16646e+06	586.26	0.86	0.937273	360	11.0847	75.2253	0.891943	0.898855	0.882778
3.85916e+07	3.16646e+06	583.26	0.93	0.937455	302	9.26083	67.2509	0.943994	0.934499	0.942162
3.85916e+07	3.16646e+06	580.26	0.94	0.977818	236	7.16606	56.9128	0.93051	0.900994	0.935953
3.85916e+07	3.16646e+06	577.26	1	1.02657	308	9.41865	68.4352	1.01733	1.00833	1.01507
3.85916e+07	3.16646e+06	574.26	1.032	1.11163	206	6.22795	34.3123	1.00979	0.967762	0.98834
3.85916e+07	3.16646e+06	571.26	1.208	1.15581	308	9.41902	68.442	1.22894	1.21807	1.22622
3.85916e+07	3.16646e+06	568.26	1.3093	1.21109	274	8.69542	62.8513	1.31504	1.29926	1.31674
3.85916e+07	3.16646e+06	565.26	1.3	1.25351	309	9.38498	68.4048	1.32303	1.30986	1.31952
3.85916e+07	3.16646e+06	562.26	1.3	1.24715	309	9.41939	68.5312	1.32303	1.31085	1.3198
3.85916e+07	3.16646e+06	559.26	1.3	1.18889	207	6.54975	52.1808	1.27251	1.22833	1.28406
3.85916e+07	3.16646e+06	556.26	1.1667	1.13925	378	11.2247	78.6289	1.21803	1.22303	1.20428
3.85916e+07	3.16646e+06	553.26	0.9967	1.09885	369	11.1799	74.9961	1.03714	1.04383	1.02272
3.85916e+07	3.16646e+06	550.26	0.9233	1.06192	305	9.27995	65.5571	0.938249	0.928157	0.932745
3.85916e+07	3.16646e+06	547.26	1.0067	1.03543	381	11.7938	94.4871	1.05215	1.06797	1.06597
3.85916e+07	3.16646e+06	544.26	1.0573	1.03162	301	9.35246	68.8165	1.07281	1.06456	1.07391
3.85916e+07	3.16646e+06	541.26	1.0349	1.048	310	9.76532	72.1619	1.05363	1.05146	1.05698
3.85916e+07	3.16655e+06	621.32	0.65	0.677761	0	0	0	0.585	0.52	0.585
3.85916e+07	3.16655e+06	618.32	0.6614	0.688005	28	0.769714	4.54413	0.602315	0.54038	0.600314
3.85916e+07	3.16655e+06	615.32	0.7256	0.683882	68	2.26655	11.2172	0.671836	0.616857	0.666725
3.85916e+07	3.16655e+06	612.32	0.743	0.681582	136	4.84507	34.0894	0.707194	0.674025	0.711288
3.85916e+07	3.16655e+06	609.32	0.669	0.695164	136	5.03718	34.4937	0.636761	0.609737	0.640901
3.85916e+07	3.16655e+06	606.32	0.681	0.674736	270	8.19858	56.1498	0.682946	0.668294	0.677195
3.85916e+07	3.16655e+06	603.32	0.65	0.671227	336	9.29501	78.053	0.6682	0.653636	0.670306
3.85916e+07	3.16655e+06	600.32	0.65	0.659636	308	8.65417	73.8555	0.661267	0.644422	0.665719
3.85916e+07	3.16655e+06	597.32	0.65	0.657855	543	11.7518	112.74	0.719457	0.688957	0.708217
3.85916e+07	3.16655e+06	594.32	0.669	0.655745	409	8.14264	68.1314	0.706337	0.65569	0.678739
3.85916e+07	3.16655e+06	591.32	0.662	0.664918	684	12.9784	159.799	0.768298	0.719638	0.773673
3.85916e+07	3.16655e+06	588.32	0.6304	0.686891	676	11.6579	158.863	0.729703	0.666874	0.73575
3.85916e+07	3.16655e+06	585.32	0.7066	0.6832	820	14.0754	182.196	0.856668	0.785266	0.852407
3.85916e+07	3.16655e+06	582.32	0.731	0.697627	815	14.0959	180.662	0.884858	0.812713	0.879957
3.85916e+07	3.16655e+06	579.32	0.7	0.728209	540	9.7178	135.607	0.774	0.710462	0.789609
3.85916e+07	3.16655e+06	576.32	0.719	0.749827	793	13.9615	177.001	0.864306	0.797235	0.861086
3.85916e+07	3.16655e+06	573.32	0.768	0.761336	776	13.8013	171.192	0.918235	0.848845	0.912267
3.85916e+07	3.16655e+06	570.32	0.818	0.767614	650	12.0103	150.648	0.938752	0.871704	0.943402
3.85916e+07	3.16655e+06	567.32	0.814	0.770895	734	13.6195	164.438	0.96021	0.896413	0.957664
3.85916e+07	3.16655e+06	564.32	0.7617	0.776314	481	8.92148	80.1327	0.825102	0.759668	0.78816
3.85916e+07	3.16655e+06	561.32	0.7767	0.747514	709	13.4449	156.095	0.908813	0.852338	0.902884
3.85916e+07	3.16655e+06	558.32	0.7047	0.748936	554	10.8432	130.695	0.782955	0.732774	0.789091
3.85916e+07	3.16655e+06	555.32	0.7153	0.725736	665	13.0359	148.534	0.824979	0.778487	0.822416
3.85916e+07	3.16655e+06	552.32	0.7115	0.722705	646	12.9425	142.33	0.815447	0.772882	0.810625
3.85916e+07	3.16655e+06	549.32	0.7385	0.710814	418	8.87075	105.095	0.782247	0.735701	0.795151
3.85916e+07	3.16655e+06	546.32	0.7	0.733064	611	12.6695	136.505	0.792933	0.756163	0.790666
3.85916e+07	3.16655e+06	543.32	0.7046	0.740723	595	12.484	131.03	0.793849	0.758242	0.789377
3.85916e+07	3.16655e+06	540.32	0.7499	0.743596	497	10.8858	115.143	0.816891	0.780481	0.820094
3.85916e+07	3.16655e+06	537.32	0.827	0.721305	554	12.2139	124.444	0.918836	0.885019	0.917344
3.85916e+07	3.16655e+06	534.32	0.7385	0.741554	361	7.96464	60.1322	0.766211	0.7209	0.739318
3.85916e+07	3.16655e+06	531.32	0.6885	0.735205	530	11.9917	116.26	0.758661	0.733418	0.754241
3.85916e+07	3.16655e+06	528.32	0.6795	0.731568	408	9.58825	96.5214	0.717164	0.687708	0.721829
3.85916e+07	3.16655e+06	525.32	0.7619	0.7014	488	11.4898	109.039	0.827351	0.803148	0.825398
3.85916e+07	3.16655e+06	522.32	0.7	0.722427	471	11.3633	103.497	0.7556	0.735939	0.751816
3.85916e+07	3.16655e+06	519.32	0.7113	0.722191	303	7.79736	76.2402	0.722274	0.691716	0.731353
3.85916e+07	3.16655e+06	516.32	0.7387	0.718095	438	11.0054	98.0086	0.788087	0.770778	0.786564
3.85916e+07	3.16655e+06	513.32	0.7113	0.729764	421	10.7527	92.3717	0.754249	0.738212	0.750647
3.85916e+07	3.16655e+06	510.32	0.7387	0.729918	351	9.41512	81.133	0.763605	0.744795	0.765603
3.85916e+07	3.16655e+06	507.32	0.7113	0.755059	382	10.3409	86.122	0.743681	0.731734	0.743172
3.85916e+07	3.16655e+06	504.32	0.7613	0.759386	247	6.68722	41.1309	0.756805	0.721646	0.737821
3.85916e+07	3.16655e+06	501.32	0.8	0.77075	359	10.0137	78.4264	0.82941	0.817193	0.825495
3.85916e+07	3.16655e+06	498.32	0.8	0.778509	266	7.79527	63.3569	0.801067	0.777937	0.805224
3.85916e+07	3.16655e+06	495.32	0.8	0.770468	319	9.31109	71.5546	0.817219	0.80476	0.816251
3.85916e+07	3.16655e+06	492.32	0.7887	0.749118	302	9.06757	66.0036	0.800568	0.789144	0.79736
3.85916e+07	3.16655e+06	489.32	0.7273	0.726936	190	6.17943	48.0349	0.707213	0.681248	0.713312
3.85916e+07	3.16655e+06	486.32	0.6568	0.709959	314	9.70329	67.2632	0.669686	0.666405	0.665403
3.85916e+07	3.16655e+06	483.32	0.6732	0.675005	297	9.39457	61.752	0.682048	0.678448	0.67578
3.85916e+07	3.16655e+06	480.32	0.65	0.664282	255	8.54991	55.4412	0.648143	0.642923	0.645593
3.85916e+07	3.16655e+06	477.32	0.65	0.659263	248	8.5497	61.9677	0.64641	0.64292	0.652726
3.85916e+07	3.16655e+06	474.32	0.65	0.657582	170	5.97294	36.4937	0.627095	0.605874	0.624885
3.85911e+07	3.16631e+06	487.38	0.85	0.994427	190	6.62921	46.1721	0.826524	0.804635	0.83099
3.85911e+07	3.16631e+06	460.38	0.9	1.01109	189	6.61765	46.1173	0.8748	0.851737	0.879789
3.85911e+07	3.16631e+06	439.38	1.1	1.09701	230	7.73674	59.8842	1.08638	1.06824	1.10076
3.85911e+07	3.16624e+06	482.6	1.35	1.32051	1002	12.5859	205.779	1.73031	1.45582	1.6821
3.85911e+07	3.16624e+06	461.6	1.35	1.34782	420	9.12946	84.1391	1.431	1.35261	1.40599
3.85911e+07	3.16636e+06	399.44	0.82	0.747744	128	4.65998	33.0815	0.777985	0.74052	0.783612
3.85913e+07	3.16649e+06	537.16	1.05	0.900456	204	5.37798	46.9159	1.0266	0.964902	1.02783
3.85913e+07	3.16649e+06	399.16	0.88	0.897037	34	2.01669	9.07577	0.803398	0.743254	0.805429
3.85913e+07	3.16645e+06	511.49	0.75	0.720011	331	10.195	83.0867	0.769571	0.769126	0.779778
3.85913e+07	3.16645e+06	502.49	0.6	0.719142	243	7.76938	53.2689	0.595543	0.583109	0.593741
3.85913e+07	3.16652e+06	561.23	1.05	0.975831	46	1.25812	9.07792	0.9634	0.869219	0.961027
3.85913e+07	3.16652e+06	477.23	0.95	1.05762	275	8.96838	70.9043	0.954524	0.948451	0.96826
3.85915e+07	3.16652e+06	607.87	0.85	0.740673	201	7.6924	47.1842	0.830086	0.824624	0.832436
3.85915e+07	3.16652e+06	544.87	0.85	0.855353	363	11.4378	93.3297	0.882543	0.895041	0.898388
3.85915e+07	3.1665e+06	588.08	0.65	0.57812	102	4.41462	22.8765	0.610257	0.58347	0.610002
3.85915e+07	3.1665e+06	546.08	0.92	0.781893	198	6.72854	49.9838	0.897394	0.872921	0.905321
3.85915e+07	3.16649e+06	601.62	0.25	0.36127	79	4.85539	19.3595	0.232524	0.226849	0.233138
3.85915e+07	3.16649e+06	487.62	0.8	0.899201	174	5.49988	45.0992	0.773029	0.73732	0.780665
3.85915e+07	3.16646e+06	538.61	0.85	0.872046	165	6.06984	36.2203	0.818429	0.794119	0.816767
3.85915e+07	3.16646e+06	529.61	1.2	0.918707	156	5.55353	39.8224	1.15131	1.1074	1.16035
3.85915e+07	3.16655e+06	480.31	0.9005	0.948677	233	7.38895	53.854	0.89038	0.867572	0.891992
3.85916e+07	3.16651e+06	512.55	0.65	0.73034	156	5.81708	34.3497	0.623629	0.603633	0.622542
3.85916e+07	3.16646e+06	616.26	0.6	0.730194	85	2.6847	21.3507	0.559429	0.515629	0.56154
3.85916e+07	3.16646e+06	613.26	0.6	0.742853	87	2.86206	22.4283	0.559886	0.517983	0.562627
3.85916e+07	3.16646e+06	601.26	0.92	0.853553	222	7.61055	55.8202	0.905806	0.890869	0.914349
3.85916e+07	3.16655e+06	624.32	0.65	0.675762	0	0	0	0.585	0.52	0.585
3.85916e+07	3.16655e+06	471.32	0.65	0.658181	170	6.09626	36.8829	0.627095	0.607647	0.62531

## Sheet: 9样品点fe
3.85907e+07	3.16612e+06	496.38	1.15	1.22548	920	16.6971	192.987	1.24734	1.17645	1.30715
3.85907e+07	3.16612e+06	493.38	1.25	1.18973	1044	18.9759	233.424	1.38692	1.3168	1.4828
3.85907e+07	3.16612e+06	490.38	1.25	1.19305	1089	19.2154	246.068	1.39821	1.3208	1.50218
3.85907e+07	3.16612e+06	487.38	1.2	1.18683	895	15.4215	181.412	1.29555	1.20716	1.34695
3.85907e+07	3.16612e+06	484.38	1.1	1.21564	771	12.0798	136.843	1.16022	1.05747	1.17459
3.85903e+07	3.16633e+06	624.03	0.9133	1.37683	0	0	0	0.82197	0.73064	0.82197
3.85903e+07	3.16633e+06	621.03	1.0333	1.42741	0	0	0	0.92997	0.82664	0.92997
3.85903e+07	3.16633e+06	618.03	1.8	1.36326	0	0	0	1.62	1.44	1.62
3.85903e+07	3.16633e+06	615.03	1.8667	1.45402	0	0	0	1.68003	1.49336	1.68003
3.85903e+07	3.16633e+06	612.03	1.95	1.36521	0	0	0	1.755	1.56	1.755
3.85903e+07	3.16633e+06	609.03	1.2167	1.43176	0	0	0	1.09503	0.97336	1.09503
3.85903e+07	3.16633e+06	606.03	0.9833	1.35796	0	0	0	0.88497	0.78664	0.88497
3.85903e+07	3.16633e+06	603.03	1.1833	1.24365	0	0	0	1.06497	0.94664	1.06497
3.85903e+07	3.16633e+06	600.03	0.9167	1.30566	0	0	0	0.82503	0.73336	0.82503
3.85903e+07	3.16633e+06	597.03	1.45	1.16992	0	0	0	1.305	1.16	1.305
3.85903e+07	3.16633e+06	594.03	1.3367	1.21407	50	0.106302	1.04101	1.21644	1.07126	1.20474
3.85903e+07	3.16633e+06	591.03	1.1	1.2439	50	0.106437	1.04234	1.00104	0.881564	0.991406
3.85903e+07	3.16633e+06	588.03	1.1	1.23699	50	0.106567	1.04363	1.00104	0.881566	0.991408
3.85903e+07	3.16633e+06	585.03	1.3	1.18342	100	0.213392	2.16446	1.19609	1.04371	1.17345
3.85911e+07	3.16631e+06	502.38	1.1	1.04482	136	3.47078	16.6507	1.02002	0.93099	1.01246
3.85911e+07	3.16631e+06	499.38	1.1	1.0486	195	4.7347	24.6359	1.03305	0.949559	1.02323
3.85911e+07	3.16631e+06	496.38	1.0833	1.04594	157	4.94516	22.0465	1.0091	0.938188	1.00426
3.85911e+07	3.16631e+06	493.38	1.15	0.981577	262	8.65892	51.0481	1.09547	1.05299	1.10699
3.85911e+07	3.16631e+06	490.38	0.85	1.0262	339	10.0679	60.1848	0.822832	0.794295	0.827733
3.85911e+07	3.16631e+06	457.38	0.915	1.01012	511	16.1271	82.1423	0.917341	0.929082	0.915667
3.85911e+07	3.16631e+06	454.38	0.995	1.02637	600	18.2918	94.3328	1.01532	1.03908	1.0106
3.85911e+07	3.16631e+06	451.38	1.106	1.03821	539	17.1883	87.0973	1.11505	1.1387	1.11353
3.85911e+07	3.16631e+06	448.38	1.124	1.0655	543	17.4675	87.9698	1.1341	1.16142	1.13285
3.85911e+07	3.16631e+06	445.38	1.15	1.06971	629	19.9543	118.661	1.18018	1.22648	1.20234
3.85911e+07	3.16631e+06	442.38	1.11	1.08187	510	16.3552	92.8029	1.11262	1.13047	1.12532
3.85911e+07	3.16624e+06	479.6	1.335	1.3029	1700	24.393	284.174	1.65699	1.50293	1.66671
3.85911e+07	3.16624e+06	476.6	1.215	1.3392	1945	29.9496	326.192	1.5678	1.458	1.5795
3.85911e+07	3.16624e+06	473.6	1.35	1.31081	1749	28.0479	261.81	1.68889	1.58571	1.64842
3.85911e+07	3.16624e+06	470.6	1.355	1.33333	1529	27.6882	253.653	1.63531	1.58508	1.64097
3.85911e+07	3.16624e+06	467.6	1.395	1.3285	1617	29.8321	281.167	1.70823	1.67181	1.73648
3.85911e+07	3.16624e+06	464.6	1.35	1.34182	1041	20.3685	155.026	1.49706	1.44725	1.47164
3.85911e+07	3.16636e+06	501.44	1.05	0.940015	286	9.04564	50.1152	1.00527	0.966852	1.00953
3.85911e+07	3.16636e+06	498.44	0.9917	0.971892	293	9.41845	51.8116	0.950848	0.918107	0.955538
3.85911e+07	3.16636e+06	495.44	1.1633	0.883956	382	11.8711	65.9342	1.13616	1.11508	1.14103
3.85911e+07	3.16636e+06	492.44	0.7833	0.941724	508	15.186	86.6388	0.784833	0.785509	0.78819
3.85911e+07	3.16636e+06	489.44	0.825	0.879565	516	15.6227	87.868	0.827939	0.832139	0.831394
3.85911e+07	3.16636e+06	486.44	0.8083	0.862246	597	17.6316	100.152	0.82432	0.836981	0.82674
3.85911e+07	3.16636e+06	483.44	0.8417	0.848169	505	15.1371	83.368	0.84284	0.843525	0.843579
3.85911e+07	3.16636e+06	480.44	0.8083	0.835301	580	17.367	91.407	0.821562	0.834125	0.818072
3.85911e+07	3.16636e+06	477.44	0.8833	0.81629	572	16.9662	89.4053	0.896374	0.906792	0.891811
3.85911e+07	3.16636e+06	474.44	0.8167	0.833843	334	10.3497	46.488	0.789777	0.766251	0.781588
3.85911e+07	3.16636e+06	471.44	0.8417	0.81747	494	15.1841	81.8205	0.840982	0.844052	0.841981
3.85911e+07	3.16636e+06	468.44	0.825	0.808097	419	13.0153	70.2031	0.811878	0.803409	0.813523
3.85911e+07	3.16636e+06	465.44	0.7617	0.815178	407	12.7583	72.0417	0.74775	0.739151	0.752821
3.85911e+07	3.16636e+06	462.44	0.7917	0.800102	483	14.8284	79.9371	0.789277	0.790152	0.790136
3.85911e+07	3.16636e+06	459.44	0.8	0.79059	412	12.9506	68.4654	0.786152	0.778372	0.787166
3.85911e+07	3.16636e+06	456.44	0.7583	0.806557	480	14.7911	79.5376	0.755522	0.756439	0.756431
3.85911e+07	3.16636e+06	453.44	0.8583	0.785021	402	12.636	71.3432	0.84172	0.831489	0.847559
3.85911e+07	3.16636e+06	450.44	0.7717	0.812744	491	15.2165	80.3125	0.770577	0.774191	0.770531
3.85911e+07	3.16636e+06	447.44	0.7917	0.802882	476	14.7925	79.2847	0.788165	0.789772	0.789503
3.85911e+07	3.16636e+06	444.44	0.7583	0.821719	322	10.0782	44.9398	0.731476	0.708709	0.724259
3.85911e+07	3.16636e+06	441.44	0.8333	0.838956	480	14.8544	79.7191	0.830248	0.83196	0.831431
3.85911e+07	3.16636e+06	438.44	0.9333	0.828399	444	13.468	71.541	0.923138	0.914518	0.921847
3.85911e+07	3.16636e+06	435.44	0.825	0.86314	410	12.8427	72.3072	0.810388	0.801507	0.815651
3.85911e+07	3.16636e+06	432.44	0.8	0.877895	481	14.7077	79.9202	0.79723	0.797147	0.798403
3.85911e+07	3.16636e+06	429.44	0.9667	0.856616	431	13.2542	70.914	0.953652	0.944486	0.954094
3.85911e+07	3.16636e+06	426.44	0.9167	0.870544	487	14.8074	80.6066	0.91463	0.914651	0.915642
3.85911e+07	3.16636e+06	423.44	0.8033	0.878095	509	14.937	78.8971	0.805033	0.802895	0.800689
3.85911e+07	3.16636e+06	420.44	0.8933	0.849947	507	15.285	79.7242	0.894869	0.897001	0.891302
3.85911e+07	3.16636e+06	417.44	0.9167	0.826046	488	14.5227	76.4872	0.914814	0.911165	0.911011
3.85911e+07	3.16636e+06	414.44	0.8167	0.823862	401	11.6137	54.5726	0.800759	0.780039	0.789684
3.85911e+07	3.16636e+06	411.44	0.75	0.803893	456	13.5148	74.2001	0.74364	0.735376	0.743242
3.85911e+07	3.16636e+06	408.44	0.75	0.782269	385	11.6797	63.8472	0.732953	0.716993	0.733721
3.85911e+07	3.16636e+06	405.44	0.7167	0.781828	376	11.6557	76.2221	0.699115	0.684929	0.712019
3.85911e+07	3.16636e+06	402.44	0.72	0.787401	314	10.0681	57.1612	0.693375	0.672817	0.698469
3.85913e+07	3.16649e+06	534.16	0.9867	0.896017	349	9.32603	61.2253	0.957144	0.91226	0.96211
3.85913e+07	3.16649e+06	531.16	1.0133	0.84361	441	12.7308	79.2041	1.00166	0.982931	1.01039
3.85913e+07	3.16649e+06	528.16	0.8283	0.829073	426	12.9497	67.3871	0.816289	0.805897	0.813916
3.85913e+07	3.16649e+06	525.16	0.6367	0.825441	433	13.0121	65.8743	0.628362	0.62001	0.624462
3.85913e+07	3.16649e+06	522.16	0.7583	0.752561	499	14.9017	74.6661	0.758414	0.757559	0.751901
3.85913e+07	3.16649e+06	519.16	0.755	0.745036	386	12.0946	59.0115	0.737991	0.725957	0.734135
3.85913e+07	3.16649e+06	516.16	0.6873	0.723521	445	13.8847	64.9249	0.679955	0.677293	0.67329
3.85913e+07	3.16649e+06	513.16	0.6927	0.715044	425	13.4063	61.6456	0.682516	0.678189	0.675794
3.85913e+07	3.16649e+06	510.16	0.7	0.709696	373	11.9024	55.7883	0.682403	0.671276	0.677888
3.85913e+07	3.16649e+06	507.16	0.7317	0.703651	419	13.4786	62.9436	0.720062	0.717079	0.715007
3.85913e+07	3.16649e+06	504.16	0.7183	0.701472	302	9.71265	37.645	0.690008	0.667818	0.679629
3.85913e+07	3.16649e+06	501.16	0.6987	0.702491	387	13.0266	60.6282	0.683099	0.68052	0.680776
3.85913e+07	3.16649e+06	498.16	0.6813	0.702794	395	13.2107	61.7642	0.667182	0.665248	0.664771
3.85913e+07	3.16649e+06	495.16	0.7	0.696349	327	11.2514	53.3512	0.675941	0.66519	0.675796
3.85913e+07	3.16649e+06	492.16	0.6933	0.696813	397	13.2117	62.756	0.679211	0.676974	0.677324
3.85913e+07	3.16649e+06	489.16	0.6633	0.709247	316	10.9578	52.7447	0.639038	0.627714	0.639872
3.85913e+07	3.16649e+06	486.16	0.7433	0.692689	365	12.5947	59.3172	0.723421	0.719672	0.723037
3.85913e+07	3.16649e+06	483.16	0.7	0.707641	330	11.407	57.3873	0.676362	0.666645	0.679261
3.85913e+07	3.16649e+06	480.16	0.7	0.706191	339	11.5866	56.7587	0.677627	0.668323	0.678721
3.85913e+07	3.16649e+06	477.16	0.7067	0.719565	396	13.4241	65.8672	0.692197	0.692064	0.693111
3.85913e+07	3.16649e+06	474.16	0.7433	0.712352	283	9.65745	39.2375	0.711189	0.690513	0.704734
3.85913e+07	3.16649e+06	471.16	0.6933	0.738292	422	14.1555	69.5731	0.68269	0.685714	0.683119
3.85913e+07	3.16649e+06	468.16	0.6727	0.758752	434	14.5162	71.6813	0.664025	0.668579	0.664561
3.85913e+07	3.16649e+06	465.16	0.8173	0.75721	372	12.639	64.4363	0.796591	0.791803	0.80015
3.85913e+07	3.16649e+06	462.16	0.8	0.785601	448	14.8306	73.5719	0.791932	0.798459	0.792175
3.85913e+07	3.16649e+06	459.16	0.8067	0.80651	385	12.895	64.1155	0.788364	0.784292	0.789455
3.85913e+07	3.16649e+06	456.16	0.846	0.812653	450	14.8652	73.7271	0.837807	0.844762	0.837886
3.85913e+07	3.16649e+06	453.16	0.824	0.837341	383	12.9508	67.365	0.80494	0.801726	0.809669
3.85913e+07	3.16649e+06	450.16	0.8567	0.850401	368	12.4087	63.0207	0.834305	0.827339	0.837236
3.85913e+07	3.16649e+06	447.16	0.8933	0.852164	421	14.1775	71.5477	0.87945	0.883787	0.882345
3.85913e+07	3.16649e+06	444.16	0.85	0.874161	272	9.40838	37.9729	0.811402	0.786808	0.80458
3.85913e+07	3.16649e+06	441.16	0.8593	0.878455	373	13.1007	61.1784	0.837699	0.837792	0.837836
3.85913e+07	3.16649e+06	438.16	0.9173	0.869995	350	12.5431	57.4341	0.890007	0.887508	0.890175
3.85913e+07	3.16649e+06	435.16	0.8933	0.876158	275	10.2601	49.3405	0.853274	0.83705	0.858019
3.85913e+07	3.16649e+06	432.16	0.8567	0.884489	313	11.7073	51.8441	0.824848	0.819314	0.825495
3.85913e+07	3.16649e+06	429.16	0.8973	0.870204	256	9.87823	42.9361	0.853673	0.836222	0.854814
3.85913e+07	3.16649e+06	426.16	0.8693	0.878843	302	11.4919	49.9553	0.83506	0.828863	0.835622
3.85913e+07	3.16649e+06	423.16	0.8233	0.891668	286	11.1578	46.6528	0.788228	0.781329	0.78807
3.85913e+07	3.16649e+06	420.16	0.9	0.878608	235	9.49141	38.885	0.852449	0.834089	0.852915
3.85913e+07	3.16649e+06	417.16	0.9	0.89075	265	10.6978	43.4969	0.857868	0.84859	0.858005
3.85913e+07	3.16649e+06	414.16	0.9047	0.897519	186	7.73073	25.491	0.848003	0.81717	0.84251
3.85913e+07	3.16649e+06	411.16	0.927	0.895504	216	9.27798	35.6328	0.874487	0.856469	0.874806
3.85913e+07	3.16649e+06	408.16	0.9267	0.89103	170	7.61956	28.4698	0.865648	0.835666	0.866383
3.85913e+07	3.16649e+06	405.16	0.8617	0.902418	141	6.80182	28.8733	0.799915	0.76764	0.80604
3.85913e+07	3.16649e+06	402.16	0.8953	0.886667	111	5.45451	19.2986	0.825715	0.781462	0.826958
3.85913e+07	3.16645e+06	508.49	0.7817	0.694628	574	17.7455	121.903	0.793584	0.810627	0.820384
3.85913e+07	3.16645e+06	505.49	0.682	0.702862	576	17.6108	120.815	0.692642	0.70601	0.714839
3.85913e+07	3.16652e+06	546.23	0.95	1.00274	209	7.87508	35.9944	0.894849	0.859919	0.896932
3.85913e+07	3.16652e+06	543.23	0.995	0.982994	250	9.54133	48.6572	0.945425	0.922795	0.954869
3.85913e+07	3.16652e+06	540.23	0.928	1.01265	287	10.9509	52.4485	0.888654	0.878127	0.894885
3.85913e+07	3.16652e+06	537.23	1.037	0.98963	297	11.1094	50.1566	0.995114	0.983464	0.997081
3.85913e+07	3.16652e+06	534.23	1.005	1.00775	238	8.74499	32.4779	0.952506	0.92138	0.944526
3.85913e+07	3.16652e+06	531.23	0.955	1.03515	300	11.021	48.6477	0.917001	0.90457	0.916471
3.85913e+07	3.16652e+06	528.23	1.103	1.02374	279	10.6396	45.1705	1.05446	1.03914	1.0538
3.85913e+07	3.16652e+06	525.23	1.147	1.02382	293	10.5261	47.1915	1.09975	1.07885	1.09868
3.85913e+07	3.16652e+06	522.23	0.97	1.06397	312	11.1635	49.2307	0.933741	0.920625	0.931559
3.85913e+07	3.16652e+06	519.23	0.995	1.05424	237	9.04959	39.8823	0.942829	0.91626	0.944162
3.85913e+07	3.16652e+06	516.23	1.09	1.05826	274	10.1058	45.5455	1.04094	1.01912	1.04188
3.85913e+07	3.16652e+06	513.23	1.118	1.06472	236	8.88812	41.5764	1.05916	1.02712	1.0632
3.85913e+07	3.16652e+06	510.23	1.057	1.08538	256	9.34082	43.0828	1.00561	0.977465	1.00714
3.85913e+07	3.16652e+06	507.23	1.005	1.10454	275	10.25	45.9243	0.959969	0.941582	0.961097
3.85913e+07	3.16652e+06	504.23	1.09	1.13796	186	7.01321	25.8942	1.02169	0.974097	1.01561
3.85913e+07	3.16652e+06	501.23	1.145	1.16672	320	11.2861	49.9856	1.10404	1.08859	1.10068
3.85913e+07	3.16652e+06	498.23	1.213	1.18703	318	11.507	49.0786	1.16912	1.15682	1.1647
3.85913e+07	3.16652e+06	495.23	1.337	1.19234	303	10.616	48.1097	1.28461	1.25917	1.28218
3.85913e+07	3.16652e+06	492.23	1.405	1.16134	392	13.0652	61.6565	1.37504	1.36917	1.37073
3.85913e+07	3.16652e+06	489.23	1.21	1.1546	374	12.6875	59.2913	1.17983	1.17304	1.17698
3.85913e+07	3.16652e+06	486.23	1.006	1.13527	393	13.0119	62.0979	0.984749	0.979627	0.982006
3.85913e+07	3.16652e+06	483.23	0.999	1.08182	447	14.2789	83.6846	0.988724	0.989714	1.00162
3.85913e+07	3.16652e+06	480.23	0.95	1.06943	454	14.5397	88.481	0.941563	0.944479	0.958077
3.85913e+07	3.16655e+06	569.63	0.8	0.971764	530	9.78981	100.271	0.805098	0.7446	0.818367
3.85913e+07	3.16655e+06	566.63	1.168	0.835872	625	11.7328	114.779	1.19771	1.11743	1.2156
3.85913e+07	3.16655e+06	563.63	0.74	0.962919	710	13.5841	143.072	0.771449	0.726256	0.795829
3.85913e+07	3.16655e+06	560.63	0.93	0.890054	681	13.4941	111.328	0.964111	0.911608	0.963962
3.85913e+07	3.16655e+06	557.63	0.904	0.910483	782	15.9752	126.846	0.955482	0.916079	0.954215
3.85913e+07	3.16655e+06	554.63	0.946	0.897569	679	14.0628	93.2548	0.980318	0.934478	0.959581
3.85913e+07	3.16655e+06	551.63	0.904	0.896317	759	17.1626	119.711	0.951309	0.930415	0.946306
3.85913e+07	3.16655e+06	548.63	0.8213	0.89538	668	15.5104	105.117	0.849281	0.827176	0.845037
3.85913e+07	3.16655e+06	545.63	0.8987	0.869815	753	17.7663	118.884	0.94465	0.932206	0.939846
3.85913e+07	3.16655e+06	542.63	0.95	0.848836	643	16.7804	106.905	0.977599	0.972909	0.97954
3.85913e+07	3.16655e+06	539.63	0.8	0.862509	542	14.6405	91.0451	0.807025	0.796428	0.809317
3.85913e+07	3.16655e+06	536.63	0.8425	0.800416	635	17.026	105.883	0.865623	0.86558	0.867642
3.85913e+07	3.16655e+06	533.63	0.7893	0.795035	523	14.5572	91.7739	0.793221	0.784898	0.799198
3.85913e+07	3.16655e+06	530.63	0.777	0.759719	616	17.0571	102.788	0.795363	0.798609	0.797238
3.85913e+07	3.16655e+06	527.63	0.7273	0.745998	604	16.8726	100.444	0.742736	0.745734	0.744153
3.85913e+07	3.16655e+06	524.63	0.6777	0.732074	403	11.4052	56.3167	0.664744	0.645391	0.656732
3.85913e+07	3.16655e+06	521.63	0.628	0.739523	575	16.3717	96.3865	0.637674	0.639716	0.639427
3.85913e+07	3.16655e+06	518.63	0.686	0.744676	479	13.8881	80.9042	0.68335	0.676044	0.685458
3.85913e+07	3.16655e+06	515.63	0.7787	0.75446	464	13.6621	83.1754	0.773347	0.765048	0.780254
3.85913e+07	3.16655e+06	512.63	0.813	0.784901	516	15.2335	85.8198	0.815896	0.815809	0.817259
3.85913e+07	3.16655e+06	509.63	0.8669	0.789372	425	12.8988	71.533	0.854155	0.842863	0.856254
3.85913e+07	3.16655e+06	506.63	0.8322	0.811843	491	14.7659	81.71	0.830989	0.829878	0.832365
3.85913e+07	3.16655e+06	503.63	0.83	0.806557	390	12.1394	68.0909	0.811967	0.798569	0.816303
3.85913e+07	3.16655e+06	500.63	0.8195	0.808164	466	14.3669	76.7645	0.814196	0.812846	0.814693
3.85913e+07	3.16655e+06	497.63	0.812	0.794021	457	14.2101	75.0353	0.805277	0.803706	0.805515
3.85913e+07	3.16655e+06	494.63	0.7313	0.796219	305	9.63859	42.503	0.702936	0.679181	0.696286
3.85913e+07	3.16655e+06	491.63	0.7367	0.79398	451	14.1691	75.8502	0.729714	0.728773	0.731553
3.85913e+07	3.16655e+06	488.63	0.8178	0.780113	381	12.2131	64.9635	0.798555	0.787636	0.801168
3.85913e+07	3.16655e+06	485.63	0.815	0.780099	381	12.3741	68.099	0.795821	0.786692	0.801559
3.85913e+07	3.16655e+06	482.63	0.767	0.79001	425	13.779	70.7916	0.755724	0.75475	0.756883
3.85913e+07	3.16655e+06	479.63	0.8067	0.782004	360	11.9576	60.4533	0.784316	0.774192	0.785832
3.85913e+07	3.16655e+06	476.63	0.7808	0.798032	411	13.5822	68.0696	0.767127	0.766278	0.767895
3.85913e+07	3.16655e+06	473.63	0.716	0.836634	325	11.1905	55.4272	0.691103	0.679812	0.693066
3.85913e+07	3.16655e+06	470.63	0.797	0.846633	401	13.4397	64.3574	0.781444	0.78066	0.780199
3.85913e+07	3.16655e+06	467.63	0.931	0.858796	400	13.3944	63.7021	0.912642	0.911349	0.910626
3.85913e+07	3.16655e+06	464.63	0.985	0.871311	275	9.27817	38.0435	0.940865	0.910058	0.932452
3.85913e+07	3.16655e+06	461.63	0.95	0.878187	434	14.0449	71.5759	0.93775	0.938202	0.938383
3.85913e+07	3.16655e+06	458.63	0.907	0.865046	388	12.4829	64.7894	0.88693	0.876813	0.888361
3.85913e+07	3.16655e+06	455.63	0.814	0.864277	412	13.1229	70.7742	0.799909	0.793867	0.803246
3.85913e+07	3.16655e+06	452.63	0.8365	0.831996	512	15.7315	84.6994	0.838808	0.844954	0.839733
3.85913e+07	3.16655e+06	449.63	0.787	0.818357	446	13.7197	75.142	0.778747	0.773808	0.780818
3.85913e+07	3.16655e+06	446.63	0.75	0.816038	525	16.0077	87.4763	0.754027	0.760347	0.755452
3.85913e+07	3.16655e+06	443.63	0.7573	0.810934	457	13.9927	80.6454	0.75103	0.747366	0.756462
3.85913e+07	3.16655e+06	440.63	0.808	0.818111	536	16.3197	89.2375	0.814122	0.822513	0.815619
3.85913e+07	3.16655e+06	437.63	0.8887	0.81421	535	16.3035	89.4414	0.895255	0.90447	0.897302
3.85913e+07	3.16655e+06	434.63	0.85	0.832424	357	11.0386	49.8936	0.825903	0.805315	0.817006
3.85913e+07	3.16655e+06	431.63	0.85	0.835736	520	16.0096	86.5831	0.85371	0.861748	0.855248
3.85913e+07	3.16655e+06	428.63	0.8353	0.832993	429	13.4712	72.1863	0.82369	0.818526	0.825711
3.85913e+07	3.16655e+06	425.63	0.7942	0.838567	413	13.2566	74.4121	0.780611	0.775975	0.78725
3.85913e+07	3.16655e+06	422.63	0.85	0.823956	455	14.6942	76.1705	0.842622	0.846815	0.844395
3.85913e+07	3.16655e+06	419.63	0.85	0.823107	400	13.1307	65.383	0.833239	0.829066	0.833151
3.85913e+07	3.16655e+06	416.63	0.8407	0.814653	454	14.9283	73.8329	0.833234	0.840178	0.832746
3.85913e+07	3.16655e+06	413.63	0.782	0.812109	340	12.0228	55.8689	0.757163	0.751169	0.757375
3.85913e+07	3.16655e+06	410.63	0.726	0.824536	375	13.2633	62.1457	0.708041	0.709405	0.708727
3.85913e+07	3.16655e+06	407.63	0.85	0.800183	299	10.9753	49.9926	0.816009	0.804596	0.817109
3.85913e+07	3.16655e+06	404.63	0.8417	0.810208	172	6.66594	25.1023	0.786586	0.748295	0.783439
3.85913e+07	3.16655e+06	401.63	0.8	0.818141	198	7.95638	33.6204	0.751791	0.725011	0.752982
3.85913e+07	3.16655e+06	398.63	0.8031	0.814953	144	6.0423	24.8876	0.746001	0.70729	0.7473
3.85913e+07	3.16655e+06	395.63	0.82	0.810364	90	4.02457	18.6653	0.752812	0.700076	0.756769
3.85915e+07	3.16652e+06	604.87	0.8367	0.721666	340	12.2158	61.7492	0.810125	0.805868	0.816386
3.85915e+07	3.16652e+06	601.87	0.65	0.74158	427	15.1546	80.3421	0.640705	0.651561	0.649039
3.85915e+07	3.16652e+06	598.87	0.6533	0.71784	361	13.1944	59.2496	0.635304	0.637766	0.635436
3.85915e+07	3.16652e+06	595.87	0.7013	0.705876	391	13.5297	63.0155	0.686204	0.687765	0.685362
3.85915e+07	3.16652e+06	592.87	0.7187	0.696962	404	13.3827	63.6713	0.705105	0.703418	0.702945
3.85915e+07	3.16652e+06	589.87	0.6967	0.699885	320	11.6454	49.8217	0.671775	0.66572	0.669595
3.85915e+07	3.16652e+06	586.87	0.6567	0.715061	360	12.5968	56.0871	0.638478	0.635843	0.636197
3.85915e+07	3.16652e+06	583.87	0.7467	0.696315	321	10.4167	45.7953	0.720137	0.701243	0.713963
3.85915e+07	3.16652e+06	580.87	0.7	0.725655	307	11.5538	50.8127	0.673131	0.668017	0.673617
3.85915e+07	3.16652e+06	577.87	0.7033	0.737154	307	11.5566	50.8417	0.676304	0.671193	0.676818
3.85915e+07	3.16652e+06	574.87	0.75	0.74008	230	9.06289	36.5421	0.709621	0.690781	0.708608
3.85915e+07	3.16652e+06	571.87	0.7533	0.779837	303	11.1869	50.1214	0.72378	0.71519	0.72427
3.85915e+07	3.16652e+06	568.87	0.8483	0.786744	346	12.0708	51.5478	0.822379	0.815398	0.817092
3.85915e+07	3.16652e+06	565.87	0.7973	0.821912	374	12.8227	56.6038	0.777418	0.774383	0.772912
3.85915e+07	3.16652e+06	562.87	0.731	0.869891	369	12.3705	56.7332	0.712037	0.705574	0.708756
3.85915e+07	3.16652e+06	559.87	1.0467	0.827464	460	15.1367	70.424	1.03866	1.04896	1.03242
3.85915e+07	3.16652e+06	556.87	0.9467	0.863321	480	15.4847	73.6818	0.943232	0.953147	0.937568
3.85915e+07	3.16652e+06	553.87	0.8333	0.867685	407	12.6836	56.3532	0.818039	0.8078	0.807555
3.85915e+07	3.16652e+06	550.87	0.8	0.860464	598	18.887	114.093	0.816016	0.8418	0.831927
3.85915e+07	3.16652e+06	547.87	0.85	0.844122	584	18.6456	115.406	0.864629	0.891673	0.885291
3.85915e+07	3.1665e+06	606.08	0.45	0.455245	143	8.16257	24.8	0.417915	0.409058	0.418685
3.85915e+07	3.1665e+06	603.08	0.4067	0.47749	176	9.33234	30.4792	0.380396	0.376051	0.381231
3.85915e+07	3.1665e+06	600.08	0.4658	0.484963	177	9.50554	29.9072	0.435767	0.431775	0.436303
3.85915e+07	3.1665e+06	597.08	0.5973	0.469055	186	9.27552	28.9363	0.559868	0.551835	0.558764
3.85915e+07	3.1665e+06	594.08	0.4579	0.541172	209	9.0734	32.6021	0.431317	0.421809	0.430416
3.85915e+07	3.1665e+06	591.08	0.5248	0.561258	203	8.90218	32.7946	0.493702	0.482236	0.493425
3.85915e+07	3.1665e+06	582.08	0.7	0.651086	229	8.79604	36.6217	0.662173	0.642235	0.661436
3.85915e+07	3.1665e+06	579.08	0.6625	0.664558	223	8.70201	36.6719	0.625901	0.606997	0.626042
3.85915e+07	3.1665e+06	576.08	0.65	0.6714	207	7.6372	34.3284	0.612005	0.5863	0.612362
3.85915e+07	3.1665e+06	573.08	0.65	0.668025	188	7.19382	32.5121	0.609526	0.582451	0.610915
3.85915e+07	3.1665e+06	570.08	0.65	0.656067	231	8.38508	37.4853	0.615135	0.592793	0.614879
3.85915e+07	3.1665e+06	567.08	0.65	0.676659	235	8.45762	37.353	0.615657	0.593423	0.614773
3.85915e+07	3.1665e+06	564.08	0.66	0.689514	183	6.46209	24.0053	0.618241	0.584962	0.613428
3.85915e+07	3.1665e+06	561.08	0.67	0.713323	266	9.29295	42.8264	0.638769	0.619157	0.638186
3.85915e+07	3.1665e+06	558.08	0.6833	0.75161	263	9.27009	42.0747	0.651038	0.631239	0.650225
3.85915e+07	3.1665e+06	555.08	0.8167	0.762699	256	8.93696	41.5829	0.776992	0.750841	0.776675
3.85915e+07	3.1665e+06	552.08	0.85	0.771461	313	10.6353	57.3333	0.818397	0.800736	0.82476
3.85915e+07	3.1665e+06	549.08	0.74	0.826288	317	11.0252	60.1473	0.713081	0.700965	0.72058
3.85915e+07	3.16649e+06	604.62	0.25	0.424427	141	8.05689	27.1023	0.232075	0.226901	0.233309
3.85915e+07	3.16649e+06	583.62	1	0.705797	151	7.73583	26.4888	0.930306	0.903318	0.932482
3.85915e+07	3.16649e+06	580.62	0.7	0.813111	137	7.14897	23.7424	0.649247	0.626836	0.65038
3.85915e+07	3.16649e+06	577.62	0.8	0.758822	128	6.5156	22.383	0.740552	0.709617	0.741958
3.85915e+07	3.16649e+06	574.62	0.75	0.765869	93	4.52787	12.4919	0.688999	0.645355	0.686489
3.85915e+07	3.16649e+06	571.62	0.78	0.753938	112	5.66112	18.8367	0.719533	0.682975	0.720017
3.85915e+07	3.16649e+06	568.62	0.6	0.806765	106	5.47141	18.2287	0.552765	0.523845	0.553412
3.85915e+07	3.16649e+06	565.62	0.85	0.7732	108	5.24974	18.1309	0.783424	0.739597	0.783898
3.85915e+07	3.16649e+06	562.62	0.8	0.836217	109	5.32432	18.0146	0.737501	0.696888	0.737673
3.85915e+07	3.16649e+06	559.62	0.95	0.826002	98	5.07725	16.9261	0.873685	0.82442	0.874718
3.85915e+07	3.16649e+06	556.62	0.92	0.853702	111	5.52963	18.506	0.848496	0.803944	0.848878
3.85915e+07	3.16649e+06	553.62	0.9	0.87242	103	4.88565	17.0963	0.828605	0.778726	0.828868
3.85915e+07	3.16649e+06	550.62	0.85	0.876764	124	6.02447	19.967	0.786154	0.748392	0.785812
3.85915e+07	3.16649e+06	547.62	0.8	0.884561	121	5.98104	19.6274	0.739428	0.703905	0.739255
3.85915e+07	3.16649e+06	544.62	0.8667	0.884579	99	4.6622	13.2473	0.797251	0.747327	0.794109
3.85915e+07	3.16649e+06	541.62	0.9333	0.888193	147	6.74	23.389	0.867505	0.830654	0.866738
3.85915e+07	3.16649e+06	538.62	0.95	0.878561	153	6.86801	24.0076	0.884172	0.847141	0.882968
3.85915e+07	3.16649e+06	535.62	0.8833	0.889941	153	6.6668	24.0862	0.822094	0.785289	0.821059
3.85915e+07	3.16649e+06	532.62	0.8833	0.869074	192	7.79952	29.8271	0.829008	0.798652	0.827278
3.85915e+07	3.16649e+06	529.62	0.9333	0.837404	208	8.2572	33.2429	0.878932	0.849565	0.878016
3.85915e+07	3.16649e+06	526.62	0.8367	0.832482	230	8.74353	36.1176	0.791653	0.767067	0.790087
3.85915e+07	3.16649e+06	523.62	0.7267	0.823601	225	8.18775	36.5047	0.686846	0.660827	0.68656
3.85915e+07	3.16649e+06	520.62	0.7	0.817927	279	9.86796	45.026	0.669197	0.652256	0.66865
3.85915e+07	3.16649e+06	517.62	0.7	0.832567	290	10.0527	46.4223	0.670743	0.653983	0.669848
3.85915e+07	3.16649e+06	514.62	0.7183	0.889291	213	7.1354	29.3039	0.677177	0.643093	0.672282
3.85915e+07	3.16649e+06	511.62	1.1934	0.819978	372	11.6784	56.6378	1.16316	1.14086	1.15695
3.85915e+07	3.16649e+06	508.62	1.0174	0.905663	332	10.5858	51.9358	0.983453	0.957762	0.980456
3.85915e+07	3.16649e+06	505.62	0.9167	0.907933	340	10.8597	53.8923	0.887585	0.866317	0.885612
3.85915e+07	3.16649e+06	502.62	0.75	0.932762	416	12.9278	64.8555	0.737619	0.729495	0.734648
3.85915e+07	3.16649e+06	499.62	0.8167	0.941476	360	11.7368	57.1246	0.794039	0.781381	0.79224
3.85915e+07	3.16649e+06	496.62	1.1383	0.889489	354	11.5005	56.8467	1.10535	1.08548	1.10382
3.85915e+07	3.16649e+06	493.62	1.0333	0.911544	351	10.8924	66.0109	1.00276	0.976961	1.01361
3.85915e+07	3.16649e+06	490.62	0.8	0.934776	351	11.2398	67.2464	0.776357	0.760093	0.78597
3.85915e+07	3.16646e+06	589.61	0.9	0.800091	271	10.9993	51.6537	0.858951	0.852214	0.867007
3.85915e+07	3.16646e+06	586.61	0.9	0.785167	315	12.0693	55.821	0.866899	0.865076	0.871607
3.85915e+07	3.16646e+06	583.61	0.75	0.778767	366	13.6585	71.8754	0.730093	0.736814	0.741104
3.85915e+07	3.16646e+06	580.61	0.68	0.772957	373	13.4717	61.0725	0.662906	0.666349	0.662926
3.85915e+07	3.16646e+06	577.61	0.8	0.730916	420	14.8028	68.6423	0.787436	0.798163	0.787339
3.85915e+07	3.16646e+06	574.61	0.75	0.724427	345	11.6685	46.8536	0.726932	0.716881	0.718091
3.85915e+07	3.16646e+06	571.61	0.7	0.714313	438	14.5504	70.1072	0.691535	0.696033	0.690179
3.85915e+07	3.16646e+06	568.61	0.65	0.705916	375	12.6254	60.578	0.633921	0.629604	0.633285
3.85915e+07	3.16646e+06	565.61	0.7	0.677519	443	14.2025	71.5187	0.692238	0.69278	0.691391
3.85915e+07	3.16646e+06	562.61	0.6	0.706679	437	13.9676	73.3622	0.592624	0.591929	0.593977
3.85915e+07	3.16646e+06	559.61	0.7	0.68874	374	12.2454	63.7726	0.682544	0.674482	0.684742
3.85915e+07	3.16646e+06	556.61	0.75	0.692939	448	14.1993	75.1916	0.742436	0.742232	0.744154
3.85915e+07	3.16646e+06	553.61	0.69	0.732634	450	14.0236	73.5774	0.683318	0.681234	0.683256
3.85915e+07	3.16646e+06	550.61	0.7	0.740649	459	14.5806	75.0103	0.694486	0.696314	0.694388
3.85915e+07	3.16646e+06	547.61	0.75	0.775153	440	14.1419	71.5323	0.741232	0.741657	0.740788
3.85915e+07	3.16646e+06	544.61	0.8	0.791508	349	11.0587	47.4515	0.776036	0.758157	0.766551
3.85915e+07	3.16646e+06	541.61	0.85	0.829199	415	13.5629	66.8358	0.835798	0.833971	0.834665
3.85915e+07	3.16646e+06	535.61	0.75	0.925102	358	12.2749	71.3729	0.728889	0.722955	0.740642
3.85915e+07	3.16646e+06	532.61	1.095	0.896717	332	11.1536	60.5544	1.05846	1.03912	1.06681
3.85915e+07	3.16655e+06	612.31	1.6	1.80617	369	10.9113	61.4633	1.55849	1.51317	1.56059
3.85915e+07	3.16655e+06	609.31	2.088	1.65925	373	11.325	62.364	2.03551	1.98622	2.03888
3.85915e+07	3.16655e+06	606.31	1.7933	1.7441	508	14.2527	84.7011	1.79681	1.776	1.80023
3.85915e+07	3.16655e+06	603.31	1.6187	1.77868	577	15.0266	108.559	1.64428	1.61982	1.67232
3.85915e+07	3.16655e+06	600.31	2.1693	1.59875	790	18.7406	131.907	2.29632	2.2784	2.30326
3.85915e+07	3.16655e+06	597.31	1.7307	1.60747	998	22.2433	165.891	1.90429	1.89871	1.9097
3.85915e+07	3.16655e+06	594.31	1.2747	1.57908	785	16.6397	106.958	1.34806	1.30305	1.31442
3.85915e+07	3.16655e+06	591.31	1.2976	1.40367	1225	24.2276	202.355	1.48687	1.45796	1.48983
3.85915e+07	3.16655e+06	588.31	1.2371	1.38099	1206	22.9314	199.063	1.41283	1.36856	1.41537
3.85915e+07	3.16655e+06	585.31	1.3	1.31872	1114	20.3844	196.092	1.46066	1.39392	1.4826
3.85915e+07	3.16655e+06	582.31	1.3	1.25853	1365	24.3363	228.436	1.52615	1.46254	1.53416
3.85915e+07	3.16655e+06	579.31	1.2513	1.21675	1162	20.8156	195.997	1.41799	1.34891	1.42691
3.85915e+07	3.16655e+06	576.31	1.1413	1.21104	1385	24.5219	231.889	1.34442	1.28683	1.35171
3.85915e+07	3.16655e+06	573.31	1.1	1.20901	1172	20.9412	206.752	1.24875	1.18765	1.26889
3.85915e+07	3.16655e+06	570.31	1.1643	1.18747	1259	22.7399	210.268	1.34207	1.28505	1.34808
3.85915e+07	3.16655e+06	567.31	1.1682	1.20955	1350	24.3756	225.14	1.3679	1.31487	1.3739
3.85915e+07	3.16655e+06	564.31	1.253	1.24412	888	16.3715	123.569	1.35101	1.27637	1.31757
3.85915e+07	3.16655e+06	561.31	1.3623	1.24682	1282	23.8708	213.703	1.57659	1.52416	1.58307
3.85915e+07	3.16655e+06	558.31	1.215	1.29474	1150	21.7125	192.052	1.37393	1.32433	1.37964
3.85915e+07	3.16655e+06	555.31	1.1	1.35741	1019	19.8337	182.593	1.21497	1.17138	1.2363
3.85915e+07	3.16655e+06	552.31	1.5317	1.29711	1174	23.1139	195.044	1.73944	1.6982	1.74488
3.85915e+07	3.16655e+06	549.31	1.5547	1.32211	968	19.478	161.373	1.70128	1.64821	1.70688
3.85915e+07	3.16655e+06	546.31	1.4	1.31905	1136	22.8758	188.752	1.5792	1.54773	1.58405
3.85915e+07	3.16655e+06	543.31	1.2517	1.29227	918	19.3217	160.901	1.35715	1.32437	1.3735
3.85915e+07	3.16655e+06	540.31	1.1	1.29457	988	21.1454	163.398	1.20812	1.19065	1.21041
3.85915e+07	3.16655e+06	537.31	1.2113	1.25597	1052	22.7602	173.607	1.34592	1.33725	1.34804
3.85915e+07	3.16655e+06	534.31	1.3	1.21644	684	15.3068	94.8193	1.34847	1.30577	1.32116
3.85915e+07	3.16655e+06	531.31	1.192	1.24116	995	22.4963	164.39	1.31084	1.31174	1.31309
3.85915e+07	3.16655e+06	528.31	1.154	1.24075	910	20.955	150.363	1.24937	1.24617	1.25138
3.85915e+07	3.16655e+06	525.31	1.2648	1.2307	809	19.3126	142.672	1.34368	1.33808	1.3596
3.85915e+07	3.16655e+06	522.31	1.3092	1.22755	930	22.3424	153.497	1.42265	1.43803	1.42471
3.85915e+07	3.16655e+06	519.31	1.3268	1.21448	780	19.0583	130.022	1.40183	1.39916	1.40567
3.85915e+07	3.16655e+06	516.31	1.2433	1.18131	902	21.972	149.424	1.34405	1.35949	1.34678
3.85915e+07	3.16655e+06	513.31	1.1235	1.16293	735	18.5974	128.982	1.17688	1.17786	1.18885
3.85915e+07	3.16655e+06	510.31	1.0737	1.1308	786	19.9661	130.93	1.13571	1.14528	1.13872
3.85915e+07	3.16655e+06	507.31	1.024	1.12434	819	20.9803	136.341	1.08992	1.10613	1.0928
3.85915e+07	3.16655e+06	504.31	1	1.1332	529	13.9617	73.7697	1.00617	0.986469	0.990462
3.85915e+07	3.16655e+06	501.31	1.076	1.11739	752	19.9346	124.782	1.1308	1.14728	1.13305
3.85915e+07	3.16655e+06	498.31	1.15	1.14865	668	17.9779	111.11	1.18918	1.19613	1.19169
3.85915e+07	3.16655e+06	495.31	1.3139	1.12347	581	16.1138	104.528	1.33572	1.33389	1.35093
3.85915e+07	3.16655e+06	492.31	1.3912	1.09062	654	18.2448	108.799	1.43469	1.45196	1.43769
3.85915e+07	3.16655e+06	489.31	1.1297	1.08299	534	15.2231	89.4173	1.13781	1.13345	1.1406
3.85915e+07	3.16655e+06	486.31	0.877	1.05388	767	21.0812	117.489	0.924304	0.948524	0.915653
3.85915e+07	3.16655e+06	483.31	0.8	1.01695	627	18.0973	98.9972	0.820672	0.833363	0.817118
3.85915e+07	3.16655e+06	477.31	1.031	0.963067	671	19.5417	105.915	1.06675	1.09388	1.06181
3.85915e+07	3.16655e+06	474.31	0.9683	1.00677	474	14.1289	65.5213	0.963587	0.957361	0.94927
3.85915e+07	3.16655e+06	471.31	1.0448	1.00334	544	16.7867	89.5	1.05439	1.07008	1.05499
3.85915e+07	3.16655e+06	468.31	1.0333	1.02991	535	16.4577	101.145	1.04092	1.05377	1.05813
3.85915e+07	3.16655e+06	465.31	1.1	1.02644	445	14.0605	92.4629	1.08824	1.08657	1.11472
3.85915e+07	3.16655e+06	462.31	1.1	1.0296	378	11.82	70.592	1.07345	1.05365	1.08522
3.85916e+07	3.16651e+06	638.55	1.08	0.992815	0	0	0	0.972	0.864	0.972
3.85916e+07	3.16651e+06	635.55	1.01	1.01751	0	0	0	0.909	0.808	0.909
3.85916e+07	3.16651e+06	632.55	1.05	0.993979	17	0.421883	1.80947	0.948583	0.845916	0.94733
3.85916e+07	3.16651e+06	629.55	1.03	0.981362	17	0.435789	1.8554	0.930514	0.829995	0.929343
3.85916e+07	3.16651e+06	626.55	0.936	0.98126	34	0.895053	4.69595	0.848787	0.759989	0.84779
3.85916e+07	3.16651e+06	623.55	0.902	0.955229	51	1.36817	10.4046	0.821033	0.738082	0.823308
3.85916e+07	3.16651e+06	620.55	0.982	0.927748	109	3.17983	16.5724	0.905283	0.827305	0.903757
3.85916e+07	3.16651e+06	617.55	0.95	0.899878	166	5.22786	25.8831	0.886651	0.826331	0.885153
3.85916e+07	3.16651e+06	614.55	0.95	0.870076	156	5.23058	21.5661	0.884744	0.826366	0.880124
3.85916e+07	3.16651e+06	611.55	0.88	0.80645	287	10.0917	49.2029	0.842689	0.822609	0.845096
3.85916e+07	3.16651e+06	608.55	0.62	0.824023	279	10.5053	48.3627	0.592718	0.58299	0.59477
3.85916e+07	3.16651e+06	605.55	0.71	0.758603	300	10.8715	52.3578	0.68175	0.67109	0.684585
3.85916e+07	3.16651e+06	602.55	0.764	0.725802	351	12.4708	57.5811	0.741421	0.73845	0.741546
3.85916e+07	3.16651e+06	599.55	0.776	0.686565	310	11.7345	51.0419	0.746681	0.742417	0.746971
3.85916e+07	3.16651e+06	596.55	0.6	0.676412	350	12.576	57.6195	0.582148	0.580778	0.582394
3.85916e+07	3.16651e+06	593.55	0.6	0.651183	291	10.5851	51.2277	0.575043	0.564823	0.577691
3.85916e+07	3.16651e+06	590.55	0.61	0.640038	359	13.1901	58.8788	0.592952	0.59546	0.593043
3.85916e+07	3.16651e+06	587.55	0.636	0.625496	344	12.6602	57.1153	0.61631	0.616339	0.616945
3.85916e+07	3.16651e+06	584.55	0.604	0.631908	230	8.36942	32.0777	0.571482	0.550715	0.567359
3.85916e+07	3.16651e+06	581.55	0.68	0.612672	350	12.6852	57.6318	0.659767	0.659206	0.660057
3.85916e+07	3.16651e+06	578.55	0.61	0.631718	304	11.46	50.171	0.586218	0.581365	0.586529
3.85916e+07	3.16651e+06	575.55	0.64	0.614847	286	10.5453	50.6822	0.612737	0.602138	0.615776
3.85916e+07	3.16651e+06	572.55	0.6	0.621114	342	12.295	56.4838	0.581184	0.578525	0.581559
3.85916e+07	3.16651e+06	569.55	0.6	0.616099	304	11.5345	50.233	0.576608	0.572431	0.57696
3.85916e+07	3.16651e+06	566.55	0.6	0.617634	344	12.4179	56.8686	0.581425	0.579511	0.581842
3.85916e+07	3.16651e+06	563.55	0.61	0.621908	288	10.5236	50.9032	0.584259	0.573736	0.587077
3.85916e+07	3.16651e+06	560.55	0.644	0.614618	359	13.17	58.8749	0.626002	0.628477	0.626095
3.85916e+07	3.16651e+06	557.55	0.626	0.624198	344	12.6461	57.1148	0.60662	0.60653	0.607244
3.85916e+07	3.16651e+06	554.55	0.65	0.617176	230	8.36765	32.0804	0.615005	0.592642	0.610571
3.85916e+07	3.16651e+06	551.55	0.64	0.612061	351	12.6983	57.7429	0.621086	0.620541	0.621317
3.85916e+07	3.16651e+06	548.55	0.59	0.615687	306	11.499	50.3665	0.567235	0.562611	0.56744
3.85916e+07	3.16651e+06	545.55	0.56	0.616863	291	10.6279	51.2943	0.536706	0.527489	0.539224
3.85916e+07	3.16651e+06	542.55	0.6	0.607298	354	12.5822	57.9475	0.582629	0.580827	0.582636
3.85916e+07	3.16651e+06	539.55	0.61	0.612786	327	12.0497	53.4629	0.589034	0.586169	0.588992
3.85916e+07	3.16651e+06	536.55	0.65	0.610572	460	15.3451	68.9666	0.64501	0.653215	0.639972
3.85916e+07	3.16651e+06	533.55	0.64	0.627672	427	14.1661	66.5135	0.630848	0.633088	0.628201
3.85916e+07	3.16651e+06	530.55	0.59	0.638092	454	15.423	71.4664	0.58476	0.593532	0.582706
3.85916e+07	3.16651e+06	527.55	0.57	0.668244	479	16.1207	75.8114	0.567798	0.578724	0.56599
3.85916e+07	3.16651e+06	524.55	0.676	0.672366	360	11.8992	49.3758	0.657243	0.648232	0.649331
3.85916e+07	3.16651e+06	521.55	0.774	0.679611	437	14.8798	73.2138	0.764485	0.773018	0.76609
3.85916e+07	3.16651e+06	518.55	0.76	0.700727	423	14.914	78.1606	0.748522	0.759383	0.756843
3.85916e+07	3.16651e+06	515.55	0.77	0.688194	346	12.268	70.4087	0.746471	0.742164	0.759482
3.85916e+07	3.16646e+06	598.26	0.852	0.878865	452	14.9222	76.1015	0.844091	0.851401	0.84631
3.85916e+07	3.16646e+06	595.26	0.85	0.909919	480	15.3842	80.268	0.846887	0.854648	0.848666
3.85916e+07	3.16646e+06	592.26	1	0.898755	600	18.353	98.8379	1.02042	1.04512	1.0212
3.85916e+07	3.16646e+06	589.26	0.92	0.923756	559	17.3137	92.7215	0.931217	0.948738	0.932606
3.85916e+07	3.16646e+06	586.26	0.86	0.950214	655	19.8426	107.666	0.887056	0.915911	0.887544
3.85916e+07	3.16646e+06	583.26	0.93	0.944023	594	17.7801	99.0192	0.947872	0.964845	0.949925
3.85916e+07	3.16646e+06	580.26	0.94	1.01282	535	15.9655	90.0081	0.946933	0.952437	0.949752
3.85916e+07	3.16646e+06	577.26	1	1.03491	607	18.192	101.497	1.02183	1.04297	1.02446
3.85916e+07	3.16646e+06	574.26	1.032	1.11664	414	12.4815	57.8318	1.01455	0.997635	1.00199
3.85916e+07	3.16646e+06	571.26	1.208	1.13759	613	18.3053	102.165	1.23582	1.26173	1.23854
3.85916e+07	3.16646e+06	568.26	1.3093	1.18321	580	17.6224	96.7189	1.33078	1.3556	1.33366
3.85916e+07	3.16646e+06	565.26	1.3	1.20993	664	19.233	106.202	1.34325	1.37393	1.3393
3.85916e+07	3.16646e+06	562.26	1.3	1.20528	673	19.679	107.768	1.3456	1.38168	1.3418
3.85916e+07	3.16646e+06	559.26	1.3	1.17237	576	17.0425	92.3578	1.32029	1.3359	1.31723
3.85916e+07	3.16646e+06	556.26	1.1667	1.13951	757	21.9705	120.058	1.22729	1.27571	1.2218
3.85916e+07	3.16646e+06	553.26	0.9967	1.11634	653	19.5499	106.886	1.02766	1.0576	1.02767
3.85916e+07	3.16646e+06	550.26	0.9233	1.09656	596	17.8739	98.5107	0.941414	0.95905	0.942505
3.85916e+07	3.16646e+06	547.26	1.0067	1.06869	677	20.5113	128.114	1.04282	1.08114	1.06418
3.85916e+07	3.16646e+06	544.26	1.0573	1.0633	503	15.5685	92.807	1.05831	1.06568	1.0719
3.85916e+07	3.16646e+06	541.26	1.0349	1.08212	524	16.2737	97.648	1.04025	1.05285	1.05533
3.85916e+07	3.16655e+06	621.32	0.65	0.674517	56	1.63609	5.8631	0.592306	0.534203	0.589673
3.85916e+07	3.16655e+06	618.32	0.6614	0.683273	96	2.88937	11.9359	0.608003	0.554643	0.604941
3.85916e+07	3.16655e+06	615.32	0.7256	0.679004	136	4.53309	18.8532	0.672846	0.62441	0.669815
3.85916e+07	3.16655e+06	612.32	0.743	0.676519	324	9.93802	54.719	0.717016	0.693018	0.718556
3.85916e+07	3.16655e+06	609.32	0.669	0.688794	339	10.7658	57.1525	0.647618	0.631392	0.648987
3.85916e+07	3.16655e+06	606.32	0.681	0.672511	473	13.9875	79.0136	0.677549	0.672021	0.678884
3.85916e+07	3.16655e+06	603.32	0.65	0.673362	538	15.0767	100.866	0.655186	0.650885	0.665398
3.85916e+07	3.16655e+06	600.32	0.65	0.665757	785	18.7912	126.715	0.687408	0.683131	0.686002
3.85916e+07	3.16655e+06	597.32	0.65	0.665183	1013	21.7065	164.907	0.717153	0.708439	0.716443
3.85916e+07	3.16655e+06	594.32	0.669	0.662107	818	16.2853	114.005	0.711933	0.680709	0.695627
3.85916e+07	3.16655e+06	591.32	0.662	0.666809	1349	25.0163	233.554	0.775035	0.750782	0.785397
3.85916e+07	3.16655e+06	588.32	0.6304	0.690332	1355	24.1183	234.203	0.738798	0.707384	0.748409
3.85916e+07	3.16655e+06	585.32	0.7066	0.684634	1365	23.4116	243.191	0.829519	0.786219	0.846661
3.85916e+07	3.16655e+06	582.32	0.731	0.70821	1599	27.1816	267.573	0.892495	0.850176	0.897753
3.85916e+07	3.16655e+06	579.32	0.7	0.730864	1338	23.2726	224.152	0.817978	0.777576	0.82241
3.85916e+07	3.16655e+06	576.32	0.719	0.7449	1577	27.0482	263.909	0.874669	0.834939	0.879785
3.85916e+07	3.16655e+06	573.32	0.768	0.753085	1299	23.0013	229.741	0.891427	0.85033	0.907565
3.85916e+07	3.16655e+06	570.32	0.818	0.759519	1401	25.2437	233.953	0.966209	0.930188	0.970876
3.85916e+07	3.16655e+06	567.32	0.814	0.761826	1478	26.6524	246.93	0.974064	0.940954	0.979082
3.85916e+07	3.16655e+06	564.32	0.7617	0.76759	962	17.843	134.023	0.832596	0.790878	0.810714
3.85916e+07	3.16655e+06	561.32	0.7767	0.746865	1385	25.8384	231.078	0.914932	0.889393	0.919119
3.85916e+07	3.16655e+06	558.32	0.7047	0.748058	1244	23.6552	207.22	0.810175	0.786398	0.813299
3.85916e+07	3.16655e+06	555.32	0.7153	0.733805	1102	21.6414	197.52	0.801976	0.778989	0.817025
3.85916e+07	3.16655e+06	552.32	0.7115	0.731271	1262	24.8519	210.584	0.820563	0.805359	0.824083
3.85916e+07	3.16655e+06	549.32	0.7385	0.723568	1048	21.2477	174.976	0.819983	0.800371	0.823108
3.85916e+07	3.16655e+06	546.32	0.7	0.72971	1227	24.5791	204.747	0.802383	0.789791	0.805753
3.85916e+07	3.16655e+06	543.32	0.7046	0.734627	998	20.8292	176.232	0.775272	0.759693	0.78641
3.85916e+07	3.16655e+06	540.32	0.7499	0.738927	1068	22.7564	178.453	0.835651	0.827836	0.839012
3.85916e+07	3.16655e+06	537.32	0.827	0.724164	1119	23.8987	187.047	0.930033	0.925567	0.93399
3.85916e+07	3.16655e+06	534.32	0.7385	0.736656	723	15.9439	100.785	0.771812	0.748059	0.755921
3.85916e+07	3.16655e+06	531.32	0.6885	0.730471	1030	22.9183	171.693	0.761979	0.761544	0.764608
3.85916e+07	3.16655e+06	528.32	0.6795	0.731791	922	20.9322	153.487	0.73729	0.733564	0.739444
3.85916e+07	3.16655e+06	525.32	0.7619	0.710866	809	19.0732	145.117	0.809418	0.803604	0.821292
3.85916e+07	3.16655e+06	522.32	0.7	0.729069	912	21.6468	152.326	0.758128	0.762377	0.760755
3.85916e+07	3.16655e+06	519.32	0.7113	0.72143	758	18.5452	126.68	0.748382	0.745218	0.750667
3.85916e+07	3.16655e+06	516.32	0.7387	0.717004	879	21.287	146.814	0.79515	0.800976	0.797821
3.85916e+07	3.16655e+06	513.32	0.7113	0.738842	708	17.9612	124.664	0.741244	0.73967	0.748907
3.85916e+07	3.16655e+06	510.32	0.7387	0.733682	763	19.7939	126.583	0.777952	0.786244	0.779494
3.85916e+07	3.16655e+06	507.32	0.7113	0.756668	773	20.1815	129.404	0.750523	0.760763	0.753042
3.85916e+07	3.16655e+06	504.32	0.7613	0.757678	494	13.3744	68.9796	0.760651	0.745028	0.749567
3.85916e+07	3.16655e+06	501.32	0.8	0.75964	701	19.2326	116.278	0.832554	0.845493	0.83407
3.85916e+07	3.16655e+06	498.32	0.8	0.766184	608	17.041	101.226	0.817622	0.822077	0.819304
3.85916e+07	3.16655e+06	495.32	0.8	0.755994	650	18.4796	107.106	0.824365	0.837447	0.825073
3.85916e+07	3.16655e+06	492.32	0.7887	0.742409	633	18.4181	101.99	0.81003	0.824971	0.808471
3.85916e+07	3.16655e+06	489.32	0.7273	0.723191	521	15.6744	84.3071	0.730621	0.734095	0.729761
3.85916e+07	3.16655e+06	486.32	0.6568	0.715805	645	19.1889	103.576	0.676145	0.693766	0.674542
3.85916e+07	3.16655e+06	483.32	0.6732	0.686454	516	16.1881	86.4532	0.675598	0.684109	0.677249
3.85916e+07	3.16655e+06	480.32	0.65	0.683162	474	15.423	80.2623	0.646836	0.653891	0.648975
3.85916e+07	3.16655e+06	477.32	0.65	0.676231	467	15.3657	86.6959	0.645923	0.653393	0.654103
3.85916e+07	3.16655e+06	474.32	0.65	0.67372	294	10.2345	51.1913	0.623354	0.608848	0.625803
3.85911e+07	3.16631e+06	487.38	0.85	0.994954	698	14.7213	89.4629	0.884077	0.847122	0.85825
3.85911e+07	3.16631e+06	460.38	0.9	1.00349	818	17.7933	100.04	0.957757	0.933878	0.920408
3.85911e+07	3.16631e+06	439.38	1.1	1.07733	466	14.8988	87.2745	1.09288	1.09888	1.10772
3.85911e+07	3.16624e+06	482.6	1.35	1.30635	1993	24.8021	299.763	1.755	1.52719	1.71125
3.85911e+07	3.16624e+06	461.6	1.35	1.33317	1182	21.0098	167.806	1.53526	1.45881	1.4928
3.85911e+07	3.16636e+06	399.44	0.82	0.764185	252	8.59588	47.6204	0.779473	0.75014	0.785884
3.85913e+07	3.16649e+06	537.16	1.05	0.872639	341	9.10478	62.6721	1.01686	0.967681	1.0257
3.85913e+07	3.16649e+06	399.16	0.88	0.892839	81	4.19332	14.592	0.806306	0.753284	0.807746
3.85913e+07	3.16645e+06	511.49	0.75	0.720018	534	16.234	109.678	0.755381	0.762614	0.775871
3.85913e+07	3.16645e+06	502.49	0.6	0.718313	441	13.7209	78.7602	0.593106	0.589952	0.597949
3.85913e+07	3.16652e+06	561.23	1.05	0.946148	100	2.62414	15.0829	0.966074	0.8768	0.964421
3.85913e+07	3.16652e+06	477.23	0.95	1.0706	470	15.2148	93.9646	0.944614	0.953045	0.964465
3.85915e+07	3.16652e+06	607.87	0.85	0.735101	344	12.9136	64.1339	0.823685	0.8266	0.831849
3.85915e+07	3.16652e+06	544.87	0.85	0.848102	565	17.6829	118.08	0.861387	0.880743	0.888078
3.85915e+07	3.1665e+06	588.08	0.65	0.564665	210	8.83708	34.5494	0.612396	0.596717	0.612539
3.85915e+07	3.1665e+06	546.08	0.92	0.788533	348	11.663	67.161	0.892257	0.879307	0.903769
3.85915e+07	3.16649e+06	601.62	0.25	0.43318	155	8.66467	28.3766	0.232777	0.228931	0.233699
3.85915e+07	3.16649e+06	487.62	0.8	0.911064	306	9.66641	60.7287	0.769132	0.743282	0.779576
3.85915e+07	3.16646e+06	538.61	0.85	0.848755	359	12.2004	57.9607	0.826244	0.818504	0.825414
3.85915e+07	3.16646e+06	529.61	1.2	0.904659	294	10.152	55.9576	1.15081	1.12271	1.16234
3.85915e+07	3.16655e+06	480.31	0.9005	0.995585	578	16.9815	91.5145	0.914913	0.924635	0.911506
3.85916e+07	3.16651e+06	512.55	0.65	0.717502	287	10.3045	49.8818	0.622441	0.609456	0.62476
3.85916e+07	3.16646e+06	616.26	0.6	0.754269	190	5.70841	32.7956	0.56288	0.525744	0.56413
3.85916e+07	3.16646e+06	613.26	0.6	0.765562	195	6.17017	34.6021	0.563482	0.529444	0.565459
3.85916e+07	3.16646e+06	601.26	0.92	0.845133	429	14.037	79.2954	0.907213	0.908477	0.917459
3.85916e+07	3.16655e+06	624.32	0.65	0.672311	0	0	0	0.585	0.52	0.585
3.85916e+07	3.16655e+06	471.32	0.65	0.676608	294	10.3424	51.5499	0.623354	0.609785	0.626089

## Sheet: 12样品点分
3.85907e+07	3.16612e+06	496.38	1.15	1.22675	1288	23.193	246.157	1.22951	1.16484	1.31767
3.85907e+07	3.16612e+06	493.38	1.25	1.19091	1422	25.4545	287.047	1.35842	1.29208	1.48329
3.85907e+07	3.16612e+06	490.38	1.25	1.19414	1467	25.6831	299.27	1.36581	1.2947	1.49854
3.85907e+07	3.16612e+06	487.38	1.2	1.18802	1273	21.6941	233.9	1.2806	1.19898	1.36027
3.85907e+07	3.16612e+06	484.38	1.1	1.21699	1143	18.0204	187.916	1.15511	1.06197	1.19641
3.85903e+07	3.16633e+06	624.03	0.9133	1.35999	0	0	0	0.82197	0.73064	0.82197
3.85903e+07	3.16633e+06	621.03	1.0333	1.40935	0	0	0	0.92997	0.82664	0.92997
3.85903e+07	3.16633e+06	618.03	1.8	1.34996	0	0	0	1.62	1.44	1.62
3.85903e+07	3.16633e+06	615.03	1.8667	1.43249	0	0	0	1.68003	1.49336	1.68003
3.85903e+07	3.16633e+06	612.03	1.95	1.34943	0	0	0	1.755	1.56	1.755
3.85903e+07	3.16633e+06	609.03	1.2167	1.38944	0	0	0	1.09503	0.97336	1.09503
3.85903e+07	3.16633e+06	606.03	0.9833	1.32353	0	0	0	0.88497	0.78664	0.88497
3.85903e+07	3.16633e+06	603.03	1.1833	1.23255	50	0.105873	0.972606	1.07274	0.94779	1.06612
3.85903e+07	3.16633e+06	600.03	0.9167	1.31434	50	0.10602	0.973971	0.831049	0.734252	0.825922
3.85903e+07	3.16633e+06	597.03	1.45	1.2093	50	0.106162	0.975285	1.31452	1.16141	1.30641
3.85903e+07	3.16633e+06	594.03	1.3367	1.24547	100	0.212605	2.01759	1.22058	1.07197	1.20572
3.85903e+07	3.16633e+06	591.03	1.1	1.27067	100	0.212873	2.02016	1.00445	0.88215	0.992219
3.85903e+07	3.16633e+06	588.03	1.1	1.2638	100	0.213135	2.02266	1.00445	0.882152	0.992222
3.85903e+07	3.16633e+06	585.03	1.3	1.21947	150	0.320088	3.14468	1.19561	1.04382	1.17408
3.85911e+07	3.16631e+06	502.38	1.1	1.04058	273	5.87095	27.7823	1.02944	0.939283	1.02052
3.85911e+07	3.16631e+06	499.38	1.1	1.0496	340	7.44495	36.703	1.03911	0.955177	1.03031
3.85911e+07	3.16631e+06	496.38	1.0833	1.04821	687	12.1261	57.7303	1.0727	0.987227	1.03742
3.85911e+07	3.16631e+06	493.38	1.15	0.983684	809	16.4495	88.3371	1.15717	1.09365	1.13644
3.85911e+07	3.16631e+06	490.38	0.85	1.03184	843	18.2021	94.5897	0.859097	0.822027	0.845284
3.85911e+07	3.16631e+06	457.38	0.915	1.01625	1088	27.4058	122.941	0.954231	0.962194	0.935827
3.85911e+07	3.16631e+06	454.38	0.995	1.0308	1174	29.522	134.935	1.0489	1.06565	1.02956
3.85911e+07	3.16631e+06	451.38	1.106	1.04169	1053	27.9466	124.36	1.14834	1.16854	1.13274
3.85911e+07	3.16631e+06	448.38	1.124	1.06322	834	26.0843	113.556	1.1347	1.16834	1.13905
3.85911e+07	3.16631e+06	445.38	1.15	1.06231	912	28.3476	143.626	1.17273	1.21926	1.19993
3.85911e+07	3.16631e+06	442.38	1.11	1.07036	768	24.2215	116.437	1.11095	1.13481	1.12806
3.85911e+07	3.16624e+06	479.6	1.335	1.2937	2659	36.7712	359.673	1.66765	1.51863	1.68096
3.85911e+07	3.16624e+06	476.6	1.215	1.32775	2873	42.3796	400.584	1.5519	1.44468	1.5795
3.85911e+07	3.16624e+06	473.6	1.35	1.29845	2658	40.4867	335.325	1.68622	1.58174	1.66703
3.85911e+07	3.16624e+06	470.6	1.355	1.32227	2449	40.3156	328.031	1.65527	1.58547	1.66333
3.85911e+07	3.16624e+06	467.6	1.395	1.32017	2529	42.4106	355.141	1.71879	1.6591	1.7502
3.85911e+07	3.16624e+06	464.6	1.35	1.33218	1950	32.7926	228.399	1.5607	1.48639	1.52289
3.85911e+07	3.16636e+06	501.44	1.05	0.928689	444	13.6942	63.8797	1.00622	0.971995	1.01198
3.85911e+07	3.16636e+06	498.44	0.9917	0.959886	454	14.324	66.1057	0.951654	0.923759	0.957991
3.85911e+07	3.16636e+06	495.44	1.1633	0.878524	636	19.0551	87.4643	1.14413	1.13413	1.14857
3.85911e+07	3.16636e+06	492.44	0.7833	0.931239	768	22.6472	108.818	0.783969	0.789485	0.790083
3.85911e+07	3.16636e+06	489.44	0.825	0.873558	788	23.439	111.016	0.827871	0.83751	0.833954
3.85911e+07	3.16636e+06	486.44	0.8083	0.865728	944	27.2405	128.995	0.827672	0.848764	0.831584
3.85911e+07	3.16636e+06	483.44	0.8417	0.851148	854	24.8035	112.475	0.851924	0.865007	0.852062
3.85911e+07	3.16636e+06	480.44	0.8083	0.852526	930	27.1106	120.56	0.826186	0.8478	0.824776
3.85911e+07	3.16636e+06	477.44	0.8833	0.826536	920	26.4269	118.264	0.901685	0.920922	0.89928
3.85911e+07	3.16636e+06	474.44	0.8167	0.828173	740	21.2707	79.4601	0.814394	0.812828	0.79983
3.85911e+07	3.16636e+06	471.44	0.8417	0.8167	902	26.1032	114.731	0.85723	0.875049	0.853958
3.85911e+07	3.16636e+06	468.44	0.825	0.808915	826	23.8053	102.689	0.831988	0.840284	0.827095
3.85911e+07	3.16636e+06	465.44	0.7617	0.813507	740	22.102	99.5219	0.759549	0.763902	0.761225
3.85911e+07	3.16636e+06	462.44	0.7917	0.798616	819	24.25	107.587	0.797678	0.8096	0.797582
3.85911e+07	3.16636e+06	459.44	0.8	0.796262	675	20.6607	90.5808	0.790913	0.791728	0.792359
3.85911e+07	3.16636e+06	456.44	0.7583	0.812304	815	24.2072	107.056	0.763628	0.775146	0.763532
3.85911e+07	3.16636e+06	453.44	0.8583	0.789941	754	22.3582	100.063	0.857455	0.8628	0.858229
3.85911e+07	3.16636e+06	450.44	0.7717	0.810644	767	23.1358	103.138	0.772257	0.781254	0.774006
3.85911e+07	3.16636e+06	447.44	0.7917	0.806597	754	22.6819	102.323	0.79092	0.798203	0.793421
3.85911e+07	3.16636e+06	444.44	0.7583	0.829847	692	20.1127	74.7894	0.751379	0.746645	0.7391
3.85911e+07	3.16636e+06	441.44	0.8333	0.833126	828	24.5634	107.759	0.840577	0.854537	0.839634
3.85911e+07	3.16636e+06	438.44	0.9333	0.827198	735	21.645	95.2869	0.930052	0.932082	0.928772
3.85911e+07	3.16636e+06	435.44	0.825	0.861065	767	22.5636	101.235	0.825596	0.83088	0.825897
3.85911e+07	3.16636e+06	432.44	0.8	0.873785	939	26.5396	115.949	0.818647	0.834902	0.812624
3.85911e+07	3.16636e+06	429.44	0.9667	0.846769	820	23.5749	102.037	0.974126	0.982565	0.968526
3.85911e+07	3.16636e+06	426.44	0.9167	0.857706	879	25.1976	112.145	0.930845	0.945399	0.927684
3.85911e+07	3.16636e+06	423.44	0.8033	0.873335	901	25.3311	110.535	0.818016	0.829434	0.811634
3.85911e+07	3.16636e+06	420.44	0.8933	0.842923	805	23.5709	104.586	0.898403	0.907928	0.897261
3.85911e+07	3.16636e+06	417.44	0.9167	0.824741	780	22.7048	100.961	0.918927	0.924422	0.917446
3.85911e+07	3.16636e+06	414.44	0.8167	0.822922	689	19.6138	78.6913	0.808924	0.800407	0.799203
3.85911e+07	3.16636e+06	411.44	0.75	0.809978	730	21.2583	97.1429	0.746898	0.746359	0.747751
3.85911e+07	3.16636e+06	408.44	0.75	0.789414	587	17.6255	81.4474	0.732814	0.721348	0.735996
3.85911e+07	3.16636e+06	405.44	0.7167	0.788476	574	17.4185	93.4279	0.699053	0.687958	0.711892
3.85911e+07	3.16636e+06	402.44	0.72	0.79352	506	15.6386	73.7899	0.695842	0.679362	0.701051
3.85913e+07	3.16649e+06	534.16	0.9867	0.889629	560	15.0229	79.1348	0.960591	0.925432	0.965998
3.85913e+07	3.16649e+06	531.16	1.0133	0.834036	694	19.3894	100.299	1.00432	0.990997	1.01345
3.85913e+07	3.16649e+06	528.16	0.8283	0.820013	677	19.7239	88.3617	0.819109	0.812613	0.818553
3.85913e+07	3.16649e+06	525.16	0.6367	0.815699	720	20.8802	89.4702	0.63323	0.631399	0.629913
3.85913e+07	3.16649e+06	522.16	0.7583	0.762011	780	22.6882	97.7937	0.760142	0.764573	0.756519
3.85913e+07	3.16649e+06	519.16	0.755	0.752742	717	20.8338	85.3895	0.750588	0.748393	0.743875
3.85913e+07	3.16649e+06	516.16	0.6873	0.742864	810	23.5885	93.6682	0.691677	0.698665	0.682854
3.85913e+07	3.16649e+06	513.16	0.6927	0.7233	753	22.5506	87.4911	0.691927	0.697555	0.683947
3.85913e+07	3.16649e+06	510.16	0.7	0.712777	731	21.6786	83.6092	0.697196	0.699303	0.688441
3.85913e+07	3.16649e+06	507.16	0.7317	0.702232	755	23.0933	88.9931	0.731075	0.740474	0.723551
3.85913e+07	3.16649e+06	504.16	0.7183	0.707012	630	19.0776	63.0727	0.705896	0.700434	0.691709
3.85913e+07	3.16649e+06	501.16	0.6987	0.703572	655	20.8105	81.9174	0.688928	0.692436	0.685982
3.85913e+07	3.16649e+06	498.16	0.6813	0.702057	665	21.0672	83.2066	0.672666	0.676797	0.669776
3.85913e+07	3.16649e+06	495.16	0.7	0.696726	593	19.3715	74.9105	0.684511	0.684478	0.682361
3.85913e+07	3.16649e+06	492.16	0.6933	0.698906	667	21.4402	84.6417	0.684696	0.691092	0.682566
3.85913e+07	3.16649e+06	489.16	0.6633	0.709837	549	18.215	71.9293	0.64479	0.64155	0.644611
3.85913e+07	3.16649e+06	486.16	0.7433	0.692905	620	20.5328	80.3415	0.729488	0.734742	0.728601
3.85913e+07	3.16649e+06	483.16	0.7	0.709991	590	19.5621	78.7685	0.684235	0.685703	0.685057
3.85913e+07	3.16649e+06	480.16	0.7	0.71307	563	18.7661	75.5143	0.681753	0.680587	0.682783
3.85913e+07	3.16649e+06	477.16	0.7067	0.720791	676	22.1178	88.7375	0.698765	0.708846	0.698649
3.85913e+07	3.16649e+06	474.16	0.7433	0.7201	560	18.2258	62.0456	0.723632	0.719	0.715021
3.85913e+07	3.16649e+06	471.16	0.6933	0.738861	657	21.6264	89.2885	0.683786	0.692277	0.685783
3.85913e+07	3.16649e+06	468.16	0.6727	0.764221	673	22.0149	91.7473	0.664882	0.674107	0.667058
3.85913e+07	3.16649e+06	465.16	0.8173	0.757558	672	21.8064	89.1076	0.807694	0.817445	0.808291
3.85913e+07	3.16649e+06	462.16	0.8	0.789275	741	23.8068	97.7498	0.797846	0.814832	0.798086
3.85913e+07	3.16649e+06	459.16	0.8067	0.806686	622	20.3869	84.199	0.791922	0.796331	0.793854
3.85913e+07	3.16649e+06	456.16	0.846	0.815757	740	23.8119	97.6926	0.843611	0.861725	0.843927
3.85913e+07	3.16649e+06	453.16	0.824	0.837609	668	21.7105	90.9602	0.813883	0.823421	0.816442
3.85913e+07	3.16649e+06	450.16	0.8567	0.846322	586	19.4898	81.5472	0.836956	0.838634	0.84079
3.85913e+07	3.16649e+06	447.16	0.8933	0.852699	683	22.5215	93.1772	0.884091	0.899322	0.887084
3.85913e+07	3.16649e+06	444.16	0.85	0.868719	529	17.6107	59.1959	0.824048	0.817412	0.815243
3.85913e+07	3.16649e+06	441.16	0.8593	0.872813	561	19.4563	77.1676	0.836675	0.840915	0.839583
3.85913e+07	3.16649e+06	438.16	0.9173	0.868322	539	18.9112	73.483	0.890498	0.893083	0.892878
3.85913e+07	3.16649e+06	435.16	0.8933	0.876168	506	17.9193	68.3428	0.863328	0.861583	0.864932
3.85913e+07	3.16649e+06	432.16	0.8567	0.88459	582	20.3511	73.0442	0.836506	0.845407	0.833516
3.85913e+07	3.16649e+06	429.16	0.8973	0.87433	457	16.8131	59.224	0.86142	0.85633	0.860634
3.85913e+07	3.16649e+06	426.16	0.8693	0.878692	503	18.4735	66.3306	0.839791	0.842858	0.839947
3.85913e+07	3.16649e+06	423.16	0.8233	0.890978	487	18.1498	63.0359	0.793622	0.79581	0.792792
3.85913e+07	3.16649e+06	420.16	0.9	0.881092	380	14.9695	51.1534	0.854911	0.843675	0.855971
3.85913e+07	3.16649e+06	417.16	0.9	0.890656	409	16.168	55.6891	0.858339	0.853576	0.860047
3.85913e+07	3.16649e+06	414.16	0.9047	0.895991	329	13.1347	37.5186	0.853317	0.832843	0.848124
3.85913e+07	3.16649e+06	411.16	0.927	0.894355	310	13.1902	43.9766	0.872037	0.853843	0.875007
3.85913e+07	3.16649e+06	408.16	0.9267	0.890355	264	11.4993	36.7661	0.866157	0.839183	0.868051
3.85913e+07	3.16649e+06	405.16	0.8617	0.900921	233	10.5498	36.8645	0.801896	0.772811	0.80725
3.85913e+07	3.16649e+06	402.16	0.8953	0.886366	203	9.07841	27.1091	0.829637	0.790852	0.830005
3.85913e+07	3.16645e+06	508.49	0.7817	0.695828	800	24.3029	144.62	0.785652	0.799753	0.816415
3.85913e+07	3.16645e+06	505.49	0.682	0.702224	792	23.9761	142.553	0.684732	0.695704	0.71088
3.85913e+07	3.16652e+06	546.23	0.95	1.00211	365	12.7781	49.2749	0.900535	0.871435	0.901743
3.85913e+07	3.16652e+06	543.23	0.995	0.989559	403	14.5877	61.7676	0.948157	0.929242	0.956869
3.85913e+07	3.16652e+06	540.23	0.928	1.01687	444	16.2796	65.9618	0.889308	0.881083	0.896323
3.85913e+07	3.16652e+06	537.23	1.037	0.997742	467	17.0814	64.4249	0.996895	0.992205	1.00001
3.85913e+07	3.16652e+06	534.23	1.005	1.01517	415	14.8312	47.3931	0.95927	0.940827	0.952061
3.85913e+07	3.16652e+06	531.23	0.955	1.04087	483	17.2949	64.027	0.920073	0.915618	0.920557
3.85913e+07	3.16652e+06	528.23	1.103	1.02621	457	16.7608	60.0761	1.05889	1.05211	1.05887
3.85913e+07	3.16652e+06	525.23	1.147	1.02355	497	17.2911	63.8596	1.10716	1.09966	1.10544
3.85913e+07	3.16652e+06	522.23	0.97	1.05913	510	17.7602	65.4054	0.937964	0.934143	0.936351
3.85913e+07	3.16652e+06	519.23	0.995	1.0582	432	15.5657	55.8055	0.951946	0.938175	0.950945
3.85913e+07	3.16652e+06	516.23	1.09	1.0575	494	17.1334	63.1899	1.05171	1.04343	1.04978
3.85913e+07	3.16652e+06	513.23	1.118	1.07181	418	15.0799	56.5572	1.06757	1.04916	1.06934
3.85913e+07	3.16652e+06	510.23	1.057	1.09936	453	15.7485	59.0975	1.01418	0.998408	1.01368
3.85913e+07	3.16652e+06	507.23	1.005	1.12184	481	16.8889	62.6553	0.967981	0.959811	0.967377
3.85913e+07	3.16652e+06	504.23	1.09	1.12192	406	13.9628	43.6649	1.03911	1.01171	1.02852
3.85913e+07	3.16652e+06	501.23	1.145	1.14861	522	17.6923	66.5988	1.10899	1.10196	1.10664
3.85913e+07	3.16652e+06	498.23	1.213	1.17285	523	18.1688	66.0149	1.17501	1.17271	1.17166
3.85913e+07	3.16652e+06	495.23	1.337	1.17168	517	17.4387	65.8339	1.29407	1.28363	1.29119
3.85913e+07	3.16652e+06	492.23	1.405	1.15009	616	20.2081	80.2721	1.37816	1.38464	1.37712
3.85913e+07	3.16652e+06	489.23	1.21	1.14555	577	19.2946	76.6872	1.18068	1.18232	1.18166
3.85913e+07	3.16652e+06	486.23	1.006	1.12877	609	19.893	80.6947	0.985854	0.988509	0.98646
3.85913e+07	3.16652e+06	483.23	0.999	1.07984	669	21.3621	102.922	0.986865	0.995103	1.00177
3.85913e+07	3.16652e+06	480.23	0.95	1.06112	657	21.117	106.708	0.936963	0.944156	0.956224
3.85913e+07	3.16655e+06	569.63	0.8	0.964781	781	14.4879	122.187	0.802049	0.746396	0.817607
3.85913e+07	3.16655e+06	566.63	1.168	0.840041	970	18.4387	144.066	1.19998	1.1321	1.21922
3.85913e+07	3.16655e+06	563.63	0.74	0.95138	1066	20.5506	173.382	0.76959	0.731601	0.794116
3.85913e+07	3.16655e+06	560.63	0.93	0.883619	1040	20.61	141.946	0.964012	0.919951	0.968817
3.85913e+07	3.16655e+06	557.63	0.904	0.90147	1137	23.1587	157.122	0.948577	0.915382	0.955431
3.85913e+07	3.16655e+06	554.63	0.946	0.888513	1131	23.6243	131.088	0.991902	0.961954	0.975228
3.85913e+07	3.16655e+06	551.63	0.904	0.887204	1210	26.9686	157.447	0.957243	0.946999	0.955724
3.85913e+07	3.16655e+06	548.63	0.8213	0.896296	1121	25.4718	142.875	0.860073	0.84908	0.856342
3.85913e+07	3.16655e+06	545.63	0.8987	0.863009	1296	29.8483	163.453	0.96178	0.965204	0.955511
3.85913e+07	3.16655e+06	542.63	0.95	0.840815	1182	28.8988	151.027	1.00246	1.01202	0.998267
3.85913e+07	3.16655e+06	539.63	0.8	0.848401	1072	26.5964	134.224	0.83262	0.835319	0.827222
3.85913e+07	3.16655e+06	536.63	0.8425	0.805704	1223	30.4946	153.095	0.893559	0.909843	0.887044
3.85913e+07	3.16655e+06	533.63	0.7893	0.793735	934	25.0174	125.85	0.80718	0.812706	0.809559
3.85913e+07	3.16655e+06	530.63	0.777	0.769299	932	25.5625	129.462	0.794397	0.803929	0.799745
3.85913e+07	3.16655e+06	527.63	0.7273	0.758039	917	25.2804	126.875	0.742152	0.750623	0.746712
3.85913e+07	3.16655e+06	524.63	0.6777	0.745664	782	21.4922	87.6971	0.679524	0.675865	0.669276
3.85913e+07	3.16655e+06	521.63	0.628	0.74844	953	26.4133	127.647	0.643793	0.65467	0.645245
3.85913e+07	3.16655e+06	518.63	0.686	0.75237	768	21.9594	105.341	0.686586	0.687085	0.689558
3.85913e+07	3.16655e+06	515.63	0.7787	0.760257	809	23.1873	111.741	0.783557	0.788709	0.787716
3.85913e+07	3.16655e+06	512.63	0.813	0.780458	860	24.6999	114.271	0.823516	0.834739	0.824467
3.85913e+07	3.16655e+06	509.63	0.8669	0.783099	687	20.4613	93.7093	0.858419	0.85635	0.861328
3.85913e+07	3.16655e+06	506.63	0.8322	0.799979	815	23.9113	108.474	0.838047	0.848428	0.83912
3.85913e+07	3.16655e+06	503.63	0.83	0.80123	711	21.2372	94.5878	0.824496	0.825811	0.825393
3.85913e+07	3.16655e+06	500.63	0.8195	0.801406	708	21.5574	97.2305	0.813743	0.817772	0.817114
3.85913e+07	3.16655e+06	497.63	0.812	0.792828	697	21.3521	95.3355	0.805122	0.808758	0.8081
3.85913e+07	3.16655e+06	494.63	0.7313	0.79915	601	18.31	66.953	0.715887	0.707958	0.707061
3.85913e+07	3.16655e+06	491.63	0.7367	0.79327	751	22.9439	100.598	0.735684	0.744523	0.737033
3.85913e+07	3.16655e+06	488.63	0.8178	0.779842	612	19.3378	84.5114	0.801745	0.799413	0.805033
3.85913e+07	3.16655e+06	485.63	0.815	0.787619	657	20.7468	90.9345	0.803816	0.807217	0.807504
3.85913e+07	3.16655e+06	482.63	0.767	0.8034	704	22.2138	93.8076	0.761208	0.770004	0.762146
3.85913e+07	3.16655e+06	479.63	0.8067	0.797024	588	19.1156	79.5953	0.78832	0.786917	0.790146
3.85913e+07	3.16655e+06	476.63	0.7808	0.805671	702	22.3921	91.8871	0.774699	0.785137	0.774361
3.85913e+07	3.16655e+06	473.63	0.716	0.831696	619	20.0494	79.5005	0.702601	0.704579	0.701239
3.85913e+07	3.16655e+06	470.63	0.797	0.843976	633	20.6564	83.7885	0.783551	0.788727	0.783982
3.85913e+07	3.16655e+06	467.63	0.931	0.851117	632	20.5526	83.1262	0.915167	0.92045	0.915178
3.85913e+07	3.16655e+06	464.63	0.985	0.861	582	18.324	63.2108	0.961782	0.953687	0.948672
3.85913e+07	3.16655e+06	461.63	0.95	0.867669	737	23.0011	96.5081	0.946944	0.960587	0.946549
3.85913e+07	3.16655e+06	458.63	0.907	0.855842	632	19.8505	85.4224	0.891576	0.890876	0.893665
3.85913e+07	3.16655e+06	455.63	0.814	0.857318	739	22.4885	97.7419	0.811595	0.819241	0.812046
3.85913e+07	3.16655e+06	452.63	0.8365	0.833733	831	24.9589	111.114	0.844135	0.860856	0.845661
3.85913e+07	3.16655e+06	449.63	0.787	0.830066	715	21.65	97.923	0.782194	0.786009	0.785253
3.85913e+07	3.16655e+06	446.63	0.75	0.823827	874	25.924	116.278	0.76108	0.778482	0.762081
3.85913e+07	3.16655e+06	443.63	0.7573	0.819016	798	23.7676	108.848	0.76093	0.771068	0.763881
3.85913e+07	3.16655e+06	440.63	0.808	0.821243	817	24.4336	112.996	0.813889	0.82763	0.818368
3.85913e+07	3.16655e+06	437.63	0.8887	0.81633	811	24.3379	112.781	0.894477	0.909509	0.899912
3.85913e+07	3.16655e+06	434.63	0.85	0.833561	701	20.8847	78.3295	0.843247	0.842959	0.831483
3.85913e+07	3.16655e+06	431.63	0.85	0.828751	859	25.7578	114.569	0.860883	0.880982	0.862241
3.85913e+07	3.16655e+06	428.63	0.8353	0.824449	770	23.3264	99.8084	0.836232	0.847103	0.835018
3.85913e+07	3.16655e+06	425.63	0.7942	0.834944	753	23.1516	102.074	0.793313	0.804148	0.795729
3.85913e+07	3.16655e+06	422.63	0.85	0.82508	791	24.5581	103.533	0.853293	0.871622	0.852875
3.85913e+07	3.16655e+06	419.63	0.85	0.825311	648	20.9068	86.1436	0.837331	0.843131	0.838115
3.85913e+07	3.16655e+06	416.63	0.8407	0.814864	702	22.7081	94.5986	0.834131	0.847808	0.836043
3.85913e+07	3.16655e+06	413.63	0.782	0.813299	588	19.7526	76.5326	0.764183	0.767395	0.763561
3.85913e+07	3.16655e+06	410.63	0.726	0.824406	536	18.8196	76.0948	0.704501	0.706223	0.708564
3.85913e+07	3.16655e+06	407.63	0.85	0.802317	460	16.4888	63.8618	0.816346	0.808658	0.819203
3.85913e+07	3.16655e+06	404.63	0.8417	0.811339	332	12.0394	38.6917	0.794227	0.766383	0.790049
3.85913e+07	3.16655e+06	401.63	0.8	0.818615	357	13.1772	46.8703	0.757505	0.736771	0.757442
3.85913e+07	3.16655e+06	398.63	0.8031	0.815678	228	9.22936	32.3431	0.746836	0.710521	0.748727
3.85913e+07	3.16655e+06	395.63	0.82	0.811638	174	7.00608	25.8384	0.756737	0.708737	0.759157
3.85915e+07	3.16652e+06	604.87	0.8367	0.705452	541	18.9841	79.2115	0.812473	0.815171	0.81921
3.85915e+07	3.16652e+06	601.87	0.65	0.732532	634	22.1569	98.3037	0.639117	0.652206	0.648804
3.85915e+07	3.16652e+06	598.87	0.6533	0.719102	562	20.1013	76.7905	0.636185	0.64319	0.638064
3.85915e+07	3.16652e+06	595.87	0.7013	0.708334	628	21.2464	82.9552	0.689005	0.697819	0.689262
3.85915e+07	3.16652e+06	592.87	0.7187	0.706702	635	20.8333	83.0699	0.706761	0.712408	0.706445
3.85915e+07	3.16652e+06	589.87	0.6967	0.708853	550	19.1558	69.0722	0.67735	0.679872	0.675082
3.85915e+07	3.16652e+06	586.87	0.6567	0.721075	627	20.9166	77.8128	0.645101	0.651453	0.642055
3.85915e+07	3.16652e+06	583.87	0.7467	0.704378	572	18.2012	66.156	0.728118	0.72212	0.721357
3.85915e+07	3.16652e+06	580.87	0.7	0.7263	556	19.381	70.9517	0.68111	0.684539	0.679594
3.85915e+07	3.16652e+06	577.87	0.7033	0.746212	643	21.2578	76.9413	0.692356	0.699883	0.687004
3.85915e+07	3.16652e+06	574.87	0.75	0.758896	561	18.5061	62.1988	0.730253	0.727411	0.721581
3.85915e+07	3.16652e+06	571.87	0.7533	0.785639	592	19.8618	73.1271	0.736533	0.739986	0.732976
3.85915e+07	3.16652e+06	568.87	0.8483	0.784672	602	20.0542	72.3134	0.830532	0.834805	0.824724
3.85915e+07	3.16652e+06	565.87	0.7973	0.815333	634	20.8002	77.8333	0.783951	0.790077	0.779536
3.85915e+07	3.16652e+06	562.87	0.731	0.862624	649	20.8181	79.6911	0.720201	0.724498	0.716069
3.85915e+07	3.16652e+06	559.87	1.0467	0.816308	709	22.9742	91.4869	1.03948	1.05811	1.03765
3.85915e+07	3.16652e+06	556.87	0.9467	0.850374	736	23.4696	95.5678	0.94353	0.961322	0.942372
3.85915e+07	3.16652e+06	553.87	0.8333	0.855676	674	20.8454	79.3583	0.823725	0.826096	0.816003
3.85915e+07	3.16652e+06	550.87	0.8	0.853162	841	26.4283	135.84	0.808352	0.834084	0.828514
3.85915e+07	3.16652e+06	547.87	0.85	0.840777	837	26.5054	138.339	0.858427	0.886816	0.882416
3.85915e+07	3.1665e+06	606.08	0.45	0.493151	244	12.7061	33.5412	0.419419	0.412488	0.420072
3.85915e+07	3.1665e+06	603.08	0.4067	0.504271	277	13.9295	39.1902	0.380824	0.377364	0.381945
3.85915e+07	3.1665e+06	600.08	0.4658	0.510448	287	14.5423	39.2456	0.436775	0.434822	0.437474
3.85915e+07	3.1665e+06	597.08	0.5973	0.498395	316	14.7378	39.7245	0.562356	0.558648	0.561263
3.85915e+07	3.1665e+06	594.08	0.4579	0.550962	333	14.2133	42.8908	0.432134	0.426064	0.431721
3.85915e+07	3.1665e+06	591.08	0.5248	0.586941	326	14.0022	42.9987	0.494787	0.487296	0.494853
3.85915e+07	3.1665e+06	582.08	0.7	0.655427	373	14.0653	48.2877	0.664288	0.650381	0.663752
3.85915e+07	3.1665e+06	579.08	0.6625	0.65908	381	14.1851	49.5666	0.629397	0.616268	0.62904
3.85915e+07	3.1665e+06	576.08	0.65	0.669662	367	13.0386	47.3018	0.616326	0.597799	0.615701
3.85915e+07	3.1665e+06	573.08	0.65	0.665214	350	12.4733	45.7378	0.614875	0.594426	0.614686
3.85915e+07	3.1665e+06	570.08	0.65	0.675214	390	13.6137	50.6141	0.61829	0.601231	0.617851
3.85915e+07	3.1665e+06	567.08	0.65	0.681443	383	13.3417	49.6565	0.617692	0.599608	0.61723
3.85915e+07	3.1665e+06	564.08	0.66	0.697004	339	11.4615	36.9496	0.623381	0.597441	0.618351
3.85915e+07	3.1665e+06	561.08	0.67	0.722625	426	14.4737	56.2041	0.640481	0.62502	0.640602
3.85915e+07	3.1665e+06	558.08	0.6833	0.76145	416	14.4032	54.9205	0.652298	0.636984	0.652442
3.85915e+07	3.1665e+06	555.08	0.8167	0.769008	416	14.1542	55.1247	0.779646	0.759476	0.779985
3.85915e+07	3.1665e+06	552.08	0.85	0.78235	489	16.4144	72.1223	0.819583	0.808078	0.826215
3.85915e+07	3.1665e+06	549.08	0.74	0.837731	486	16.6374	74.606	0.713228	0.705018	0.721128
3.85915e+07	3.16649e+06	604.62	0.25	0.467764	232	12.2116	35.3186	0.232617	0.228025	0.233817
3.85915e+07	3.16649e+06	583.62	1	0.688428	269	12.7512	35.6306	0.935325	0.917053	0.935579
3.85915e+07	3.16649e+06	580.62	0.7	0.799189	251	11.9844	32.6077	0.653073	0.63701	0.652792
3.85915e+07	3.16649e+06	577.62	0.8	0.747809	220	10.5722	29.8235	0.743112	0.71764	0.743824
3.85915e+07	3.16649e+06	574.62	0.75	0.764663	171	8.11952	18.8845	0.691842	0.655901	0.689143
3.85915e+07	3.16649e+06	571.62	0.78	0.752296	187	9.03717	25.0447	0.721154	0.688708	0.721506
3.85915e+07	3.16649e+06	568.62	0.6	0.811893	182	8.7775	24.5576	0.55434	0.528345	0.554713
3.85915e+07	3.16649e+06	565.62	0.85	0.768727	176	8.36788	23.7487	0.784645	0.745293	0.785157
3.85915e+07	3.16649e+06	562.62	0.8	0.826523	182	8.59847	24.0008	0.73912	0.703145	0.739173
3.85915e+07	3.16649e+06	559.62	0.95	0.818761	178	8.45225	23.5465	0.877206	0.83371	0.877337
3.85915e+07	3.16649e+06	556.62	0.92	0.852429	188	8.83816	24.8426	0.850713	0.810641	0.850822
3.85915e+07	3.16649e+06	553.62	0.9	0.863669	187	8.505	23.8418	0.832101	0.790266	0.831426
3.85915e+07	3.16649e+06	550.62	0.85	0.870372	222	9.91426	27.9341	0.78978	0.757359	0.788709
3.85915e+07	3.16649e+06	547.62	0.8	0.882555	219	9.86014	27.6217	0.743007	0.712411	0.742065
3.85915e+07	3.16649e+06	544.62	0.8667	0.883494	210	9.08493	22.0984	0.803931	0.76564	0.799155
3.85915e+07	3.16649e+06	541.62	0.9333	0.881913	267	11.2845	33.1828	0.872694	0.84332	0.870894
3.85915e+07	3.16649e+06	538.62	0.95	0.882372	282	11.6287	34.5206	0.890181	0.861411	0.887747
3.85915e+07	3.16649e+06	535.62	0.8833	0.87607	302	11.8349	36.1894	0.83	0.802603	0.826889
3.85915e+07	3.16649e+06	532.62	0.8833	0.860478	346	13.1926	42.2856	0.835104	0.813612	0.832266
3.85915e+07	3.16649e+06	529.62	0.9333	0.843379	376	13.8812	46.8389	0.886053	0.865567	0.883621
3.85915e+07	3.16649e+06	526.62	0.8367	0.844051	430	15.0622	52.1738	0.800276	0.785048	0.79662
3.85915e+07	3.16649e+06	523.62	0.7267	0.838409	415	14.1519	52.0164	0.693633	0.675766	0.691775
3.85915e+07	3.16649e+06	520.62	0.7	0.822777	574	17.9483	67.8251	0.682764	0.675333	0.677408
3.85915e+07	3.16649e+06	517.62	0.7	0.830383	576	17.9188	68.8177	0.682948	0.675143	0.678102
3.85915e+07	3.16649e+06	514.62	0.7183	0.894594	486	14.7155	50.9197	0.692313	0.671671	0.682992
3.85915e+07	3.16649e+06	511.62	1.1934	0.844081	624	18.8695	76.958	1.17185	1.16144	1.16577
3.85915e+07	3.16649e+06	508.62	1.0174	0.904933	569	17.4544	71.5067	0.991681	0.976935	0.988305
3.85915e+07	3.16649e+06	505.62	0.9167	0.893692	566	17.4486	72.7436	0.893166	0.880191	0.891617
3.85915e+07	3.16649e+06	502.62	0.75	0.913324	628	19.226	82.7925	0.736852	0.732367	0.737004
3.85915e+07	3.16649e+06	499.62	0.8167	0.920317	549	17.5096	73.6341	0.79391	0.784631	0.795079
3.85915e+07	3.16649e+06	496.62	1.1383	0.874723	545	17.2444	73.592	1.10594	1.09083	1.10812
3.85915e+07	3.16649e+06	493.62	1.0333	0.896093	530	16.3668	81.7965	1.00189	0.981887	1.01437
3.85915e+07	3.16649e+06	490.62	0.8	0.917741	483	15.4972	79.5906	0.770742	0.753808	0.78358
3.85915e+07	3.16646e+06	589.61	0.9	0.775979	415	16.3844	64.7346	0.859048	0.855364	0.868176
3.85915e+07	3.16646e+06	586.61	0.9	0.777294	513	18.7178	72.9899	0.87063	0.874642	0.875595
3.85915e+07	3.16646e+06	583.61	0.75	0.783646	567	20.3921	89.239	0.730844	0.740396	0.741832
3.85915e+07	3.16646e+06	580.61	0.68	0.76942	575	20.3227	78.5034	0.663346	0.670859	0.665304
3.85915e+07	3.16646e+06	577.61	0.8	0.732333	619	21.5846	85.7291	0.78503	0.798513	0.788483
3.85915e+07	3.16646e+06	574.61	0.75	0.731494	606	19.8732	68.5911	0.734685	0.736823	0.726368
3.85915e+07	3.16646e+06	571.61	0.7	0.721259	694	22.5611	91.4952	0.693795	0.704974	0.693953
3.85915e+07	3.16646e+06	568.61	0.65	0.711667	628	20.5589	81.6589	0.638605	0.642672	0.638001
3.85915e+07	3.16646e+06	565.61	0.7	0.683367	747	23.1615	96.4162	0.698667	0.708832	0.697393
3.85915e+07	3.16646e+06	562.61	0.6	0.710714	780	23.6844	101.094	0.601458	0.61045	0.600568
3.85915e+07	3.16646e+06	559.61	0.7	0.702551	726	22.2931	92.0674	0.696737	0.703252	0.694353
3.85915e+07	3.16646e+06	556.61	0.75	0.706633	803	24.0817	103.734	0.754087	0.765798	0.752687
3.85915e+07	3.16646e+06	553.61	0.69	0.728742	745	22.5788	97.8742	0.688505	0.695015	0.688435
3.85915e+07	3.16646e+06	550.61	0.7	0.75	703	21.9316	95.4775	0.694622	0.700929	0.696737
3.85915e+07	3.16646e+06	547.61	0.75	0.779898	697	21.7705	93.0916	0.743647	0.749886	0.744717
3.85915e+07	3.16646e+06	544.61	0.8	0.799036	613	18.7364	69.5568	0.784399	0.777597	0.775564
3.85915e+07	3.16646e+06	541.61	0.85	0.820811	679	21.3803	88.8901	0.840791	0.846826	0.840446
3.85915e+07	3.16646e+06	535.61	0.75	0.923357	566	18.5956	89.2585	0.730745	0.728027	0.741846
3.85915e+07	3.16646e+06	532.61	1.095	0.89558	547	17.6077	78.9332	1.06416	1.05299	1.07181
3.85915e+07	3.16655e+06	612.31	1.6	1.75575	598	16.8009	80.991	1.56565	1.52676	1.5694
3.85915e+07	3.16655e+06	609.31	2.088	1.62746	603	17.4494	82.2814	2.04454	2.00486	2.05075
3.85915e+07	3.16655e+06	606.31	1.7933	1.70559	937	23.5662	120.767	1.83463	1.82259	1.83023
3.85915e+07	3.16655e+06	603.31	1.6187	1.73468	1018	24.7429	145.83	1.67322	1.66262	1.69254
3.85915e+07	3.16655e+06	600.31	2.1693	1.56613	1233	28.5555	169.494	2.30362	2.30408	2.31952
3.85915e+07	3.16655e+06	597.31	1.7307	1.58133	1553	33.5034	212.522	1.91059	1.91684	1.92491
3.85915e+07	3.16655e+06	594.31	1.2747	1.55152	1445	29.5915	162.062	1.38911	1.36602	1.35351
3.85915e+07	3.16655e+06	591.31	1.2976	1.43252	1893	37.3181	258.109	1.49041	1.4826	1.50227
3.85915e+07	3.16655e+06	588.31	1.2371	1.37618	1875	35.9148	254.782	1.41799	1.39754	1.42812
3.85915e+07	3.16655e+06	585.31	1.3	1.3175	2000	36.5739	269.004	1.51143	1.47646	1.5192
3.85915e+07	3.16655e+06	582.31	1.3	1.28564	2245	40.2965	300.78	1.55326	1.52089	1.56044
3.85915e+07	3.16655e+06	579.31	1.2513	1.24066	2047	36.7027	268.487	1.46253	1.42263	1.46164
3.85915e+07	3.16655e+06	576.31	1.1413	1.21952	2280	39.9207	306.178	1.36889	1.33128	1.3761
3.85915e+07	3.16655e+06	573.31	1.1	1.20856	2065	36.315	280.895	1.28829	1.2467	1.29853
3.85915e+07	3.16655e+06	570.31	1.1643	1.20546	1951	34.9779	268.368	1.34617	1.30528	1.35987
3.85915e+07	3.16655e+06	567.31	1.1682	1.23752	2133	37.9986	290.48	1.3786	1.34205	1.39022
3.85915e+07	3.16655e+06	564.31	1.253	1.25162	1753	31.4244	195.413	1.41614	1.36385	1.3722
3.85915e+07	3.16655e+06	561.31	1.3623	1.24283	2040	37.5553	276.858	1.59102	1.55949	1.60268
3.85915e+07	3.16655e+06	558.31	1.215	1.27495	1795	33.6027	246.229	1.3799	1.34678	1.39223
3.85915e+07	3.16655e+06	555.31	1.1	1.33318	1828	34.7279	249.703	1.25406	1.23067	1.26427
3.85915e+07	3.16655e+06	552.31	1.5317	1.28743	1984	37.9947	262.199	1.7776	1.75959	1.77955
3.85915e+07	3.16655e+06	549.31	1.5547	1.31155	1565	31.2022	211.491	1.71874	1.68907	1.72756
3.85915e+07	3.16655e+06	546.31	1.4	1.31295	1889	37.6068	251.108	1.60729	1.60331	1.61104
3.85915e+07	3.16655e+06	543.31	1.2517	1.28807	1673	34.1006	223.41	1.40153	1.39319	1.40576
3.85915e+07	3.16655e+06	540.31	1.1	1.28442	1548	32.8669	210.323	1.21361	1.21188	1.22102
3.85915e+07	3.16655e+06	537.31	1.2113	1.25525	1680	35.8632	225.809	1.3574	1.36782	1.36329
3.85915e+07	3.16655e+06	534.31	1.3	1.24188	1384	29.9305	152.758	1.40627	1.39718	1.3683
3.85915e+07	3.16655e+06	531.31	1.192	1.24791	1610	35.7481	215.498	1.32482	1.34476	1.3293
3.85915e+07	3.16655e+06	528.31	1.154	1.24093	1431	32.543	194.088	1.25546	1.26794	1.26225
3.85915e+07	3.16655e+06	525.31	1.2648	1.21798	1462	33.7204	196.688	1.38115	1.40335	1.38673
3.85915e+07	3.16655e+06	522.31	1.3092	1.21481	1581	36.6708	207.374	1.45009	1.48808	1.44938
3.85915e+07	3.16655e+06	519.31	1.3268	1.2009	1262	30.3546	170.594	1.414	1.43115	1.42013
3.85915e+07	3.16655e+06	516.31	1.2433	1.18472	1497	35.776	198.666	1.36339	1.40296	1.36561
3.85915e+07	3.16655e+06	513.31	1.1235	1.16853	1323	32.2183	177.696	1.20634	1.23108	1.2105
3.85915e+07	3.16655e+06	510.31	1.0737	1.14792	1217	30.5899	167.29	1.13793	1.16046	1.14569
3.85915e+07	3.16655e+06	507.31	1.024	1.13685	1297	32.681	176.242	1.09601	1.1264	1.10181
3.85915e+07	3.16655e+06	504.31	1	1.13033	1058	26.837	117.585	1.03894	1.04636	1.01741
3.85915e+07	3.16655e+06	501.31	1.076	1.11886	1206	31.2662	162.616	1.13881	1.16963	1.14312
3.85915e+07	3.16655e+06	498.31	1.15	1.1292	1047	27.7371	143.12	1.19312	1.21281	1.19935
3.85915e+07	3.16655e+06	495.31	1.3139	1.11829	1184	30.8057	152.333	1.3868	1.42268	1.38237
3.85915e+07	3.16655e+06	492.31	1.3912	1.08345	1252	32.9707	156.498	1.48081	1.53402	1.46948
3.85915e+07	3.16655e+06	489.31	1.1297	1.0763	1004	27.3189	127.568	1.16568	1.18707	1.16063
3.85915e+07	3.16655e+06	486.31	0.877	1.05098	1236	33.274	155.862	0.931647	0.969477	0.925792
3.85915e+07	3.16655e+06	483.31	0.8	1.02721	1094	30.3273	137.388	0.834931	0.862718	0.82975
3.85915e+07	3.16655e+06	477.31	1.031	0.998095	1018	29.2274	135.42	1.06573	1.10142	1.06731
3.85915e+07	3.16655e+06	474.31	0.9683	1.03298	819	23.7805	94.9205	0.975612	0.986019	0.963247
3.85915e+07	3.16655e+06	471.31	1.0448	1.02704	842	25.28	115.265	1.05584	1.0783	1.06057
3.85915e+07	3.16655e+06	468.31	1.0333	1.04995	786	23.7936	123.395	1.03662	1.05233	1.05729
3.85915e+07	3.16655e+06	465.31	1.1	1.04646	689	21.2132	114.102	1.08953	1.09421	1.11533
3.85915e+07	3.16655e+06	462.31	1.1	1.05282	627	18.9103	92.4363	1.08057	1.07095	1.09153
3.85916e+07	3.16651e+06	638.55	1.08	0.966371	0	0	0	0.972	0.864	0.972
3.85916e+07	3.16651e+06	635.55	1.01	0.993137	17	0.406765	1.33934	0.911255	0.811771	0.910351
3.85916e+07	3.16651e+06	632.55	1.05	0.971107	34	0.843766	3.18795	0.949688	0.848133	0.948342
3.85916e+07	3.16651e+06	629.55	1.03	0.957834	34	0.871578	3.26917	0.931599	0.832241	0.930362
3.85916e+07	3.16651e+06	626.55	0.936	0.954991	107	2.8922	10.3093	0.855552	0.773651	0.852035
3.85916e+07	3.16651e+06	623.55	0.902	0.946362	126	3.50628	16.3743	0.826725	0.750632	0.826548
3.85916e+07	3.16651e+06	620.55	0.982	0.918469	187	5.48246	22.9835	0.907915	0.835022	0.906337
3.85916e+07	3.16651e+06	617.55	0.95	0.905537	251	7.85377	33.0358	0.886313	0.828491	0.886338
3.85916e+07	3.16651e+06	614.55	0.95	0.86317	300	9.69159	33.4286	0.892426	0.844518	0.886711
3.85916e+07	3.16651e+06	611.55	0.88	0.81232	444	15.2523	62.4643	0.843309	0.827211	0.846888
3.85916e+07	3.16651e+06	608.55	0.62	0.811408	444	16.0528	62.4966	0.59415	0.587363	0.596691
3.85916e+07	3.16651e+06	605.55	0.71	0.753245	520	17.8758	70.6194	0.687483	0.684508	0.689067
3.85916e+07	3.16651e+06	602.55	0.764	0.726708	575	19.6976	76.2898	0.745289	0.749346	0.7458
3.85916e+07	3.16651e+06	599.55	0.776	0.691932	512	18.6527	68.1955	0.750575	0.753672	0.751243
3.85916e+07	3.16651e+06	596.55	0.6	0.691769	605	20.7662	78.5538	0.587669	0.594377	0.587064
3.85916e+07	3.16651e+06	593.55	0.6	0.656905	544	18.6918	71.9995	0.582863	0.582952	0.583137
3.85916e+07	3.16651e+06	590.55	0.61	0.64085	558	19.9698	75.732	0.593699	0.599824	0.595129
3.85916e+07	3.16651e+06	587.55	0.636	0.633156	538	19.2925	73.5362	0.617333	0.621436	0.619101
3.85916e+07	3.16651e+06	584.55	0.604	0.641197	475	16.263	52.206	0.581276	0.573371	0.575086
3.85916e+07	3.16651e+06	581.55	0.68	0.617619	598	20.7429	78.0102	0.6654	0.673482	0.66497
3.85916e+07	3.16651e+06	578.55	0.61	0.629762	495	18.1239	66.4082	0.588652	0.589487	0.58945
3.85916e+07	3.16651e+06	575.55	0.64	0.615912	533	18.4961	70.9768	0.620796	0.620665	0.621359
3.85916e+07	3.16651e+06	572.55	0.6	0.622327	589	20.2595	76.7813	0.586408	0.591586	0.586002
3.85916e+07	3.16651e+06	569.55	0.6	0.618973	495	18.2227	66.4862	0.579002	0.580368	0.579834
3.85916e+07	3.16651e+06	566.55	0.6	0.618776	593	20.4658	77.3244	0.586724	0.592722	0.586327
3.85916e+07	3.16651e+06	563.55	0.61	0.620476	540	18.5665	71.6035	0.592257	0.591966	0.592614
3.85916e+07	3.16651e+06	560.55	0.644	0.615	553	19.844	75.3269	0.626367	0.632513	0.62804
3.85916e+07	3.16651e+06	557.55	0.626	0.623265	535	19.1781	73.3085	0.60738	0.611007	0.609224
3.85916e+07	3.16651e+06	554.55	0.65	0.617007	477	16.3181	52.3685	0.625716	0.617367	0.61899
3.85916e+07	3.16651e+06	551.55	0.64	0.61415	605	20.8927	78.5917	0.626847	0.634745	0.626225
3.85916e+07	3.16651e+06	548.55	0.59	0.614048	509	18.4035	67.5687	0.570437	0.571674	0.570807
3.85916e+07	3.16651e+06	545.55	0.56	0.613939	617	20.405	76.9605	0.549374	0.552895	0.547035
3.85916e+07	3.16651e+06	542.55	0.6	0.609361	698	22.8138	85.1359	0.594997	0.605655	0.591007
3.85916e+07	3.16651e+06	539.55	0.61	0.621299	636	21.4897	78.4831	0.599947	0.608335	0.596805
3.85916e+07	3.16651e+06	536.55	0.65	0.623667	771	24.7605	94.3322	0.650811	0.667742	0.646227
3.85916e+07	3.16651e+06	533.55	0.64	0.631395	764	24.1601	93.9149	0.64021	0.653942	0.636018
3.85916e+07	3.16651e+06	530.55	0.59	0.642245	739	24.141	95.2912	0.588257	0.602749	0.58714
3.85916e+07	3.16651e+06	527.55	0.57	0.659453	761	24.7653	99.5376	0.569963	0.585584	0.569654
3.85916e+07	3.16651e+06	524.55	0.676	0.664366	631	20.2214	72.3015	0.664415	0.666284	0.657204
3.85916e+07	3.16651e+06	521.55	0.774	0.671829	701	23.1433	95.6316	0.767851	0.783636	0.770511
3.85916e+07	3.16651e+06	518.55	0.76	0.691854	631	21.7497	96.5339	0.746976	0.759739	0.757259
3.85916e+07	3.16651e+06	515.55	0.77	0.680347	559	19.0199	89.0082	0.749524	0.75044	0.761436
3.85916e+07	3.16646e+06	598.26	0.852	0.896268	665	21.5404	94.9585	0.841203	0.85007	0.847587
3.85916e+07	3.16646e+06	595.26	0.85	0.912222	786	24.3637	106.297	0.852735	0.870104	0.855221
3.85916e+07	3.16646e+06	592.26	1	0.910007	905	27.4115	124.877	1.01884	1.05163	1.02469
3.85916e+07	3.16646e+06	589.26	0.92	0.95489	864	26.3345	118.761	0.932383	0.958405	0.9371
3.85916e+07	3.16646e+06	586.26	0.86	0.971496	1049	31.013	140.356	0.892469	0.932835	0.89453
3.85916e+07	3.16646e+06	583.26	0.93	0.970223	986	28.9158	131.491	0.957418	0.990859	0.959108
3.85916e+07	3.16646e+06	580.26	0.94	1.01048	924	26.9736	122.107	0.960059	0.984754	0.960613
3.85916e+07	3.16646e+06	577.26	1	1.04846	1053	30.6013	137.518	1.03828	1.08091	1.03732
3.85916e+07	3.16646e+06	574.26	1.032	1.10635	1016	28.1234	104.533	1.06649	1.09203	1.03652
3.85916e+07	3.16646e+06	571.26	1.208	1.12658	1142	32.3647	144.296	1.26836	1.3253	1.26126
3.85916e+07	3.16646e+06	568.26	1.3093	1.15304	1113	31.8027	139.344	1.36974	1.42968	1.36055
3.85916e+07	3.16646e+06	565.26	1.3	1.1818	1120	31.7189	143.407	1.3612	1.41852	1.35616
3.85916e+07	3.16646e+06	562.26	1.3	1.18285	1137	32.3528	145.806	1.3641	1.42609	1.35927
3.85916e+07	3.16646e+06	559.26	1.3	1.15713	950	27.6276	123.836	1.33218	1.3697	1.33075
3.85916e+07	3.16646e+06	556.26	1.1667	1.13456	1139	32.7892	152.351	1.22454	1.28453	1.22752
3.85916e+07	3.16646e+06	553.26	0.9967	1.11399	1039	30.4341	139.614	1.03302	1.07582	1.03598
3.85916e+07	3.16646e+06	550.26	0.9233	1.09594	896	26.6352	124.852	0.939608	0.964391	0.946078
3.85916e+07	3.16646e+06	547.26	1.0067	1.07015	980	29.3719	154.819	1.03559	1.07679	1.06166
3.85916e+07	3.16646e+06	544.26	1.0573	1.06509	818	24.5976	120.471	1.06515	1.08458	1.07876
3.85916e+07	3.16646e+06	541.26	1.0349	1.08251	781	23.6024	121.007	1.03755	1.05215	1.05646
3.85916e+07	3.16655e+06	621.32	0.65	0.673055	124	3.62291	11.3327	0.595584	0.541617	0.592356
3.85916e+07	3.16655e+06	618.32	0.6614	0.681143	164	5.00904	17.6078	0.609504	0.559532	0.606889
3.85916e+07	3.16655e+06	615.32	0.7256	0.677083	323	9.33813	34.1265	0.683817	0.64268	0.677766
3.85916e+07	3.16655e+06	612.32	0.743	0.674625	527	15.4262	71.6843	0.72012	0.699615	0.721884
3.85916e+07	3.16655e+06	609.32	0.669	0.684576	542	16.4943	74.4717	0.649716	0.636496	0.651849
3.85916e+07	3.16655e+06	606.32	0.681	0.669884	936	23.4872	117.483	0.696605	0.691628	0.692789
3.85916e+07	3.16655e+06	603.32	0.65	0.671944	1002	24.7174	139.738	0.670529	0.667484	0.675697
3.85916e+07	3.16655e+06	600.32	0.65	0.669495	1263	28.9428	166.946	0.692807	0.692697	0.693357
3.85916e+07	3.16655e+06	597.32	0.65	0.671109	1609	33.4492	214.731	0.722341	0.719586	0.724372
3.85916e+07	3.16655e+06	594.32	0.669	0.66834	1537	29.7004	173.822	0.73713	0.717597	0.718217
3.85916e+07	3.16655e+06	591.32	0.662	0.672456	2081	38.8335	294.493	0.776709	0.765591	0.79047
3.85916e+07	3.16655e+06	588.32	0.6304	0.692711	2034	36.5788	291.28	0.735743	0.715998	0.750715
3.85916e+07	3.16655e+06	585.32	0.7066	0.693299	2268	38.9934	318.259	0.846389	0.818207	0.860494
3.85916e+07	3.16655e+06	582.32	0.731	0.705673	2514	43.1222	343.612	0.899231	0.874167	0.908714
3.85916e+07	3.16655e+06	579.32	0.7	0.727148	2136	36.8274	291.154	0.826349	0.796646	0.83351
3.85916e+07	3.16655e+06	576.32	0.719	0.737568	2576	43.5742	346.918	0.890323	0.8628	0.89617
3.85916e+07	3.16655e+06	573.32	0.768	0.746727	2296	39.4892	312.601	0.92276	0.892801	0.930927
3.85916e+07	3.16655e+06	570.32	0.818	0.751334	2152	38.477	297.02	0.967367	0.943325	0.978808
3.85916e+07	3.16655e+06	567.32	0.814	0.7571	2320	41.2803	317.258	0.980595	0.95966	0.990471
3.85916e+07	3.16655e+06	564.32	0.7617	0.761287	1894	33.8934	211.478	0.87498	0.84635	0.846378
3.85916e+07	3.16655e+06	561.32	0.7767	0.74192	2211	40.6437	299.875	0.924543	0.911146	0.931603
3.85916e+07	3.16655e+06	558.32	0.7047	0.747946	1934	36.4672	265.194	0.813204	0.799665	0.82084
3.85916e+07	3.16655e+06	555.32	0.7153	0.738795	1957	37.1415	268.552	0.827597	0.816121	0.835585
3.85916e+07	3.16655e+06	552.32	0.7115	0.737844	2131	40.7334	282.701	0.839458	0.835246	0.841198
3.85916e+07	3.16655e+06	549.32	0.7385	0.726061	1679	33.6393	228.043	0.827479	0.818849	0.832814
3.85916e+07	3.16655e+06	546.32	0.7	0.731008	2001	39.4674	269.019	0.81394	0.813611	0.818039
3.85916e+07	3.16655e+06	543.32	0.7046	0.734736	1769	35.6638	240.263	0.797822	0.794356	0.803182
3.85916e+07	3.16655e+06	540.32	0.7499	0.735474	1641	34.6557	226.662	0.83651	0.838486	0.844636
3.85916e+07	3.16655e+06	537.32	0.827	0.722439	1755	36.9338	240.206	0.934896	0.941989	0.94266
3.85916e+07	3.16655e+06	534.32	0.7385	0.734835	1419	30.1249	158.581	0.802264	0.795024	0.781591
3.85916e+07	3.16655e+06	531.32	0.6885	0.730428	1648	36.0455	223.149	0.768652	0.778617	0.773064
3.85916e+07	3.16655e+06	528.32	0.6795	0.730108	1437	32.2902	196.851	0.739776	0.745015	0.745115
3.85916e+07	3.16655e+06	525.32	0.7619	0.712261	1430	32.5195	196.665	0.828785	0.836963	0.83533
3.85916e+07	3.16655e+06	522.32	0.7	0.730148	1548	35.4863	205.035	0.772298	0.788029	0.773315
3.85916e+07	3.16655e+06	519.32	0.7113	0.72839	1228	29.6443	166.112	0.754875	0.762604	0.758153
3.85916e+07	3.16655e+06	516.32	0.7387	0.723946	1434	34.208	192.793	0.803936	0.822927	0.807039
3.85916e+07	3.16655e+06	513.32	0.7113	0.736787	1275	31.1909	171.539	0.759265	0.772703	0.762008
3.85916e+07	3.16655e+06	510.32	0.7387	0.736418	1177	30.2005	161.407	0.779006	0.795752	0.783887
3.85916e+07	3.16655e+06	507.32	0.7113	0.753534	1228	31.4831	167.349	0.754875	0.77461	0.759032
3.85916e+07	3.16655e+06	504.32	0.7613	0.751045	1107	28.2061	117.892	0.795841	0.80616	0.774791
3.85916e+07	3.16655e+06	501.32	0.8	0.754201	1240	32.7512	159.656	0.850269	0.880518	0.847539
3.85916e+07	3.16655e+06	498.32	0.8	0.757502	1074	29.2139	139.317	0.83283	0.854541	0.831291
3.85916e+07	3.16655e+06	495.32	0.8	0.750163	1115	30.6857	145.285	0.837137	0.865349	0.836059
3.85916e+07	3.16655e+06	492.32	0.7887	0.735368	1084	30.316	139.173	0.822102	0.85045	0.819435
3.85916e+07	3.16655e+06	489.32	0.7273	0.721852	852	25.1693	112.323	0.735944	0.749881	0.736144
3.85916e+07	3.16655e+06	486.32	0.6568	0.714529	976	28.6745	131.637	0.675301	0.698326	0.677453
3.85916e+07	3.16655e+06	483.32	0.6732	0.69327	847	25.6291	114.447	0.680759	0.696943	0.682813
3.85916e+07	3.16655e+06	480.32	0.65	0.689507	693	22.2961	99.5965	0.644153	0.653037	0.649643
3.85916e+07	3.16655e+06	477.32	0.65	0.68265	686	22.1816	105.967	0.643555	0.652354	0.653778
3.85916e+07	3.16655e+06	474.32	0.65	0.680239	513	16.9051	70.2634	0.628789	0.62087	0.630605
3.85911e+07	3.16631e+06	487.38	0.85	1.0049	1342	24.1367	132.56	0.914796	0.868333	0.877511
3.85911e+07	3.16631e+06	460.38	0.9	1.01246	1462	29.2578	144.834	0.982791	0.961721	0.940161
3.85911e+07	3.16631e+06	439.38	1.1	1.06046	785	22.9443	114.782	1.10339	1.11169	1.11608
3.85911e+07	3.16624e+06	482.6	1.35	1.29718	3046	37.2301	380.366	1.755	1.54138	1.72775
3.85911e+07	3.16624e+06	461.6	1.35	1.32092	1968	33.058	238.052	1.56389	1.48968	1.5359
3.85911e+07	3.16636e+06	399.44	0.82	0.773394	387	12.6274	59.7787	0.779673	0.751051	0.786947
3.85913e+07	3.16649e+06	537.16	1.05	0.877115	550	14.5603	80.2312	1.02084	0.980343	1.02912
3.85913e+07	3.16649e+06	399.16	0.88	0.891936	128	6.36995	19.0268	0.806792	0.755458	0.808719
3.85913e+07	3.16645e+06	511.49	0.75	0.719405	757	22.7321	132.118	0.749557	0.756506	0.773944
3.85913e+07	3.16645e+06	502.49	0.6	0.715271	660	20.0972	100.496	0.592003	0.590692	0.600209
3.85913e+07	3.16652e+06	561.23	1.05	0.95137	209	5.16626	23.8005	0.973818	0.889796	0.969954
3.85913e+07	3.16652e+06	477.23	0.95	1.05161	686	22.0975	113.443	0.940581	0.952707	0.962614
3.85915e+07	3.16652e+06	607.87	0.85	0.705222	499	18.4302	78.2873	0.820699	0.823807	0.831447
3.85915e+07	3.16652e+06	544.87	0.85	0.846958	829	25.6968	142.164	0.857534	0.880507	0.885663
3.85915e+07	3.1665e+06	588.08	0.65	0.586677	360	14.5131	46.7677	0.615729	0.606597	0.615355
3.85915e+07	3.1665e+06	546.08	0.92	0.79634	524	17.312	82.2889	0.891307	0.882206	0.903595
3.85915e+07	3.16649e+06	601.62	0.25	0.474121	256	13.2692	37.3494	0.233404	0.230452	0.234324
3.85915e+07	3.16649e+06	487.62	0.8	0.893128	438	13.8329	73.0426	0.766014	0.741586	0.778349
3.85915e+07	3.16646e+06	538.61	0.85	0.84809	569	18.7092	76.04	0.828513	0.825984	0.82954
3.85915e+07	3.16646e+06	529.61	1.2	0.89586	457	15.349	70.4549	1.15202	1.12908	1.16442
3.85915e+07	3.16655e+06	480.31	0.9005	1.00865	928	26.6404	121.068	0.920189	0.940619	0.919313
3.85916e+07	3.16651e+06	512.55	0.65	0.705677	481	16.4881	66.8301	0.626057	0.618382	0.628376
3.85916e+07	3.16646e+06	616.26	0.6	0.785138	297	8.77872	41.89	0.563401	0.528352	0.565097
3.85916e+07	3.16646e+06	613.26	0.6	0.795185	306	9.54196	44.3609	0.56411	0.532556	0.566578
3.85916e+07	3.16646e+06	601.26	0.92	0.867746	640	20.5328	97.8562	0.905321	0.909407	0.917896
3.85916e+07	3.16655e+06	624.32	0.65	0.670777	54	1.49755	4.17339	0.589609	0.528936	0.587709
3.85916e+07	3.16655e+06	471.32	0.65	0.683997	471	15.9343	67.1051	0.625204	0.615077	0.628555

## Sheet: 15样品点fe
3.85907e+07	3.16612e+06	496.38	1.15	1.22572	1666	29.7304	295.309	1.22083	1.14333	1.32597
3.85907e+07	3.16612e+06	493.38	1.25	1.18984	1800	31.9331	335.859	1.34323	1.26074	1.48469
3.85907e+07	3.16612e+06	490.38	1.25	1.19262	1845	32.1507	347.679	1.34869	1.26251	1.49735
3.85907e+07	3.16612e+06	487.38	1.2	1.18646	1651	27.9667	281.619	1.27216	1.17922	1.36954
3.85907e+07	3.16612e+06	484.38	1.1	1.21463	1521	23.9861	234.736	1.15228	1.05235	1.21123
3.85903e+07	3.16633e+06	624.03	0.9133	1.35847	0	0	0	0.82197	0.73064	0.82197
3.85903e+07	3.16633e+06	621.03	1.0333	1.40693	0	0	0	0.92997	0.82664	0.92997
3.85903e+07	3.16633e+06	618.03	1.8	1.34894	0	0	0	1.62	1.44	1.62
3.85903e+07	3.16633e+06	615.03	1.8667	1.42947	0	0	0	1.68003	1.49336	1.68003
3.85903e+07	3.16633e+06	612.03	1.95	1.34829	49	0.103409	0.89871	1.76427	1.56132	1.7565
3.85903e+07	3.16633e+06	609.03	1.2167	1.38709	50	0.105568	0.913804	1.10093	0.974199	1.09598
3.85903e+07	3.16633e+06	606.03	0.9833	1.32292	50	0.105723	0.915153	0.889739	0.787319	0.885741
3.85903e+07	3.16633e+06	603.03	1.1833	1.22381	100	0.211745	1.88906	1.07645	0.948277	1.06689
3.85903e+07	3.16633e+06	600.03	0.9167	1.30442	100	0.21204	1.89171	0.833921	0.73463	0.826516
3.85903e+07	3.16633e+06	597.03	1.45	1.20297	100	0.212324	1.89426	1.31906	1.16201	1.30735
3.85903e+07	3.16633e+06	594.03	1.3367	1.23878	150	0.318907	2.93779	1.22248	1.07214	1.2064
3.85903e+07	3.16633e+06	591.03	1.1	1.26371	150	0.31931	2.94154	1.006	0.882294	0.992772
3.85903e+07	3.16633e+06	588.03	1.1	1.25695	154	0.327807	2.98802	1.00643	0.882355	0.992816
3.85903e+07	3.16633e+06	585.03	1.3	1.21259	205	0.436915	4.12107	1.19585	1.04371	1.17459
3.85911e+07	3.16631e+06	502.38	1.1	1.03299	602	10.1322	46.275	1.05423	0.952802	1.03361
3.85911e+07	3.16631e+06	499.38	1.1	1.04295	981	14.5357	69.7325	1.09466	0.984443	1.05572
3.85911e+07	3.16631e+06	496.38	1.0833	1.04094	1298	19.7092	90.583	1.11135	1.00611	1.05904
3.85911e+07	3.16631e+06	493.38	1.15	0.984121	1371	24.5256	120.473	1.18792	1.10423	1.1537
3.85911e+07	3.16631e+06	490.38	0.85	1.02115	1741	29.1181	141.989	0.908535	0.841671	0.868405
3.85911e+07	3.16631e+06	457.38	0.915	1.0106	1895	40.86	168.795	0.991679	0.976214	0.955827
3.85911e+07	3.16631e+06	454.38	0.995	1.02565	1760	41.0099	170.123	1.06536	1.06254	1.04053
3.85911e+07	3.16631e+06	451.38	1.106	1.03221	1644	39.5919	159.907	1.17176	1.17083	1.14693
3.85911e+07	3.16631e+06	448.38	1.124	1.05238	1420	37.6506	148.801	1.16641	1.17563	1.1549
3.85911e+07	3.16631e+06	445.38	1.15	1.05325	1298	38.0246	169.436	1.17978	1.20564	1.20194
3.85911e+07	3.16631e+06	442.38	1.11	1.05792	1156	33.8578	142.351	1.12346	1.13349	1.13438
3.85911e+07	3.16624e+06	479.6	1.335	1.28506	3641	49.2805	425.506	1.67296	1.49774	1.68819
3.85911e+07	3.16624e+06	476.6	1.215	1.3194	3857	55.0636	466.868	1.54804	1.40901	1.5795
3.85911e+07	3.16624e+06	473.6	1.35	1.29287	3639	53.2759	401.595	1.69149	1.5498	1.6795
3.85911e+07	3.16624e+06	470.6	1.355	1.31378	3420	53.1753	393.829	1.66898	1.55465	1.67671
3.85911e+07	3.16624e+06	467.6	1.395	1.30865	3465	55.1486	419.188	1.72433	1.61853	1.75651
3.85911e+07	3.16624e+06	464.6	1.35	1.3222	2885	45.4133	292.121	1.59276	1.48047	1.55288
3.85911e+07	3.16636e+06	501.44	1.05	0.91932	687	20.2386	80.4062	1.01497	0.97881	1.01733
3.85911e+07	3.16636e+06	498.44	0.9917	0.95031	710	21.4259	83.8173	0.960824	0.932154	0.963746
3.85911e+07	3.16636e+06	495.44	1.1633	0.873464	901	26.4616	105.923	1.14863	1.13172	1.15254
3.85911e+07	3.16636e+06	492.44	0.7833	0.923076	1047	30.4456	128.242	0.784516	0.782417	0.791035
3.85911e+07	3.16636e+06	489.44	0.825	0.868281	1159	33.4012	135.835	0.835242	0.839998	0.838513
3.85911e+07	3.16636e+06	486.44	0.8083	0.86049	1316	37.3015	154.201	0.830644	0.843587	0.834259
3.85911e+07	3.16636e+06	483.44	0.8417	0.846374	1225	34.8952	137.728	0.857538	0.865216	0.856852
3.85911e+07	3.16636e+06	480.44	0.8083	0.854207	1379	39.025	150.308	0.835583	0.852687	0.831563
3.85911e+07	3.16636e+06	477.44	0.8833	0.834403	1362	38.1862	147.747	0.911658	0.926966	0.906783
3.85911e+07	3.16636e+06	474.44	0.8167	0.841848	1168	32.6387	107.95	0.827552	0.827479	0.810565
3.85911e+07	3.16636e+06	471.44	0.8417	0.822749	1398	38.9768	147.027	0.871662	0.887656	0.863558
3.85911e+07	3.16636e+06	468.44	0.825	0.808282	1339	36.9937	135.685	0.849646	0.859357	0.838407
3.85911e+07	3.16636e+06	465.44	0.7617	0.812152	1236	34.7862	131.376	0.776845	0.782438	0.771267
3.85911e+07	3.16636e+06	462.44	0.7917	0.800936	1313	36.7771	138.991	0.813355	0.823551	0.806808
3.85911e+07	3.16636e+06	459.44	0.8	0.800948	1276	35.3684	127.626	0.819011	0.824823	0.807477
3.85911e+07	3.16636e+06	456.44	0.7583	0.814461	1190	34.3732	131.824	0.769994	0.7769	0.768115
3.85911e+07	3.16636e+06	453.44	0.8583	0.795092	1132	32.5804	124.955	0.866708	0.869301	0.864358
3.85911e+07	3.16636e+06	450.44	0.7717	0.818174	1227	35.1866	132.692	0.786371	0.794728	0.782262
3.85911e+07	3.16636e+06	447.44	0.7917	0.809976	1226	34.9223	132.508	0.806674	0.813959	0.802411
3.85911e+07	3.16636e+06	444.44	0.7583	0.827185	1092	30.7069	100.772	0.762787	0.758739	0.747941
3.85911e+07	3.16636e+06	441.44	0.8333	0.835597	1392	38.3646	142.731	0.862478	0.875465	0.851872
3.85911e+07	3.16636e+06	438.44	0.9333	0.828038	1306	35.701	130.812	0.958194	0.964287	0.944571
3.85911e+07	3.16636e+06	435.44	0.825	0.85567	1275	35.1912	133.276	0.844525	0.849644	0.836705
3.85911e+07	3.16636e+06	432.44	0.8	0.86732	1448	39.3284	148.388	0.832357	0.845517	0.821708
3.85911e+07	3.16636e+06	429.44	0.9667	0.842418	1323	36.3712	134.404	0.994079	1.00303	0.981349
3.85911e+07	3.16636e+06	426.44	0.9167	0.850113	1280	35.7812	138.683	0.93884	0.947616	0.933952
3.85911e+07	3.16636e+06	423.44	0.8033	0.864195	1299	35.8397	136.976	0.824181	0.830699	0.817244
3.85911e+07	3.16636e+06	420.44	0.8933	0.840056	1200	34.0638	130.893	0.907943	0.913405	0.90415
3.85911e+07	3.16636e+06	417.44	0.9167	0.826483	1154	32.6996	126.036	0.927636	0.929164	0.924019
3.85911e+07	3.16636e+06	414.44	0.8167	0.82455	981	27.7075	98.8674	0.812739	0.801172	0.80421
3.85911e+07	3.16636e+06	411.44	0.75	0.8122	1018	29.2277	117.023	0.749054	0.743188	0.750197
3.85911e+07	3.16636e+06	408.44	0.75	0.792611	868	25.3875	100.786	0.738143	0.724375	0.739763
3.85911e+07	3.16636e+06	405.44	0.7167	0.791591	777	23.2952	108.047	0.699043	0.682417	0.711376
3.85911e+07	3.16636e+06	402.44	0.72	0.796388	704	21.3448	88.013	0.697164	0.676387	0.702293
3.85913e+07	3.16649e+06	534.16	0.9867	0.898901	829	21.8812	97.2482	0.967368	0.930389	0.970242
3.85913e+07	3.16649e+06	531.16	1.0133	0.845271	994	27.3115	120.293	1.00966	0.991413	1.01641
3.85913e+07	3.16649e+06	528.16	0.8283	0.828853	981	27.9001	108.74	0.824283	0.813594	0.822639
3.85913e+07	3.16649e+06	525.16	0.6367	0.816654	1080	30.1195	113.051	0.639726	0.634626	0.6347
3.85913e+07	3.16649e+06	522.16	0.7583	0.757436	1135	32.0096	121.056	0.765949	0.765192	0.761119
3.85913e+07	3.16649e+06	519.16	0.755	0.748308	1099	30.9477	110.162	0.75998	0.756625	0.75076
3.85913e+07	3.16649e+06	516.16	0.6873	0.748806	1187	33.5824	118.105	0.697699	0.700608	0.688117
3.85913e+07	3.16649e+06	513.16	0.6927	0.737268	1165	33.2339	113.845	0.701703	0.704536	0.690995
3.85913e+07	3.16649e+06	510.16	0.7	0.725977	1171	33.2283	111.401	0.709505	0.711935	0.696812
3.85913e+07	3.16649e+06	507.16	0.7317	0.706675	1195	34.5762	116.728	0.743339	0.750618	0.731707
3.85913e+07	3.16649e+06	504.16	0.7183	0.704767	1035	30.0069	88.613	0.718579	0.715432	0.701004
3.85913e+07	3.16649e+06	501.16	0.6987	0.705022	1039	31.5774	106.12	0.699242	0.703078	0.692356
3.85913e+07	3.16649e+06	498.16	0.6813	0.70493	1047	31.7535	107.373	0.682357	0.686353	0.675846
3.85913e+07	3.16649e+06	495.16	0.7	0.697645	969	29.8611	98.6996	0.69579	0.696539	0.689194
3.85913e+07	3.16649e+06	492.16	0.6933	0.698315	951	30.092	103.401	0.68792	0.690917	0.68539
3.85913e+07	3.16649e+06	489.16	0.6633	0.711103	895	28.3321	94.3627	0.65455	0.653395	0.650596
3.85913e+07	3.16649e+06	486.16	0.7433	0.697462	934	29.939	100.933	0.736307	0.740003	0.733248
3.85913e+07	3.16649e+06	483.16	0.7	0.713147	905	28.8588	99.5188	0.691445	0.691956	0.689686
3.85913e+07	3.16649e+06	480.16	0.7	0.715325	910	29.0563	98.1341	0.691785	0.692858	0.688855
3.85913e+07	3.16649e+06	477.16	0.7067	0.722577	1014	32.2202	110.903	0.705535	0.714096	0.70318
3.85913e+07	3.16649e+06	474.16	0.7433	0.721441	879	27.7544	83.2878	0.732342	0.729396	0.722011
3.85913e+07	3.16649e+06	471.16	0.6933	0.73989	1021	32.312	113.09	0.692628	0.700971	0.691146
3.85913e+07	3.16649e+06	468.16	0.6727	0.763309	1034	32.6558	115.476	0.672896	0.681654	0.671985
3.85913e+07	3.16649e+06	465.16	0.8173	0.757442	993	31.3996	110.651	0.814288	0.821472	0.813053
3.85913e+07	3.16649e+06	462.16	0.8	0.787675	1050	33.1293	118.582	0.801474	0.813123	0.801278
3.85913e+07	3.16649e+06	459.16	0.8067	0.80428	975	30.8628	107.539	0.802318	0.807989	0.800357
3.85913e+07	3.16649e+06	456.16	0.846	0.812185	1037	32.9058	117.8	0.846492	0.858642	0.846785
3.85913e+07	3.16649e+06	453.16	0.824	0.832504	960	30.6784	110.748	0.818326	0.824324	0.819786
3.85913e+07	3.16649e+06	450.16	0.8567	0.841152	921	29.5697	103.698	0.84756	0.850833	0.847144
3.85913e+07	3.16649e+06	447.16	0.8933	0.844551	1005	32.3237	114.457	0.891047	0.903252	0.891571
3.85913e+07	3.16649e+06	444.16	0.85	0.866851	792	25.9759	77.0188	0.830296	0.824225	0.82109
3.85913e+07	3.16649e+06	441.16	0.8593	0.872226	911	29.8897	99.2895	0.849298	0.855211	0.84647
3.85913e+07	3.16649e+06	438.16	0.9173	0.868373	882	29.2156	95.2415	0.904043	0.908896	0.900422
3.85913e+07	3.16649e+06	435.16	0.8933	0.874489	787	26.7551	86.59	0.872159	0.870759	0.870242
3.85913e+07	3.16649e+06	432.16	0.8567	0.885093	860	29.2009	91.1567	0.842491	0.848769	0.837939
3.85913e+07	3.16649e+06	429.16	0.8973	0.874079	729	25.544	76.9618	0.871016	0.867559	0.866737
3.85913e+07	3.16649e+06	426.16	0.8693	0.879019	705	25.4693	79.9964	0.841813	0.840063	0.841951
3.85913e+07	3.16649e+06	423.16	0.8233	0.890046	690	25.1685	76.7805	0.79607	0.793993	0.79513
3.85913e+07	3.16649e+06	420.16	0.9	0.879745	582	21.963	64.7919	0.860805	0.849118	0.859961
3.85913e+07	3.16649e+06	417.16	0.9	0.889779	610	23.062	69.1354	0.863249	0.855578	0.86331
3.85913e+07	3.16649e+06	414.16	0.9047	0.894838	474	18.5671	47.7097	0.855823	0.833483	0.851211
3.85913e+07	3.16649e+06	411.16	0.927	0.893377	455	18.5561	54.0635	0.87521	0.853962	0.877239
3.85913e+07	3.16649e+06	408.16	0.9267	0.889648	410	16.7606	46.7426	0.870882	0.842816	0.871142
3.85913e+07	3.16649e+06	405.16	0.8617	0.899661	327	14.3278	43.7451	0.80286	0.770007	0.807826
3.85913e+07	3.16649e+06	402.16	0.8953	0.885871	297	12.7283	33.8378	0.831561	0.790677	0.831726
3.85913e+07	3.16645e+06	508.49	0.7817	0.695877	1045	31.3877	164.538	0.782761	0.785629	0.813727
3.85913e+07	3.16645e+06	505.49	0.682	0.703686	1037	30.9574	162.333	0.682397	0.683511	0.708654
3.85913e+07	3.16652e+06	546.23	0.95	0.993183	556	18.3292	62.3654	0.906232	0.873741	0.905761
3.85913e+07	3.16652e+06	543.23	0.995	0.982635	590	20.2577	74.7199	0.95244	0.927663	0.959198
3.85913e+07	3.16652e+06	540.23	0.928	1.01204	656	22.9259	80.3627	0.894246	0.881371	0.899095
3.85913e+07	3.16652e+06	537.23	1.037	0.996242	675	23.877	78.6027	1.00119	0.991337	1.00314
3.85913e+07	3.16652e+06	534.23	1.005	1.01716	627	21.7019	61.8469	0.965619	0.946467	0.957754
3.85913e+07	3.16652e+06	531.23	0.955	1.04306	721	24.9945	79.8373	0.926285	0.919919	0.924824
3.85913e+07	3.16652e+06	528.23	1.103	1.02965	704	24.7419	76.4179	1.06802	1.06066	1.06492
3.85913e+07	3.16652e+06	525.23	1.147	1.02622	733	24.9711	79.4884	1.11385	1.10469	1.11041
3.85913e+07	3.16652e+06	522.23	0.97	1.06334	737	25.1238	80.5451	0.942339	0.935187	0.939939
3.85913e+07	3.16652e+06	519.23	0.995	1.05737	705	23.964	73.4902	0.963538	0.951752	0.95815
3.85913e+07	3.16652e+06	516.23	1.09	1.07265	763	25.3098	80.6046	1.06167	1.05221	1.05628
3.85913e+07	3.16652e+06	513.23	1.118	1.08223	688	23.1846	74.001	1.08081	1.06371	1.07708
3.85913e+07	3.16652e+06	510.23	1.057	1.09626	725	23.9792	76.6835	1.02563	1.01116	1.02075
3.85913e+07	3.16652e+06	507.23	1.005	1.11429	749	24.9664	80.0438	0.977511	0.967898	0.973422
3.85913e+07	3.16652e+06	504.23	1.09	1.11524	665	21.888	60.584	1.05131	1.02784	1.03758
3.85913e+07	3.16652e+06	501.23	1.145	1.13843	766	25.3959	82.7844	1.11557	1.10594	1.11171
3.85913e+07	3.16652e+06	498.23	1.213	1.1573	783	26.2499	83.276	1.18382	1.17839	1.17825
3.85913e+07	3.16652e+06	495.23	1.337	1.16104	753	24.9279	81.8048	1.30095	1.2873	1.29701
3.85913e+07	3.16652e+06	492.23	1.405	1.14189	863	28.0389	97.0469	1.38211	1.38133	1.38132
3.85913e+07	3.16652e+06	489.23	1.21	1.13528	839	27.4647	94.5891	1.18747	1.18508	1.18706
3.85913e+07	3.16652e+06	486.23	1.006	1.11599	848	27.4174	97.4422	0.988144	0.984967	0.989387
3.85913e+07	3.16652e+06	483.23	0.999	1.06056	916	29.0851	120.329	0.987857	0.988996	1.00209
3.85913e+07	3.16652e+06	480.23	0.95	1.04054	922	29.3092	125.448	0.939956	0.941878	0.957107
3.85913e+07	3.16655e+06	569.63	0.8	0.955763	1129	21.1117	146.194	0.807604	0.750323	0.820204
3.85913e+07	3.16655e+06	566.63	1.168	0.839789	1326	25.3131	168.744	1.20142	1.12753	1.22006
3.85913e+07	3.16655e+06	563.63	0.74	0.949974	1429	27.6358	198.634	0.768566	0.725584	0.791937
3.85913e+07	3.16655e+06	560.63	0.93	0.881794	1499	29.8312	173.084	0.972215	0.92522	0.974913
3.85913e+07	3.16655e+06	557.63	0.904	0.898103	1600	32.6848	188.643	0.953891	0.916204	0.959709
3.85913e+07	3.16655e+06	554.63	0.946	0.878357	1597	33.4549	162.856	0.997934	0.963529	0.983396
3.85913e+07	3.16655e+06	551.63	0.904	0.876026	1763	38.9034	194.415	0.968183	0.952924	0.964179
3.85913e+07	3.16655e+06	548.63	0.8213	0.884015	1677	37.7274	180.103	0.872761	0.85944	0.865903
3.85913e+07	3.16655e+06	545.63	0.8987	0.864745	1855	42.2817	200.842	0.970526	0.967169	0.963475
3.85913e+07	3.16655e+06	542.63	0.95	0.84008	1741	41.4009	188.338	1.01542	1.01691	1.00829
3.85913e+07	3.16655e+06	539.63	0.8	0.843676	1709	40.9415	175.983	0.852609	0.853946	0.840622
3.85913e+07	3.16655e+06	536.63	0.8425	0.807793	1853	44.6864	194.281	0.909671	0.919922	0.898488
3.85913e+07	3.16655e+06	533.63	0.7893	0.800945	1546	38.8541	165.669	0.828727	0.831763	0.822404
3.85913e+07	3.16655e+06	530.63	0.777	0.777028	1599	40.7509	172.178	0.819807	0.828428	0.813921
3.85913e+07	3.16655e+06	527.63	0.7273	0.765171	1549	39.827	167.306	0.763841	0.771049	0.758824
3.85913e+07	3.16655e+06	524.63	0.6777	0.753787	1175	31.8799	114.207	0.687165	0.683286	0.676243
3.85913e+07	3.16655e+06	521.63	0.628	0.75931	1398	38.0278	157.105	0.650355	0.658396	0.649731
3.85913e+07	3.16655e+06	518.63	0.686	0.754759	1212	33.5928	134.712	0.698043	0.699329	0.696577
3.85913e+07	3.16655e+06	515.63	0.7787	0.762626	1164	32.9179	135.726	0.788745	0.790398	0.791382
3.85913e+07	3.16655e+06	512.63	0.813	0.780979	1216	34.4423	138.281	0.827588	0.833309	0.82802
3.85913e+07	3.16655e+06	509.63	0.8669	0.784014	1104	31.7128	121.219	0.873038	0.873099	0.870244
3.85913e+07	3.16655e+06	506.63	0.8322	0.797652	1149	33.3217	130.971	0.841725	0.846897	0.842363
3.85913e+07	3.16655e+06	503.63	0.83	0.797115	1046	30.6216	117.159	0.831208	0.830019	0.830315
3.85913e+07	3.16655e+06	500.63	0.8195	0.793972	1096	32.288	122.795	0.824667	0.828439	0.823768
3.85913e+07	3.16655e+06	497.63	0.812	0.785751	1079	31.9948	120.48	0.81578	0.819302	0.814618
3.85913e+07	3.16655e+06	494.63	0.7313	0.7937	912	27.3616	87.91	0.722859	0.715744	0.713251
3.85913e+07	3.16655e+06	491.63	0.7367	0.793558	1107	33.1543	124.056	0.742131	0.748905	0.741332
3.85913e+07	3.16655e+06	488.63	0.8178	0.78703	973	29.7148	108.249	0.813199	0.812974	0.811867
3.85913e+07	3.16655e+06	485.63	0.815	0.795994	953	29.6054	110.855	0.808834	0.809608	0.810907
3.85913e+07	3.16655e+06	482.63	0.767	0.808737	1004	31.172	113.918	0.764991	0.769775	0.765161
3.85913e+07	3.16655e+06	479.63	0.8067	0.801363	952	29.6481	103.355	0.800519	0.801588	0.797465
3.85913e+07	3.16655e+06	476.63	0.7808	0.806391	1021	31.7525	113.073	0.780043	0.786585	0.778362
3.85913e+07	3.16655e+06	473.63	0.716	0.828073	936	29.3641	100.603	0.709403	0.710135	0.706115
3.85913e+07	3.16655e+06	470.63	0.797	0.836906	1021	31.639	109.095	0.796227	0.802314	0.791795
3.85913e+07	3.16655e+06	467.63	0.931	0.845293	1025	31.558	108.801	0.930458	0.936715	0.924686
3.85913e+07	3.16655e+06	464.63	0.985	0.855725	911	27.7976	85.2182	0.973535	0.966852	0.958418
3.85913e+07	3.16655e+06	461.63	0.95	0.863851	1139	34.193	122.785	0.959952	0.972184	0.954939
3.85913e+07	3.16655e+06	458.63	0.907	0.853313	1029	30.947	111.538	0.906824	0.908948	0.902976
3.85913e+07	3.16655e+06	455.63	0.814	0.854891	1075	32.0589	120.401	0.817474	0.82166	0.816569
3.85913e+07	3.16655e+06	452.63	0.8365	0.829757	1159	34.3532	133.323	0.846885	0.856909	0.848401
3.85913e+07	3.16655e+06	449.63	0.787	0.826633	1130	33.0507	125.313	0.794557	0.799505	0.792796
3.85913e+07	3.16655e+06	446.63	0.75	0.825281	1236	36.0449	140.673	0.764913	0.776586	0.765394
3.85913e+07	3.16655e+06	443.63	0.7573	0.82695	1156	33.8078	133.038	0.766482	0.773078	0.76789
3.85913e+07	3.16655e+06	440.63	0.808	0.829334	1240	36.1003	140.908	0.824379	0.836934	0.824747
3.85913e+07	3.16655e+06	437.63	0.8887	0.822571	1306	37.5737	144.232	0.912404	0.929077	0.909651
3.85913e+07	3.16655e+06	434.63	0.85	0.833377	1137	32.7406	106.582	0.858739	0.861784	0.842619
3.85913e+07	3.16655e+06	431.63	0.85	0.825849	1287	37.6011	142.462	0.871106	0.888771	0.868749
3.85913e+07	3.16655e+06	428.63	0.8353	0.824413	1191	35.0972	127.307	0.848263	0.859739	0.842879
3.85913e+07	3.16655e+06	425.63	0.7942	0.832018	1094	33.0592	124.911	0.799053	0.806863	0.799775
3.85913e+07	3.16655e+06	422.63	0.85	0.820815	1133	34.5095	126.464	0.858409	0.871606	0.857099
3.85913e+07	3.16655e+06	419.63	0.85	0.822647	985	30.7835	108.7	0.846208	0.850918	0.844162
3.85913e+07	3.16655e+06	416.63	0.8407	0.816827	951	30.5006	111.827	0.834177	0.840055	0.837178
3.85913e+07	3.16655e+06	413.63	0.782	0.815966	836	27.4824	93.6175	0.76721	0.765982	0.766523
3.85913e+07	3.16655e+06	410.63	0.726	0.826076	784	26.4861	93.0419	0.708607	0.706404	0.711274
3.85913e+07	3.16655e+06	407.63	0.85	0.805149	706	23.9778	80.4307	0.823206	0.813131	0.823574
3.85913e+07	3.16655e+06	404.63	0.8417	0.81349	493	17.427	50.0746	0.797778	0.769174	0.793641
3.85913e+07	3.16655e+06	401.63	0.8	0.820298	517	18.4107	57.9754	0.760116	0.736208	0.759737
3.85913e+07	3.16655e+06	398.63	0.8031	0.817543	387	14.2493	43.0826	0.752935	0.717231	0.752434
3.85913e+07	3.16655e+06	395.63	0.82	0.814113	258	9.98758	31.8817	0.75852	0.709496	0.760399
3.85915e+07	3.16652e+06	604.87	0.8367	0.691245	762	26.1962	94.8333	0.81487	0.812533	0.821012
3.85915e+07	3.16652e+06	601.87	0.65	0.717061	874	29.8812	115.132	0.640102	0.646871	0.649117
3.85915e+07	3.16652e+06	598.87	0.6533	0.704227	831	28.825	95.262	0.640627	0.645648	0.641291
3.85915e+07	3.16652e+06	595.87	0.7013	0.703734	892	29.6804	101.068	0.691845	0.697004	0.691897
3.85915e+07	3.16652e+06	592.87	0.7187	0.706855	895	29.1131	100.853	0.70922	0.711634	0.708932
3.85915e+07	3.16652e+06	589.87	0.6967	0.715188	835	28.0936	88.2535	0.683455	0.685211	0.67971
3.85915e+07	3.16652e+06	586.87	0.6567	0.726827	963	30.749	99.5682	0.652369	0.657261	0.647051
3.85915e+07	3.16652e+06	583.87	0.7467	0.712081	923	28.2558	88.7054	0.738878	0.735178	0.72878
3.85915e+07	3.16652e+06	580.87	0.7	0.735465	904	29.3773	93.2781	0.691377	0.694326	0.685943
3.85915e+07	3.16652e+06	577.87	0.7033	0.746841	994	31.3661	99.4014	0.700776	0.706736	0.692866
3.85915e+07	3.16652e+06	574.87	0.75	0.756862	917	28.5762	84.8581	0.741707	0.739996	0.729528
3.85915e+07	3.16652e+06	571.87	0.7533	0.782239	943	29.8672	95.5889	0.74687	0.749605	0.739664
3.85915e+07	3.16652e+06	568.87	0.8483	0.78251	952	30.1546	94.9035	0.8418	0.845732	0.832446
3.85915e+07	3.16652e+06	565.87	0.7973	0.809206	991	30.9535	100.898	0.794207	0.799047	0.786494
3.85915e+07	3.16652e+06	562.87	0.731	0.851119	943	29.7016	99.5358	0.724761	0.726624	0.720239
3.85915e+07	3.16652e+06	559.87	1.0467	0.808207	1013	32.2158	112.239	1.04487	1.05762	1.04268
3.85915e+07	3.16652e+06	556.87	0.9467	0.843886	1037	32.6095	116.282	0.947251	0.959015	0.946347
3.85915e+07	3.16652e+06	553.87	0.8333	0.850995	966	29.6135	99.9649	0.828046	0.827832	0.82134
3.85915e+07	3.16652e+06	550.87	0.8	0.851267	1144	35.5675	157.471	0.808768	0.825864	0.827934
3.85915e+07	3.16652e+06	547.87	0.85	0.836746	1147	35.7421	160.692	0.859564	0.87845	0.882025
3.85915e+07	3.1665e+06	606.08	0.45	0.513089	362	17.7208	41.8211	0.4208	0.412089	0.421124
3.85915e+07	3.1665e+06	603.08	0.4067	0.519314	415	19.5521	48.584	0.382401	0.377302	0.382959
3.85915e+07	3.1665e+06	600.08	0.4658	0.524982	436	20.5832	49.2889	0.438918	0.435267	0.43889
3.85915e+07	3.1665e+06	597.08	0.5973	0.5148	469	20.8845	49.9275	0.564741	0.559323	0.56312
3.85915e+07	3.1665e+06	594.08	0.4579	0.564656	482	20.1839	52.8711	0.433517	0.426691	0.432852
3.85915e+07	3.1665e+06	591.08	0.5248	0.572213	490	20.247	53.9187	0.497262	0.489247	0.496564
3.85915e+07	3.1665e+06	582.08	0.7	0.652514	550	20.2902	59.8183	0.667342	0.652776	0.665876
3.85915e+07	3.1665e+06	579.08	0.6625	0.674074	565	20.5045	61.6127	0.632556	0.618733	0.631222
3.85915e+07	3.1665e+06	576.08	0.65	0.679525	558	19.3816	59.6917	0.620179	0.602291	0.618242
3.85915e+07	3.1665e+06	573.08	0.65	0.677301	534	18.41	57.8247	0.618666	0.598166	0.617203
3.85915e+07	3.1665e+06	570.08	0.65	0.686057	574	19.6603	62.808	0.621188	0.603475	0.619978
3.85915e+07	3.1665e+06	567.08	0.65	0.697891	573	19.3827	62.2704	0.621125	0.602296	0.619679
3.85915e+07	3.1665e+06	564.08	0.66	0.709818	530	17.4246	49.6447	0.627928	0.60312	0.622073
3.85915e+07	3.1665e+06	561.08	0.67	0.739869	622	20.7078	69.2558	0.643421	0.626628	0.642755
3.85915e+07	3.1665e+06	558.08	0.6833	0.768632	616	20.7541	68.286	0.655796	0.639273	0.654947
3.85915e+07	3.1665e+06	555.08	0.8167	0.767433	606	20.2864	67.8989	0.783034	0.761583	0.782541
3.85915e+07	3.1665e+06	552.08	0.85	0.788692	697	23.0063	86.1148	0.822464	0.807737	0.827714
3.85915e+07	3.1665e+06	549.08	0.74	0.838941	705	23.5257	89.3811	0.716601	0.705717	0.722669
3.85915e+07	3.16649e+06	604.62	0.25	0.501249	352	17.1371	43.8808	0.233535	0.227985	0.234399
3.85915e+07	3.16649e+06	583.62	1	0.674027	440	19.1504	46.1461	0.942677	0.925092	0.939537
3.85915e+07	3.16649e+06	580.62	0.7	0.774335	417	18.2964	42.7712	0.658312	0.64366	0.655652
3.85915e+07	3.16649e+06	577.62	0.8	0.748042	369	16.4256	38.9581	0.748632	0.725835	0.746703
3.85915e+07	3.16649e+06	574.62	0.75	0.763435	290	12.9702	26.3912	0.696096	0.663542	0.691958
3.85915e+07	3.16649e+06	571.62	0.78	0.742702	294	13.4126	32.0717	0.724242	0.692338	0.723433
3.85915e+07	3.16649e+06	568.62	0.6	0.795545	281	12.9577	31.1162	0.556353	0.530784	0.555996
3.85915e+07	3.16649e+06	565.62	0.85	0.757183	277	12.4614	30.3676	0.787837	0.749189	0.787115
3.85915e+07	3.16649e+06	562.62	0.8	0.809483	288	12.8503	30.91	0.742347	0.707151	0.741186
3.85915e+07	3.16649e+06	559.62	0.95	0.807563	295	12.9427	31.1576	0.882182	0.840315	0.88036
3.85915e+07	3.16649e+06	556.62	0.92	0.839608	315	13.5631	32.9695	0.856109	0.817507	0.853988
3.85915e+07	3.16649e+06	553.62	0.9	0.846619	317	13.3019	32.1931	0.837672	0.7982	0.834824
3.85915e+07	3.16649e+06	550.62	0.85	0.864089	353	14.8215	36.4449	0.794103	0.762293	0.791541
3.85915e+07	3.16649e+06	547.62	0.8	0.878248	368	15.2257	37.2173	0.748555	0.719565	0.745509
3.85915e+07	3.16649e+06	544.62	0.8667	0.878419	370	14.6539	32.4047	0.811134	0.776321	0.804093
3.85915e+07	3.16649e+06	541.62	0.9333	0.87827	447	17.5	44.6098	0.880434	0.853327	0.875641
3.85915e+07	3.16649e+06	538.62	0.95	0.871456	485	18.2914	47.4671	0.89969	0.873507	0.893635
3.85915e+07	3.16649e+06	535.62	0.8833	0.874783	505	18.4222	49.2459	0.838235	0.812932	0.832239
3.85915e+07	3.16649e+06	532.62	0.8833	0.872127	557	19.8678	55.9299	0.84269	0.821273	0.837297
3.85915e+07	3.16649e+06	529.62	0.9333	0.850185	715	23.0586	67.3885	0.904694	0.887214	0.893856
3.85915e+07	3.16649e+06	526.62	0.8367	0.853696	790	24.5672	74.0821	0.817142	0.803629	0.806137
3.85915e+07	3.16649e+06	523.62	0.7267	0.845588	756	23.2608	73.0916	0.707317	0.691776	0.699538
3.85915e+07	3.16649e+06	520.62	0.7	0.826621	887	26.517	87.6378	0.690223	0.681248	0.68256
3.85915e+07	3.16649e+06	517.62	0.7	0.844306	882	26.2696	88.561	0.689884	0.680116	0.683114
3.85915e+07	3.16649e+06	514.62	0.7183	0.899325	779	22.7203	70.051	0.700743	0.681244	0.689581
3.85915e+07	3.16649e+06	511.62	1.1934	0.844874	903	26.6517	95.4612	1.17858	1.16248	1.17167
3.85915e+07	3.16649e+06	508.62	1.0174	0.902365	833	24.9226	89.385	0.997861	0.979549	0.993575
3.85915e+07	3.16649e+06	505.62	0.9167	0.892869	809	24.4025	89.4904	0.896961	0.879481	0.895316
3.85915e+07	3.16649e+06	502.62	0.75	0.911336	856	25.8899	98.7325	0.73727	0.726836	0.738444
3.85915e+07	3.16649e+06	499.62	0.8167	0.918091	762	23.912	88.7974	0.795391	0.780925	0.797164
3.85915e+07	3.16649e+06	496.62	1.1383	0.875177	736	22.9883	87.5592	1.10573	1.08157	1.10986
3.85915e+07	3.16649e+06	493.62	1.0333	0.895391	721	22.0402	95.7777	1.00223	0.975403	1.01476
3.85915e+07	3.16649e+06	490.62	0.8	0.915855	664	21.002	92.9349	0.771523	0.749749	0.783699
3.85915e+07	3.16646e+06	589.61	0.9	0.753122	630	23.5675	79.8886	0.864995	0.85855	0.871602
3.85915e+07	3.16646e+06	586.61	0.9	0.763443	726	25.8037	88.0652	0.873375	0.871697	0.877907
3.85915e+07	3.16646e+06	583.61	0.75	0.780544	779	27.4373	104.261	0.731668	0.734417	0.741996
3.85915e+07	3.16646e+06	580.61	0.68	0.774468	849	28.927	97.2388	0.667996	0.672488	0.668652
3.85915e+07	3.16646e+06	577.61	0.8	0.733144	894	30.2436	104.541	0.78937	0.798043	0.791654
3.85915e+07	3.16646e+06	574.61	0.75	0.734905	880	28.3767	87.3384	0.739016	0.739019	0.731122
3.85915e+07	3.16646e+06	571.61	0.7	0.719138	1041	32.6746	114.453	0.700679	0.709403	0.698642
3.85915e+07	3.16646e+06	568.61	0.65	0.714945	978	30.8441	104.772	0.646659	0.650959	0.643348
3.85915e+07	3.16646e+06	565.61	0.7	0.696509	1105	33.3946	120.029	0.705024	0.712695	0.701987
3.85915e+07	3.16646e+06	562.61	0.6	0.717756	1143	33.9604	125.012	0.606518	0.613099	0.604264
3.85915e+07	3.16646e+06	559.61	0.7	0.71213	1092	32.7027	116.192	0.704142	0.709532	0.699685
3.85915e+07	3.16646e+06	556.61	0.75	0.715672	1177	34.4679	128.308	0.760621	0.76886	0.757448
3.85915e+07	3.16646e+06	553.61	0.69	0.743457	1117	32.7865	122.323	0.695756	0.699773	0.693314
3.85915e+07	3.16646e+06	550.61	0.7	0.763258	1065	32.0477	119.25	0.702308	0.706537	0.701519
3.85915e+07	3.16646e+06	547.61	0.75	0.779078	1066	31.9431	117.289	0.752546	0.756491	0.750368
3.85915e+07	3.16646e+06	544.61	0.8	0.804152	892	26.8328	88.6169	0.789214	0.780219	0.78074
3.85915e+07	3.16646e+06	541.61	0.85	0.826825	968	29.7323	108.57	0.844806	0.845081	0.844067
3.85915e+07	3.16646e+06	535.61	0.75	0.918158	802	25.5843	105.705	0.733341	0.725339	0.742924
3.85915e+07	3.16646e+06	532.61	1.095	0.888438	784	24.6045	95.372	1.06877	1.05199	1.07498
3.85915e+07	3.16655e+06	612.31	1.6	1.69932	833	22.8299	97.4397	1.56927	1.5186	1.57357
3.85915e+07	3.16655e+06	609.31	2.088	1.59485	1040	26.7678	111.874	2.08982	2.03548	2.07934
3.85915e+07	3.16655e+06	606.31	1.7933	1.67536	1384	33.2933	151.352	1.8547	1.82464	1.84651
3.85915e+07	3.16655e+06	603.31	1.6187	1.70176	1471	34.7504	177.035	1.68778	1.66239	1.70235
3.85915e+07	3.16655e+06	600.31	2.1693	1.54102	1914	41.9495	215.3	2.35509	2.32987	2.35253
3.85915e+07	3.16655e+06	597.31	1.7307	1.55297	2230	46.8487	258.305	1.93197	1.91419	1.94065
3.85915e+07	3.16655e+06	594.31	1.2747	1.52207	2130	43.1183	208.482	1.41058	1.37878	1.37492
3.85915e+07	3.16655e+06	591.31	1.2976	1.42359	2798	53.9935	318.426	1.51999	1.49573	1.52185
3.85915e+07	3.16655e+06	588.31	1.2371	1.395	2776	52.4982	314.934	1.44648	1.41391	1.44719
3.85915e+07	3.16655e+06	585.31	1.3	1.3467	2893	52.9474	328.645	1.53478	1.48961	1.53605
3.85915e+07	3.16655e+06	582.31	1.3	1.30861	3143	56.5927	360.634	1.56631	1.52057	1.57168
3.85915e+07	3.16655e+06	579.31	1.2513	1.27385	3144	55.9176	340.793	1.50775	1.45809	1.49153
3.85915e+07	3.16655e+06	576.31	1.1413	1.25241	3374	58.9947	378.159	1.40067	1.35285	1.39695
3.85915e+07	3.16655e+06	573.31	1.1	1.23132	3149	55.0139	352.082	1.32597	1.27529	1.32182
3.85915e+07	3.16655e+06	570.31	1.1643	1.22191	3218	56.4409	350.735	1.41128	1.36069	1.39774
3.85915e+07	3.16655e+06	567.31	1.1682	1.24329	3220	56.4595	362.552	1.41623	1.36539	1.41425
3.85915e+07	3.16655e+06	564.31	1.253	1.24935	2647	47.0884	255.387	1.4494	1.3878	1.40187
3.85915e+07	3.16655e+06	561.31	1.3623	1.23978	3090	55.8406	346.427	1.63436	1.58675	1.63041
3.85915e+07	3.16655e+06	558.31	1.215	1.27319	2854	52.0873	316.379	1.42983	1.38539	1.42284
3.85915e+07	3.16655e+06	555.31	1.1	1.3252	2661	50.0538	305.564	1.27391	1.23965	1.27798
3.85915e+07	3.16655e+06	552.31	1.5317	1.27668	2821	53.4212	318.25	1.79763	1.75985	1.79618
3.85915e+07	3.16655e+06	549.31	1.5547	1.29837	2558	49.5366	277.101	1.78496	1.74682	1.76834
3.85915e+07	3.16655e+06	546.31	1.4	1.30426	2668	52.8813	303.218	1.62229	1.6036	1.6237
3.85915e+07	3.16655e+06	543.31	1.2517	1.28487	2455	49.4436	275.729	1.42458	1.40562	1.42223
3.85915e+07	3.16655e+06	540.31	1.1	1.28691	2467	50.8976	270.982	1.25321	1.24571	1.24539
3.85915e+07	3.16655e+06	537.31	1.2113	1.25636	2608	54.0544	287.016	1.39658	1.39674	1.38804
3.85915e+07	3.16655e+06	534.31	1.3	1.23093	2115	45.1637	201.68	1.43668	1.42352	1.39463
3.85915e+07	3.16655e+06	531.31	1.192	1.24738	2467	53.481	272.044	1.35802	1.37002	1.35063
3.85915e+07	3.16655e+06	528.31	1.154	1.23787	2287	50.2546	250.64	1.29458	1.30202	1.28641
3.85915e+07	3.16655e+06	525.31	1.2648	1.22494	2136	48.4748	241.918	1.40036	1.41233	1.40047
3.85915e+07	3.16655e+06	522.31	1.3092	1.21054	2253	51.3598	252.48	1.46437	1.48658	1.46148
3.85915e+07	3.16655e+06	519.31	1.3268	1.19802	2041	47.3456	222.134	1.45678	1.47177	1.44663
3.85915e+07	3.16655e+06	516.31	1.2433	1.19377	2110	49.9129	239.881	1.37342	1.4	1.3745
3.85915e+07	3.16655e+06	513.31	1.1235	1.17906	1927	46.1409	218.351	1.22114	1.23742	1.22133
3.85915e+07	3.16655e+06	510.31	1.0737	1.1522	1919	46.616	213.755	1.16618	1.1859	1.16297
3.85915e+07	3.16655e+06	507.31	1.024	1.12239	1989	48.4879	222.024	1.11915	1.14353	1.11639
3.85915e+07	3.16655e+06	504.31	1	1.12562	1822	44.2598	165.887	1.07672	1.08911	1.04213
3.85915e+07	3.16655e+06	501.31	1.076	1.11604	1970	48.8242	211.244	1.174	1.20396	1.16314
3.85915e+07	3.16655e+06	498.31	1.15	1.13611	1803	45.2432	191.473	1.23611	1.25986	1.22366
3.85915e+07	3.16655e+06	495.31	1.3139	1.11589	1801	45.7002	192.48	1.41203	1.44334	1.39919
3.85915e+07	3.16655e+06	492.31	1.3912	1.08725	1865	47.9233	196.637	1.50374	1.54846	1.48646
3.85915e+07	3.16655e+06	489.31	1.1297	1.07563	1609	42.2118	167.343	1.19303	1.21525	1.1787
3.85915e+07	3.16655e+06	486.31	0.877	1.05211	1709	45.5185	187.736	0.934673	0.962359	0.930363
3.85915e+07	3.16655e+06	483.31	0.8	1.02836	1568	42.6492	169.493	0.841668	0.86287	0.836173
3.85915e+07	3.16655e+06	477.31	1.031	1.0005	1490	41.5091	167.412	1.0769	1.10435	1.07578
3.85915e+07	3.16655e+06	474.31	0.9683	1.03311	1180	33.6388	120.318	0.982294	0.987406	0.971288
3.85915e+07	3.16655e+06	471.31	1.0448	1.02748	1205	35.1297	140.757	1.06243	1.07559	1.06632
3.85915e+07	3.16655e+06	468.31	1.0333	1.04914	1157	33.6445	149.227	1.04593	1.05373	1.06208
3.85915e+07	3.16655e+06	465.31	1.1	1.04583	952	28.6116	133.376	1.09157	1.08558	1.1157
3.85915e+07	3.16655e+06	462.31	1.1	1.05164	888	26.1534	111.423	1.08474	1.06792	1.09501
3.85916e+07	3.16651e+06	638.55	1.08	0.947912	17	0.391138	1.05827	0.973781	0.866759	0.972979
3.85916e+07	3.16651e+06	635.55	1.01	0.975587	34	0.81353	2.43159	0.912331	0.813367	0.911104
3.85916e+07	3.16651e+06	632.55	1.05	0.955337	51	1.26565	4.31241	0.950194	0.848681	0.948879
3.85916e+07	3.16651e+06	629.55	1.03	0.94152	107	2.76406	7.7042	0.93769	0.842597	0.933799
3.85916e+07	3.16651e+06	626.55	0.936	0.937814	182	4.91787	15.0384	0.858923	0.778868	0.85446
3.85916e+07	3.16651e+06	623.55	0.902	0.928248	205	5.70643	21.5325	0.829735	0.755222	0.828441
3.85916e+07	3.16651e+06	620.55	0.982	0.90037	330	9.44392	32.0452	0.915232	0.846178	0.910761
3.85916e+07	3.16651e+06	617.55	0.95	0.89482	410	12.4474	43.4257	0.892779	0.837242	0.890346
3.85916e+07	3.16651e+06	614.55	0.95	0.865144	463	14.6065	44.3826	0.897662	0.85064	0.891125
3.85916e+07	3.16651e+06	611.55	0.88	0.809121	679	22.1933	77.8127	0.849955	0.831572	0.850668
3.85916e+07	3.16651e+06	608.55	0.62	0.818186	682	23.4319	78.3989	0.599013	0.590896	0.599645
3.85916e+07	3.16651e+06	605.55	0.71	0.76066	774	25.6701	87.6709	0.692302	0.687052	0.692331
3.85916e+07	3.16651e+06	602.55	0.764	0.735093	816	27.3554	92.7398	0.748068	0.747717	0.748305
3.85916e+07	3.16651e+06	599.55	0.776	0.702475	800	27.6827	87.4604	0.758613	0.761121	0.756549
3.85916e+07	3.16651e+06	596.55	0.6	0.695162	904	30.0081	98.5003	0.592609	0.597609	0.590635
3.85916e+07	3.16651e+06	593.55	0.6	0.670157	824	27.4902	90.7875	0.587953	0.587741	0.586671
3.85916e+07	3.16651e+06	590.55	0.61	0.645223	876	29.8506	96.6235	0.600829	0.606942	0.599499
3.85916e+07	3.16651e+06	587.55	0.636	0.637721	869	29.4282	95.2363	0.626007	0.631057	0.624295
3.85916e+07	3.16651e+06	584.55	0.604	0.642275	747	24.885	70.4796	0.587362	0.581381	0.580073
3.85916e+07	3.16651e+06	581.55	0.68	0.624441	910	30.3926	98.464	0.672019	0.678998	0.669366
3.85916e+07	3.16651e+06	578.55	0.61	0.634071	808	27.8946	87.0068	0.596806	0.599148	0.594473
3.85916e+07	3.16651e+06	575.55	0.64	0.620169	803	27.076	89.1277	0.625847	0.625192	0.624872
3.85916e+07	3.16651e+06	572.55	0.6	0.621676	859	28.8518	94.9324	0.58999	0.593077	0.588801
3.85916e+07	3.16651e+06	569.55	0.6	0.617505	808	28.0171	87.0986	0.587022	0.589806	0.584774
3.85916e+07	3.16651e+06	566.55	0.6	0.617451	863	29.065	95.4775	0.590223	0.593913	0.589082
3.85916e+07	3.16651e+06	563.55	0.61	0.619848	809	27.1178	89.6912	0.596865	0.596053	0.595875
3.85916e+07	3.16651e+06	560.55	0.644	0.616355	867	29.5888	95.967	0.633756	0.63967	0.632551
3.85916e+07	3.16651e+06	557.55	0.626	0.624963	865	29.3522	94.9262	0.615921	0.620824	0.614313
3.85916e+07	3.16651e+06	554.55	0.65	0.618079	842	26.9319	75.4816	0.638084	0.634349	0.627036
3.85916e+07	3.16651e+06	551.55	0.64	0.613728	976	31.7394	102.199	0.636586	0.644687	0.632039
3.85916e+07	3.16651e+06	548.55	0.59	0.613943	889	29.595	91.9194	0.581874	0.586057	0.577465
3.85916e+07	3.16651e+06	545.55	0.56	0.614905	979	30.9875	100.411	0.557176	0.561351	0.552176
3.85916e+07	3.16651e+06	542.55	0.6	0.613586	1099	34.3311	111.051	0.603957	0.614552	0.597087
3.85916e+07	3.16651e+06	539.55	0.61	0.625375	1028	32.8682	104.067	0.609823	0.618966	0.603389
3.85916e+07	3.16651e+06	536.55	0.65	0.628144	1131	35.1804	118.202	0.656305	0.66937	0.650827
3.85916e+07	3.16651e+06	533.55	0.64	0.632269	1141	34.9301	119.046	0.646828	0.658026	0.641277
3.85916e+07	3.16651e+06	530.55	0.59	0.642026	1104	34.7813	119.68	0.594177	0.606045	0.591498
3.85916e+07	3.16651e+06	527.55	0.57	0.658143	1138	35.6861	124.682	0.575916	0.58887	0.57389
3.85916e+07	3.16651e+06	524.55	0.676	0.662871	931	29.1952	93.091	0.669443	0.669717	0.662316
3.85916e+07	3.16651e+06	521.55	0.774	0.670009	988	31.8533	115.611	0.770772	0.780245	0.773267
3.85916e+07	3.16651e+06	518.55	0.76	0.690436	913	30.4533	116.207	0.751302	0.759182	0.759668
3.85916e+07	3.16651e+06	515.55	0.77	0.681238	786	26.0672	105.343	0.751702	0.74711	0.762496
3.85916e+07	3.16646e+06	598.26	0.852	0.921246	973	30.3993	116.459	0.847207	0.850782	0.851812
3.85916e+07	3.16646e+06	595.26	0.85	0.936687	1098	33.4481	128.205	0.855524	0.865712	0.858366
3.85916e+07	3.16646e+06	592.26	1	0.918671	1218	36.6117	146.917	1.01814	1.03915	1.02588
3.85916e+07	3.16646e+06	589.26	0.92	0.946063	1268	37.6352	146.303	0.941148	0.962169	0.943321
3.85916e+07	3.16646e+06	586.26	0.86	0.978443	1452	42.3306	167.874	0.895117	0.925796	0.897694
3.85916e+07	3.16646e+06	583.26	0.93	0.991092	1573	44.0753	168.827	0.97889	1.01175	0.971522
3.85916e+07	3.16646e+06	580.26	0.94	1.01951	1516	42.2774	160.022	0.984219	1.01159	0.974877
3.85916e+07	3.16646e+06	577.26	1	1.04513	1655	46.1691	176.053	1.06052	1.10158	1.05084
3.85916e+07	3.16646e+06	574.26	1.032	1.09219	1623	43.8934	143.365	1.09126	1.12149	1.05556
3.85916e+07	3.16646e+06	571.26	1.208	1.1112	1750	48.1188	183.367	1.29224	1.34609	1.27698
3.85916e+07	3.16646e+06	568.26	1.3093	1.13923	1722	47.5446	178.511	1.39705	1.45406	1.37862
3.85916e+07	3.16646e+06	565.26	1.3	1.16363	1732	47.5382	182.611	1.38839	1.44368	1.37339
3.85916e+07	3.16646e+06	562.26	1.3	1.16447	1630	45.5802	178.903	1.37553	1.42705	1.36926
3.85916e+07	3.16646e+06	559.26	1.3	1.13962	1429	40.6036	156.232	1.35018	1.38479	1.34401
3.85916e+07	3.16646e+06	556.26	1.1667	1.12027	1530	43.7888	179.609	1.22317	1.26707	1.22957
3.85916e+07	3.16646e+06	553.26	0.9967	1.10207	1436	41.5211	167.365	1.03585	1.06768	1.03995
3.85916e+07	3.16646e+06	550.26	0.9233	1.08574	1302	37.8642	153.198	0.947569	0.967001	0.952159
3.85916e+07	3.16646e+06	547.26	1.0067	1.06168	1393	40.6548	183.537	1.04205	1.0727	1.06433
3.85916e+07	3.16646e+06	544.26	1.0573	1.05675	1140	33.7393	143.849	1.06848	1.07886	1.08188
3.85916e+07	3.16646e+06	541.26	1.0349	1.07145	1100	32.5782	144.16	1.04183	1.04815	1.05923
3.85916e+07	3.16655e+06	621.32	0.65	0.683827	311	7.93957	23.0904	0.604607	0.55371	0.597859
3.85916e+07	3.16655e+06	618.32	0.6614	0.687131	352	9.5734	29.7994	0.617841	0.57048	0.612146
3.85916e+07	3.16655e+06	615.32	0.7256	0.679061	512	14.172	46.7498	0.689074	0.647651	0.682103
3.85916e+07	3.16655e+06	612.32	0.743	0.676878	731	20.9287	85.6215	0.72138	0.695974	0.723205
3.85916e+07	3.16655e+06	609.32	0.669	0.68639	1006	25.8364	105.408	0.667378	0.648104	0.662518
3.85916e+07	3.16655e+06	606.32	0.681	0.672959	1400	33.0011	148.784	0.705373	0.6916	0.69971
3.85916e+07	3.16655e+06	603.32	0.65	0.673603	1481	34.7477	172.264	0.678371	0.667534	0.680934
3.85916e+07	3.16655e+06	600.32	0.65	0.669332	1997	42.6427	215.966	0.710902	0.701055	0.705272
3.85916e+07	3.16655e+06	597.32	0.65	0.671639	2342	47.2304	263.956	0.732653	0.720533	0.731998
3.85916e+07	3.16655e+06	594.32	0.669	0.672398	2257	43.13	222.345	0.748553	0.723676	0.729544
3.85916e+07	3.16655e+06	591.32	0.662	0.679519	3052	56.059	359.003	0.791767	0.772012	0.799421
3.85916e+07	3.16655e+06	588.32	0.6304	0.69696	3005	53.8665	355.958	0.751099	0.726133	0.759616
3.85916e+07	3.16655e+06	585.32	0.7066	0.694236	3239	56.2043	382.913	0.857926	0.824695	0.867754
3.85916e+07	3.16655e+06	582.32	0.731	0.706064	3484	60.2652	408.109	0.904923	0.872563	0.913499
3.85916e+07	3.16655e+06	579.32	0.7	0.72419	3267	56.0872	366.319	0.851814	0.816456	0.849697
3.85916e+07	3.16655e+06	576.32	0.719	0.734	3587	60.4457	414.755	0.897251	0.859087	0.902597
3.85916e+07	3.16655e+06	573.32	0.768	0.741412	3308	56.3665	380.504	0.937616	0.89717	0.941572
3.85916e+07	3.16655e+06	570.32	0.818	0.747378	3357	58.4635	377.026	1.00255	0.966784	1.00043
3.85916e+07	3.16655e+06	567.32	0.814	0.749918	3525	61.2363	397.211	1.01091	0.9768	1.00962
3.85916e+07	3.16655e+06	564.32	0.7617	0.755211	2826	49.9439	274.087	0.894314	0.857855	0.8644
3.85916e+07	3.16655e+06	561.32	0.7767	0.74101	3335	60.0345	374.448	0.950271	0.925943	0.948209
3.85916e+07	3.16655e+06	558.32	0.7047	0.748384	3059	55.9005	339.852	0.843316	0.821079	0.839422
3.85916e+07	3.16655e+06	555.32	0.7153	0.737342	2827	53.0314	326.979	0.839905	0.820024	0.844159
3.85916e+07	3.16655e+06	552.32	0.7115	0.736884	3000	56.6149	341.045	0.847382	0.832322	0.848249
3.85916e+07	3.16655e+06	549.32	0.7385	0.728269	2704	52.3306	296.06	0.858336	0.843239	0.851975
3.85916e+07	3.16655e+06	546.32	0.7	0.736119	2789	54.7297	321.965	0.81936	0.810249	0.823096
3.85916e+07	3.16655e+06	543.32	0.7046	0.736393	2557	50.9168	293.206	0.808889	0.798024	0.811143
3.85916e+07	3.16655e+06	540.32	0.7499	0.736009	2564	52.4847	287.886	0.861403	0.857011	0.859875
3.85916e+07	3.16655e+06	537.32	0.827	0.723676	2679	54.7447	301.43	0.959192	0.957332	0.957879
3.85916e+07	3.16655e+06	534.32	0.7385	0.732967	2116	44.3202	205.496	0.816218	0.804598	0.794673
3.85916e+07	3.16655e+06	531.32	0.6885	0.729786	2478	52.9853	278.16	0.78513	0.789093	0.783733
3.85916e+07	3.16655e+06	528.32	0.6795	0.72939	2281	49.5912	252.639	0.761884	0.763713	0.758631
3.85916e+07	3.16655e+06	525.32	0.7619	0.715315	2087	46.8686	240.762	0.839937	0.842775	0.842873
3.85916e+07	3.16655e+06	522.32	0.7	0.73063	2198	49.6614	248.619	0.779234	0.787075	0.779107
3.85916e+07	3.16655e+06	519.32	0.7113	0.73258	1999	46.5242	216.931	0.778084	0.785204	0.772373
3.85916e+07	3.16655e+06	516.32	0.7387	0.729374	2030	48.155	232.66	0.810277	0.82332	0.81208
3.85916e+07	3.16655e+06	513.32	0.7113	0.738007	2079	49.2028	222.442	0.783603	0.797649	0.775731
3.85916e+07	3.16655e+06	510.32	0.7387	0.733009	1974	48.2446	212.283	0.806265	0.823752	0.799183
3.85916e+07	3.16655e+06	507.32	0.7113	0.747049	2025	49.6173	218.409	0.779877	0.799575	0.773273
3.85916e+07	3.16655e+06	504.32	0.7613	0.746865	1721	43.0515	158.005	0.81225	0.823129	0.788231
3.85916e+07	3.16655e+06	501.32	0.8	0.747487	1857	47.7794	200.179	0.864093	0.889679	0.857206
3.85916e+07	3.16655e+06	498.32	0.8	0.750837	1676	43.9728	179.039	0.850048	0.869787	0.842717
3.85916e+07	3.16655e+06	495.32	0.8	0.744803	1581	42.9058	176.732	0.842677	0.864211	0.841135
3.85916e+07	3.16655e+06	492.32	0.7887	0.732502	1542	42.4132	170.187	0.827791	0.849466	0.824832
3.85916e+07	3.16655e+06	489.32	0.7273	0.722413	1303	37.1052	142.925	0.746488	0.758118	0.743631
3.85916e+07	3.16655e+06	486.32	0.6568	0.715504	1307	38.1601	154.839	0.674383	0.689157	0.678252
3.85916e+07	3.16655e+06	483.32	0.6732	0.695421	1178	35.0701	137.606	0.682798	0.692777	0.685248
3.85916e+07	3.16655e+06	480.32	0.65	0.691735	1024	31.6938	122.646	0.649559	0.654567	0.653302
3.85916e+07	3.16655e+06	477.32	0.65	0.68517	1002	31.0635	127.863	0.648172	0.651891	0.656207
3.85916e+07	3.16655e+06	474.32	0.65	0.682929	732	23.5757	86.1706	0.631149	0.620099	0.632989
3.85911e+07	3.16631e+06	487.38	0.85	0.999458	2323	35.7986	184.631	0.956518	0.878763	0.899459
3.85911e+07	3.16631e+06	460.38	0.9	1.00636	2494	43.9536	203.128	1.02771	0.978397	0.966631
3.85911e+07	3.16631e+06	439.38	1.1	1.04842	1149	31.8226	140.28	1.11259	1.10865	1.12221
3.85911e+07	3.16624e+06	482.6	1.35	1.28305	4124	49.7449	450.47	1.755	1.51866	1.73603
3.85911e+07	3.16624e+06	461.6	1.35	1.31207	3013	46.0054	306.885	1.60953	1.48569	1.56996
3.85911e+07	3.16636e+06	399.44	0.82	0.778087	588	18.1873	73.9461	0.784766	0.753417	0.789951
3.85913e+07	3.16649e+06	537.16	1.05	0.883887	778	20.4578	95.7608	1.02423	0.980314	1.03115
3.85913e+07	3.16649e+06	399.16	0.88	0.890979	222	9.85747	25.5394	0.810949	0.760663	0.811256
3.85913e+07	3.16645e+06	511.49	0.75	0.719524	1002	29.736	152.033	0.74789	0.745678	0.772693
3.85913e+07	3.16645e+06	502.49	0.6	0.716274	901	26.9526	119.863	0.592435	0.585634	0.601617
3.85913e+07	3.16652e+06	561.23	1.05	0.950158	354	8.34455	33.0875	0.981052	0.897233	0.974766
3.85913e+07	3.16652e+06	477.23	0.95	1.02293	959	30.403	132.809	0.943366	0.948665	0.963098
3.85915e+07	3.16652e+06	607.87	0.85	0.69504	714	25.5638	93.5714	0.823865	0.821937	0.833144
3.85915e+07	3.16652e+06	544.87	0.85	0.838606	1117	34.2398	163.541	0.85709	0.870108	0.8841
3.85915e+07	3.1665e+06	588.08	0.65	0.602043	534	20.9474	58.2183	0.618666	0.608939	0.617422
3.85915e+07	3.1665e+06	546.08	0.92	0.808081	747	24.1348	97.3749	0.894658	0.881038	0.904754
3.85915e+07	3.16649e+06	601.62	0.25	0.511287	385	18.6322	46.4184	0.234336	0.230427	0.234943
3.85915e+07	3.16649e+06	487.62	0.8	0.892488	606	18.8474	85.4848	0.767022	0.73849	0.778593
3.85915e+07	3.16646e+06	538.61	0.85	0.851681	863	27.1725	95.9686	0.836149	0.830869	0.83489
3.85915e+07	3.16646e+06	529.61	1.2	0.883902	714	22.8676	87.8538	1.1631	1.13925	1.17033
3.85915e+07	3.16655e+06	480.31	0.9005	1.01059	1404	39.0275	153.35	0.933079	0.949965	0.928763
3.85916e+07	3.16651e+06	512.55	0.65	0.707392	709	23.4995	83.0925	0.629699	0.619775	0.631274
3.85916e+07	3.16646e+06	616.26	0.6	0.823139	464	13.2076	52.76	0.567003	0.531764	0.567122
3.85916e+07	3.16646e+06	613.26	0.6	0.831836	502	14.8179	57.4663	0.569214	0.538075	0.569541
3.85916e+07	3.16646e+06	601.26	0.92	0.897886	942	29.0969	118.667	0.912058	0.910858	0.921537
3.85916e+07	3.16655e+06	624.32	0.65	0.690114	108	2.99509	7.62372	0.591809	0.532717	0.589246
3.85916e+07	3.16655e+06	471.32	0.65	0.686952	690	22.4677	82.7988	0.628501	0.615394	0.631111

## Sheet: 原始样品数据
3.85907e+07	3.16612e+06	496.38	0.26	15.77	1.15	0.08	3
3.85907e+07	3.16612e+06	493.38	0.3	16.16	1.25	0.08	3
3.85907e+07	3.16612e+06	490.38	0.29	17.11	1.25	0.08	3
3.85907e+07	3.16612e+06	487.38	0.27	16.21	1.2	0.1	3
3.85907e+07	3.16612e+06	484.38	0.28	16.67	1.1	0.08	3
3.85903e+07	3.16633e+06	624.53	0.46	15.74	0.62	0.02	2
3.85903e+07	3.16633e+06	622.53	0.75	20.88	1.5	0.03	2
3.85903e+07	3.16633e+06	620.53	0.55	16.26	0.8	0.02	2
3.85903e+07	3.16633e+06	618.53	0.82	23.57	1.7	0.02	2
3.85903e+07	3.16633e+06	616.53	0.91	23.42	2	0.02	2
3.85903e+07	3.16633e+06	614.53	0.8	22.42	1.8	0.02	2
3.85903e+07	3.16633e+06	612.53	0.83	23.13	2.1	0.02	2
3.85903e+07	3.16633e+06	610.53	0.84	22.16	1.65	0.02	2
3.85903e+07	3.16633e+06	608.53	0.64	20.29	1	0.02	2
3.85903e+07	3.16633e+06	606.53	0.62	16.86	0.95	0.02	2
3.85903e+07	3.16633e+06	604.53	0.52	15.66	1.05	0.02	2
3.85903e+07	3.16633e+06	602.53	0.69	19.1	1.25	0.02	2
3.85903e+07	3.16633e+06	600.53	0.53	15.74	0.75	0.02	2
3.85903e+07	3.16633e+06	598.53	0.61	20.21	1.25	0.02	2
3.85903e+07	3.16633e+06	596.53	0.8	21.11	1.55	0.02	2
3.85903e+07	3.16633e+06	594.53	0.7	22.56	1.18	0.02	2
3.85903e+07	3.16633e+06	593.03	0.75	23.5	1.65	0.02	1
3.85903e+07	3.16633e+06	591.03	0.48	15.74	1.1	0.02	3
3.85903e+07	3.16633e+06	588.03	0.52	17.08	1.1	0.02	3
3.85903e+07	3.16633e+06	585.03	0.65	17.6	1.3	0.02	3
3.85911e+07	3.16631e+06	502.38	0.66	18.47	1.1	0.03	3
3.85911e+07	3.16631e+06	499.08	0.51	18.97	1.1	0.03	2.4
3.85911e+07	3.16631e+06	496.88	0.56	17.26	1.05	0.02	2
3.85911e+07	3.16631e+06	493.88	0.54	17.67	1.15	0.02	4
3.85911e+07	3.16631e+06	490.38	0.45	16.51	0.85	0.02	3
3.85911e+07	3.16631e+06	487.88	0.48	15.45	0.85	0.02	2
3.85911e+07	3.16631e+06	458.28	0.28	15.13	0.9	0.03	3
3.85911e+07	3.16631e+06	455.28	0.3	14.22	0.95	0.03	3
3.85911e+07	3.16631e+06	452.28	0.28	14.03	1.1	0.05	3
3.85911e+07	3.16631e+06	449.03	0.28	14.77	1.12	0.05	3.5
3.85911e+07	3.16631e+06	445.28	0.3	14.62	1.15	0.04	4
3.85911e+07	3.16631e+06	441.58	0.3	14.62	1.1	0.05	3.4
3.85911e+07	3.16624e+06	479.9	0.31	18.86	1.35	0.03	3
3.85911e+07	3.16624e+06	476.9	0.29	17.25	1.2	0.03	3
3.85911e+07	3.16624e+06	473.9	0.28	19.06	1.35	0.03	3
3.85911e+07	3.16624e+06	470.9	0.3	18.48	1.35	0.02	3
3.85911e+07	3.16624e+06	467.9	0.3	18	1.4	0.03	3
3.85911e+07	3.16624e+06	464.6	0.32	17.94	1.35	0.03	3.6
3.85911e+07	3.16636e+06	500.94	0.24	15.12	1.05	0.05	3
3.85911e+07	3.16636e+06	497.94	0.32	14.38	0.98	0.03	3
3.85911e+07	3.16636e+06	494.94	0.28	16.76	1.2	0.02	3
3.85911e+07	3.16636e+06	491.94	0.32	14.44	0.7	0.02	3
3.85911e+07	3.16636e+06	488.94	0.38	15.47	0.85	0.02	3
3.85911e+07	3.16636e+06	485.94	0.37	14.83	0.8	0.02	3
3.85911e+07	3.16636e+06	482.94	0.39	15.2	0.85	0.02	3
3.85911e+07	3.16636e+06	479.94	0.37	15.78	0.8	0.04	3
3.85911e+07	3.16636e+06	476.94	0.37	14.7	0.9	0.05	3
3.85911e+07	3.16636e+06	473.94	0.39	14.7	0.8	0.05	3
3.85911e+07	3.16636e+06	470.94	0.39	15.26	0.85	0.02	3
3.85911e+07	3.16636e+06	467.94	0.37	15.82	0.82	0.02	3
3.85911e+07	3.16636e+06	464.94	0.4	15.26	0.75	0.02	3
3.85911e+07	3.16636e+06	461.94	0.43	16.23	0.8	0.02	3
3.85911e+07	3.16636e+06	458.94	0.35	15.37	0.8	0.02	3
3.85911e+07	3.16636e+06	455.94	0.36	15.58	0.75	0.02	3
3.85911e+07	3.16636e+06	452.94	0.4	16.6	0.88	0.02	3
3.85911e+07	3.16636e+06	449.94	0.34	15.37	0.75	0.02	3
3.85911e+07	3.16636e+06	446.94	0.37	15.9	0.8	0.02	3
3.85911e+07	3.16636e+06	443.94	0.34	15.36	0.75	0.03	3
3.85911e+07	3.16636e+06	440.94	0.35	14.83	0.85	0.02	3
3.85911e+07	3.16636e+06	437.94	0.29	17.57	0.95	0.02	3
3.85911e+07	3.16636e+06	434.69	0.34	16.12	0.8	0.02	3.5
3.85911e+07	3.16636e+06	431.44	0.34	15.89	0.8	0.03	3
3.85911e+07	3.16636e+06	428.44	0.34	17.84	1.05	0.02	3
3.85911e+07	3.16636e+06	425.44	0.31	16.33	0.85	0.02	3
3.85911e+07	3.16636e+06	422.44	0.34	16.38	0.78	0.02	3
3.85911e+07	3.16636e+06	418.94	0.31	17.09	0.95	0.02	4
3.85911e+07	3.16636e+06	415.44	0.3	16.22	0.85	0.03	3
3.85911e+07	3.16636e+06	411.94	0.25	14.83	0.75	0.02	4
3.85911e+07	3.16636e+06	407.94	0.22	14.61	0.75	0.02	4
3.85911e+07	3.16636e+06	403.69	0.2	12.99	0.7	0.03	4.5
3.85911e+07	3.16636e+06	400.29	0.3	14.26	0.82	0.02	2.3
3.85913e+07	3.16649e+06	536.06	0.55	14.69	1.05	0.02	3
3.85913e+07	3.16649e+06	533.06	0.53	15.44	0.95	0.02	3
3.85913e+07	3.16649e+06	530.06	0.58	17.15	1.05	0.02	3
3.85913e+07	3.16649e+06	527.06	0.62	14.18	0.7	0.02	3
3.85913e+07	3.16649e+06	524.06	0.67	16.33	0.6	0.02	3
3.85913e+07	3.16649e+06	521.06	0.73	15.26	0.85	0.02	3
3.85913e+07	3.16649e+06	518.06	0.65	14.6	0.7	0.03	3
3.85913e+07	3.16649e+06	515.06	0.63	15.67	0.68	0.02	3
3.85913e+07	3.16649e+06	512.06	0.65	14.72	0.7	0.02	3
3.85913e+07	3.16649e+06	509.06	0.62	14.72	0.7	0.02	3
3.85913e+07	3.16649e+06	506.06	0.6	15.04	0.75	0.02	3
3.85913e+07	3.16649e+06	502.21	0.63	15.68	0.7	0.03	4.7
3.85913e+07	3.16649e+06	498.36	0.6	15.6	0.68	0.02	3
3.85913e+07	3.16649e+06	495.46	0.49	14.83	0.7	0.02	2.8
3.85913e+07	3.16649e+06	492.56	0.5	14.08	0.7	0.02	3
3.85913e+07	3.16649e+06	489.56	0.55	14.94	0.65	0.02	3
3.85913e+07	3.16649e+06	486.56	0.49	15.69	0.75	0.02	3
3.85913e+07	3.16649e+06	483.56	0.53	14.72	0.7	0.02	3
3.85913e+07	3.16649e+06	480.56	0.44	15.37	0.7	0.02	3
3.85913e+07	3.16649e+06	477.56	0.57	14.94	0.7	0.02	3
3.85913e+07	3.16649e+06	474.56	0.58	14.61	0.75	0.02	3
3.85913e+07	3.16649e+06	471.56	0.58	14.72	0.7	0.02	3
3.85913e+07	3.16649e+06	468.56	0.54	15.79	0.65	0.02	3
3.85913e+07	3.16649e+06	465.56	0.62	15.98	0.82	0.02	3
3.85913e+07	3.16649e+06	462.56	0.55	16.44	0.8	0.02	3
3.85913e+07	3.16649e+06	459.56	0.66	16.12	0.8	0.02	3
3.85913e+07	3.16649e+06	456.56	0.61	15.69	0.85	0.02	3
3.85913e+07	3.16649e+06	453.56	0.58	16.6	0.82	0.02	3
3.85913e+07	3.16649e+06	450.56	0.59	16.76	0.85	0.02	3
3.85913e+07	3.16649e+06	447.56	0.57	16.23	0.9	0.02	3
3.85913e+07	3.16649e+06	444.56	0.58	16.66	0.85	0.02	3
3.85913e+07	3.16649e+06	441.56	0.58	15.37	0.85	0.02	3
3.85913e+07	3.16649e+06	438.56	0.62	15.38	0.92	0.02	3
3.85913e+07	3.16649e+06	435.56	0.57	16.33	0.9	0.02	3
3.85913e+07	3.16649e+06	432.56	0.6	16.66	0.85	0.02	3
3.85913e+07	3.16649e+06	429.56	0.63	16.55	0.9	0.02	3
3.85913e+07	3.16649e+06	426.56	0.34	16.38	0.88	0.02	3
3.85913e+07	3.16649e+06	423.71	0.57	16.23	0.8	0.02	2.7
3.85913e+07	3.16649e+06	420.86	0.56	15.69	0.9	0.02	3
3.85913e+07	3.16649e+06	417.86	0.57	16.66	0.9	0.02	3
3.85913e+07	3.16649e+06	414.86	0.59	16.44	0.9	0.02	3
3.85913e+07	3.16649e+06	411.86	0.56	15.85	0.92	0.02	3
3.85913e+07	3.16649e+06	408.86	0.56	16.23	0.95	0.02	3
3.85913e+07	3.16649e+06	405.86	0.55	15.69	0.85	0.02	3
3.85913e+07	3.16649e+06	402.86	0.53	15.8	0.9	0.02	3
3.85913e+07	3.16649e+06	400.11	0.56	16.46	0.88	0.02	2.5
3.85913e+07	3.16645e+06	510.39	0.62	16.12	0.75	0.02	3
3.85913e+07	3.16645e+06	507.325	0.58	15.8	0.8	0.02	3.13
3.85913e+07	3.16645e+06	504.405	0.68	15.04	0.6	0.02	2.71
3.85913e+07	3.16652e+06	561.405	0.64	15.07	1.05	0.02	2.05
3.85913e+07	3.16652e+06	545.93	0.65	15.07	0.95	0.02	3
3.85913e+07	3.16652e+06	542.93	0.64	14.77	1	0.02	3
3.85913e+07	3.16652e+06	539.93	0.66	15.25	0.92	0.02	3
3.85913e+07	3.16652e+06	536.93	0.59	14.62	1.05	0.02	3
3.85913e+07	3.16652e+06	533.93	0.57	14.77	1	0.02	3
3.85913e+07	3.16652e+06	530.93	0.58	14.77	0.95	0.02	3
3.85913e+07	3.16652e+06	527.93	0.66	14.84	1.12	0.02	3
3.85913e+07	3.16652e+06	524.93	0.59	14.17	1.15	0.02	3
3.85913e+07	3.16652e+06	521.93	0.6	14.62	0.95	0.02	3
3.85913e+07	3.16652e+06	518.93	0.59	15.21	1	0.02	3
3.85913e+07	3.16652e+06	515.93	0.58	16.56	1.1	0.02	3
3.85913e+07	3.16652e+06	512.93	0.51	15.51	1.12	0.02	3
3.85913e+07	3.16652e+06	509.93	0.51	15.21	1.05	0.02	3
3.85913e+07	3.16652e+06	506.93	0.53	15.51	1	0.02	3
3.85913e+07	3.16652e+06	503.93	0.54	16.26	1.1	0.02	3
3.85913e+07	3.16652e+06	500.93	0.56	15.96	1.15	0.02	3
3.85913e+07	3.16652e+06	497.93	0.49	15.88	1.22	0.02	3
3.85913e+07	3.16652e+06	495.53	0.52	16.25	1.3	0.03	1.8
3.85913e+07	3.16652e+06	493.13	0.53	15.66	1.45	0.02	3
3.85913e+07	3.16652e+06	490.13	0.46	14.77	1.3	0.02	3
3.85913e+07	3.16652e+06	487.13	0.47	14.17	1	0.02	3
3.85913e+07	3.16652e+06	484.13	0.42	14.24	1.02	0.02	3
3.85913e+07	3.16652e+06	481.13	0.45	14.17	0.95	0.02	3
3.85913e+07	3.16652e+06	478.13	0.51	15.21	0.95	0.02	3
3.85913e+07	3.16655e+06	569.4	0.42	13.34	0.8	0.02	3.02
3.85913e+07	3.16655e+06	566.39	0.46	10.37	1.2	0.03	3
3.85913e+07	3.16655e+06	563.39	0.38	8.93	0.7	0.03	3
3.85913e+07	3.16655e+06	560.39	0.55	12.09	0.95	0.03	3
3.85913e+07	3.16655e+06	557.39	0.6	14.6	0.9	0.02	3
3.85913e+07	3.16655e+06	554.39	0.54	13.15	0.95	0.02	3
3.85913e+07	3.16655e+06	551.485	0.56	17.1	0.9	0.02	2.81
3.85913e+07	3.16655e+06	548.58	0.52	17.26	0.82	0.02	3
3.85913e+07	3.16655e+06	545.605	0.59	18.54	0.9	0.02	2.95
3.85913e+07	3.16655e+06	542.63	0.59	19.39	0.95	0.03	3
3.85913e+07	3.16655e+06	539.62	0.58	18.67	0.8	0.02	3.02
3.85913e+07	3.16655e+06	537.33	0.58	16.04	0.9	0.02	1.56
3.85913e+07	3.16655e+06	535.04	0.5	16.44	0.78	0.02	3.02
3.85913e+07	3.16655e+06	532.02	0.55	16.17	0.8	0.02	3.02
3.85913e+07	3.16655e+06	529	0.54	15.25	0.75	0.02	3.02
3.85913e+07	3.16655e+06	525.98	0.56	15.52	0.7	0.02	3.02
3.85913e+07	3.16655e+06	522.96	0.51	15.91	0.65	0.02	3.02
3.85913e+07	3.16655e+06	519.935	0.44	14.46	0.6	0.02	3.03
3.85913e+07	3.16655e+06	516.915	0.4	15.78	0.8	0.02	3.01
3.85913e+07	3.16655e+06	513.9	0.54	16.04	0.75	0.02	3.02
3.85913e+07	3.16655e+06	510.88	0.59	16.7	0.9	0.02	3.02
3.85913e+07	3.16655e+06	507.86	0.55	16.15	0.82	0.02	3.02
3.85913e+07	3.16655e+06	504.84	0.48	14.86	0.85	0.02	3.02
3.85913e+07	3.16655e+06	501.815	0.45	16.56	0.8	0.02	3.03
3.85913e+07	3.16655e+06	498.785	0.5	11.96	0.85	0.02	3.03
3.85913e+07	3.16655e+06	495.76	0.47	13.67	0.75	0.02	3.02
3.85913e+07	3.16655e+06	492.74	0.42	14.36	0.7	0.02	3.02
3.85913e+07	3.16655e+06	489.715	0.47	15.78	0.8	0.02	3.03
3.85913e+07	3.16655e+06	486.69	0.47	15.25	0.85	0.02	3.02
3.85913e+07	3.16655e+06	483.665	0.45	14.07	0.75	0.02	3.03
3.85913e+07	3.16655e+06	480.64	0.52	14.45	0.8	0.03	3.02
3.85913e+07	3.16655e+06	477.62	0.47	14.5	0.82	0.02	3.02
3.85913e+07	3.16655e+06	474.6	0.45	14.33	0.7	0.02	3.02
3.85913e+07	3.16655e+06	471.58	0.32	19.2	0.75	0.02	3.02
3.85913e+07	3.16655e+06	468.565	0.28	14.06	0.9	0.03	3.01
3.85913e+07	3.16655e+06	465.545	0.31	14.45	1	0.03	3.03
3.85913e+07	3.16655e+06	462.52	0.29	14.72	0.95	0.03	3.02
3.85913e+07	3.16655e+06	459.5	0.32	14.98	0.95	0.03	3.02
3.85913e+07	3.16655e+06	456.48	0.38	15.64	0.8	0.02	3.02
3.85913e+07	3.16655e+06	453.455	0.44	15.25	0.85	0.02	3.03
3.85913e+07	3.16655e+06	450.425	0.42	15.12	0.8	0.02	3.03
3.85913e+07	3.16655e+06	447.395	0.41	14.86	0.75	0.02	3.03
3.85913e+07	3.16655e+06	444.37	0.42	14.46	0.75	0.02	3.02
3.85913e+07	3.16655e+06	441.345	0.44	14.92	0.78	0.02	3.03
3.85913e+07	3.16655e+06	438.32	0.43	15.12	0.9	0.02	3.02
3.85913e+07	3.16655e+06	435.305	0.45	15.38	0.85	0.02	3.01
3.85913e+07	3.16655e+06	432.29	0.44	15.25	0.85	0.02	3.02
3.85913e+07	3.16655e+06	429.27	0.43	15.38	0.85	0.02	3.02
3.85913e+07	3.16655e+06	426.25	0.38	15.06	0.78	0.02	3.02
3.85913e+07	3.16655e+06	423.24	0.41	15.52	0.85	0.02	3
3.85913e+07	3.16655e+06	420.23	0.43	14.99	0.85	0.02	3.02
3.85913e+07	3.16655e+06	417.205	0.43	14.86	0.85	0.02	3.03
3.85913e+07	3.16655e+06	414.18	0.41	15.65	0.8	0.02	3.02
3.85913e+07	3.16655e+06	411.16	0.38	15.09	0.7	0.02	3.02
3.85913e+07	3.16655e+06	408.145	0.44	15.52	0.85	0.02	3.01
3.85913e+07	3.16655e+06	405.135	0.45	16.7	0.85	0.02	3.01
3.85913e+07	3.16655e+06	402.12	0.39	14.86	0.8	0.02	3.02
3.85913e+07	3.16655e+06	399.1	0.34	15.52	0.8	0.02	3.02
3.85913e+07	3.16655e+06	396.08	0.38	15.12	0.82	0.02	3.02
3.85915e+07	3.16652e+06	605.07	0.59	16.15	0.85	0.02	3
3.85915e+07	3.16652e+06	602.07	0.62	15.24	0.65	0.02	3
3.85915e+07	3.16652e+06	599.07	0.59	15.45	0.65	0.02	3
3.85915e+07	3.16652e+06	596.07	0.53	14.74	0.7	0.02	3
3.85915e+07	3.16652e+06	593.07	0.53	15.09	0.72	0.02	3
3.85915e+07	3.16652e+06	590.07	0.5	13.63	0.7	0.02	3
3.85915e+07	3.16652e+06	587.07	0.53	14.33	0.65	0.02	3
3.85915e+07	3.16652e+06	584.07	0.56	14.74	0.75	0.02	3
3.85915e+07	3.16652e+06	581.07	0.57	14.54	0.7	0.02	3
3.85915e+07	3.16652e+06	578.07	0.52	14.64	0.7	0.02	3
3.85915e+07	3.16652e+06	575.02	0.54	15.14	0.75	0.02	3.1
3.85915e+07	3.16652e+06	571.97	0.56	16.86	0.75	0.02	3
3.85915e+07	3.16652e+06	568.97	0.57	16.25	0.85	0.02	3
3.85915e+07	3.16652e+06	565.97	0.58	16.05	0.8	0.02	3
3.85915e+07	3.16652e+06	562.97	0.58	15.8	0.72	0.02	3
3.85915e+07	3.16652e+06	559.97	0.53	14.84	1.05	0.02	3
3.85915e+07	3.16652e+06	556.97	0.6	15.45	0.95	0.02	3
3.85915e+07	3.16652e+06	554.42	0.57	14.54	0.85	0.02	2.1
3.85915e+07	3.16652e+06	551.37	0.48	14.53	0.8	0.03	4
3.85915e+07	3.16652e+06	547.67	0.51	15.08	0.85	0.02	3.4
3.85915e+07	3.1665e+06	605.68	0.84	16.1	0.45	0.02	3
3.85915e+07	3.1665e+06	602.68	0.87	15.65	0.4	0.02	3
3.85915e+07	3.1665e+06	600.275	0.91	15.04	0.4	0.02	1.81
3.85915e+07	3.1665e+06	597.87	0.67	16.36	0.65	0.02	3
3.85915e+07	3.1665e+06	594.87	0.75	16.25	0.45	0.02	3
3.85915e+07	3.1665e+06	591.87	0.7	16.12	0.48	0.02	3
3.85915e+07	3.1665e+06	588.925	0.61	15.45	0.65	0.02	2.89
3.85915e+07	3.1665e+06	581.33	0.6	15.35	0.7	0.02	3
3.85915e+07	3.1665e+06	578.205	0.59	15.04	0.65	0.02	3.25
3.85915e+07	3.1665e+06	575.08	0.3	14.23	0.65	0.02	3
3.85915e+07	3.1665e+06	572.08	0.31	14.38	0.65	0.02	3
3.85915e+07	3.1665e+06	570.08	0.4	15.24	0.65	0.02	1
3.85915e+07	3.1665e+06	568.08	0.49	15.35	0.65	0.02	3
3.85915e+07	3.1665e+06	565.08	0.49	15.65	0.65	0.02	3
3.85915e+07	3.1665e+06	562.08	0.46	14.54	0.68	0.02	3
3.85915e+07	3.1665e+06	559.08	0.49	15.95	0.65	0.02	3
3.85915e+07	3.1665e+06	556.08	0.56	16.76	0.75	0.02	3
3.85915e+07	3.1665e+06	553.08	0.5	15.29	0.95	0.02	3
3.85915e+07	3.1665e+06	550.08	0.49	15.24	0.65	0.02	3
3.85915e+07	3.1665e+06	547.83	0.5	15.08	0.92	0.02	1.5
3.85915e+07	3.16649e+06	604.37	0.6	16.11	0.25	0.02	3.5
3.85915e+07	3.16649e+06	583.62	0.67	16.7	1	0.03	3
3.85915e+07	3.16649e+06	580.62	0.47	14.49	0.7	0.02	3
3.85915e+07	3.16649e+06	577.62	0.47	15.07	0.8	0.02	3
3.85915e+07	3.16649e+06	574.62	0.54	15.36	0.75	0.02	3
3.85915e+07	3.16649e+06	571.62	0.54	15.92	0.78	0.02	3
3.85915e+07	3.16649e+06	568.62	0.63	16.1	0.6	0.03	3
3.85915e+07	3.16649e+06	565.62	0.61	17.6	0.85	0.02	3
3.85915e+07	3.16649e+06	562.62	0.56	16.86	0.8	0.02	3
3.85915e+07	3.16649e+06	559.62	0.55	19.24	0.95	0.02	3
3.85915e+07	3.16649e+06	556.62	0.7	16.71	0.92	0.02	3
3.85915e+07	3.16649e+06	553.62	0.74	16.56	0.9	0.02	3
3.85915e+07	3.16649e+06	550.62	0.64	15.81	0.85	0.02	3
3.85915e+07	3.16649e+06	547.12	0.61	15.51	0.8	0.02	4
3.85915e+07	3.16649e+06	543.62	0.49	14.92	0.9	0.02	3
3.85915e+07	3.16649e+06	540.62	0.52	15.17	0.95	0.02	3
3.85915e+07	3.16649e+06	537.62	0.46	15.45	0.95	0.05	3
3.85915e+07	3.16649e+06	534.62	0.46	14.77	0.85	0.02	3
3.85915e+07	3.16649e+06	531.62	0.51	14.77	0.9	0.02	3
3.85915e+07	3.16649e+06	528.62	0.56	15.21	0.95	0.02	3
3.85915e+07	3.16649e+06	525.62	0.45	14.1	0.78	0.02	3
3.85915e+07	3.16649e+06	522.62	0.4	14.02	0.7	0.02	3
3.85915e+07	3.16649e+06	519.62	0.42	14.32	0.7	0.02	3
3.85915e+07	3.16649e+06	515.675	0.3	14.47	0.7	0.02	4.89
3.85915e+07	3.16649e+06	511.73	0.4	13.87	1.2	0.02	3
3.85915e+07	3.16649e+06	508.73	0.43	13.84	1.02	0.02	3
3.85915e+07	3.16649e+06	505.925	0.39	12.68	0.95	0.02	2.61
3.85915e+07	3.16649e+06	503.12	0.42	15.51	0.75	0.02	3
3.85915e+07	3.16649e+06	500.12	0.52	15.51	0.75	0.02	3
3.85915e+07	3.16649e+06	497.12	0.56	15.66	1.15	0.02	3
3.85915e+07	3.16649e+06	494.12	0.59	15.66	1.08	0.02	3
3.85915e+07	3.16649e+06	490.72	0.6	16.71	0.8	0.02	3.8
3.85915e+07	3.16646e+06	589.61	0.46	13.57	0.9	0.02	3
3.85915e+07	3.16646e+06	586.61	0.52	14.92	0.9	0.02	3
3.85915e+07	3.16646e+06	583.61	0.59	15.36	0.75	0.02	3
3.85915e+07	3.16646e+06	580.61	0.62	15.44	0.68	0.02	3
3.85915e+07	3.16646e+06	577.61	0.62	15.96	0.8	0.02	3
3.85915e+07	3.16646e+06	574.61	0.67	15.96	0.75	0.02	3
3.85915e+07	3.16646e+06	571.61	0.54	16.11	0.7	0.02	3
3.85915e+07	3.16646e+06	568.61	0.61	15.58	0.65	0.02	3
3.85915e+07	3.16646e+06	565.61	0.49	14.77	0.7	0.02	3
3.85915e+07	3.16646e+06	562.61	0.48	15.51	0.6	0.02	3
3.85915e+07	3.16646e+06	559.61	0.61	16.1	0.7	0.03	3
3.85915e+07	3.16646e+06	556.61	0.62	16.11	0.75	0.02	3
3.85915e+07	3.16646e+06	553.61	0.6	16.11	0.69	0.02	3
3.85915e+07	3.16646e+06	550.61	0.6	16.71	0.7	0.02	3
3.85915e+07	3.16646e+06	547.61	0.64	17.29	0.75	0.03	3
3.85915e+07	3.16646e+06	544.61	0.53	14.77	0.8	0.02	3
3.85915e+07	3.16646e+06	541.41	0.62	15.36	0.85	0.02	3.4
3.85915e+07	3.16646e+06	534.96	0.59	16.26	0.75	0.02	3.1
3.85915e+07	3.16646e+06	531.86	0.51	17.3	1.2	0.02	3.1
3.85915e+07	3.16655e+06	611.75	0.54	16.17	1.6	0.02	3
3.85915e+07	3.16655e+06	608.75	0.57	15.78	2.2	0.02	3
3.85915e+07	3.16655e+06	605.75	0.56	15.16	1.7	0.02	3
3.85915e+07	3.16655e+06	602.75	0.55	15.78	1.6	0.02	3
3.85915e+07	3.16655e+06	599.75	0.54	15.25	2.3	0.02	3
3.85915e+07	3.16655e+06	596.75	0.57	14.86	1.6	0.02	3
3.85915e+07	3.16655e+06	593.75	0.59	15.25	1.2	0.02	3
3.85915e+07	3.16655e+06	590.75	0.6	16.24	1.32	0.02	3
3.85915e+07	3.16655e+06	588.25	0.53	15.52	1.2	0.02	2
3.85915e+07	3.16655e+06	586.28	0.59	15.67	1.3	0.02	1.94
3.85915e+07	3.16655e+06	583.8	0.6	16.3	1.3	0.03	3.02
3.85915e+07	3.16655e+06	580.78	0.54	16.7	1.3	0.02	3.02
3.85915e+07	3.16655e+06	577.92	0.51	16.66	1.2	0.02	2.7
3.85915e+07	3.16655e+06	575.16	0.52	16.17	1.1	0.02	2.82
3.85915e+07	3.16655e+06	572.245	0.5	14.86	1.1	0.02	3.01
3.85915e+07	3.16655e+06	569.23	0.5	15.52	1.2	0.02	3.02
3.85915e+07	3.16655e+06	566.21	0.49	15.52	1.15	0.02	3.02
3.85915e+07	3.16655e+06	564.065	0.58	15.68	1.32	0.02	1.27
3.85915e+07	3.16655e+06	562.555	0.52	14.99	1.3	0.02	1.75
3.85915e+07	3.16655e+06	560.17	0.55	16.17	1.4	0.02	3.02
3.85915e+07	3.16655e+06	557.16	0.52	14.66	1.1	0.02	3
3.85915e+07	3.16655e+06	554.16	0.49	14.45	1.1	0.03	3
3.85915e+07	3.16655e+06	551.155	0.47	14.72	1.8	0.03	3.01
3.85915e+07	3.16655e+06	547.145	0.45	14.97	1.4	0.05	5.01
3.85915e+07	3.16655e+06	544.135	0.39	15.1	1.5	0.05	1.01
3.85915e+07	3.16655e+06	542.065	0.34	14.44	1.1	0.05	3.13
3.85915e+07	3.16655e+06	538.99	0.34	14.87	1.1	0.05	3.02
3.85915e+07	3.16655e+06	535.97	0.33	14.59	1.3	0.03	3.02
3.85915e+07	3.16655e+06	532.945	0.5	16.04	1.3	0.02	3.03
3.85915e+07	3.16655e+06	529.93	0.47	16.04	1.1	0.02	3
3.85915e+07	3.16655e+06	526.93	0.48	14.99	1.2	0.02	3
3.85915e+07	3.16655e+06	523.93	0.5	15.02	1.32	0.02	3
3.85915e+07	3.16655e+06	520.925	0.46	14.07	1.3	0.02	3.01
3.85915e+07	3.16655e+06	517.915	0.51	15.25	1.35	0.02	3.01
3.85915e+07	3.16655e+06	514.905	0.46	14.6	1.15	0.02	3.01
3.85915e+07	3.16655e+06	511.895	0.46	14.73	1.1	0.02	3.01
3.85915e+07	3.16655e+06	508.88	0.46	15.02	1.05	0.02	3.02
3.85915e+07	3.16655e+06	505.86	0.49	15.38	1	0.02	3.02
3.85915e+07	3.16655e+06	502.84	0.47	14.46	1	0.02	3.02
3.85915e+07	3.16655e+06	499.82	0.46	14.07	1.15	0.02	3.02
3.85915e+07	3.16655e+06	496.805	0.49	14.6	1.15	0.02	3.01
3.85915e+07	3.16655e+06	493.795	0.49	14.76	1.48	0.02	3.01
3.85915e+07	3.16655e+06	490.78	0.49	14.73	1.3	0.02	3.02
3.85915e+07	3.16655e+06	487.77	0.44	14.46	0.95	0.02	3
3.85915e+07	3.16655e+06	484.77	0.35	14.07	0.8	0.02	3
3.85915e+07	3.16655e+06	481.975	0.36	14.85	0.8	0.02	2.59
3.85915e+07	3.16655e+06	477.975	0.44	14.89	1.05	0.02	3.19
3.85915e+07	3.16655e+06	474.87	0.45	15.32	0.95	0.02	3.02
3.85915e+07	3.16655e+06	471.845	0.46	15.25	1.05	0.02	3.03
3.85915e+07	3.16655e+06	468.82	0.45	15.09	1.02	0.02	3.02
3.85915e+07	3.16655e+06	465.805	0.41	13.67	1.1	0.02	3.01
3.85915e+07	3.16655e+06	462.79	0.44	15.38	1.1	0.02	3.02
3.85916e+07	3.16651e+06	638.85	0.59	15.44	1.1	0.02	2.4
3.85916e+07	3.16651e+06	636.15	0.54	15.28	1	0.02	3
3.85916e+07	3.16651e+06	633.15	0.6	16.18	1.05	0.02	3
3.85916e+07	3.16651e+06	630.15	0.54	15.59	1.05	0.02	3
3.85916e+07	3.16651e+06	627.15	0.6	15.44	0.95	0.02	3
3.85916e+07	3.16651e+06	624.15	0.54	14.47	0.88	0.02	3
3.85916e+07	3.16651e+06	621.15	0.58	15.21	0.99	0.02	3
3.85916e+07	3.16651e+06	618.15	0.6	15.51	0.95	0.02	3
3.85916e+07	3.16651e+06	615.15	0.55	14.69	0.95	0.02	3
3.85916e+07	3.16651e+06	612.15	0.55	15.44	0.95	0.02	3
3.85916e+07	3.16651e+06	609.15	0.68	16.12	0.6	0.02	3
3.85916e+07	3.16651e+06	606.15	0.72	16.55	0.7	0.02	3
3.85916e+07	3.16651e+06	603.15	0.74	16.76	0.75	0.02	3
3.85916e+07	3.16651e+06	600.15	0.7	15.42	0.82	0.02	3
3.85916e+07	3.16651e+06	597.15	0.7	13.65	0.6	0.02	3
3.85916e+07	3.16651e+06	594.15	0.7	14.51	0.6	0.02	3
3.85916e+07	3.16651e+06	591.15	0.64	14.72	0.6	0.02	3
3.85916e+07	3.16651e+06	588.15	0.67	14.72	0.65	0.02	3
3.85916e+07	3.16651e+06	585.15	0.6	14.34	0.58	0.02	3
3.85916e+07	3.16651e+06	582.15	0.64	14.61	0.7	0.02	3
3.85916e+07	3.16651e+06	579.15	0.62	14.51	0.6	0.02	3
3.85916e+07	3.16651e+06	576.15	0.59	14.4	0.65	0.02	3
3.85916e+07	3.16651e+06	573.15	0.67	14.51	0.6	0.02	3
3.85916e+07	3.16651e+06	570.15	0.66	14.66	0.6	0.02	3
3.85916e+07	3.16651e+06	567.15	0.63	14.83	0.6	0.02	3
3.85916e+07	3.16651e+06	564.15	0.64	14.29	0.6	0.02	3
3.85916e+07	3.16651e+06	561.15	0.63	14.4	0.65	0.02	3
3.85916e+07	3.16651e+06	558.15	0.63	14.66	0.62	0.02	3
3.85916e+07	3.16651e+06	555.15	0.48	14.83	0.65	0.02	3
3.85916e+07	3.16651e+06	552.15	0.57	14.61	0.65	0.02	3
3.85916e+07	3.16651e+06	549.15	0.59	14.08	0.6	0.02	3
3.85916e+07	3.16651e+06	546.15	0.56	14.94	0.55	0.02	3
3.85916e+07	3.16651e+06	543.15	0.62	13.54	0.6	0.02	3
3.85916e+07	3.16651e+06	540.15	0.65	15.26	0.6	0.02	3
3.85916e+07	3.16651e+06	537.15	0.59	14.61	0.65	0.02	3
3.85916e+07	3.16651e+06	534.15	0.66	15.15	0.65	0.02	3
3.85916e+07	3.16651e+06	531.15	0.61	15.26	0.6	0.02	3
3.85916e+07	3.16651e+06	528.15	0.57	14.61	0.55	0.02	3
3.85916e+07	3.16651e+06	525.15	0.61	15.37	0.65	0.02	3
3.85916e+07	3.16651e+06	522.15	0.68	14.83	0.78	0.02	3
3.85916e+07	3.16651e+06	519.15	0.68	14.94	0.75	0.02	3
3.85916e+07	3.16651e+06	516.15	0.65	14.77	0.8	0.02	3
3.85916e+07	3.16651e+06	513.25	0.56	19.02	0.65	0.02	2.8
3.85916e+07	3.16646e+06	615.36	0.94	17.01	0.6	0.02	3
3.85916e+07	3.16646e+06	599.46	0.6	16.78	0.92	0.02	3
3.85916e+07	3.16646e+06	596.46	0.69	18.04	0.75	0.03	3
3.85916e+07	3.16646e+06	593.46	0.7	17.15	1	0.02	3
3.85916e+07	3.16646e+06	590.46	0.62	16.85	1	0.03	3
3.85916e+07	3.16646e+06	587.46	0.56	16.56	0.8	0.02	3
3.85916e+07	3.16646e+06	584.46	0.56	16.34	0.95	0.02	3
3.85916e+07	3.16646e+06	581.46	0.51	16.41	0.9	0.02	3
3.85916e+07	3.16646e+06	578.46	0.56	15.96	1	0.02	3
3.85916e+07	3.16646e+06	575.46	0.51	14.32	1	0.02	3
3.85916e+07	3.16646e+06	572.66	0.61	16.08	1.08	0.02	2.6
3.85916e+07	3.16646e+06	569.86	0.28	14.52	1.32	0.06	3
3.85916e+07	3.16646e+06	566.86	0.28	14.9	1.3	0.04	3
3.85916e+07	3.16646e+06	563.86	0.29	14.75	1.3	0.05	3
3.85916e+07	3.16646e+06	560.86	0.34	14.6	1.3	0.05	3
3.85916e+07	3.16646e+06	557.86	0.28	14.6	1.3	0.04	3
3.85916e+07	3.16646e+06	554.86	0.53	16.26	1.05	0.02	3
3.85916e+07	3.16646e+06	551.86	0.54	16.26	0.95	0.02	3
3.85916e+07	3.16646e+06	548.86	0.76	17.01	0.9	0.02	3
3.85916e+07	3.16646e+06	545.86	0.69	16.71	1.1	0.02	3
3.85916e+07	3.16646e+06	542.86	0.68	16	1.02	0.02	3
3.85916e+07	3.16646e+06	540.67	0.68	16.11	1.05	0.02	1.38
3.85916e+07	3.16655e+06	622.46	0.54	16.7	0.65	0.02	3
3.85916e+07	3.16655e+06	619.46	0.51	15.38	0.65	0.02	3
3.85916e+07	3.16655e+06	616.46	0.5	15.68	0.68	0.02	3
3.85916e+07	3.16655e+06	613.46	0.44	15.38	0.8	0.02	3
3.85916e+07	3.16655e+06	610.46	0.47	15.91	0.65	0.02	3
3.85916e+07	3.16655e+06	607.46	0.52	15.38	0.7	0.02	3
3.85916e+07	3.16655e+06	604.46	0.5	14.86	0.65	0.02	3
3.85916e+07	3.16655e+06	601.46	0.49	14.89	0.65	0.02	3
3.85916e+07	3.16655e+06	598.46	0.51	15.65	0.65	0.02	3
3.85916e+07	3.16655e+06	595.46	0.59	15.91	0.65	0.02	3
3.85916e+07	3.16655e+06	592.46	0.56	15.91	0.7	0.02	3
3.85916e+07	3.16655e+06	589.46	0.51	15.91	0.6	0.02	3
3.85916e+07	3.16655e+06	586.46	0.54	15.72	0.68	0.02	3
3.85916e+07	3.16655e+06	583.46	0.61	16.04	0.75	0.02	3
3.85916e+07	3.16655e+06	580.46	0.52	16.17	0.7	0.02	3
3.85916e+07	3.16655e+06	577.46	0.56	16.31	0.7	0.02	3
3.85916e+07	3.16655e+06	574.43	0.57	15.9	0.75	0.03	3.06
3.85916e+07	3.16655e+06	571.4	0.44	17.1	0.8	0.02	3
3.85916e+07	3.16655e+06	568.4	0.31	16.03	0.85	0.03	3
3.85916e+07	3.16655e+06	565.21	0.44	17.62	0.75	0.02	3.38
3.85916e+07	3.16655e+06	562.02	0.49	16.31	0.8	0.02	3
3.85916e+07	3.16655e+06	559.02	0.45	15.38	0.7	0.02	3
3.85916e+07	3.16655e+06	556.02	0.42	16.5	0.72	0.02	3
3.85916e+07	3.16655e+06	553.015	0.48	16.17	0.7	0.02	3.01
3.85916e+07	3.16655e+06	550.01	0.54	16.03	0.75	0.03	3
3.85916e+07	3.16655e+06	547.01	0.52	16.17	0.7	0.02	3
3.85916e+07	3.16655e+06	544.01	0.45	15.38	0.7	0.02	3
3.85916e+07	3.16655e+06	541.01	0.46	15.75	0.72	0.02	3
3.85916e+07	3.16655e+06	538.01	0.53	15.78	0.85	0.02	3
3.85916e+07	3.16655e+06	535.01	0.56	15.12	0.75	0.02	3
3.85916e+07	3.16655e+06	532.01	0.49	15.52	0.7	0.02	3
3.85916e+07	3.16655e+06	529.005	0.51	15.78	0.65	0.02	3.01
3.85916e+07	3.16655e+06	526	0.5	15.72	0.78	0.02	3
3.85916e+07	3.16655e+06	523	0.42	15.65	0.7	0.02	3
3.85916e+07	3.16655e+06	520	0.52	14.86	0.7	0.02	3
3.85916e+07	3.16655e+06	517	0.49	15.52	0.75	0.02	3
3.85916e+07	3.16655e+06	514	0.49	15.06	0.7	0.02	3
3.85916e+07	3.16655e+06	511	0.57	15.77	0.75	0.03	3
3.85916e+07	3.16655e+06	508	0.43	15.52	0.7	0.02	3
3.85916e+07	3.16655e+06	505	0.46	15.38	0.75	0.02	3
3.85916e+07	3.16655e+06	502	0.56	15.12	0.8	0.02	3
3.85916e+07	3.16655e+06	499	0.43	14.2	0.8	0.02	3
3.85916e+07	3.16655e+06	496	0.44	14.73	0.8	0.02	3
3.85916e+07	3.16655e+06	493	0.47	15.25	0.8	0.02	3
3.85916e+07	3.16655e+06	490	0.46	14.2	0.75	0.02	3
3.85916e+07	3.16655e+06	487	0.45	15.12	0.65	0.02	3
3.85916e+07	3.16655e+06	484	0.41	14.86	0.68	0.02	3
3.85916e+07	3.16655e+06	481	0.39	14.53	0.65	0.02	3
3.85916e+07	3.16655e+06	478	0.42	14.86	0.65	0.02	3
3.85916e+07	3.16655e+06	475	0.45	14.73	0.65	0.02	3
3.85916e+07	3.16655e+06	472.19	0.43	14.73	0.65	0.02	2.62

## Sheet: 组合样品数据
3.85907e+07	3.16612e+06	496.38	0.26	15.77	1.15	0.08	3
3.85907e+07	3.16612e+06	493.38	0.3	16.16	1.25	0.08	3
3.85907e+07	3.16612e+06	490.38	0.29	17.11	1.25	0.08	3
3.85907e+07	3.16612e+06	487.38	0.27	16.21	1.2	0.1	3
3.85907e+07	3.16612e+06	484.38	0.28	16.67	1.1	0.08	3
3.85903e+07	3.16633e+06	624.03	0.5567	17.4533	0.9133	0.0233	3
3.85903e+07	3.16633e+06	621.03	0.6167	17.8	1.0333	0.0233	3
3.85903e+07	3.16633e+06	618.03	0.85	23.52	1.8	0.02	3
3.85903e+07	3.16633e+06	615.03	0.8367	22.7533	1.8667	0.02	3
3.85903e+07	3.16633e+06	612.03	0.8333	22.8067	1.95	0.02	3
3.85903e+07	3.16633e+06	609.03	0.7067	20.9133	1.2167	0.02	3
3.85903e+07	3.16633e+06	606.03	0.5867	16.46	0.9833	0.02	3
3.85903e+07	3.16633e+06	603.03	0.6333	17.9533	1.1833	0.02	3
3.85903e+07	3.16633e+06	600.03	0.5567	17.23	0.9167	0.02	3
3.85903e+07	3.16633e+06	597.03	0.7367	20.81	1.45	0.02	3
3.85903e+07	3.16633e+06	594.03	0.7167	22.8733	1.3367	0.02	3
3.85903e+07	3.16633e+06	591.03	0.48	15.74	1.1	0.02	3
3.85903e+07	3.16633e+06	588.03	0.52	17.08	1.1	0.02	3
3.85903e+07	3.16633e+06	585.03	0.65	17.6	1.3	0.02	3
3.85911e+07	3.16631e+06	502.38	0.66	18.47	1.1	0.03	3
3.85911e+07	3.16631e+06	499.38	0.51	18.97	1.1	0.03	2.4
3.85911e+07	3.16631e+06	496.38	0.5533	17.3967	1.0833	0.02	3
3.85911e+07	3.16631e+06	493.38	0.54	17.67	1.15	0.02	3
3.85911e+07	3.16631e+06	490.38	0.45	16.51	0.85	0.02	3
3.85911e+07	3.16631e+06	457.38	0.286	14.857	0.915	0.03	3
3.85911e+07	3.16631e+06	454.38	0.294	14.163	0.995	0.036	3
3.85911e+07	3.16631e+06	451.38	0.28	14.252	1.106	0.05	3
3.85911e+07	3.16631e+06	448.38	0.2827	14.75	1.124	0.0487	3
3.85911e+07	3.16631e+06	445.38	0.3	14.62	1.15	0.04	3
3.85911e+07	3.16631e+06	442.38	0.3	14.62	1.11	0.048	3
3.85911e+07	3.16624e+06	479.6	0.308	18.699	1.335	0.03	3
3.85911e+07	3.16624e+06	476.6	0.289	17.431	1.215	0.03	3
3.85911e+07	3.16624e+06	473.6	0.282	19.002	1.35	0.029	3
3.85911e+07	3.16624e+06	470.6	0.3	18.432	1.355	0.021	3
3.85911e+07	3.16624e+06	467.6	0.302	17.994	1.395	0.03	3
3.85911e+07	3.16624e+06	464.6	0.32	17.94	1.35	0.03	3
3.85911e+07	3.16636e+06	501.44	0.24	15.12	1.05	0.05	2.5
3.85911e+07	3.16636e+06	498.44	0.3067	14.5033	0.9917	0.0333	3
3.85911e+07	3.16636e+06	495.44	0.2867	16.3633	1.1633	0.0217	3
3.85911e+07	3.16636e+06	492.44	0.3133	14.8267	0.7833	0.02	3
3.85911e+07	3.16636e+06	489.44	0.37	15.2983	0.825	0.02	3
3.85911e+07	3.16636e+06	486.44	0.3717	14.9367	0.8083	0.02	3
3.85911e+07	3.16636e+06	483.44	0.3867	15.1383	0.8417	0.02	3
3.85911e+07	3.16636e+06	480.44	0.3733	15.6833	0.8083	0.0367	3
3.85911e+07	3.16636e+06	477.44	0.37	14.88	0.8833	0.0483	3
3.85911e+07	3.16636e+06	474.44	0.3867	14.7	0.8167	0.05	3
3.85911e+07	3.16636e+06	471.44	0.39	15.1667	0.8417	0.025	3
3.85911e+07	3.16636e+06	468.44	0.3733	15.7267	0.825	0.02	3
3.85911e+07	3.16636e+06	465.44	0.395	15.3533	0.7617	0.02	3
3.85911e+07	3.16636e+06	462.44	0.425	16.0683	0.7917	0.02	3
3.85911e+07	3.16636e+06	459.44	0.3633	15.5133	0.8	0.02	3
3.85911e+07	3.16636e+06	456.44	0.3583	15.545	0.7583	0.02	3
3.85911e+07	3.16636e+06	453.44	0.3933	16.43	0.8583	0.02	3
3.85911e+07	3.16636e+06	450.44	0.35	15.575	0.7717	0.02	3
3.85911e+07	3.16636e+06	447.44	0.365	15.8117	0.7917	0.02	3
3.85911e+07	3.16636e+06	444.44	0.345	15.45	0.7583	0.0283	3
3.85911e+07	3.16636e+06	441.44	0.3483	14.9183	0.8333	0.0217	3
3.85911e+07	3.16636e+06	438.44	0.3	17.1133	0.9333	0.02	3
3.85911e+07	3.16636e+06	435.44	0.3317	16.3617	0.825	0.02	3
3.85911e+07	3.16636e+06	432.44	0.34	15.9667	0.8	0.0267	3
3.85911e+07	3.16636e+06	429.44	0.34	17.19	0.9667	0.0233	3
3.85911e+07	3.16636e+06	426.44	0.32	16.8333	0.9167	0.02	3
3.85911e+07	3.16636e+06	423.44	0.33	16.3633	0.8033	0.02	3
3.85911e+07	3.16636e+06	420.44	0.32	16.8533	0.8933	0.02	3
3.85911e+07	3.16636e+06	417.44	0.3067	16.8	0.9167	0.0233	3
3.85911e+07	3.16636e+06	414.44	0.2833	15.7567	0.8167	0.0267	3
3.85911e+07	3.16636e+06	411.44	0.25	14.83	0.75	0.02	3
3.85911e+07	3.16636e+06	408.44	0.22	14.61	0.75	0.02	3
3.85911e+07	3.16636e+06	405.44	0.2067	13.53	0.7167	0.0267	3
3.85911e+07	3.16636e+06	402.44	0.2167	13.2017	0.72	0.0283	3
3.85913e+07	3.16649e+06	534.16	0.5373	15.165	0.9867	0.02	3
3.85913e+07	3.16649e+06	531.16	0.5617	16.523	1.0133	0.02	3
3.85913e+07	3.16649e+06	528.16	0.6053	15.269	0.8283	0.02	3
3.85913e+07	3.16649e+06	525.16	0.6517	15.5417	0.6367	0.02	3
3.85913e+07	3.16649e+06	522.16	0.708	15.6523	0.7583	0.02	3
3.85913e+07	3.16649e+06	519.16	0.6793	14.842	0.755	0.0263	3
3.85913e+07	3.16649e+06	516.16	0.6373	15.2777	0.6873	0.0237	3
3.85913e+07	3.16649e+06	513.16	0.6427	15.0683	0.6927	0.02	3
3.85913e+07	3.16649e+06	510.16	0.631	14.72	0.7	0.02	3
3.85913e+07	3.16649e+06	507.16	0.6073	14.9227	0.7317	0.02	3
3.85913e+07	3.16649e+06	504.16	0.619	15.4453	0.7183	0.0263	3
3.85913e+07	3.16649e+06	501.16	0.628	15.6747	0.6987	0.0293	3
3.85913e+07	3.16649e+06	498.16	0.5927	15.5487	0.6813	0.02	3
3.85913e+07	3.16649e+06	495.16	0.4913	14.73	0.7	0.02	3
3.85913e+07	3.16649e+06	492.16	0.5067	14.1947	0.6933	0.02	3
3.85913e+07	3.16649e+06	489.16	0.542	15.04	0.6633	0.02	3
3.85913e+07	3.16649e+06	486.16	0.4953	15.5607	0.7433	0.02	3
3.85913e+07	3.16649e+06	483.16	0.518	14.8067	0.7	0.02	3
3.85913e+07	3.16649e+06	480.16	0.4573	15.3127	0.7	0.02	3
3.85913e+07	3.16649e+06	477.16	0.5713	14.896	0.7067	0.02	3
3.85913e+07	3.16649e+06	474.16	0.58	14.6247	0.7433	0.02	3
3.85913e+07	3.16649e+06	471.16	0.5747	14.8627	0.6933	0.02	3
3.85913e+07	3.16649e+06	468.16	0.5507	15.8153	0.6727	0.02	3
3.85913e+07	3.16649e+06	465.16	0.6107	16.0413	0.8173	0.02	3
3.85913e+07	3.16649e+06	462.16	0.5647	16.3973	0.8	0.02	3
3.85913e+07	3.16649e+06	459.16	0.6533	16.0627	0.8067	0.02	3
3.85913e+07	3.16649e+06	456.16	0.606	15.8113	0.846	0.02	3
3.85913e+07	3.16649e+06	453.16	0.5813	16.6213	0.824	0.02	3
3.85913e+07	3.16649e+06	450.16	0.5873	16.6893	0.8567	0.02	3
3.85913e+07	3.16649e+06	447.16	0.5713	16.2873	0.8933	0.02	3
3.85913e+07	3.16649e+06	444.16	0.58	16.488	0.85	0.02	3
3.85913e+07	3.16649e+06	441.16	0.5853	15.3713	0.8593	0.02	3
3.85913e+07	3.16649e+06	438.16	0.6133	15.5067	0.9173	0.02	3
3.85913e+07	3.16649e+06	435.16	0.574	16.374	0.8933	0.02	3
3.85913e+07	3.16649e+06	432.16	0.604	16.6453	0.8567	0.02	3
3.85913e+07	3.16649e+06	429.16	0.5913	16.5273	0.8973	0.02	3
3.85913e+07	3.16649e+06	426.16	0.3707	16.36	0.8693	0.02	3
3.85913e+07	3.16649e+06	423.16	0.5677	16.104	0.8233	0.02	3
3.85913e+07	3.16649e+06	420.16	0.5623	15.9163	0.9	0.02	3
3.85913e+07	3.16649e+06	417.16	0.5747	16.6087	0.9	0.02	3
3.85913e+07	3.16649e+06	414.16	0.583	16.3023	0.9047	0.02	3
3.85913e+07	3.16649e+06	411.16	0.56	15.9387	0.927	0.02	3
3.85913e+07	3.16649e+06	408.16	0.5577	16.104	0.9267	0.02	3
3.85913e+07	3.16649e+06	405.16	0.5453	15.7157	0.8617	0.02	3
3.85913e+07	3.16649e+06	402.16	0.537	15.954	0.8953	0.02	3
3.85913e+07	3.16645e+06	508.49	0.5947	15.9173	0.7817	0.02	3
3.85913e+07	3.16645e+06	505.49	0.639	15.3516	0.682	0.02	3
3.85913e+07	3.16652e+06	546.23	0.65	15.07	0.95	0.02	2.7
3.85913e+07	3.16652e+06	543.23	0.641	14.8	0.995	0.02	3
3.85913e+07	3.16652e+06	540.23	0.658	15.202	0.928	0.02	3
3.85913e+07	3.16652e+06	537.23	0.597	14.683	1.037	0.02	3
3.85913e+07	3.16652e+06	534.23	0.572	14.755	1.005	0.02	3
3.85913e+07	3.16652e+06	531.23	0.579	14.77	0.955	0.02	3
3.85913e+07	3.16652e+06	528.23	0.652	14.833	1.103	0.02	3
3.85913e+07	3.16652e+06	525.23	0.597	14.237	1.147	0.02	3
3.85913e+07	3.16652e+06	522.23	0.599	14.575	0.97	0.02	3
3.85913e+07	3.16652e+06	519.23	0.591	15.151	0.995	0.02	3
3.85913e+07	3.16652e+06	516.23	0.581	16.425	1.09	0.02	3
3.85913e+07	3.16652e+06	513.23	0.517	15.615	1.118	0.02	3
3.85913e+07	3.16652e+06	510.23	0.51	15.24	1.057	0.02	3
3.85913e+07	3.16652e+06	507.23	0.528	15.48	1.005	0.02	3
3.85913e+07	3.16652e+06	504.23	0.539	16.185	1.09	0.02	3
3.85913e+07	3.16652e+06	501.23	0.558	15.99	1.145	0.02	3
3.85913e+07	3.16652e+06	498.23	0.497	15.888	1.213	0.02	3
3.85913e+07	3.16652e+06	495.23	0.52	16.036	1.337	0.026	3
3.85913e+07	3.16652e+06	492.23	0.509	15.393	1.405	0.02	3
3.85913e+07	3.16652e+06	489.23	0.463	14.59	1.21	0.02	3
3.85913e+07	3.16652e+06	486.23	0.455	14.191	1.006	0.02	3
3.85913e+07	3.16652e+06	483.23	0.429	14.219	0.999	0.02	3
3.85913e+07	3.16652e+06	480.23	0.468	14.482	0.95	0.02	3
3.85913e+07	3.16655e+06	569.63	0.42	13.34	0.8	0.02	2.78
3.85913e+07	3.16655e+06	566.63	0.4568	10.6076	1.168	0.0292	3
3.85913e+07	3.16655e+06	563.63	0.3864	9.0452	0.74	0.03	3
3.85913e+07	3.16655e+06	560.63	0.5364	11.8372	0.93	0.03	3
3.85913e+07	3.16655e+06	557.63	0.596	14.3992	0.904	0.0208	3
3.85913e+07	3.16655e+06	554.63	0.5448	13.266	0.946	0.02	3
3.85913e+07	3.16655e+06	551.63	0.5584	16.784	0.904	0.02	3
3.85913e+07	3.16655e+06	548.63	0.5207	17.2573	0.8213	0.02	3
3.85913e+07	3.16655e+06	545.63	0.5888	18.5187	0.8987	0.02	3
3.85913e+07	3.16655e+06	542.63	0.59	19.39	0.95	0.03	3
3.85913e+07	3.16655e+06	539.63	0.58	18.67	0.8	0.02	3
3.85913e+07	3.16655e+06	536.63	0.5421	16.2469	0.8425	0.02	3
3.85913e+07	3.16655e+06	533.63	0.5233	16.314	0.7893	0.02	3
3.85913e+07	3.16655e+06	530.63	0.5454	15.7468	0.777	0.02	3
3.85913e+07	3.16655e+06	527.63	0.5491	15.3724	0.7273	0.02	3
3.85913e+07	3.16655e+06	524.63	0.5377	15.6942	0.6777	0.02	3
3.85913e+07	3.16655e+06	521.63	0.4792	15.272	0.628	0.02	3
3.85913e+07	3.16655e+06	518.63	0.4228	15.0276	0.686	0.02	3
3.85913e+07	3.16655e+06	515.63	0.4597	15.8909	0.7787	0.02	3
3.85913e+07	3.16655e+06	512.63	0.561	16.3172	0.813	0.02	3
3.85913e+07	3.16655e+06	509.63	0.5735	16.4727	0.8669	0.02	3
3.85913e+07	3.16655e+06	506.63	0.5215	15.6254	0.8322	0.02	3
3.85913e+07	3.16655e+06	503.63	0.468	15.54	0.83	0.02	3
3.85913e+07	3.16655e+06	500.63	0.4695	14.766	0.8195	0.02	3
3.85913e+07	3.16655e+06	497.63	0.4886	12.6098	0.812	0.02	3
3.85913e+07	3.16655e+06	494.63	0.4513	13.9276	0.7313	0.02	3
3.85913e+07	3.16655e+06	491.63	0.4383	14.8807	0.7367	0.02	3
3.85913e+07	3.16655e+06	488.63	0.47	15.591	0.8178	0.02	3
3.85913e+07	3.16655e+06	485.63	0.463	14.837	0.815	0.02	3
3.85913e+07	3.16655e+06	482.63	0.4738	14.1992	0.767	0.0234	3
3.85913e+07	3.16655e+06	479.63	0.5033	14.4667	0.8067	0.0267	3
3.85913e+07	3.16655e+06	476.63	0.4635	14.4445	0.7808	0.02	3
3.85913e+07	3.16655e+06	473.63	0.4084	15.8884	0.716	0.02	3
3.85913e+07	3.16655e+06	470.63	0.3075	17.5895	0.797	0.0231	3
3.85913e+07	3.16655e+06	467.63	0.2893	14.1809	0.931	0.03	3
3.85913e+07	3.16655e+06	464.63	0.304	14.531	0.985	0.03	3
3.85913e+07	3.16655e+06	461.63	0.2988	14.7963	0.95	0.03	3
3.85913e+07	3.16655e+06	458.63	0.3372	15.1692	0.907	0.0271	3
3.85913e+07	3.16655e+06	455.63	0.3968	15.5308	0.814	0.02	3
3.85913e+07	3.16655e+06	452.63	0.4346	15.2149	0.8365	0.02	3
3.85913e+07	3.16655e+06	449.63	0.4174	15.0524	0.787	0.02	3
3.85913e+07	3.16655e+06	446.63	0.4125	14.76	0.75	0.02	3
3.85913e+07	3.16655e+06	443.63	0.4249	14.5719	0.7573	0.02	3
3.85913e+07	3.16655e+06	440.63	0.4377	14.9667	0.808	0.02	3
3.85913e+07	3.16655e+06	437.63	0.4345	15.1789	0.8887	0.02	3
3.85913e+07	3.16655e+06	434.63	0.4478	15.351	0.85	0.02	3
3.85913e+07	3.16655e+06	431.63	0.4378	15.2782	0.85	0.02	3
3.85913e+07	3.16655e+06	428.63	0.4195	15.3128	0.8353	0.02	3
3.85913e+07	3.16655e+06	425.63	0.3861	15.1535	0.7942	0.02	3
3.85913e+07	3.16655e+06	422.63	0.4141	15.4122	0.85	0.02	3
3.85913e+07	3.16655e+06	419.63	0.43	14.9644	0.85	0.02	3
3.85913e+07	3.16655e+06	416.63	0.4263	15.0075	0.8407	0.02	3
3.85913e+07	3.16655e+06	413.63	0.4046	15.5492	0.782	0.02	3
3.85913e+07	3.16655e+06	410.63	0.3904	15.1645	0.726	0.02	3
3.85913e+07	3.16655e+06	407.63	0.4417	15.7206	0.85	0.02	3
3.85913e+07	3.16655e+06	404.63	0.44	16.3933	0.8417	0.02	3
3.85913e+07	3.16655e+06	401.63	0.382	14.9656	0.8	0.02	3
3.85913e+07	3.16655e+06	398.63	0.3461	15.4587	0.8031	0.02	3
3.85913e+07	3.16655e+06	395.63	0.38	15.12	0.82	0.02	2.56
3.85915e+07	3.16652e+06	604.87	0.592	16.0893	0.8367	0.02	3
3.85915e+07	3.16652e+06	601.87	0.618	15.254	0.65	0.02	3
3.85915e+07	3.16652e+06	598.87	0.586	15.4027	0.6533	0.02	3
3.85915e+07	3.16652e+06	595.87	0.53	14.7633	0.7013	0.02	3
3.85915e+07	3.16652e+06	592.87	0.528	14.9927	0.7187	0.02	3
3.85915e+07	3.16652e+06	589.87	0.502	13.6767	0.6967	0.02	3
3.85915e+07	3.16652e+06	586.87	0.532	14.3573	0.6567	0.02	3
3.85915e+07	3.16652e+06	583.87	0.5607	14.7267	0.7467	0.02	3
3.85915e+07	3.16652e+06	580.87	0.5667	14.5467	0.7	0.02	3
3.85915e+07	3.16652e+06	577.87	0.5213	14.6733	0.7033	0.02	3
3.85915e+07	3.16652e+06	574.87	0.5407	15.1973	0.75	0.02	3
3.85915e+07	3.16652e+06	571.87	0.5603	16.8397	0.7533	0.02	3
3.85915e+07	3.16652e+06	568.87	0.5703	16.2433	0.8483	0.02	3
3.85915e+07	3.16652e+06	565.87	0.58	16.0417	0.7973	0.02	3
3.85915e+07	3.16652e+06	562.87	0.5783	15.768	0.731	0.02	3
3.85915e+07	3.16652e+06	559.87	0.5323	14.8603	1.0467	0.02	3
3.85915e+07	3.16652e+06	556.87	0.599	15.4197	0.9467	0.02	3
3.85915e+07	3.16652e+06	553.87	0.54	14.5367	0.8333	0.0233	3
3.85915e+07	3.16652e+06	550.87	0.48	14.53	0.8	0.03	3
3.85915e+07	3.16652e+06	547.87	0.51	15.08	0.85	0.02	3
3.85915e+07	3.1665e+06	606.08	0.84	16.1	0.45	0.02	2.6
3.85915e+07	3.1665e+06	603.08	0.866	15.71	0.4067	0.02	3
3.85915e+07	3.1665e+06	600.08	0.8415	15.4689	0.4658	0.02	3
3.85915e+07	3.1665e+06	597.08	0.6911	16.331	0.5973	0.02	3
3.85915e+07	3.1665e+06	594.08	0.7368	16.2158	0.4579	0.02	3
3.85915e+07	3.1665e+06	591.08	0.6763	15.9436	0.5248	0.02	3
3.85915e+07	3.1665e+06	582.08	0.6	15.35	0.7	0.02	2.25
3.85915e+07	3.1665e+06	579.08	0.5925	15.1175	0.6625	0.02	3
3.85915e+07	3.1665e+06	576.08	0.3967	14.5	0.65	0.02	3
3.85915e+07	3.1665e+06	573.08	0.3067	14.33	0.65	0.02	3
3.85915e+07	3.1665e+06	570.08	0.4	14.99	0.65	0.02	3
3.85915e+07	3.1665e+06	567.08	0.49	15.45	0.65	0.02	3
3.85915e+07	3.1665e+06	564.08	0.48	15.28	0.66	0.02	3
3.85915e+07	3.1665e+06	561.08	0.47	15.01	0.67	0.02	3
3.85915e+07	3.1665e+06	558.08	0.5133	16.22	0.6833	0.02	3
3.85915e+07	3.1665e+06	555.08	0.54	16.27	0.8167	0.02	3
3.85915e+07	3.1665e+06	552.08	0.4967	15.2733	0.85	0.02	3
3.85915e+07	3.1665e+06	549.08	0.4933	15.1867	0.74	0.02	3
3.85915e+07	3.16649e+06	604.62	0.6	16.11	0.25	0.02	3
3.85915e+07	3.16649e+06	583.62	0.67	16.7	1	0.03	3
3.85915e+07	3.16649e+06	580.62	0.47	14.49	0.7	0.02	3
3.85915e+07	3.16649e+06	577.62	0.47	15.07	0.8	0.02	3
3.85915e+07	3.16649e+06	574.62	0.54	15.36	0.75	0.02	3
3.85915e+07	3.16649e+06	571.62	0.54	15.92	0.78	0.02	3
3.85915e+07	3.16649e+06	568.62	0.63	16.1	0.6	0.03	3
3.85915e+07	3.16649e+06	565.62	0.61	17.6	0.85	0.02	3
3.85915e+07	3.16649e+06	562.62	0.56	16.86	0.8	0.02	3
3.85915e+07	3.16649e+06	559.62	0.55	19.24	0.95	0.02	3
3.85915e+07	3.16649e+06	556.62	0.7	16.71	0.92	0.02	3
3.85915e+07	3.16649e+06	553.62	0.74	16.56	0.9	0.02	3
3.85915e+07	3.16649e+06	550.62	0.64	15.81	0.85	0.02	3
3.85915e+07	3.16649e+06	547.62	0.61	15.51	0.8	0.02	3
3.85915e+07	3.16649e+06	544.62	0.53	15.1167	0.8667	0.02	3
3.85915e+07	3.16649e+06	541.62	0.51	15.0867	0.9333	0.02	3
3.85915e+07	3.16649e+06	538.62	0.48	15.3567	0.95	0.04	3
3.85915e+07	3.16649e+06	535.62	0.46	14.9967	0.8833	0.03	3
3.85915e+07	3.16649e+06	532.62	0.4933	14.77	0.8833	0.02	3
3.85915e+07	3.16649e+06	529.62	0.5433	15.0633	0.9333	0.02	3
3.85915e+07	3.16649e+06	526.62	0.4867	14.47	0.8367	0.02	3
3.85915e+07	3.16649e+06	523.62	0.4167	14.0467	0.7267	0.02	3
3.85915e+07	3.16649e+06	520.62	0.4133	14.22	0.7	0.02	3
3.85915e+07	3.16649e+06	517.62	0.34	14.42	0.7	0.02	3
3.85915e+07	3.16649e+06	514.62	0.3037	14.448	0.7183	0.02	3
3.85915e+07	3.16649e+06	511.62	0.4011	13.8689	1.1934	0.02	3
3.85915e+07	3.16649e+06	508.62	0.4285	13.7975	1.0174	0.02	3
3.85915e+07	3.16649e+06	505.62	0.395	13.1517	0.9167	0.02	3
3.85915e+07	3.16649e+06	502.62	0.4367	15.51	0.75	0.02	3
3.85915e+07	3.16649e+06	499.62	0.5267	15.535	0.8167	0.02	3
3.85915e+07	3.16649e+06	496.62	0.565	15.66	1.1383	0.02	3
3.85915e+07	3.16649e+06	493.62	0.5917	15.835	1.0333	0.02	3
3.85915e+07	3.16649e+06	490.62	0.6	16.71	0.8	0.02	3
3.85915e+07	3.16646e+06	589.61	0.46	13.57	0.9	0.02	3
3.85915e+07	3.16646e+06	586.61	0.52	14.92	0.9	0.02	3
3.85915e+07	3.16646e+06	583.61	0.59	15.36	0.75	0.02	3
3.85915e+07	3.16646e+06	580.61	0.62	15.44	0.68	0.02	3
3.85915e+07	3.16646e+06	577.61	0.62	15.96	0.8	0.02	3
3.85915e+07	3.16646e+06	574.61	0.67	15.96	0.75	0.02	3
3.85915e+07	3.16646e+06	571.61	0.54	16.11	0.7	0.02	3
3.85915e+07	3.16646e+06	568.61	0.61	15.58	0.65	0.02	3
3.85915e+07	3.16646e+06	565.61	0.49	14.77	0.7	0.02	3
3.85915e+07	3.16646e+06	562.61	0.48	15.51	0.6	0.02	3
3.85915e+07	3.16646e+06	559.61	0.61	16.1	0.7	0.03	3
3.85915e+07	3.16646e+06	556.61	0.62	16.11	0.75	0.02	3
3.85915e+07	3.16646e+06	553.61	0.6	16.11	0.69	0.02	3
3.85915e+07	3.16646e+06	550.61	0.6	16.71	0.7	0.02	3
3.85915e+07	3.16646e+06	547.61	0.64	17.29	0.75	0.03	3
3.85915e+07	3.16646e+06	544.61	0.53	14.77	0.8	0.02	3
3.85915e+07	3.16646e+06	541.61	0.62	15.36	0.85	0.02	3
3.85915e+07	3.16646e+06	535.61	0.59	16.26	0.75	0.02	2.4
3.85915e+07	3.16646e+06	532.61	0.5287	17.0573	1.095	0.02	3
3.85915e+07	3.16655e+06	612.31	0.54	16.17	1.6	0.02	2.44
3.85915e+07	3.16655e+06	609.31	0.5644	15.8528	2.088	0.02	3
3.85915e+07	3.16655e+06	606.31	0.5619	15.2757	1.7933	0.02	3
3.85915e+07	3.16655e+06	603.31	0.5519	15.6643	1.6187	0.02	3
3.85915e+07	3.16655e+06	600.31	0.5419	15.3489	2.1693	0.02	3
3.85915e+07	3.16655e+06	597.31	0.5644	14.9328	1.7307	0.02	3
3.85915e+07	3.16655e+06	594.31	0.5863	15.1772	1.2747	0.02	3
3.85915e+07	3.16655e+06	591.31	0.5981	16.0552	1.2976	0.02	3
3.85915e+07	3.16655e+06	588.31	0.5519	15.6764	1.2371	0.02	3
3.85915e+07	3.16655e+06	585.31	0.595	15.985	1.3	0.025	3
3.85915e+07	3.16655e+06	582.31	0.5704	16.4973	1.3	0.0251	3
3.85915e+07	3.16655e+06	579.31	0.5254	16.6805	1.2513	0.02	3
3.85915e+07	3.16655e+06	576.31	0.5159	16.3725	1.1413	0.02	3
3.85915e+07	3.16655e+06	573.31	0.5071	15.3229	1.1	0.02	3
3.85915e+07	3.16655e+06	570.31	0.5	15.2846	1.1643	0.02	3
3.85915e+07	3.16655e+06	567.31	0.4936	15.52	1.1682	0.02	3
3.85915e+07	3.16655e+06	564.31	0.5343	15.4782	1.253	0.02	3
3.85915e+07	3.16655e+06	561.31	0.5387	15.7255	1.3623	0.02	3
3.85915e+07	3.16655e+06	558.31	0.5315	15.2388	1.215	0.02	3
3.85915e+07	3.16655e+06	555.31	0.5015	14.5305	1.1	0.0262	3
3.85915e+07	3.16655e+06	552.31	0.4777	14.6165	1.5317	0.03	3
3.85915e+07	3.16655e+06	549.31	0.4577	14.8733	1.5547	0.0423	3
3.85915e+07	3.16655e+06	546.31	0.45	14.97	1.4	0.05	3
3.85915e+07	3.16655e+06	543.31	0.3631	14.6922	1.2517	0.05	3
3.85915e+07	3.16655e+06	540.31	0.34	14.6822	1.1	0.05	3
3.85915e+07	3.16655e+06	537.31	0.3344	14.7141	1.2113	0.0389	3
3.85915e+07	3.16655e+06	534.31	0.4235	15.3875	1.3	0.0245	3
3.85915e+07	3.16655e+06	531.31	0.4838	16.04	1.192	0.02	3
3.85915e+07	3.16655e+06	528.31	0.4754	15.473	1.154	0.02	3
3.85915e+07	3.16655e+06	525.31	0.4908	15.0062	1.2648	0.02	3
3.85915e+07	3.16655e+06	522.31	0.4784	14.507	1.3092	0.02	3
3.85915e+07	3.16655e+06	519.31	0.4868	14.7033	1.3268	0.02	3
3.85915e+07	3.16655e+06	516.31	0.4833	14.9033	1.2433	0.02	3
3.85915e+07	3.16655e+06	513.31	0.46	14.6689	1.1235	0.02	3
3.85915e+07	3.16655e+06	510.31	0.46	14.8827	1.0737	0.02	3
3.85915e+07	3.16655e+06	507.31	0.4756	15.2072	1.024	0.02	3
3.85915e+07	3.16655e+06	504.31	0.4797	14.9077	1	0.02	3
3.85915e+07	3.16655e+06	501.31	0.4649	14.2624	1.076	0.02	3
3.85915e+07	3.16655e+06	498.31	0.475	14.335	1.15	0.02	3
3.85915e+07	3.16655e+06	495.31	0.49	14.6795	1.3139	0.02	3
3.85915e+07	3.16655e+06	492.31	0.49	14.7452	1.3912	0.02	3
3.85915e+07	3.16655e+06	489.31	0.4657	14.5986	1.1297	0.02	3
3.85915e+07	3.16655e+06	486.31	0.3962	14.2702	0.877	0.02	3
3.85915e+07	3.16655e+06	483.31	0.3549	14.4496	0.8	0.02	3
3.85915e+07	3.16655e+06	477.31	0.4419	14.9717	1.031	0.02	3
3.85915e+07	3.16655e+06	474.31	0.4518	15.3072	0.9683	0.02	3
3.85915e+07	3.16655e+06	471.31	0.4583	15.2223	1.0448	0.02	3
3.85915e+07	3.16655e+06	468.31	0.4433	14.8533	1.0333	0.02	3
3.85915e+07	3.16655e+06	465.31	0.4149	13.9493	1.1	0.02	3
3.85915e+07	3.16655e+06	462.31	0.44	15.38	1.1	0.02	2.53
3.85916e+07	3.16651e+06	638.55	0.58	15.408	1.08	0.02	3
3.85916e+07	3.16651e+06	635.55	0.552	15.46	1.01	0.02	3
3.85916e+07	3.16651e+06	632.55	0.588	16.062	1.05	0.02	3
3.85916e+07	3.16651e+06	629.55	0.552	15.56	1.03	0.02	3
3.85916e+07	3.16651e+06	626.55	0.588	15.246	0.936	0.02	3
3.85916e+07	3.16651e+06	623.55	0.548	14.618	0.902	0.02	3
3.85916e+07	3.16651e+06	620.55	0.584	15.27	0.982	0.02	3
3.85916e+07	3.16651e+06	617.55	0.59	15.346	0.95	0.02	3
3.85916e+07	3.16651e+06	614.55	0.55	14.84	0.95	0.02	3
3.85916e+07	3.16651e+06	611.55	0.576	15.576	0.88	0.02	3
3.85916e+07	3.16651e+06	608.55	0.688	16.206	0.62	0.02	3
3.85916e+07	3.16651e+06	605.55	0.724	16.592	0.71	0.02	3
3.85916e+07	3.16651e+06	602.55	0.732	16.492	0.764	0.02	3
3.85916e+07	3.16651e+06	599.55	0.7	15.066	0.776	0.02	3
3.85916e+07	3.16651e+06	596.55	0.7	13.822	0.6	0.02	3
3.85916e+07	3.16651e+06	593.55	0.688	14.552	0.6	0.02	3
3.85916e+07	3.16651e+06	590.55	0.646	14.72	0.61	0.02	3
3.85916e+07	3.16651e+06	587.55	0.656	14.644	0.636	0.02	3
3.85916e+07	3.16651e+06	584.55	0.608	14.394	0.604	0.02	3
3.85916e+07	3.16651e+06	581.55	0.636	14.59	0.68	0.02	3
3.85916e+07	3.16651e+06	578.55	0.614	14.488	0.61	0.02	3
3.85916e+07	3.16651e+06	575.55	0.606	14.422	0.64	0.02	3
3.85916e+07	3.16651e+06	572.55	0.668	14.54	0.6	0.02	3
3.85916e+07	3.16651e+06	569.55	0.654	14.694	0.6	0.02	3
3.85916e+07	3.16651e+06	566.55	0.632	14.722	0.6	0.02	3
3.85916e+07	3.16651e+06	563.55	0.638	14.312	0.61	0.02	3
3.85916e+07	3.16651e+06	560.55	0.63	14.452	0.644	0.02	3
3.85916e+07	3.16651e+06	557.55	0.6	14.694	0.626	0.02	3
3.85916e+07	3.16651e+06	554.55	0.498	14.786	0.65	0.02	3
3.85916e+07	3.16651e+06	551.55	0.574	14.504	0.64	0.02	3
3.85916e+07	3.16651e+06	548.55	0.584	14.252	0.59	0.02	3
3.85916e+07	3.16651e+06	545.55	0.572	14.66	0.56	0.02	3
3.85916e+07	3.16651e+06	542.55	0.626	13.884	0.6	0.02	3
3.85916e+07	3.16651e+06	539.55	0.638	15.13	0.61	0.02	3
3.85916e+07	3.16651e+06	536.55	0.604	14.718	0.65	0.02	3
3.85916e+07	3.16651e+06	533.55	0.65	15.172	0.64	0.02	3
3.85916e+07	3.16651e+06	530.55	0.602	15.13	0.59	0.02	3
3.85916e+07	3.16651e+06	527.55	0.578	14.762	0.57	0.02	3
3.85916e+07	3.16651e+06	524.55	0.624	15.262	0.676	0.02	3
3.85916e+07	3.16651e+06	521.55	0.68	14.852	0.774	0.02	3
3.85916e+07	3.16651e+06	518.55	0.674	14.906	0.76	0.02	3
3.85916e+07	3.16651e+06	515.55	0.632	15.62	0.77	0.02	3
3.85916e+07	3.16646e+06	598.26	0.636	17.284	0.852	0.024	3
3.85916e+07	3.16646e+06	595.26	0.694	17.684	0.85	0.026	3
3.85916e+07	3.16646e+06	592.26	0.668	17.03	1	0.024	3
3.85916e+07	3.16646e+06	589.26	0.596	16.734	0.92	0.026	3
3.85916e+07	3.16646e+06	586.26	0.56	16.472	0.86	0.02	3
3.85916e+07	3.16646e+06	583.26	0.54	16.368	0.93	0.02	3
3.85916e+07	3.16646e+06	580.26	0.53	16.23	0.94	0.02	3
3.85916e+07	3.16646e+06	577.26	0.54	15.304	1	0.02	3
3.85916e+07	3.16646e+06	574.26	0.55	15.024	1.032	0.02	3
3.85916e+07	3.16646e+06	571.26	0.434	15.248	1.208	0.0413	3
3.85916e+07	3.16646e+06	568.26	0.28	14.7227	1.3093	0.0493	3
3.85916e+07	3.16646e+06	565.26	0.2853	14.82	1.3	0.0453	3
3.85916e+07	3.16646e+06	562.26	0.3167	14.67	1.3	0.05	3
3.85916e+07	3.16646e+06	559.26	0.308	14.6	1.3	0.0447	3
3.85916e+07	3.16646e+06	556.26	0.4133	15.4853	1.1667	0.0293	3
3.85916e+07	3.16646e+06	553.26	0.5353	16.26	0.9967	0.02	3
3.85916e+07	3.16646e+06	550.26	0.6573	16.66	0.9233	0.02	3
3.85916e+07	3.16646e+06	547.26	0.7227	16.85	1.0067	0.02	3
3.85916e+07	3.16646e+06	544.26	0.6847	16.3313	1.0573	0.02	3
3.85916e+07	3.16646e+06	541.26	0.68	16.0546	1.0349	0.02	2.78
3.85916e+07	3.16655e+06	621.32	0.5286	16.1984	0.65	0.02	3
3.85916e+07	3.16655e+06	618.32	0.5062	15.494	0.6614	0.02	3
3.85916e+07	3.16655e+06	615.32	0.4772	15.566	0.7256	0.02	3
3.85916e+07	3.16655e+06	612.32	0.4514	15.5814	0.743	0.02	3
3.85916e+07	3.16655e+06	609.32	0.489	15.7086	0.669	0.02	3
3.85916e+07	3.16655e+06	606.32	0.5124	15.1824	0.681	0.02	3
3.85916e+07	3.16655e+06	603.32	0.4962	14.8714	0.65	0.02	3
3.85916e+07	3.16655e+06	600.32	0.4976	15.1788	0.65	0.02	3
3.85916e+07	3.16655e+06	597.32	0.5404	15.7488	0.65	0.02	3
3.85916e+07	3.16655e+06	594.32	0.5786	15.91	0.669	0.02	3
3.85916e+07	3.16655e+06	591.32	0.541	15.91	0.662	0.02	3
3.85916e+07	3.16655e+06	588.32	0.5214	15.8378	0.6304	0.02	3
3.85916e+07	3.16655e+06	585.32	0.5666	15.8416	0.7066	0.02	3
3.85916e+07	3.16655e+06	582.32	0.5758	16.0894	0.731	0.02	3
3.85916e+07	3.16655e+06	579.32	0.5352	16.2232	0.7	0.02	3
3.85916e+07	3.16655e+06	576.32	0.5638	16.1542	0.719	0.0238	3
3.85916e+07	3.16655e+06	573.32	0.5232	16.332	0.768	0.0264	3
3.85916e+07	3.16655e+06	570.32	0.3932	16.7148	0.818	0.0236	3
3.85916e+07	3.16655e+06	567.32	0.3568	16.6024	0.814	0.0264	3
3.85916e+07	3.16655e+06	564.32	0.4517	17.3143	0.7617	0.02	3
3.85916e+07	3.16655e+06	561.32	0.4807	16.093	0.7767	0.02	3
3.85916e+07	3.16655e+06	558.32	0.443	15.6413	0.7047	0.02	3
3.85916e+07	3.16655e+06	555.32	0.434	16.423	0.7153	0.02	3
3.85916e+07	3.16655e+06	552.32	0.4938	16.1378	0.7115	0.0223	3
3.85916e+07	3.16655e+06	549.32	0.5354	16.0622	0.7385	0.0277	3
3.85916e+07	3.16655e+06	546.32	0.5039	15.9883	0.7	0.02	3
3.85916e+07	3.16655e+06	543.32	0.4523	15.4651	0.7046	0.02	3
3.85916e+07	3.16655e+06	540.32	0.4761	15.7569	0.7499	0.02	3
3.85916e+07	3.16655e+06	537.32	0.5369	15.6282	0.827	0.02	3
3.85916e+07	3.16655e+06	534.32	0.5439	15.212	0.7385	0.02	3
3.85916e+07	3.16655e+06	531.32	0.4946	15.5798	0.6885	0.02	3
3.85916e+07	3.16655e+06	528.32	0.5077	15.7664	0.6795	0.02	3
3.85916e+07	3.16655e+06	525.32	0.4819	15.7041	0.7619	0.02	3
3.85916e+07	3.16655e+06	522.32	0.4427	15.4709	0.7	0.02	3
3.85916e+07	3.16655e+06	519.32	0.5132	15.0096	0.7113	0.02	3
3.85916e+07	3.16655e+06	516.32	0.49	15.4157	0.7387	0.02	3
3.85916e+07	3.16655e+06	513.32	0.5081	15.2209	0.7113	0.0223	3
3.85916e+07	3.16655e+06	510.32	0.5383	15.7133	0.7387	0.0277	3
3.85916e+07	3.16655e+06	507.32	0.4368	15.4883	0.7113	0.02	3
3.85916e+07	3.16655e+06	504.32	0.4827	15.3211	0.7613	0.02	3
3.85916e+07	3.16655e+06	501.32	0.5305	14.9115	0.8	0.02	3
3.85916e+07	3.16655e+06	498.32	0.4323	14.3201	0.8	0.02	3
3.85916e+07	3.16655e+06	495.32	0.4468	14.8479	0.8	0.02	3
3.85916e+07	3.16655e+06	492.32	0.4677	15.012	0.7887	0.02	3
3.85916e+07	3.16655e+06	489.32	0.4577	14.4085	0.7273	0.02	3
3.85916e+07	3.16655e+06	486.32	0.4409	15.0611	0.6568	0.02	3
3.85916e+07	3.16655e+06	483.32	0.4055	14.7852	0.6732	0.02	3
3.85916e+07	3.16655e+06	480.32	0.3968	14.6048	0.65	0.02	3
3.85916e+07	3.16655e+06	477.32	0.4268	14.8305	0.65	0.02	3
3.85916e+07	3.16655e+06	474.32	0.4455	14.73	0.65	0.02	3
3.85911e+07	3.16631e+06	487.38	0.48	15.45	0.85	0.02	2
3.85911e+07	3.16631e+06	460.38	0.28	15.13	0.9	0.03	0.9
3.85911e+07	3.16631e+06	439.38	0.3	14.62	1.1	0.05	1
3.85911e+07	3.16624e+06	482.6	0.31	18.86	1.35	0.03	0.3
3.85911e+07	3.16624e+06	461.6	0.32	17.94	1.35	0.03	0.3
3.85911e+07	3.16636e+06	399.44	0.3	14.26	0.82	0.02	1.8
3.85913e+07	3.16649e+06	537.16	0.55	14.69	1.05	0.02	1.9
3.85913e+07	3.16649e+06	399.16	0.56	16.46	0.88	0.02	1.8
3.85913e+07	3.16645e+06	511.49	0.62	16.12	0.75	0.02	1.9
3.85913e+07	3.16645e+06	502.49	0.68	15.04	0.6	0.02	0.94
3.85913e+07	3.16652e+06	561.23	0.64	15.07	1.05	0.02	2.05
3.85913e+07	3.16652e+06	477.23	0.51	15.21	0.95	0.02	2.1
3.85915e+07	3.16652e+06	607.87	0.59	16.15	0.85	0.02	0.2
3.85915e+07	3.16652e+06	544.87	0.51	15.08	0.85	0.02	0.4
3.85915e+07	3.1665e+06	588.08	0.61	15.45	0.65	0.02	2.1
3.85915e+07	3.1665e+06	546.08	0.5	15.08	0.92	0.02	0.5
3.85915e+07	3.16649e+06	601.62	0.6	16.11	0.25	0.02	0.5
3.85915e+07	3.16649e+06	487.62	0.6	16.71	0.8	0.02	0.3
3.85915e+07	3.16646e+06	538.61	0.62	15.36	0.85	0.02	0.4
3.85915e+07	3.16646e+06	529.61	0.51	17.3	1.2	0.02	0.8
3.85915e+07	3.16655e+06	480.31	0.3922	14.8661	0.9005	0.02	1.89
3.85916e+07	3.16651e+06	512.55	0.56	19.02	0.65	0.02	2.2
3.85916e+07	3.16646e+06	616.26	0.94	17.01	0.6	0.02	2.1
3.85916e+07	3.16646e+06	613.26	0.94	17.01	0.6	0.02	0.9
3.85916e+07	3.16646e+06	601.26	0.6	16.78	0.92	0.02	1.2
3.85916e+07	3.16655e+06	624.32	0.54	16.7	0.65	0.02	1.14
3.85916e+07	3.16655e+06	471.32	0.43	14.73	0.65	0.02	1.94
