# Supplementary material for: Evaluation method of ore grade estimation effectiveness
Source: PLoS One. 2024 Sep 12;19(9):e0309696. doi: 10.1371/journal.pone.0309696 (PMC11392407; doi:10.1371/journal.pone.0309696)
Supplement: S1 File — (ZIP) [file pone.0309696.s001.zip › Date/Change_IDW_cod2.m]

clear;
clc;
[a1,a2,a3,a4,a5,a6,a7]=textread('10-10-10-Block.txt','%n%n%n%n%n%n%n','headerlines',0);   
[b1,b2,b3,b4,b5,b6,b7,b8]=textread('C-Samples.txt','%n%n%n%n%n%n%n%n','headerlines',0);    
[cb1,cb2,cb3,cb4,cb5,cb6,cb7,cb8]=textread('C-Samples.txt','%n%n%n%n%n%n%n%n','headerlines',0);    % 
cb4(:,1)=b6;
cb5(:,1)=0;
cb6(:,1)=0;
cb7(:,1)=0;
cb8(:,1)=0;
cb66(:,1)=cb6;
cb77(:,1)=cb7;
cb88(:,1)=cb8;
cb666(:,1)=cb6;
cb777(:,1)=cb7;
cb888(:,1)=cb8;
STAT_Grade=zeros(5, 6);% 
for uu=3:3:15;       % 
    dis_search=800;  % 
    w=2;             % 
    jm=uu;           % 
    n=length(a1);    % 
    m=length(b1);    % 
    num2=0;
    num5=0;
    c=[0,0];
%%%%%%%%%%%%%%%%%%

 for i1=1:n       % 
    num=0;
    for j1=1:m   %
        A=[a1(i1,1) a2(i1,1) a3(i1,1)];
        B=[b2(j1,1) b1(j1,1) b3(j1,1)];       
         dis(j1,1)=pdist2(A,B,'Euclidean');
        if dis(j1,1)<=dis_search %
            num=num+1; 
            dis_1(num,1)=dis(j1,1);  %
            dis_2(num,1)=j1;  %
            c(num,:)=[dis_1(num,1) dis_2(num,1)];  %
        end
    end    
         c_2=sortrows(c,1);      % 
         dis_11=(c_2(:,1));      % 
         dis_22=(c_2(:,2));      % 
        if 3<=num %     
        fz=0; % 
        fm=0; %   
        wm=0; %  
        for h=1:jm
            cb6(dis_22(h,1),1)=cb6(dis_22(h,1),1)+1;%
            cb7(dis_22(h,1),1)= cb7(dis_22(h,1),1)+1/dis_11(h,1)^(w/2);% 
            wm=1/dis_11(h,1)^(w/2)+wm;  %
            fz=b6(dis_22(h,1),1)/dis_11(h,1)^(w/2)+fz;%
            fm=1/dis_11(h,1)^(w/2)+fm;%  
         end
        a4(i1,1)=fz/fm;% 
        for h2=1:jm
            cb8(dis_22(h2,1),1)= cb8(dis_22(h2,1),1)+(1/dis_11(h2,1)^(w/2))/wm;% 
        end
        num2=num2+1;
        dis_3(num2,1)=i1; % 
        end
 end
%%%%%%%%%%%%%%%%%%
MIN_IDW=min(a4(:,1));  %
MAX_IDW=max(a4(:,1));  %
MEAN_IDW=mean(a4(:,1)); %
STD_IDW=std(a4(:,1));   %
KURT_IDW=kurtosis(a4(:,1));%
SKEW_IDW=skewness(a4(:,1)); %
STAT_IDW_Grade(jm/3,:)=[MIN_IDW MAX_IDW MEAN_IDW STD_IDW KURT_IDW SKEW_IDW]; %
%%%%%%%%%%%%%%%%%%
c7=[0,0];
 for k1=1:m       % 
    num4=0;
    for d1=1:m   % 
        CB=[cb1(k1,1) cb2(k1,1) cb3(k1,1)];
        B=[b1(d1,1) b2(d1,1) b3(d1,1)]; 
         dis0(d1,1)=pdist2(CB,B,'Euclidean');
        if dis0(d1,1)<=dis_search % 
            num4=num4+1; 
            dis_7(num4,1)=dis0(d1,1);  %
            dis_8(num4,1)=d1;  %
            c7(num4,:)=[dis_7(num4,1) dis_8(num4,1)];  %
        end
    end    
         c_8=sortrows(c7,1);      %     
         dis_77=(c_8(:,1));       %   
         dis_88=(c_8(:,2));       % 
        if 3<=num4 %        
        fz77=0; % 
        fm77=0; %    
        for h88=2:jm+1
            fz77=b6(dis_88(h88,1),1)/dis_77(h88,1)^(w/2)+fz77;% 
            fm77=1/dis_77(h88,1)^(w/2)+fm77;%  
         end
        cb5(k1,1)=fz77/fm77;% 
        num5=num5+1;
        dis_9(num5,1)=k1; % 
        end
 end
 %%%%%%%%%%%%%%%%%%
MIN_CB5=min(cb5(:,1));  %
MAX_CB5=max(cb5(:,1));  %
MEAN_CB5=mean(cb5(:,1)); %
STD_CB5=std(cb5(:,1));   %
KURT_CB5=kurtosis(cb5(:,1));%
SKEW_CB5=skewness(cb5(:,1)); %
STAT_CB5_Grade(jm/3,:)=[MIN_CB5 MAX_CB5 MEAN_CB5 STD_CB5 KURT_CB5 SKEW_CB5]; %
 
%%%%%%%%%%%%%%%%%%%%%%%
MEAN_CB6=mean(cb6(:,1));  %
STD_CB6=std(cb6(:,1));  %
MEAN_CB7=mean(cb7(:,1));  %
STD_CB7=std(cb7(:,1));  %
MEAN_CB8=mean(cb8(:,1));  %
STD_CB8=std(cb8(:,1));  %
cb66(:,1)=(cb6(:,1)-MEAN_CB6)./STD_CB6;%
cb77(:,1)=(cb7(:,1)-MEAN_CB7)./STD_CB7;%
cb88(:,1)=(cb8(:,1)-MEAN_CB8)./STD_CB8;%
cb66=(cb66-min(cb66)).*0.4/(max(cb66)-min(cb66)); % 
cb77=(cb77-min(cb77)).*0.4/(max(cb77)-min(cb77)); % 
cb88=(cb88-min(cb88)).*0.4/(max(cb88)-min(cb88)); % 
cb666=cb4.*cb66;  %
cb777=cb4.*cb77;
cb888=cb4.*cb88;
MIN_CB666=min(cb666(:,1));  %
MAX_CB666=max(cb666(:,1));  %
MEAN_CB666=mean(cb666(:,1)); %
STD_CB666=std(cb666(:,1));   %
KURT_CB666=kurtosis(cb666(:,1));%
SKEW_CB666=skewness(cb666(:,1)); %
STAT_CB666_Grade(jm/3,:)=[MIN_CB666 MAX_CB666 MEAN_CB666 STD_CB666 KURT_CB666 SKEW_CB666]; %½«Í³¼Æ½á¹û´æ´¢ÆðÀ´

MIN_CB777=min(cb777(:,1));  %
MAX_CB777=max(cb777(:,1));  %
MEAN_CB777=mean(cb777(:,1)); %
STD_CB777=std(cb777(:,1));   %
KURT_CB777=kurtosis(cb777(:,1));%
SKEW_CB777=skewness(cb777(:,1)); 
STAT_CB777_Grade(jm/3,:)=[MIN_CB777 MAX_CB777 MEAN_CB777 STD_CB777 KURT_CB777 SKEW_CB777]; %

MIN_CB888=min(cb888(:,1));  %
MAX_CB888=max(cb888(:,1));  %
MEAN_CB888=mean(cb888(:,1)); %
STD_CB888=std(cb888(:,1));   %
KURT_CB888=kurtosis(cb888(:,1));%
SKEW_CB888=skewness(cb888(:,1)); %
STAT_CB888_Grade(jm/3,:)=[MIN_CB888 MAX_CB888 MEAN_CB888 STD_CB888 KURT_CB888 SKEW_CB888]; %

%%%%%%%%%%%%%
a=[a1,a2,a3,a4,a5,a6,a7];
[r,c]=size(a);
filename1 = ['Primary_Sample_Fe_P' num2str(jm) '.txt'];
fid=fopen(filename1,'w');
 for ii=1:r
    for jj=1:c
        fprintf(fid,'%5f\t',a(ii,jj));
        if rem(ii,r)==0 & rem(jj,c)==0
        fprintf(fid,'\r\n');
        end
    end
    fprintf(fid,'\r\n');
 end
fclose(fid);
%%%%%%%%%%%%%
cb=[cb1,cb2,cb3,b6,cb5,cb6,cb7,cb8,cb666,cb777,cb888];
[rr,cc]=size(cb);
filename2 =[ 'Cross_Validation_Fe_P' num2str(jm) '.txt'];
fid=fopen(filename2,'w');
 for kk=1:rr
    for dd=1:cc
        fprintf(fid,'%5f\t',cb(kk,dd));
        if rem(kk,rr)==0 & rem(dd,cc)==0
        fprintf(fid,'\r\n');
        end
    end
    fprintf(fid,'\r\n');
 end
fclose(fid);
end;
