# Supplementary material for: Evaluation method of ore grade estimation effectiveness
Source: PLoS One. 2024 Sep 12;19(9):e0309696. doi: 10.1371/journal.pone.0309696 (PMC11392407; doi:10.1371/journal.pone.0309696)
Supplement: S1 File — (ZIP) [file pone.0309696.s001.zip › Date/Cross_Validation_Fe_P12.txt]

38590701.140000	3166121.210000	496.380000	1.150000	1.226748	1288.000000	23.193010	246.157283	1.229511	1.164842	1.317668
38590701.140000	3166121.210000	493.380000	1.250000	1.190911	1422.000000	25.454476	287.047116	1.358421	1.292082	1.483286
38590701.130000	3166121.210000	490.380000	1.250000	1.194138	1467.000000	25.683053	299.269960	1.365808	1.294705	1.498542
38590701.130000	3166121.210000	487.380000	1.200000	1.188024	1273.000000	21.694100	233.899912	1.280604	1.198976	1.360270
38590701.120000	3166121.210000	484.380000	1.100000	1.216993	1143.000000	18.020382	187.915526	1.155108	1.061965	1.196406
38590252.320000	3166333.760000	624.030000	0.913300	1.359990	0.000000	0.000000	0.000000	0.821970	0.730640	0.821970
38590252.310000	3166333.760000	621.030000	1.033300	1.409355	0.000000	0.000000	0.000000	0.929970	0.826640	0.929970
38590252.310000	3166333.760000	618.030000	1.800000	1.349961	0.000000	0.000000	0.000000	1.620000	1.440000	1.620000
38590252.300000	3166333.760000	615.030000	1.866700	1.432492	0.000000	0.000000	0.000000	1.680030	1.493360	1.680030
38590252.300000	3166333.760000	612.030000	1.950000	1.349425	0.000000	0.000000	0.000000	1.755000	1.560000	1.755000
38590252.290000	3166333.760000	609.030000	1.216700	1.389438	0.000000	0.000000	0.000000	1.095030	0.973360	1.095030
38590252.290000	3166333.760000	606.030000	0.983300	1.323531	0.000000	0.000000	0.000000	0.884970	0.786640	0.884970
38590252.280000	3166333.760000	603.030000	1.183300	1.232546	50.000000	0.105873	0.972606	1.072740	0.947790	1.066119
38590252.280000	3166333.760000	600.030000	0.916700	1.314343	50.000000	0.106020	0.973971	0.831049	0.734252	0.825922
38590252.270000	3166333.760000	597.030000	1.450000	1.209300	50.000000	0.106162	0.975285	1.314521	1.161413	1.306412
38590252.270000	3166333.760000	594.030000	1.336700	1.245472	100.000000	0.212605	2.017593	1.220584	1.071969	1.205723
38590252.260000	3166333.760000	591.030000	1.100000	1.270674	100.000000	0.212873	2.020164	1.004445	0.882150	0.992219
38590252.250000	3166333.760000	588.030000	1.100000	1.263798	100.000000	0.213135	2.022660	1.004445	0.882152	0.992222
38590252.250000	3166333.760000	585.030000	1.300000	1.219467	150.000000	0.320088	3.144685	1.195607	1.043820	1.174082
38591134.390000	3166307.960000	502.380000	1.100000	1.040582	273.000000	5.870953	27.782296	1.029435	0.939283	1.020516
38591134.380000	3166307.960000	499.380000	1.100000	1.049596	340.000000	7.444946	36.703021	1.039114	0.955177	1.030314
38591134.380000	3166307.960000	496.380000	1.083300	1.048214	687.000000	12.126126	57.730311	1.072702	0.987227	1.037418
38591134.370000	3166307.960000	493.380000	1.150000	0.983684	809.000000	16.449500	88.337150	1.157173	1.093653	1.136440
38591134.370000	3166307.960000	490.380000	0.850000	1.031836	843.000000	18.202060	94.589657	0.859097	0.822027	0.845284
38591134.310000	3166307.960000	457.380000	0.915000	1.016246	1088.000000	27.405802	122.940754	0.954231	0.962194	0.935827
38591134.300000	3166307.960000	454.380000	0.995000	1.030801	1174.000000	29.521965	134.934947	1.048899	1.065649	1.029564
38591134.300000	3166307.960000	451.380000	1.106000	1.041686	1053.000000	27.946574	124.360450	1.148337	1.168536	1.132742
38591134.290000	3166307.960000	448.380000	1.124000	1.063215	834.000000	26.084324	113.556286	1.134701	1.168339	1.139051
38591134.290000	3166307.960000	445.380000	1.150000	1.062305	912.000000	28.347634	143.625811	1.172728	1.219258	1.199929
38591134.280000	3166307.960000	442.380000	1.110000	1.070361	768.000000	24.221516	116.436662	1.110947	1.134806	1.128056
38591148.430000	3166242.880000	479.600000	1.335000	1.293696	2659.000000	36.771242	359.673013	1.667654	1.518630	1.680963
38591148.430000	3166242.880000	476.600000	1.215000	1.327749	2873.000000	42.379596	400.584297	1.551897	1.444676	1.579500
38591148.420000	3166242.880000	473.600000	1.350000	1.298450	2658.000000	40.486674	335.324585	1.686215	1.581738	1.667028
38591148.420000	3166242.880000	470.600000	1.355000	1.322268	2449.000000	40.315640	328.031481	1.655271	1.585468	1.663334
38591148.410000	3166242.880000	467.600000	1.395000	1.320173	2529.000000	42.410624	355.140560	1.718790	1.659100	1.750198
38591148.410000	3166242.880000	464.600000	1.350000	1.332178	1950.000000	32.792555	228.398553	1.560699	1.486387	1.522888
38591142.500000	3166357.200000	501.440000	1.050000	0.928689	444.000000	13.694241	63.879683	1.006221	0.971995	1.011976
38591142.490000	3166357.200000	498.440000	0.991700	0.959886	454.000000	14.324009	66.105661	0.951654	0.923759	0.957991
38591142.490000	3166357.200000	495.440000	1.163300	0.878524	636.000000	19.055081	87.464290	1.144128	1.134125	1.148569
38591142.480000	3166357.200000	492.440000	0.783300	0.931239	768.000000	22.647195	108.817730	0.783969	0.789485	0.790083
38591142.480000	3166357.200000	489.440000	0.825000	0.873558	788.000000	23.438990	111.015574	0.827871	0.837510	0.833954
38591142.470000	3166357.200000	486.440000	0.808300	0.865728	944.000000	27.240490	128.994886	0.827672	0.848764	0.831584
38591142.470000	3166357.200000	483.440000	0.841700	0.851148	854.000000	24.803515	112.475342	0.851924	0.865007	0.852062
38591142.460000	3166357.200000	480.440000	0.808300	0.852526	930.000000	27.110593	120.559866	0.826186	0.847800	0.824776
38591142.460000	3166357.200000	477.440000	0.883300	0.826536	920.000000	26.426877	118.263714	0.901685	0.920922	0.899280
38591142.450000	3166357.200000	474.440000	0.816700	0.828173	740.000000	21.270690	79.460144	0.814394	0.812828	0.799830
38591142.450000	3166357.200000	471.440000	0.841700	0.816700	902.000000	26.103242	114.731320	0.857230	0.875049	0.853958
38591142.440000	3166357.200000	468.440000	0.825000	0.808915	826.000000	23.805252	102.688841	0.831988	0.840284	0.827095
38591142.440000	3166357.200000	465.440000	0.761700	0.813507	740.000000	22.102036	99.521946	0.759549	0.763902	0.761225
38591142.430000	3166357.200000	462.440000	0.791700	0.798616	819.000000	24.250025	107.586539	0.797678	0.809600	0.797582
38591142.420000	3166357.200000	459.440000	0.800000	0.796262	675.000000	20.660674	90.580831	0.790913	0.791728	0.792359
38591142.420000	3166357.200000	456.440000	0.758300	0.812304	815.000000	24.207166	107.055970	0.763628	0.775146	0.763532
38591142.410000	3166357.200000	453.440000	0.858300	0.789941	754.000000	22.358234	100.062923	0.857455	0.862800	0.858229
38591142.410000	3166357.200000	450.440000	0.771700	0.810644	767.000000	23.135833	103.138305	0.772257	0.781254	0.774006
38591142.400000	3166357.200000	447.440000	0.791700	0.806597	754.000000	22.681873	102.322772	0.790920	0.798203	0.793421
38591142.400000	3166357.200000	444.440000	0.758300	0.829847	692.000000	20.112711	74.789431	0.751379	0.746645	0.739100
38591142.390000	3166357.200000	441.440000	0.833300	0.833126	828.000000	24.563400	107.758866	0.840577	0.854537	0.839634
38591142.390000	3166357.200000	438.440000	0.933300	0.827198	735.000000	21.644972	95.286877	0.930052	0.932082	0.928772
38591142.380000	3166357.200000	435.440000	0.825000	0.861065	767.000000	22.563557	101.234682	0.825596	0.830880	0.825897
38591142.380000	3166357.200000	432.440000	0.800000	0.873785	939.000000	26.539607	115.948866	0.818647	0.834902	0.812624
38591142.370000	3166357.200000	429.440000	0.966700	0.846769	820.000000	23.574939	102.037417	0.974126	0.982565	0.968526
38591142.370000	3166357.200000	426.440000	0.916700	0.857706	879.000000	25.197556	112.145246	0.930845	0.945399	0.927684
38591142.360000	3166357.200000	423.440000	0.803300	0.873335	901.000000	25.331112	110.535444	0.818016	0.829434	0.811634
38591142.360000	3166357.200000	420.440000	0.893300	0.842923	805.000000	23.570934	104.586468	0.898403	0.907928	0.897261
38591142.350000	3166357.200000	417.440000	0.916700	0.824741	780.000000	22.704755	100.961225	0.918927	0.924422	0.917446
38591142.350000	3166357.200000	414.440000	0.816700	0.822922	689.000000	19.613849	78.691287	0.808924	0.800407	0.799203
38591142.340000	3166357.200000	411.440000	0.750000	0.809978	730.000000	21.258297	97.142925	0.746898	0.746359	0.747751
38591142.340000	3166357.200000	408.440000	0.750000	0.789414	587.000000	17.625496	81.447408	0.732814	0.721348	0.735996
38591142.330000	3166357.200000	405.440000	0.716700	0.788476	574.000000	17.418452	93.427929	0.699053	0.687958	0.711892
38591142.330000	3166357.200000	402.440000	0.720000	0.793520	506.000000	15.638642	73.789906	0.695842	0.679362	0.701051
38591297.460000	3166489.660000	534.160000	0.986700	0.889629	560.000000	15.022889	79.134753	0.960591	0.925432	0.965998
38591297.460000	3166489.660000	531.160000	1.013300	0.834036	694.000000	19.389404	100.298549	1.004318	0.990997	1.013454
38591297.450000	3166489.660000	528.160000	0.828300	0.820013	677.000000	19.723948	88.361695	0.819109	0.812613	0.818553
38591297.450000	3166489.660000	525.160000	0.636700	0.815699	720.000000	20.880176	89.470157	0.633230	0.631399	0.629913
38591297.440000	3166489.660000	522.160000	0.758300	0.762011	780.000000	22.688230	97.793747	0.760142	0.764573	0.756519
38591297.440000	3166489.660000	519.160000	0.755000	0.752742	717.000000	20.833835	85.389548	0.750588	0.748393	0.743875
38591297.430000	3166489.660000	516.160000	0.687300	0.742864	810.000000	23.588470	93.668240	0.691677	0.698665	0.682854
38591297.430000	3166489.660000	513.160000	0.692700	0.723300	753.000000	22.550601	87.491067	0.691927	0.697555	0.683947
38591297.420000	3166489.660000	510.160000	0.700000	0.712777	731.000000	21.678557	83.609221	0.697196	0.699303	0.688441
38591297.410000	3166489.660000	507.160000	0.731700	0.702232	755.000000	23.093316	88.993094	0.731075	0.740474	0.723551
38591297.410000	3166489.660000	504.160000	0.718300	0.707012	630.000000	19.077573	63.072656	0.705896	0.700434	0.691709
38591297.400000	3166489.660000	501.160000	0.698700	0.703572	655.000000	20.810534	81.917393	0.688928	0.692436	0.685982
38591297.400000	3166489.660000	498.160000	0.681300	0.702057	665.000000	21.067157	83.206555	0.672666	0.676797	0.669776
38591297.390000	3166489.660000	495.160000	0.700000	0.696726	593.000000	19.371520	74.910472	0.684511	0.684478	0.682361
38591297.390000	3166489.660000	492.160000	0.693300	0.698906	667.000000	21.440206	84.641653	0.684696	0.691092	0.682566
38591297.380000	3166489.660000	489.160000	0.663300	0.709837	549.000000	18.214963	71.929261	0.644790	0.641550	0.644611
38591297.380000	3166489.660000	486.160000	0.743300	0.692905	620.000000	20.532803	80.341544	0.729488	0.734742	0.728601
38591297.370000	3166489.660000	483.160000	0.700000	0.709991	590.000000	19.562141	78.768462	0.684235	0.685703	0.685057
38591297.370000	3166489.660000	480.160000	0.700000	0.713070	563.000000	18.766059	75.514343	0.681753	0.680587	0.682783
38591297.360000	3166489.660000	477.160000	0.706700	0.720791	676.000000	22.117849	88.737494	0.698765	0.708846	0.698649
38591297.360000	3166489.660000	474.160000	0.743300	0.720100	560.000000	18.225811	62.045632	0.723632	0.719000	0.715021
38591297.350000	3166489.660000	471.160000	0.693300	0.738861	657.000000	21.626360	89.288500	0.683786	0.692277	0.685783
38591297.350000	3166489.660000	468.160000	0.672700	0.764221	673.000000	22.014895	91.747327	0.664882	0.674107	0.667058
38591297.340000	3166489.660000	465.160000	0.817300	0.757558	672.000000	21.806430	89.107639	0.807694	0.817445	0.808291
38591297.340000	3166489.660000	462.160000	0.800000	0.789275	741.000000	23.806818	97.749811	0.797846	0.814832	0.798086
38591297.330000	3166489.660000	459.160000	0.806700	0.806686	622.000000	20.386933	84.198993	0.791922	0.796331	0.793854
38591297.330000	3166489.660000	456.160000	0.846000	0.815757	740.000000	23.811900	97.692563	0.843611	0.861725	0.843927
38591297.320000	3166489.660000	453.160000	0.824000	0.837609	668.000000	21.710483	90.960208	0.813883	0.823421	0.816442
38591297.320000	3166489.660000	450.160000	0.856700	0.846322	586.000000	19.489849	81.547211	0.836956	0.838634	0.840790
38591297.310000	3166489.660000	447.160000	0.893300	0.852699	683.000000	22.521461	93.177187	0.884091	0.899322	0.887084
38591297.300000	3166489.660000	444.160000	0.850000	0.868719	529.000000	17.610695	59.195893	0.824048	0.817412	0.815243
38591297.300000	3166489.660000	441.160000	0.859300	0.872813	561.000000	19.456335	77.167650	0.836675	0.840915	0.839583
38591297.290000	3166489.660000	438.160000	0.917300	0.868322	539.000000	18.911156	73.483013	0.890498	0.893083	0.892878
38591297.290000	3166489.660000	435.160000	0.893300	0.876168	506.000000	17.919273	68.342832	0.863328	0.861583	0.864932
38591297.280000	3166489.660000	432.160000	0.856700	0.884590	582.000000	20.351146	73.044152	0.836506	0.845407	0.833516
38591297.280000	3166489.660000	429.160000	0.897300	0.874330	457.000000	16.813136	59.224023	0.861420	0.856330	0.860634
38591297.270000	3166489.660000	426.160000	0.869300	0.878692	503.000000	18.473541	66.330601	0.839791	0.842858	0.839947
38591297.270000	3166489.660000	423.160000	0.823300	0.890978	487.000000	18.149779	63.035882	0.793622	0.795810	0.792792
38591297.260000	3166489.660000	420.160000	0.900000	0.881092	380.000000	14.969546	51.153440	0.854911	0.843675	0.855971
38591297.260000	3166489.660000	417.160000	0.900000	0.890656	409.000000	16.167967	55.689075	0.858339	0.853576	0.860047
38591297.250000	3166489.660000	414.160000	0.904700	0.895991	329.000000	13.134717	37.518617	0.853317	0.832843	0.848124
38591297.250000	3166489.660000	411.160000	0.927000	0.894355	310.000000	13.190180	43.976558	0.872037	0.853843	0.875007
38591297.240000	3166489.660000	408.160000	0.926700	0.890355	264.000000	11.499298	36.766060	0.866157	0.839183	0.868051
38591297.240000	3166489.660000	405.160000	0.861700	0.900921	233.000000	10.549754	36.864475	0.801896	0.772811	0.807250
38591297.230000	3166489.660000	402.160000	0.895300	0.886366	203.000000	9.078410	27.109095	0.829637	0.790852	0.830005
38591301.530000	3166449.930000	508.490000	0.781700	0.695828	800.000000	24.302934	144.620380	0.785652	0.799753	0.816415
38591301.520000	3166449.930000	505.490000	0.682000	0.702224	792.000000	23.976083	142.553484	0.684732	0.695704	0.710880
38591294.470000	3166521.190000	546.230000	0.950000	1.002108	365.000000	12.778089	49.274887	0.900535	0.871435	0.901743
38591294.460000	3166521.190000	543.230000	0.995000	0.989559	403.000000	14.587685	61.767646	0.948157	0.929242	0.956869
38591294.460000	3166521.190000	540.230000	0.928000	1.016870	444.000000	16.279618	65.961777	0.889308	0.881083	0.896323
38591294.450000	3166521.190000	537.230000	1.037000	0.997742	467.000000	17.081406	64.424896	0.996895	0.992205	1.000011
38591294.450000	3166521.190000	534.230000	1.005000	1.015166	415.000000	14.831185	47.393098	0.959270	0.940827	0.952061
38591294.440000	3166521.190000	531.230000	0.955000	1.040874	483.000000	17.294900	64.026991	0.920073	0.915618	0.920557
38591294.440000	3166521.190000	528.230000	1.103000	1.026211	457.000000	16.760818	60.076141	1.058894	1.052108	1.058867
38591294.430000	3166521.190000	525.230000	1.147000	1.023554	497.000000	17.291082	63.859620	1.107160	1.099661	1.105440
38591294.420000	3166521.190000	522.230000	0.970000	1.059129	510.000000	17.760230	65.405406	0.937964	0.934143	0.936351
38591294.420000	3166521.190000	519.230000	0.995000	1.058197	432.000000	15.565689	55.805464	0.951946	0.938175	0.950945
38591294.410000	3166521.190000	516.230000	1.090000	1.057500	494.000000	17.133383	63.189871	1.051710	1.043435	1.049776
38591294.410000	3166521.190000	513.230000	1.118000	1.071810	418.000000	15.079856	56.557174	1.067569	1.049164	1.069339
38591294.400000	3166521.190000	510.230000	1.057000	1.099364	453.000000	15.748529	59.097534	1.014179	0.998408	1.013675
38591294.400000	3166521.190000	507.230000	1.005000	1.121837	481.000000	16.888871	62.655329	0.967981	0.959811	0.967377
38591294.390000	3166521.190000	504.230000	1.090000	1.121922	406.000000	13.962785	43.664866	1.039114	1.011711	1.028525
38591294.390000	3166521.190000	501.230000	1.145000	1.148612	522.000000	17.692308	66.598822	1.108989	1.101960	1.106644
38591294.380000	3166521.190000	498.230000	1.213000	1.172854	523.000000	18.168831	66.014938	1.175009	1.172711	1.171659
38591294.380000	3166521.190000	495.230000	1.337000	1.171680	517.000000	17.438733	65.833860	1.294072	1.283631	1.291191
38591294.370000	3166521.190000	492.230000	1.405000	1.150088	616.000000	20.208084	80.272109	1.378155	1.384635	1.377118
38591294.370000	3166521.190000	489.230000	1.210000	1.145549	577.000000	19.294625	76.687229	1.180684	1.182315	1.181656
38591294.360000	3166521.190000	486.230000	1.006000	1.128770	609.000000	19.893038	80.694659	0.985854	0.988509	0.986460
38591294.360000	3166521.190000	483.230000	0.999000	1.079845	669.000000	21.362146	102.922418	0.986865	0.995103	1.001770
38591294.350000	3166521.190000	480.230000	0.950000	1.061122	657.000000	21.117017	106.707709	0.936963	0.944156	0.956224
38591310.410000	3166548.380000	569.630000	0.800000	0.964781	781.000000	14.487926	122.186858	0.802049	0.746396	0.817607
38591310.410000	3166548.380000	566.630000	1.168000	0.840041	970.000000	18.438688	144.065528	1.199980	1.132099	1.219223
38591310.400000	3166548.380000	563.630000	0.740000	0.951380	1066.000000	20.550617	173.382156	0.769590	0.731601	0.794116
38591310.400000	3166548.380000	560.630000	0.930000	0.883619	1040.000000	20.609998	141.946276	0.964012	0.919951	0.968817
38591310.390000	3166548.380000	557.630000	0.904000	0.901470	1137.000000	23.158685	157.121874	0.948577	0.915382	0.955431
38591310.390000	3166548.380000	554.630000	0.946000	0.888513	1131.000000	23.624257	131.087918	0.991902	0.961954	0.975228
38591310.380000	3166548.380000	551.630000	0.904000	0.887204	1210.000000	26.968604	157.446999	0.957243	0.946999	0.955724
38591310.380000	3166548.380000	548.630000	0.821300	0.896296	1121.000000	25.471761	142.874933	0.860073	0.849080	0.856342
38591310.370000	3166548.380000	545.630000	0.898700	0.863009	1296.000000	29.848310	163.453233	0.961780	0.965204	0.955511
38591310.370000	3166548.380000	542.630000	0.950000	0.840815	1182.000000	28.898849	151.027145	1.002459	1.012020	0.998267
38591310.360000	3166548.380000	539.630000	0.800000	0.848401	1072.000000	26.596422	134.223848	0.832620	0.835319	0.827222
38591310.350000	3166548.380000	536.630000	0.842500	0.805704	1223.000000	30.494584	153.094647	0.893559	0.909843	0.887044
38591310.350000	3166548.380000	533.630000	0.789300	0.793735	934.000000	25.017441	125.850448	0.807180	0.812706	0.809559
38591310.340000	3166548.380000	530.630000	0.777000	0.769299	932.000000	25.562502	129.462273	0.794397	0.803929	0.799745
38591310.340000	3166548.380000	527.630000	0.727300	0.758039	917.000000	25.280406	126.875016	0.742152	0.750623	0.746712
38591310.330000	3166548.380000	524.630000	0.677700	0.745664	782.000000	21.492206	87.697084	0.679524	0.675865	0.669276
38591310.330000	3166548.380000	521.630000	0.628000	0.748440	953.000000	26.413347	127.647082	0.643793	0.654670	0.645245
38591310.320000	3166548.380000	518.630000	0.686000	0.752370	768.000000	21.959369	105.340539	0.686586	0.687085	0.689558
38591310.320000	3166548.380000	515.630000	0.778700	0.760257	809.000000	23.187297	111.741023	0.783557	0.788709	0.787716
38591310.310000	3166548.380000	512.630000	0.813000	0.780458	860.000000	24.699910	114.271261	0.823516	0.834739	0.824467
38591310.310000	3166548.380000	509.630000	0.866900	0.783099	687.000000	20.461318	93.709315	0.858419	0.856350	0.861328
38591310.300000	3166548.380000	506.630000	0.832200	0.799979	815.000000	23.911312	108.474059	0.838047	0.848428	0.839120
38591310.300000	3166548.380000	503.630000	0.830000	0.801230	711.000000	21.237231	94.587840	0.824496	0.825811	0.825393
38591310.290000	3166548.380000	500.630000	0.819500	0.801406	708.000000	21.557422	97.230460	0.813743	0.817772	0.817114
38591310.290000	3166548.380000	497.630000	0.812000	0.792828	697.000000	21.352104	95.335539	0.805122	0.808758	0.808100
38591310.280000	3166548.380000	494.630000	0.731300	0.799150	601.000000	18.309969	66.953005	0.715887	0.707958	0.707061
38591310.280000	3166548.380000	491.630000	0.736700	0.793270	751.000000	22.943888	100.598143	0.735684	0.744523	0.737033
38591310.270000	3166548.380000	488.630000	0.817800	0.779842	612.000000	19.337801	84.511436	0.801745	0.799413	0.805033
38591310.270000	3166548.380000	485.630000	0.815000	0.787619	657.000000	20.746830	90.934534	0.803816	0.807217	0.807504
38591310.260000	3166548.380000	482.630000	0.767000	0.803400	704.000000	22.213800	93.807637	0.761208	0.770004	0.762146
38591310.260000	3166548.380000	479.630000	0.806700	0.797024	588.000000	19.115614	79.595288	0.788320	0.786917	0.790146
38591310.250000	3166548.380000	476.630000	0.780800	0.805671	702.000000	22.392118	91.887059	0.774699	0.785137	0.774361
38591310.240000	3166548.380000	473.630000	0.716000	0.831696	619.000000	20.049424	79.500540	0.702601	0.704579	0.701239
38591310.240000	3166548.380000	470.630000	0.797000	0.843976	633.000000	20.656359	83.788471	0.783551	0.788727	0.783982
38591310.230000	3166548.380000	467.630000	0.931000	0.851117	632.000000	20.552617	83.126197	0.915167	0.920450	0.915178
38591310.230000	3166548.380000	464.630000	0.985000	0.861000	582.000000	18.324045	63.210767	0.961782	0.953687	0.948672
38591310.220000	3166548.380000	461.630000	0.950000	0.867669	737.000000	23.001099	96.508131	0.946944	0.960587	0.946549
38591310.220000	3166548.380000	458.630000	0.907000	0.855842	632.000000	19.850487	85.422385	0.891576	0.890876	0.893665
38591310.210000	3166548.380000	455.630000	0.814000	0.857318	739.000000	22.488493	97.741877	0.811595	0.819241	0.812046
38591310.210000	3166548.380000	452.630000	0.836500	0.833733	831.000000	24.958891	111.113977	0.844135	0.860856	0.845661
38591310.200000	3166548.380000	449.630000	0.787000	0.830066	715.000000	21.649950	97.923019	0.782194	0.786009	0.785253
38591310.200000	3166548.380000	446.630000	0.750000	0.823827	874.000000	25.923980	116.278039	0.761080	0.778482	0.762081
38591310.190000	3166548.380000	443.630000	0.757300	0.819016	798.000000	23.767620	108.848354	0.760930	0.771068	0.763881
38591310.190000	3166548.380000	440.630000	0.808000	0.821243	817.000000	24.433628	112.996230	0.813889	0.827630	0.818368
38591310.180000	3166548.380000	437.630000	0.888700	0.816330	811.000000	24.337867	112.780509	0.894477	0.909509	0.899912
38591310.180000	3166548.380000	434.630000	0.850000	0.833561	701.000000	20.884723	78.329501	0.843247	0.842959	0.831483
38591310.170000	3166548.380000	431.630000	0.850000	0.828751	859.000000	25.757777	114.568670	0.860883	0.880982	0.862241
38591310.170000	3166548.380000	428.630000	0.835300	0.824449	770.000000	23.326412	99.808448	0.836232	0.847103	0.835018
38591310.160000	3166548.380000	425.630000	0.794200	0.834944	753.000000	23.151557	102.073686	0.793313	0.804148	0.795729
38591310.160000	3166548.380000	422.630000	0.850000	0.825080	791.000000	24.558147	103.533102	0.853293	0.871622	0.852875
38591310.150000	3166548.380000	419.630000	0.850000	0.825311	648.000000	20.906795	86.143630	0.837331	0.843131	0.838115
38591310.150000	3166548.380000	416.630000	0.840700	0.814864	702.000000	22.708141	94.598576	0.834131	0.847808	0.836043
38591310.140000	3166548.380000	413.630000	0.782000	0.813299	588.000000	19.752598	76.532570	0.764183	0.767395	0.763561
38591310.130000	3166548.380000	410.630000	0.726000	0.824406	536.000000	18.819615	76.094819	0.704501	0.706223	0.708564
38591310.130000	3166548.380000	407.630000	0.850000	0.802317	460.000000	16.488764	63.861765	0.816346	0.808658	0.819203
38591310.120000	3166548.380000	404.630000	0.841700	0.811339	332.000000	12.039382	38.691703	0.794227	0.766383	0.790049
38591310.120000	3166548.380000	401.630000	0.800000	0.818615	357.000000	13.177204	46.870299	0.757505	0.736771	0.757442
38591310.110000	3166548.380000	398.630000	0.803100	0.815678	228.000000	9.229361	32.343111	0.746836	0.710521	0.748727
38591310.110000	3166548.380000	395.630000	0.820000	0.811638	174.000000	7.006076	25.838368	0.756737	0.708737	0.759157
38591474.630000	3166515.060000	604.870000	0.836700	0.705452	541.000000	18.984120	79.211524	0.812473	0.815171	0.819210
38591474.630000	3166515.060000	601.870000	0.650000	0.732532	634.000000	22.156866	98.303717	0.639117	0.652206	0.648804
38591474.620000	3166515.060000	598.870000	0.653300	0.719102	562.000000	20.101293	76.790543	0.636185	0.643190	0.638064
38591474.620000	3166515.060000	595.870000	0.701300	0.708334	628.000000	21.246445	82.955187	0.689005	0.697819	0.689262
38591474.610000	3166515.060000	592.870000	0.718700	0.706702	635.000000	20.833343	83.069867	0.706761	0.712408	0.706445
38591474.610000	3166515.060000	589.870000	0.696700	0.708853	550.000000	19.155818	69.072174	0.677350	0.679872	0.675082
38591474.600000	3166515.060000	586.870000	0.656700	0.721075	627.000000	20.916626	77.812800	0.645101	0.651453	0.642055
38591474.600000	3166515.060000	583.870000	0.746700	0.704378	572.000000	18.201152	66.155956	0.728118	0.722120	0.721357
38591474.590000	3166515.060000	580.870000	0.700000	0.726300	556.000000	19.380968	70.951678	0.681110	0.684539	0.679594
38591474.590000	3166515.060000	577.870000	0.703300	0.746212	643.000000	21.257766	76.941292	0.692356	0.699883	0.687004
38591474.580000	3166515.060000	574.870000	0.750000	0.758896	561.000000	18.506068	62.198792	0.730253	0.727411	0.721581
38591474.580000	3166515.060000	571.870000	0.753300	0.785639	592.000000	19.861813	73.127063	0.736533	0.739986	0.732976
38591474.570000	3166515.060000	568.870000	0.848300	0.784672	602.000000	20.054174	72.313367	0.830532	0.834805	0.824724
38591474.560000	3166515.060000	565.870000	0.797300	0.815333	634.000000	20.800165	77.833332	0.783951	0.790077	0.779536
38591474.560000	3166515.060000	562.870000	0.731000	0.862624	649.000000	20.818098	79.691095	0.720201	0.724498	0.716069
38591474.550000	3166515.060000	559.870000	1.046700	0.816308	709.000000	22.974200	91.486855	1.039484	1.058106	1.037650
38591474.550000	3166515.060000	556.870000	0.946700	0.850374	736.000000	23.469600	95.567820	0.943530	0.961322	0.942372
38591474.540000	3166515.060000	553.870000	0.833300	0.855676	674.000000	20.845358	79.358286	0.823725	0.826096	0.816003
38591474.540000	3166515.060000	550.870000	0.800000	0.853162	841.000000	26.428307	135.840383	0.808352	0.834084	0.828514
38591474.530000	3166515.060000	547.870000	0.850000	0.840777	837.000000	26.505400	138.338532	0.858427	0.886816	0.882416
38591450.570000	3166501.440000	606.080000	0.450000	0.493151	244.000000	12.706142	33.541216	0.419419	0.412488	0.420072
38591450.570000	3166501.440000	603.080000	0.406700	0.504271	277.000000	13.929502	39.190164	0.380824	0.377364	0.381945
38591450.560000	3166501.440000	600.080000	0.465800	0.510448	287.000000	14.542321	39.245568	0.436775	0.434822	0.437474
38591450.560000	3166501.440000	597.080000	0.597300	0.498395	316.000000	14.737754	39.724477	0.562356	0.558648	0.561263
38591450.550000	3166501.440000	594.080000	0.457900	0.550962	333.000000	14.213306	42.890821	0.432134	0.426064	0.431721
38591450.550000	3166501.440000	591.080000	0.524800	0.586941	326.000000	14.002186	42.998676	0.494787	0.487296	0.494853
38591450.530000	3166501.440000	582.080000	0.700000	0.655427	373.000000	14.065294	48.287720	0.664288	0.650381	0.663752
38591450.530000	3166501.440000	579.080000	0.662500	0.659080	381.000000	14.185123	49.566563	0.629397	0.616268	0.629040
38591450.520000	3166501.440000	576.080000	0.650000	0.669662	367.000000	13.038563	47.301788	0.616326	0.597799	0.615701
38591450.510000	3166501.440000	573.080000	0.650000	0.665214	350.000000	12.473309	45.737810	0.614875	0.594426	0.614686
38591450.510000	3166501.440000	570.080000	0.650000	0.675214	390.000000	13.613699	50.614074	0.618290	0.601231	0.617851
38591450.500000	3166501.440000	567.080000	0.650000	0.681443	383.000000	13.341733	49.656523	0.617692	0.599608	0.617230
38591450.500000	3166501.440000	564.080000	0.660000	0.697004	339.000000	11.461509	36.949555	0.623381	0.597441	0.618351
38591450.490000	3166501.440000	561.080000	0.670000	0.722625	426.000000	14.473734	56.204130	0.640481	0.625020	0.640602
38591450.490000	3166501.440000	558.080000	0.683300	0.761450	416.000000	14.403197	54.920479	0.652298	0.636984	0.652442
38591450.480000	3166501.440000	555.080000	0.816700	0.769008	416.000000	14.154231	55.124698	0.779646	0.759476	0.779985
38591450.480000	3166501.440000	552.080000	0.850000	0.782350	489.000000	16.414352	72.122342	0.819583	0.808078	0.826215
38591450.470000	3166501.440000	549.080000	0.740000	0.837731	486.000000	16.637362	74.606033	0.713228	0.705018	0.721128
38591452.930000	3166486.920000	604.620000	0.250000	0.467764	232.000000	12.211630	35.318556	0.232617	0.228025	0.233817
38591452.890000	3166486.920000	583.620000	1.000000	0.688428	269.000000	12.751226	35.630612	0.935325	0.917053	0.935579
38591452.890000	3166486.920000	580.620000	0.700000	0.799189	251.000000	11.984426	32.607703	0.653073	0.637010	0.652792
38591452.880000	3166486.920000	577.620000	0.800000	0.747809	220.000000	10.572241	29.823534	0.743112	0.717640	0.743824
38591452.880000	3166486.920000	574.620000	0.750000	0.764663	171.000000	8.119516	18.884482	0.691842	0.655901	0.689143
38591452.870000	3166486.920000	571.620000	0.780000	0.752296	187.000000	9.037172	25.044732	0.721154	0.688708	0.721506
38591452.870000	3166486.920000	568.620000	0.600000	0.811893	182.000000	8.777496	24.557605	0.554340	0.528345	0.554713
38591452.860000	3166486.920000	565.620000	0.850000	0.768727	176.000000	8.367885	23.748701	0.784645	0.745293	0.785157
38591452.850000	3166486.920000	562.620000	0.800000	0.826523	182.000000	8.598470	24.000832	0.739120	0.703145	0.739173
38591452.850000	3166486.920000	559.620000	0.950000	0.818761	178.000000	8.452254	23.546510	0.877206	0.833710	0.877337
38591452.840000	3166486.920000	556.620000	0.920000	0.852429	188.000000	8.838158	24.842560	0.850713	0.810641	0.850822
38591452.840000	3166486.920000	553.620000	0.900000	0.863669	187.000000	8.505000	23.841769	0.832101	0.790266	0.831426
38591452.830000	3166486.920000	550.620000	0.850000	0.870372	222.000000	9.914259	27.934073	0.789780	0.757359	0.788709
38591452.830000	3166486.920000	547.620000	0.800000	0.882555	219.000000	9.860139	27.621690	0.743007	0.712411	0.742065
38591452.820000	3166486.920000	544.620000	0.866700	0.883494	210.000000	9.084927	22.098354	0.803931	0.765640	0.799155
38591452.820000	3166486.920000	541.620000	0.933300	0.881913	267.000000	11.284549	33.182810	0.872694	0.843320	0.870894
38591452.810000	3166486.920000	538.620000	0.950000	0.882372	282.000000	11.628651	34.520589	0.890181	0.861411	0.887747
38591452.810000	3166486.920000	535.620000	0.883300	0.876070	302.000000	11.834925	36.189391	0.830000	0.802603	0.826889
38591452.800000	3166486.920000	532.620000	0.883300	0.860478	346.000000	13.192591	42.285643	0.835104	0.813612	0.832266
38591452.800000	3166486.920000	529.620000	0.933300	0.843379	376.000000	13.881199	46.838934	0.886053	0.865567	0.883621
38591452.790000	3166486.920000	526.620000	0.836700	0.844051	430.000000	15.062183	52.173804	0.800276	0.785048	0.796620
38591452.790000	3166486.920000	523.620000	0.726700	0.838409	415.000000	14.151859	52.016396	0.693633	0.675766	0.691775
38591452.780000	3166486.920000	520.620000	0.700000	0.822777	574.000000	17.948328	67.825130	0.682764	0.675333	0.677408
38591452.780000	3166486.920000	517.620000	0.700000	0.830383	576.000000	17.918765	68.817722	0.682948	0.675143	0.678102
38591452.770000	3166486.920000	514.620000	0.718300	0.894594	486.000000	14.715529	50.919662	0.692313	0.671671	0.682992
38591452.770000	3166486.920000	511.620000	1.193400	0.844081	624.000000	18.869467	76.958043	1.171851	1.161437	1.165768
38591452.760000	3166486.920000	508.620000	1.017400	0.904933	569.000000	17.454370	71.506701	0.991681	0.976935	0.988305
38591452.760000	3166486.920000	505.620000	0.916700	0.893692	566.000000	17.448584	72.743641	0.893166	0.880191	0.891617
38591452.750000	3166486.920000	502.620000	0.750000	0.913324	628.000000	19.225992	82.792491	0.736852	0.732367	0.737004
38591452.740000	3166486.920000	499.620000	0.816700	0.920317	549.000000	17.509571	73.634140	0.793910	0.784631	0.795079
38591452.740000	3166486.920000	496.620000	1.138300	0.874723	545.000000	17.244428	73.591995	1.105937	1.090832	1.108118
38591452.730000	3166486.920000	493.620000	1.033300	0.896093	530.000000	16.366842	81.796483	1.001887	0.981887	1.014367
38591452.730000	3166486.920000	490.620000	0.800000	0.917741	483.000000	15.497204	79.590626	0.770742	0.753808	0.783580
38591455.570000	3166464.660000	589.610000	0.900000	0.775979	415.000000	16.384396	64.734573	0.859048	0.855364	0.868176
38591455.560000	3166464.660000	586.610000	0.900000	0.777294	513.000000	18.717770	72.989869	0.870630	0.874642	0.875595
38591455.560000	3166464.660000	583.610000	0.750000	0.783646	567.000000	20.392116	89.239036	0.730844	0.740396	0.741832
38591455.550000	3166464.660000	580.610000	0.680000	0.769420	575.000000	20.322746	78.503423	0.663346	0.670859	0.665304
38591455.550000	3166464.660000	577.610000	0.800000	0.732333	619.000000	21.584638	85.729139	0.785030	0.798513	0.788483
38591455.540000	3166464.660000	574.610000	0.750000	0.731494	606.000000	19.873175	68.591084	0.734685	0.736823	0.726368
38591455.540000	3166464.660000	571.610000	0.700000	0.721259	694.000000	22.561133	91.495186	0.693795	0.704974	0.693953
38591455.530000	3166464.660000	568.610000	0.650000	0.711667	628.000000	20.558935	81.658927	0.638605	0.642672	0.638001
38591455.530000	3166464.660000	565.610000	0.700000	0.683367	747.000000	23.161511	96.416164	0.698667	0.708832	0.697393
38591455.520000	3166464.660000	562.610000	0.600000	0.710714	780.000000	23.684433	101.094185	0.601458	0.610450	0.600568
38591455.520000	3166464.660000	559.610000	0.700000	0.702551	726.000000	22.293140	92.067370	0.696737	0.703252	0.694353
38591455.510000	3166464.660000	556.610000	0.750000	0.706633	803.000000	24.081671	103.734091	0.754087	0.765798	0.752687
38591455.500000	3166464.660000	553.610000	0.690000	0.728742	745.000000	22.578850	97.874176	0.688505	0.695015	0.688435
38591455.500000	3166464.660000	550.610000	0.700000	0.750000	703.000000	21.931642	95.477461	0.694622	0.700929	0.696737
38591455.490000	3166464.660000	547.610000	0.750000	0.779898	697.000000	21.770548	93.091557	0.743647	0.749886	0.744717
38591455.490000	3166464.660000	544.610000	0.800000	0.799036	613.000000	18.736427	69.556803	0.784399	0.777597	0.775564
38591455.480000	3166464.660000	541.610000	0.850000	0.820811	679.000000	21.380302	88.890076	0.840791	0.846826	0.840446
38591455.470000	3166464.660000	535.610000	0.750000	0.923357	566.000000	18.595625	89.258496	0.730745	0.728027	0.741846
38591455.470000	3166464.660000	532.610000	1.095000	0.895580	547.000000	17.607728	78.933231	1.064156	1.052990	1.071806
38591456.890000	3166550.170000	612.310000	1.600000	1.755745	598.000000	16.800918	80.991047	1.565647	1.526765	1.569397
38591456.880000	3166550.170000	609.310000	2.088000	1.627460	603.000000	17.449370	82.281440	2.044540	2.004858	2.050753
38591456.880000	3166550.170000	606.310000	1.793300	1.705591	937.000000	23.566218	120.767461	1.834630	1.822588	1.830226
38591456.870000	3166550.170000	603.310000	1.618700	1.734681	1018.000000	24.742921	145.829706	1.673224	1.662621	1.692540
38591456.870000	3166550.170000	600.310000	2.169300	1.566131	1233.000000	28.555472	169.494343	2.303617	2.304083	2.319518
38591456.860000	3166550.170000	597.310000	1.730700	1.581331	1553.000000	33.503420	212.522427	1.910588	1.916842	1.924906
38591456.860000	3166550.170000	594.310000	1.274700	1.551524	1445.000000	29.591473	162.062180	1.389113	1.366022	1.353509
38591456.850000	3166550.170000	591.310000	1.297600	1.432518	1893.000000	37.318093	258.109008	1.490408	1.482600	1.502274
38591456.850000	3166550.170000	588.310000	1.237100	1.376178	1875.000000	35.914806	254.781618	1.417994	1.397538	1.428121
38591456.840000	3166550.170000	585.310000	1.300000	1.317502	2000.000000	36.573945	269.003941	1.511431	1.476461	1.519195
38591456.840000	3166550.170000	582.310000	1.300000	1.285635	2245.000000	40.296548	300.780062	1.553257	1.520886	1.560444
38591456.830000	3166550.170000	579.310000	1.251300	1.240665	2047.000000	36.702713	268.487279	1.462534	1.422630	1.461638
38591456.830000	3166550.170000	576.310000	1.141300	1.219518	2280.000000	39.920702	306.177809	1.368886	1.331283	1.376101
38591456.820000	3166550.170000	573.310000	1.100000	1.208560	2065.000000	36.315002	280.895204	1.288293	1.246699	1.298534
38591456.810000	3166550.170000	570.310000	1.164300	1.205463	1951.000000	34.977890	268.368052	1.346169	1.305283	1.359875
38591456.810000	3166550.170000	567.310000	1.168200	1.237517	2133.000000	37.998571	290.479514	1.378599	1.342048	1.390223
38591456.800000	3166550.170000	564.310000	1.253000	1.251619	1753.000000	31.424439	195.413140	1.416145	1.363851	1.372196
38591456.800000	3166550.170000	561.310000	1.362300	1.242830	2040.000000	37.555326	276.857624	1.591020	1.559491	1.602683
38591456.790000	3166550.170000	558.310000	1.215000	1.274949	1795.000000	33.602651	246.229288	1.379899	1.346784	1.392232
38591456.790000	3166550.170000	555.310000	1.100000	1.333180	1828.000000	34.727943	249.703384	1.254058	1.230673	1.264273
38591456.780000	3166550.170000	552.310000	1.531700	1.287429	1984.000000	37.994716	262.199202	1.777597	1.759589	1.779555
38591456.780000	3166550.170000	549.310000	1.554700	1.311548	1565.000000	31.202161	211.491338	1.718745	1.689070	1.727556
38591456.770000	3166550.170000	546.310000	1.400000	1.312951	1889.000000	37.606778	251.107877	1.607288	1.603309	1.611038
38591456.770000	3166550.170000	543.310000	1.251700	1.288072	1673.000000	34.100611	223.409686	1.401526	1.393186	1.405764
38591456.760000	3166550.170000	540.310000	1.100000	1.284419	1548.000000	32.866930	210.323211	1.213611	1.211881	1.221018
38591456.760000	3166550.170000	537.310000	1.211300	1.255246	1680.000000	35.863202	225.809078	1.357404	1.367818	1.363294
38591456.750000	3166550.170000	534.310000	1.300000	1.241884	1384.000000	29.930462	152.757646	1.406271	1.397180	1.368295
38591456.750000	3166550.170000	531.310000	1.192000	1.247912	1610.000000	35.748122	215.497554	1.324818	1.344765	1.329298
38591456.740000	3166550.170000	528.310000	1.154000	1.240935	1431.000000	32.543035	194.087541	1.255458	1.267942	1.262250
38591456.740000	3166550.170000	525.310000	1.264800	1.217977	1462.000000	33.720441	196.688009	1.381148	1.403353	1.386728
38591456.730000	3166550.170000	522.310000	1.309200	1.214810	1581.000000	36.670822	207.374126	1.450092	1.488075	1.449378
38591456.730000	3166550.170000	519.310000	1.326800	1.200905	1262.000000	30.354621	170.594296	1.414005	1.431150	1.420134
38591456.720000	3166550.170000	516.310000	1.243300	1.184718	1497.000000	35.775952	198.666160	1.363385	1.402957	1.365611
38591456.720000	3166550.170000	513.310000	1.123500	1.168527	1323.000000	32.218312	177.696162	1.206342	1.231082	1.210500
38591456.710000	3166550.170000	510.310000	1.073700	1.147923	1217.000000	30.589852	167.289967	1.137925	1.160463	1.145687
38591456.700000	3166550.170000	507.310000	1.024000	1.136848	1297.000000	32.680979	176.242116	1.096009	1.126403	1.101809
38591456.700000	3166550.170000	504.310000	1.000000	1.130328	1058.000000	26.837040	117.584659	1.038936	1.046357	1.017413
38591456.690000	3166550.170000	501.310000	1.076000	1.118859	1206.000000	31.266247	162.616345	1.138808	1.169629	1.143120
38591456.690000	3166550.170000	498.310000	1.150000	1.129199	1047.000000	27.737063	143.119586	1.193116	1.212812	1.199347
38591456.680000	3166550.170000	495.310000	1.313900	1.118294	1184.000000	30.805744	152.333339	1.386799	1.422676	1.382369
38591456.680000	3166550.170000	492.310000	1.391200	1.083447	1252.000000	32.970677	156.498182	1.480810	1.534024	1.469483
38591456.670000	3166550.170000	489.310000	1.129700	1.076298	1004.000000	27.318895	127.568413	1.165675	1.187067	1.160634
38591456.670000	3166550.170000	486.310000	0.877000	1.050980	1236.000000	33.274035	155.861989	0.931647	0.969477	0.925792
38591456.660000	3166550.170000	483.310000	0.800000	1.027215	1094.000000	30.327325	137.388246	0.834931	0.862718	0.829750
38591456.650000	3166550.170000	477.310000	1.031000	0.998095	1018.000000	29.227404	135.420072	1.065728	1.101417	1.067314
38591456.650000	3166550.170000	474.310000	0.968300	1.032981	819.000000	23.780476	94.920542	0.975612	0.986019	0.963247
38591456.640000	3166550.170000	471.310000	1.044800	1.027041	842.000000	25.280044	115.264692	1.055845	1.078301	1.060573
38591456.640000	3166550.170000	468.310000	1.033300	1.049947	786.000000	23.793571	123.395357	1.036624	1.052332	1.057288
38591456.630000	3166550.170000	465.310000	1.100000	1.046465	689.000000	21.213247	114.102498	1.089527	1.094205	1.115330
38591456.630000	3166550.170000	462.310000	1.100000	1.052815	627.000000	18.910292	92.436301	1.080571	1.070951	1.091532
38591600.710000	3166513.290000	638.550000	1.080000	0.966371	0.000000	0.000000	0.000000	0.972000	0.864000	0.972000
38591600.700000	3166513.290000	635.550000	1.010000	0.993137	17.000000	0.406765	1.339341	0.911255	0.811771	0.910351
38591600.700000	3166513.290000	632.550000	1.050000	0.971107	34.000000	0.843766	3.187950	0.949688	0.848133	0.948342
38591600.690000	3166513.290000	629.550000	1.030000	0.957834	34.000000	0.871578	3.269170	0.931599	0.832241	0.930362
38591600.690000	3166513.290000	626.550000	0.936000	0.954991	107.000000	2.892202	10.309314	0.855552	0.773651	0.852035
38591600.680000	3166513.290000	623.550000	0.902000	0.946362	126.000000	3.506279	16.374347	0.826725	0.750632	0.826548
38591600.680000	3166513.290000	620.550000	0.982000	0.918469	187.000000	5.482464	22.983489	0.907915	0.835022	0.906337
38591600.670000	3166513.290000	617.550000	0.950000	0.905537	251.000000	7.853773	33.035832	0.886313	0.828491	0.886338
38591600.670000	3166513.290000	614.550000	0.950000	0.863170	300.000000	9.691586	33.428625	0.892426	0.844518	0.886711
38591600.660000	3166513.290000	611.550000	0.880000	0.812320	444.000000	15.252348	62.464323	0.843309	0.827211	0.846888
38591600.660000	3166513.290000	608.550000	0.620000	0.811408	444.000000	16.052768	62.496642	0.594150	0.587363	0.596691
38591600.650000	3166513.290000	605.550000	0.710000	0.753245	520.000000	17.875792	70.619407	0.687483	0.684508	0.689067
38591600.650000	3166513.290000	602.550000	0.764000	0.726708	575.000000	19.697573	76.289805	0.745289	0.749346	0.745800
38591600.640000	3166513.290000	599.550000	0.776000	0.691932	512.000000	18.652707	68.195477	0.750575	0.753672	0.751243
38591600.630000	3166513.290000	596.550000	0.600000	0.691769	605.000000	20.766250	78.553768	0.587669	0.594377	0.587064
38591600.630000	3166513.290000	593.550000	0.600000	0.656905	544.000000	18.691834	71.999480	0.582863	0.582952	0.583137
38591600.620000	3166513.290000	590.550000	0.610000	0.640850	558.000000	19.969844	75.731994	0.593699	0.599824	0.595129
38591600.620000	3166513.290000	587.550000	0.636000	0.633156	538.000000	19.292520	73.536187	0.617333	0.621436	0.619101
38591600.610000	3166513.290000	584.550000	0.604000	0.641197	475.000000	16.263036	52.205956	0.581276	0.573371	0.575086
38591600.610000	3166513.290000	581.550000	0.680000	0.617619	598.000000	20.742852	78.010208	0.665400	0.673482	0.664970
38591600.600000	3166513.290000	578.550000	0.610000	0.629762	495.000000	18.123902	66.408239	0.588652	0.589487	0.589450
38591600.600000	3166513.290000	575.550000	0.640000	0.615912	533.000000	18.496093	70.976779	0.620796	0.620665	0.621359
38591600.590000	3166513.290000	572.550000	0.600000	0.622327	589.000000	20.259475	76.781261	0.586408	0.591586	0.586002
38591600.590000	3166513.290000	569.550000	0.600000	0.618973	495.000000	18.222658	66.486166	0.579002	0.580368	0.579834
38591600.580000	3166513.290000	566.550000	0.600000	0.618776	593.000000	20.465752	77.324433	0.586724	0.592722	0.586327
38591600.580000	3166513.290000	563.550000	0.610000	0.620476	540.000000	18.566465	71.603462	0.592257	0.591966	0.592614
38591600.570000	3166513.290000	560.550000	0.644000	0.615000	553.000000	19.843972	75.326904	0.626367	0.632513	0.628040
38591600.570000	3166513.290000	557.550000	0.626000	0.623265	535.000000	19.178090	73.308463	0.607380	0.611007	0.609224
38591600.560000	3166513.290000	554.550000	0.650000	0.617007	477.000000	16.318102	52.368474	0.625716	0.617367	0.618990
38591600.560000	3166513.290000	551.550000	0.640000	0.614150	605.000000	20.892675	78.591687	0.626847	0.634745	0.626225
38591600.550000	3166513.290000	548.550000	0.590000	0.614048	509.000000	18.403536	67.568721	0.570437	0.571674	0.570807
38591600.550000	3166513.290000	545.550000	0.560000	0.613939	617.000000	20.404999	76.960530	0.549374	0.552895	0.547035
38591600.540000	3166513.290000	542.550000	0.600000	0.609361	698.000000	22.813815	85.135885	0.594997	0.605655	0.591007
38591600.540000	3166513.290000	539.550000	0.610000	0.621299	636.000000	21.489680	78.483083	0.599947	0.608335	0.596805
38591600.530000	3166513.290000	536.550000	0.650000	0.623667	771.000000	24.760473	94.332228	0.650811	0.667742	0.646227
38591600.520000	3166513.290000	533.550000	0.640000	0.631395	764.000000	24.160128	93.914879	0.640210	0.653942	0.636018
38591600.520000	3166513.290000	530.550000	0.590000	0.642245	739.000000	24.141044	95.291152	0.588257	0.602749	0.587140
38591600.510000	3166513.290000	527.550000	0.570000	0.659453	761.000000	24.765349	99.537643	0.569963	0.585584	0.569654
38591600.510000	3166513.290000	524.550000	0.676000	0.664366	631.000000	20.221422	72.301451	0.664415	0.666284	0.657204
38591600.500000	3166513.290000	521.550000	0.774000	0.671829	701.000000	23.143314	95.631568	0.767851	0.783636	0.770511
38591600.500000	3166513.290000	518.550000	0.760000	0.691854	631.000000	21.749749	96.533893	0.746976	0.759739	0.757259
38591600.490000	3166513.290000	515.550000	0.770000	0.680347	559.000000	19.019886	89.008214	0.749524	0.750440	0.761436
38591598.820000	3166458.990000	598.260000	0.852000	0.896268	665.000000	21.540359	94.958510	0.841203	0.850070	0.847587
38591598.810000	3166458.990000	595.260000	0.850000	0.912222	786.000000	24.363655	106.297249	0.852735	0.870104	0.855221
38591598.800000	3166458.990000	592.260000	1.000000	0.910007	905.000000	27.411541	124.877079	1.018844	1.051631	1.024695
38591598.800000	3166458.990000	589.260000	0.920000	0.954890	864.000000	26.334512	118.760540	0.932383	0.958405	0.937100
38591598.790000	3166458.990000	586.260000	0.860000	0.971496	1049.000000	31.013012	140.355681	0.892469	0.932835	0.894530
38591598.790000	3166458.990000	583.260000	0.930000	0.970223	986.000000	28.915793	131.490903	0.957418	0.990859	0.959108
38591598.780000	3166458.990000	580.260000	0.940000	1.010475	924.000000	26.973556	122.107290	0.960059	0.984754	0.960613
38591598.780000	3166458.990000	577.260000	1.000000	1.048456	1053.000000	30.601330	137.517561	1.038280	1.080912	1.037317
38591598.770000	3166458.990000	574.260000	1.032000	1.106347	1016.000000	28.123377	104.532853	1.066490	1.092027	1.036521
38591598.770000	3166458.990000	571.260000	1.208000	1.126583	1142.000000	32.364663	144.295566	1.268360	1.325296	1.261255
38591598.760000	3166458.990000	568.260000	1.309300	1.153040	1113.000000	31.802732	139.344035	1.369736	1.429678	1.360547
38591598.760000	3166458.990000	565.260000	1.300000	1.181800	1120.000000	31.718880	143.406624	1.361202	1.418523	1.356157
38591598.750000	3166458.990000	562.260000	1.300000	1.182847	1137.000000	32.352832	145.805520	1.364104	1.426088	1.359271
38591598.750000	3166458.990000	559.260000	1.300000	1.157130	950.000000	27.627592	123.835843	1.332180	1.369699	1.330752
38591598.740000	3166458.990000	556.260000	1.166700	1.134561	1139.000000	32.789169	152.351339	1.224537	1.284532	1.227519
38591598.740000	3166458.990000	553.260000	0.996700	1.113987	1039.000000	30.434143	139.613668	1.033021	1.075816	1.035980
38591598.730000	3166458.990000	550.260000	0.923300	1.095939	896.000000	26.635166	124.852197	0.939608	0.964391	0.946078
38591598.730000	3166458.990000	547.260000	1.006700	1.070154	980.000000	29.371942	154.818838	1.035586	1.076794	1.061659
38591598.720000	3166458.990000	544.260000	1.057300	1.065091	818.000000	24.597613	120.470518	1.065145	1.084578	1.078758
38591598.720000	3166458.990000	541.260000	1.034900	1.082505	781.000000	23.602383	121.006828	1.037550	1.052145	1.056457
38591600.620000	3166550.670000	621.320000	0.650000	0.673055	124.000000	3.622911	11.332702	0.595584	0.541617	0.592356
38591600.620000	3166550.670000	618.320000	0.661400	0.681143	164.000000	5.009037	17.607763	0.609504	0.559532	0.606889
38591600.610000	3166550.670000	615.320000	0.725600	0.677083	323.000000	9.338130	34.126504	0.683817	0.642680	0.677766
38591600.610000	3166550.670000	612.320000	0.743000	0.674625	527.000000	15.426214	71.684268	0.720120	0.699615	0.721884
38591600.600000	3166550.670000	609.320000	0.669000	0.684576	542.000000	16.494322	74.471671	0.649716	0.636496	0.651849
38591600.600000	3166550.670000	606.320000	0.681000	0.669884	936.000000	23.487167	117.482729	0.696605	0.691628	0.692789
38591600.590000	3166550.670000	603.320000	0.650000	0.671944	1002.000000	24.717365	139.737867	0.670529	0.667484	0.675697
38591600.590000	3166550.670000	600.320000	0.650000	0.669495	1263.000000	28.942810	166.946425	0.692807	0.692697	0.693357
38591600.580000	3166550.670000	597.320000	0.650000	0.671109	1609.000000	33.449179	214.731342	0.722341	0.719586	0.724372
38591600.580000	3166550.670000	594.320000	0.669000	0.668340	1537.000000	29.700351	173.822121	0.737130	0.717597	0.718217
38591600.570000	3166550.670000	591.320000	0.662000	0.672456	2081.000000	38.833497	294.493426	0.776709	0.765591	0.790470
38591600.560000	3166550.670000	588.320000	0.630400	0.692711	2034.000000	36.578757	291.279967	0.735743	0.715998	0.750715
38591600.560000	3166550.670000	585.320000	0.706600	0.693299	2268.000000	38.993444	318.259042	0.846389	0.818207	0.860494
38591600.550000	3166550.670000	582.320000	0.731000	0.705673	2514.000000	43.122185	343.612395	0.899231	0.874167	0.908714
38591600.550000	3166550.670000	579.320000	0.700000	0.727148	2136.000000	36.827387	291.153671	0.826349	0.796646	0.833510
38591600.540000	3166550.670000	576.320000	0.719000	0.737568	2576.000000	43.574185	346.918362	0.890323	0.862800	0.896170
38591600.540000	3166550.670000	573.320000	0.768000	0.746727	2296.000000	39.489231	312.600828	0.922760	0.892801	0.930927
38591600.530000	3166550.670000	570.320000	0.818000	0.751334	2152.000000	38.476979	297.019501	0.967367	0.943325	0.978808
38591600.530000	3166550.670000	567.320000	0.814000	0.757100	2320.000000	41.280322	317.258122	0.980595	0.959660	0.990471
38591600.520000	3166550.670000	564.320000	0.761700	0.761287	1894.000000	33.893434	211.477856	0.874980	0.846350	0.846378
38591600.520000	3166550.670000	561.320000	0.776700	0.741920	2211.000000	40.643691	299.875132	0.924543	0.911146	0.931603
38591600.510000	3166550.670000	558.320000	0.704700	0.747946	1934.000000	36.467195	265.194023	0.813204	0.799665	0.820840
38591600.510000	3166550.670000	555.320000	0.715300	0.738795	1957.000000	37.141464	268.552324	0.827597	0.816121	0.835585
38591600.500000	3166550.670000	552.320000	0.711500	0.737844	2131.000000	40.733389	282.700792	0.839458	0.835246	0.841198
38591600.500000	3166550.670000	549.320000	0.738500	0.726061	1679.000000	33.639305	228.043191	0.827479	0.818849	0.832814
38591600.490000	3166550.670000	546.320000	0.700000	0.731008	2001.000000	39.467439	269.019323	0.813940	0.813611	0.818039
38591600.490000	3166550.670000	543.320000	0.704600	0.734736	1769.000000	35.663844	240.262748	0.797822	0.794356	0.803182
38591600.480000	3166550.670000	540.320000	0.749900	0.735474	1641.000000	34.655722	226.662137	0.836510	0.838486	0.844636
38591600.480000	3166550.670000	537.320000	0.827000	0.722439	1755.000000	36.933831	240.205837	0.934896	0.941989	0.942660
38591600.470000	3166550.670000	534.320000	0.738500	0.734835	1419.000000	30.124930	158.580841	0.802264	0.795024	0.781591
38591600.470000	3166550.670000	531.320000	0.688500	0.730428	1648.000000	36.045510	223.148942	0.768652	0.778617	0.773064
38591600.460000	3166550.670000	528.320000	0.679500	0.730108	1437.000000	32.290243	196.851223	0.739776	0.745015	0.745115
38591600.450000	3166550.670000	525.320000	0.761900	0.712261	1430.000000	32.519483	196.664905	0.828785	0.836963	0.835330
38591600.450000	3166550.670000	522.320000	0.700000	0.730148	1548.000000	35.486316	205.034812	0.772298	0.788029	0.773315
38591600.440000	3166550.670000	519.320000	0.711300	0.728390	1228.000000	29.644262	166.111742	0.754875	0.762604	0.758153
38591600.440000	3166550.670000	516.320000	0.738700	0.723946	1434.000000	34.207970	192.793384	0.803936	0.822927	0.807039
38591600.430000	3166550.670000	513.320000	0.711300	0.736787	1275.000000	31.190906	171.538723	0.759265	0.772703	0.762008
38591600.430000	3166550.670000	510.320000	0.738700	0.736418	1177.000000	30.200507	161.406656	0.779006	0.795752	0.783887
38591600.420000	3166550.670000	507.320000	0.711300	0.753534	1228.000000	31.483053	167.349204	0.754875	0.774610	0.759032
38591600.420000	3166550.670000	504.320000	0.761300	0.751045	1107.000000	28.206131	117.892459	0.795841	0.806160	0.774791
38591600.410000	3166550.670000	501.320000	0.800000	0.754201	1240.000000	32.751216	159.656164	0.850269	0.880518	0.847539
38591600.410000	3166550.670000	498.320000	0.800000	0.757502	1074.000000	29.213864	139.316673	0.832830	0.854541	0.831291
38591600.400000	3166550.670000	495.320000	0.800000	0.750163	1115.000000	30.685675	145.285456	0.837137	0.865349	0.836059
38591600.400000	3166550.670000	492.320000	0.788700	0.735368	1084.000000	30.316002	139.172676	0.822102	0.850450	0.819435
38591600.390000	3166550.670000	489.320000	0.727300	0.721852	852.000000	25.169332	112.323500	0.735944	0.749881	0.736144
38591600.390000	3166550.670000	486.320000	0.656800	0.714529	976.000000	28.674529	131.636691	0.675301	0.698326	0.677453
38591600.380000	3166550.670000	483.320000	0.673200	0.693270	847.000000	25.629116	114.446934	0.680759	0.696943	0.682813
38591600.380000	3166550.670000	480.320000	0.650000	0.689507	693.000000	22.296107	99.596507	0.644153	0.653037	0.649643
38591600.370000	3166550.670000	477.320000	0.650000	0.682650	686.000000	22.181611	105.966802	0.643555	0.652354	0.653778
38591600.370000	3166550.670000	474.320000	0.650000	0.680239	513.000000	16.905103	70.263413	0.628789	0.620870	0.630605
38591134.360000	3166307.960000	487.380000	0.850000	1.004897	1342.000000	24.136670	132.559591	0.914796	0.868333	0.877511
38591134.310000	3166307.960000	460.380000	0.900000	1.012456	1462.000000	29.257751	144.834138	0.982791	0.961721	0.940161
38591134.280000	3166307.960000	439.380000	1.100000	1.060457	785.000000	22.944306	114.781743	1.103395	1.111685	1.116076
38591148.440000	3166242.880000	482.600000	1.350000	1.297179	3046.000000	37.230079	380.366472	1.755000	1.541380	1.727746
38591148.400000	3166242.880000	461.600000	1.350000	1.320915	1968.000000	33.057996	238.051937	1.563890	1.489676	1.535901
38591142.320000	3166357.200000	399.440000	0.820000	0.773394	387.000000	12.627392	59.778741	0.779673	0.751051	0.786947
38591297.470000	3166489.660000	537.160000	1.050000	0.877115	550.000000	14.560329	80.231213	1.020837	0.980343	1.029120
38591297.230000	3166489.660000	399.160000	0.880000	0.891936	128.000000	6.369947	19.026768	0.806792	0.755458	0.808719
38591301.530000	3166449.930000	511.490000	0.750000	0.719405	757.000000	22.732076	132.117812	0.749557	0.756506	0.773944
38591301.520000	3166449.930000	502.490000	0.600000	0.715271	660.000000	20.097196	100.495627	0.592003	0.590692	0.600209
38591294.490000	3166521.190000	561.230000	1.050000	0.951370	209.000000	5.166256	23.800488	0.973818	0.889796	0.969954
38591294.350000	3166521.190000	477.230000	0.950000	1.051614	686.000000	22.097476	113.443236	0.940581	0.952707	0.962614
38591474.640000	3166515.060000	607.870000	0.850000	0.705222	499.000000	18.430200	78.287304	0.820699	0.823807	0.831447
38591474.530000	3166515.060000	544.870000	0.850000	0.846958	829.000000	25.696842	142.163537	0.857534	0.880507	0.885663
38591450.540000	3166501.440000	588.080000	0.650000	0.586677	360.000000	14.513101	46.767696	0.615729	0.606597	0.615355
38591450.470000	3166501.440000	546.080000	0.920000	0.796340	524.000000	17.312006	82.288947	0.891307	0.882206	0.903595
38591452.920000	3166486.920000	601.620000	0.250000	0.474121	256.000000	13.269156	37.349380	0.233404	0.230452	0.234324
38591452.720000	3166486.920000	487.620000	0.800000	0.893128	438.000000	13.832935	73.042557	0.766014	0.741586	0.778349
38591455.480000	3166464.660000	538.610000	0.850000	0.848090	569.000000	18.709201	76.039966	0.828513	0.825984	0.829540
38591455.460000	3166464.660000	529.610000	1.200000	0.895860	457.000000	15.349016	70.454943	1.152016	1.129080	1.164423
38591456.660000	3166550.170000	480.310000	0.900500	1.008651	928.000000	26.640391	121.068201	0.920189	0.940619	0.919313
38591600.490000	3166513.290000	512.550000	0.650000	0.705677	481.000000	16.488094	66.830051	0.626057	0.618382	0.628376
38591598.850000	3166458.990000	616.260000	0.600000	0.785138	297.000000	8.778718	41.890043	0.563401	0.528352	0.565097
38591598.840000	3166458.990000	613.260000	0.600000	0.795185	306.000000	9.541963	44.360929	0.564110	0.532556	0.566578
38591598.820000	3166458.990000	601.260000	0.920000	0.867746	640.000000	20.532845	97.856194	0.905321	0.909407	0.917896
38591600.630000	3166550.670000	624.320000	0.650000	0.670777	54.000000	1.497546	4.173389	0.589609	0.528936	0.587709
38591600.360000	3166550.670000	471.320000	0.650000	0.683997	471.000000	15.934281	67.105123	0.625204	0.615077	0.628555
