# Supplementary material for: Evaluation method of ore grade estimation effectiveness
Source: PLoS One. 2024 Sep 12;19(9):e0309696. doi: 10.1371/journal.pone.0309696 (PMC11392407; doi:10.1371/journal.pone.0309696)
Supplement: S1 File — (ZIP) [file pone.0309696.s001.zip › Date/Cross_Validation_Fe_P15.txt]

38590701.140000	3166121.210000	496.380000	1.150000	1.225724	1666.000000	29.730364	295.308679	1.220829	1.143331	1.325965
38590701.140000	3166121.210000	493.380000	1.250000	1.189839	1800.000000	31.933077	335.859237	1.343235	1.260737	1.484694
38590701.130000	3166121.210000	490.380000	1.250000	1.192622	1845.000000	32.150685	347.678546	1.348691	1.262513	1.497352
38590701.130000	3166121.210000	487.380000	1.200000	1.186460	1651.000000	27.966692	281.619384	1.272163	1.179217	1.369541
38590701.120000	3166121.210000	484.380000	1.100000	1.214629	1521.000000	23.986068	234.736476	1.152279	1.052347	1.211228
38590252.320000	3166333.760000	624.030000	0.913300	1.358474	0.000000	0.000000	0.000000	0.821970	0.730640	0.821970
38590252.310000	3166333.760000	621.030000	1.033300	1.406931	0.000000	0.000000	0.000000	0.929970	0.826640	0.929970
38590252.310000	3166333.760000	618.030000	1.800000	1.348938	0.000000	0.000000	0.000000	1.620000	1.440000	1.620000
38590252.300000	3166333.760000	615.030000	1.866700	1.429474	0.000000	0.000000	0.000000	1.680030	1.493360	1.680030
38590252.300000	3166333.760000	612.030000	1.950000	1.348291	49.000000	0.103409	0.898710	1.764268	1.561317	1.756501
38590252.290000	3166333.760000	609.030000	1.216700	1.387087	50.000000	0.105568	0.913804	1.100931	0.974199	1.095983
38590252.290000	3166333.760000	606.030000	0.983300	1.322915	50.000000	0.105723	0.915153	0.889739	0.787319	0.885741
38590252.280000	3166333.760000	603.030000	1.183300	1.223807	100.000000	0.211745	1.889060	1.076447	0.948277	1.066885
38590252.280000	3166333.760000	600.030000	0.916700	1.304418	100.000000	0.212040	1.891712	0.833921	0.734630	0.826516
38590252.270000	3166333.760000	597.030000	1.450000	1.202973	100.000000	0.212324	1.894263	1.319064	1.162011	1.307353
38590252.270000	3166333.760000	594.030000	1.336700	1.238779	150.000000	0.318907	2.937793	1.222478	1.072145	1.206395
38590252.260000	3166333.760000	591.030000	1.100000	1.263712	150.000000	0.319310	2.941535	1.006004	0.882294	0.992772
38590252.250000	3166333.760000	588.030000	1.100000	1.256950	154.000000	0.327807	2.988023	1.006431	0.882355	0.992816
38590252.250000	3166333.760000	585.030000	1.300000	1.212590	205.000000	0.436915	4.121072	1.195849	1.043710	1.174590
38591134.390000	3166307.960000	502.380000	1.100000	1.032987	602.000000	10.132153	46.274953	1.054229	0.952802	1.033612
38591134.380000	3166307.960000	499.380000	1.100000	1.042948	981.000000	14.535687	69.732456	1.094665	0.984443	1.055719
38591134.380000	3166307.960000	496.380000	1.083300	1.040937	1298.000000	19.709188	90.583006	1.111354	1.006106	1.059044
38591134.370000	3166307.960000	493.380000	1.150000	0.984121	1371.000000	24.525621	120.472998	1.187924	1.104234	1.153701
38591134.370000	3166307.960000	490.380000	0.850000	1.021153	1741.000000	29.118051	141.989090	0.908535	0.841671	0.868405
38591134.310000	3166307.960000	457.380000	0.915000	1.010603	1895.000000	40.859964	168.795285	0.991679	0.976214	0.955827
38591134.300000	3166307.960000	454.380000	0.995000	1.025655	1760.000000	41.009887	170.122984	1.065355	1.062540	1.040528
38591134.300000	3166307.960000	451.380000	1.106000	1.032213	1644.000000	39.591945	159.906847	1.171759	1.170831	1.146926
38591134.290000	3166307.960000	448.380000	1.124000	1.052381	1420.000000	37.650622	148.800753	1.166409	1.175633	1.154897
38591134.290000	3166307.960000	445.380000	1.150000	1.053250	1298.000000	38.024589	169.435798	1.179782	1.205636	1.201943
38591134.280000	3166307.960000	442.380000	1.110000	1.057918	1156.000000	33.857835	142.350574	1.123458	1.133490	1.134378
38591148.430000	3166242.880000	479.600000	1.335000	1.285060	3641.000000	49.280547	425.505992	1.672958	1.497742	1.688191
38591148.430000	3166242.880000	476.600000	1.215000	1.319401	3857.000000	55.063566	466.867740	1.548035	1.409010	1.579500
38591148.420000	3166242.880000	473.600000	1.350000	1.292866	3639.000000	53.275887	401.595488	1.691494	1.549803	1.679503
38591148.420000	3166242.880000	470.600000	1.355000	1.313776	3420.000000	53.175295	393.828671	1.668976	1.554653	1.676707
38591148.410000	3166242.880000	467.600000	1.395000	1.308648	3465.000000	55.148596	419.188458	1.724334	1.618528	1.756514
38591148.410000	3166242.880000	464.600000	1.350000	1.322197	2885.000000	45.413259	292.121117	1.592764	1.480468	1.552880
38591142.500000	3166357.200000	501.440000	1.050000	0.919320	687.000000	20.238613	80.406159	1.014966	0.978810	1.017334
38591142.490000	3166357.200000	498.440000	0.991700	0.950310	710.000000	21.425939	83.817308	0.960824	0.932154	0.963746
38591142.490000	3166357.200000	495.440000	1.163300	0.873464	901.000000	26.461630	105.923077	1.148632	1.131716	1.152542
38591142.480000	3166357.200000	492.440000	0.783300	0.923076	1047.000000	30.445566	128.242448	0.784516	0.782417	0.791035
38591142.480000	3166357.200000	489.440000	0.825000	0.868281	1159.000000	33.401211	135.835027	0.835242	0.839998	0.838513
38591142.470000	3166357.200000	486.440000	0.808300	0.860490	1316.000000	37.301467	154.200877	0.830644	0.843587	0.834259
38591142.470000	3166357.200000	483.440000	0.841700	0.846374	1225.000000	34.895238	137.727640	0.857538	0.865216	0.856852
38591142.460000	3166357.200000	480.440000	0.808300	0.854207	1379.000000	39.024974	150.307745	0.835583	0.852687	0.831563
38591142.460000	3166357.200000	477.440000	0.883300	0.834403	1362.000000	38.186179	147.747265	0.911658	0.926966	0.906783
38591142.450000	3166357.200000	474.440000	0.816700	0.841848	1168.000000	32.638695	107.949522	0.827552	0.827479	0.810565
38591142.450000	3166357.200000	471.440000	0.841700	0.822749	1398.000000	38.976755	147.027452	0.871662	0.887656	0.863558
38591142.440000	3166357.200000	468.440000	0.825000	0.808282	1339.000000	36.993650	135.684777	0.849646	0.859357	0.838407
38591142.440000	3166357.200000	465.440000	0.761700	0.812152	1236.000000	34.786224	131.376010	0.776845	0.782438	0.771267
38591142.430000	3166357.200000	462.440000	0.791700	0.800936	1313.000000	36.777127	138.990661	0.813355	0.823551	0.806808
38591142.420000	3166357.200000	459.440000	0.800000	0.800948	1276.000000	35.368353	127.626154	0.819011	0.824823	0.807477
38591142.420000	3166357.200000	456.440000	0.758300	0.814461	1190.000000	34.373180	131.824048	0.769994	0.776900	0.768115
38591142.410000	3166357.200000	453.440000	0.858300	0.795092	1132.000000	32.580376	124.955192	0.866708	0.869301	0.864358
38591142.410000	3166357.200000	450.440000	0.771700	0.818174	1227.000000	35.186557	132.692024	0.786371	0.794728	0.782262
38591142.400000	3166357.200000	447.440000	0.791700	0.809976	1226.000000	34.922321	132.507663	0.806674	0.813959	0.802411
38591142.400000	3166357.200000	444.440000	0.758300	0.827185	1092.000000	30.706854	100.772022	0.762787	0.758739	0.747941
38591142.390000	3166357.200000	441.440000	0.833300	0.835597	1392.000000	38.364611	142.730635	0.862478	0.875465	0.851872
38591142.390000	3166357.200000	438.440000	0.933300	0.828038	1306.000000	35.701029	130.812418	0.958194	0.964287	0.944571
38591142.380000	3166357.200000	435.440000	0.825000	0.855670	1275.000000	35.191178	133.276022	0.844525	0.849644	0.836705
38591142.380000	3166357.200000	432.440000	0.800000	0.867320	1448.000000	39.328377	148.388071	0.832357	0.845517	0.821708
38591142.370000	3166357.200000	429.440000	0.966700	0.842418	1323.000000	36.371178	134.404027	0.994079	1.003028	0.981349
38591142.370000	3166357.200000	426.440000	0.916700	0.850113	1280.000000	35.781196	138.682866	0.938840	0.947616	0.933952
38591142.360000	3166357.200000	423.440000	0.803300	0.864195	1299.000000	35.839725	136.976498	0.824181	0.830699	0.817244
38591142.360000	3166357.200000	420.440000	0.893300	0.840056	1200.000000	34.063753	130.892901	0.907943	0.913405	0.904150
38591142.350000	3166357.200000	417.440000	0.916700	0.826483	1154.000000	32.699618	126.035549	0.927636	0.929164	0.924019
38591142.350000	3166357.200000	414.440000	0.816700	0.824550	981.000000	27.707491	98.867382	0.812739	0.801172	0.804210
38591142.340000	3166357.200000	411.440000	0.750000	0.812200	1018.000000	29.227741	117.023175	0.749054	0.743188	0.750197
38591142.340000	3166357.200000	408.440000	0.750000	0.792611	868.000000	25.387471	100.785759	0.738143	0.724375	0.739763
38591142.330000	3166357.200000	405.440000	0.716700	0.791591	777.000000	23.295164	108.046571	0.699043	0.682417	0.711376
38591142.330000	3166357.200000	402.440000	0.720000	0.796388	704.000000	21.344839	88.012961	0.697164	0.676387	0.702293
38591297.460000	3166489.660000	534.160000	0.986700	0.898901	829.000000	21.881177	97.248159	0.967368	0.930389	0.970242
38591297.460000	3166489.660000	531.160000	1.013300	0.845271	994.000000	27.311469	120.292886	1.009664	0.991413	1.016405
38591297.450000	3166489.660000	528.160000	0.828300	0.828853	981.000000	27.900095	108.740005	0.824283	0.813594	0.822639
38591297.450000	3166489.660000	525.160000	0.636700	0.816654	1080.000000	30.119474	113.051420	0.639726	0.634626	0.634700
38591297.440000	3166489.660000	522.160000	0.758300	0.757436	1135.000000	32.009561	121.055777	0.765949	0.765192	0.761119
38591297.440000	3166489.660000	519.160000	0.755000	0.748308	1099.000000	30.947695	110.161731	0.759980	0.756625	0.750760
38591297.430000	3166489.660000	516.160000	0.687300	0.748806	1187.000000	33.582358	118.104577	0.697699	0.700608	0.688117
38591297.430000	3166489.660000	513.160000	0.692700	0.737268	1165.000000	33.233872	113.844897	0.701703	0.704536	0.690995
38591297.420000	3166489.660000	510.160000	0.700000	0.725977	1171.000000	33.228268	111.401491	0.709505	0.711935	0.696812
38591297.410000	3166489.660000	507.160000	0.731700	0.706675	1195.000000	34.576197	116.728056	0.743339	0.750618	0.731707
38591297.410000	3166489.660000	504.160000	0.718300	0.704767	1035.000000	30.006850	88.613048	0.718579	0.715432	0.701004
38591297.400000	3166489.660000	501.160000	0.698700	0.705022	1039.000000	31.577429	106.120033	0.699242	0.703078	0.692356
38591297.400000	3166489.660000	498.160000	0.681300	0.704930	1047.000000	31.753490	107.373175	0.682357	0.686353	0.675846
38591297.390000	3166489.660000	495.160000	0.700000	0.697645	969.000000	29.861123	98.699582	0.695790	0.696539	0.689194
38591297.390000	3166489.660000	492.160000	0.693300	0.698315	951.000000	30.092036	103.400728	0.687920	0.690917	0.685390
38591297.380000	3166489.660000	489.160000	0.663300	0.711103	895.000000	28.332109	94.362652	0.654550	0.653395	0.650596
38591297.380000	3166489.660000	486.160000	0.743300	0.697462	934.000000	29.939038	100.933026	0.736307	0.740003	0.733248
38591297.370000	3166489.660000	483.160000	0.700000	0.713147	905.000000	28.858803	99.518826	0.691445	0.691956	0.689686
38591297.370000	3166489.660000	480.160000	0.700000	0.715325	910.000000	29.056276	98.134111	0.691785	0.692858	0.688855
38591297.360000	3166489.660000	477.160000	0.706700	0.722577	1014.000000	32.220236	110.902660	0.705535	0.714096	0.703180
38591297.360000	3166489.660000	474.160000	0.743300	0.721441	879.000000	27.754428	83.287787	0.732342	0.729396	0.722011
38591297.350000	3166489.660000	471.160000	0.693300	0.739890	1021.000000	32.311994	113.090255	0.692628	0.700971	0.691146
38591297.350000	3166489.660000	468.160000	0.672700	0.763309	1034.000000	32.655765	115.475619	0.672896	0.681654	0.671985
38591297.340000	3166489.660000	465.160000	0.817300	0.757442	993.000000	31.399595	110.651405	0.814288	0.821472	0.813053
38591297.340000	3166489.660000	462.160000	0.800000	0.787675	1050.000000	33.129313	118.581890	0.801474	0.813123	0.801278
38591297.330000	3166489.660000	459.160000	0.806700	0.804280	975.000000	30.862840	107.539445	0.802318	0.807989	0.800357
38591297.330000	3166489.660000	456.160000	0.846000	0.812185	1037.000000	32.905820	117.800036	0.846492	0.858642	0.846785
38591297.320000	3166489.660000	453.160000	0.824000	0.832504	960.000000	30.678367	110.748136	0.818326	0.824324	0.819786
38591297.320000	3166489.660000	450.160000	0.856700	0.841152	921.000000	29.569706	103.697636	0.847560	0.850833	0.847144
38591297.310000	3166489.660000	447.160000	0.893300	0.844551	1005.000000	32.323664	114.457313	0.891047	0.903252	0.891571
38591297.300000	3166489.660000	444.160000	0.850000	0.866851	792.000000	25.975866	77.018848	0.830296	0.824225	0.821090
38591297.300000	3166489.660000	441.160000	0.859300	0.872226	911.000000	29.889723	99.289545	0.849298	0.855211	0.846470
38591297.290000	3166489.660000	438.160000	0.917300	0.868373	882.000000	29.215637	95.241456	0.904043	0.908896	0.900422
38591297.290000	3166489.660000	435.160000	0.893300	0.874489	787.000000	26.755068	86.589965	0.872159	0.870759	0.870242
38591297.280000	3166489.660000	432.160000	0.856700	0.885093	860.000000	29.200895	91.156706	0.842491	0.848769	0.837939
38591297.280000	3166489.660000	429.160000	0.897300	0.874079	729.000000	25.543973	76.961835	0.871016	0.867559	0.866737
38591297.270000	3166489.660000	426.160000	0.869300	0.879019	705.000000	25.469329	79.996380	0.841813	0.840063	0.841951
38591297.270000	3166489.660000	423.160000	0.823300	0.890046	690.000000	25.168484	76.780484	0.796070	0.793993	0.795130
38591297.260000	3166489.660000	420.160000	0.900000	0.879745	582.000000	21.963013	64.791941	0.860805	0.849118	0.859961
38591297.260000	3166489.660000	417.160000	0.900000	0.889779	610.000000	23.061958	69.135371	0.863249	0.855578	0.863310
38591297.250000	3166489.660000	414.160000	0.904700	0.894838	474.000000	18.567084	47.709688	0.855823	0.833483	0.851211
38591297.250000	3166489.660000	411.160000	0.927000	0.893377	455.000000	18.556120	54.063538	0.875210	0.853962	0.877239
38591297.240000	3166489.660000	408.160000	0.926700	0.889648	410.000000	16.760563	46.742597	0.870882	0.842816	0.871142
38591297.240000	3166489.660000	405.160000	0.861700	0.899661	327.000000	14.327779	43.745080	0.802860	0.770007	0.807826
38591297.230000	3166489.660000	402.160000	0.895300	0.885871	297.000000	12.728317	33.837760	0.831561	0.790677	0.831726
38591301.530000	3166449.930000	508.490000	0.781700	0.695877	1045.000000	31.387701	164.537522	0.782761	0.785629	0.813727
38591301.520000	3166449.930000	505.490000	0.682000	0.703686	1037.000000	30.957389	162.333210	0.682397	0.683511	0.708654
38591294.470000	3166521.190000	546.230000	0.950000	0.993183	556.000000	18.329201	62.365422	0.906232	0.873741	0.905761
38591294.460000	3166521.190000	543.230000	0.995000	0.982635	590.000000	20.257661	74.719857	0.952440	0.927663	0.959198
38591294.460000	3166521.190000	540.230000	0.928000	1.012042	656.000000	22.925853	80.362668	0.894246	0.881371	0.899095
38591294.450000	3166521.190000	537.230000	1.037000	0.996242	675.000000	23.876979	78.602680	1.001193	0.991337	1.003136
38591294.450000	3166521.190000	534.230000	1.005000	1.017162	627.000000	21.701932	61.846850	0.965619	0.946467	0.957754
38591294.440000	3166521.190000	531.230000	0.955000	1.043059	721.000000	24.994461	79.837282	0.926285	0.919919	0.924824
38591294.440000	3166521.190000	528.230000	1.103000	1.029648	704.000000	24.741891	76.417852	1.068016	1.060662	1.064917
38591294.430000	3166521.190000	525.230000	1.147000	1.026222	733.000000	24.971146	79.488354	1.113847	1.104691	1.110415
38591294.420000	3166521.190000	522.230000	0.970000	1.063336	737.000000	25.123812	80.545137	0.942339	0.935187	0.939939
38591294.420000	3166521.190000	519.230000	0.995000	1.057372	705.000000	23.964034	73.490175	0.963538	0.951752	0.958150
38591294.410000	3166521.190000	516.230000	1.090000	1.072646	763.000000	25.309847	80.604553	1.061666	1.052205	1.056275
38591294.410000	3166521.190000	513.230000	1.118000	1.082228	688.000000	23.184554	74.001023	1.080806	1.063714	1.077084
38591294.400000	3166521.190000	510.230000	1.057000	1.096259	725.000000	23.979186	76.683542	1.025628	1.011162	1.020745
38591294.400000	3166521.190000	507.230000	1.005000	1.114287	749.000000	24.966419	80.043766	0.977511	0.967898	0.973422
38591294.390000	3166521.190000	504.230000	1.090000	1.115243	665.000000	21.888019	60.584043	1.051306	1.027842	1.037578
38591294.390000	3166521.190000	501.230000	1.145000	1.138427	766.000000	25.395898	82.784376	1.115570	1.105942	1.111712
38591294.380000	3166521.190000	498.230000	1.213000	1.157300	783.000000	26.249950	83.276010	1.183822	1.178389	1.178246
38591294.380000	3166521.190000	495.230000	1.337000	1.161041	753.000000	24.927946	81.804835	1.300949	1.287305	1.297008
38591294.370000	3166521.190000	492.230000	1.405000	1.141886	863.000000	28.038860	97.046885	1.382106	1.381328	1.381322
38591294.370000	3166521.190000	489.230000	1.210000	1.135283	839.000000	27.464674	94.589144	1.187467	1.185076	1.187060
38591294.360000	3166521.190000	486.230000	1.006000	1.115993	848.000000	27.417374	97.442218	0.988144	0.984967	0.989387
38591294.360000	3166521.190000	483.230000	0.999000	1.060558	916.000000	29.085104	120.329483	0.987857	0.988996	1.002092
38591294.350000	3166521.190000	480.230000	0.950000	1.040544	922.000000	29.309246	125.448336	0.939956	0.941878	0.957107
38591310.410000	3166548.380000	569.630000	0.800000	0.955763	1129.000000	21.111736	146.194154	0.807604	0.750323	0.820204
38591310.410000	3166548.380000	566.630000	1.168000	0.839789	1326.000000	25.313110	168.743851	1.201420	1.127525	1.220064
38591310.400000	3166548.380000	563.630000	0.740000	0.949974	1429.000000	27.635791	198.634415	0.768566	0.725584	0.791937
38591310.400000	3166548.380000	560.630000	0.930000	0.881794	1499.000000	29.831245	173.084244	0.972215	0.925220	0.974913
38591310.390000	3166548.380000	557.630000	0.904000	0.898103	1600.000000	32.684809	188.643384	0.953891	0.916204	0.959709
38591310.390000	3166548.380000	554.630000	0.946000	0.878357	1597.000000	33.454854	162.856255	0.997934	0.963529	0.983396
38591310.380000	3166548.380000	551.630000	0.904000	0.876026	1763.000000	38.903397	194.415308	0.968183	0.952924	0.964179
38591310.380000	3166548.380000	548.630000	0.821300	0.884015	1677.000000	37.727364	180.103489	0.872761	0.859440	0.865903
38591310.370000	3166548.380000	545.630000	0.898700	0.864745	1855.000000	42.281701	200.842163	0.970526	0.967169	0.963475
38591310.370000	3166548.380000	542.630000	0.950000	0.840080	1741.000000	41.400904	188.338465	1.015422	1.016912	1.008295
38591310.360000	3166548.380000	539.630000	0.800000	0.843676	1709.000000	40.941516	175.982617	0.852609	0.853946	0.840622
38591310.350000	3166548.380000	536.630000	0.842500	0.807793	1853.000000	44.686447	194.280621	0.909671	0.919922	0.898488
38591310.350000	3166548.380000	533.630000	0.789300	0.800945	1546.000000	38.854110	165.669213	0.828727	0.831763	0.822404
38591310.340000	3166548.380000	530.630000	0.777000	0.777028	1599.000000	40.750866	172.177957	0.819807	0.828428	0.813921
38591310.340000	3166548.380000	527.630000	0.727300	0.765171	1549.000000	39.827007	167.305942	0.763841	0.771049	0.758824
38591310.330000	3166548.380000	524.630000	0.677700	0.753787	1175.000000	31.879901	114.207225	0.687165	0.683286	0.676243
38591310.330000	3166548.380000	521.630000	0.628000	0.759310	1398.000000	38.027824	157.104822	0.650355	0.658396	0.649731
38591310.320000	3166548.380000	518.630000	0.686000	0.754759	1212.000000	33.592755	134.712393	0.698043	0.699329	0.696577
38591310.320000	3166548.380000	515.630000	0.778700	0.762626	1164.000000	32.917855	135.725750	0.788745	0.790398	0.791382
38591310.310000	3166548.380000	512.630000	0.813000	0.780979	1216.000000	34.442326	138.280699	0.827588	0.833309	0.828020
38591310.310000	3166548.380000	509.630000	0.866900	0.784014	1104.000000	31.712799	121.218854	0.873038	0.873099	0.870244
38591310.300000	3166548.380000	506.630000	0.832200	0.797652	1149.000000	33.321705	130.971180	0.841725	0.846897	0.842363
38591310.300000	3166548.380000	503.630000	0.830000	0.797115	1046.000000	30.621574	117.159263	0.831208	0.830019	0.830315
38591310.290000	3166548.380000	500.630000	0.819500	0.793972	1096.000000	32.287978	122.795127	0.824667	0.828439	0.823768
38591310.290000	3166548.380000	497.630000	0.812000	0.785751	1079.000000	31.994803	120.480130	0.815780	0.819302	0.814618
38591310.280000	3166548.380000	494.630000	0.731300	0.793700	912.000000	27.361578	87.909958	0.722859	0.715744	0.713251
38591310.280000	3166548.380000	491.630000	0.736700	0.793558	1107.000000	33.154325	124.055703	0.742131	0.748905	0.741332
38591310.270000	3166548.380000	488.630000	0.817800	0.787030	973.000000	29.714753	108.249477	0.813199	0.812974	0.811867
38591310.270000	3166548.380000	485.630000	0.815000	0.795994	953.000000	29.605355	110.855329	0.808834	0.809608	0.810907
38591310.260000	3166548.380000	482.630000	0.767000	0.808737	1004.000000	31.171998	113.918427	0.764991	0.769775	0.765161
38591310.260000	3166548.380000	479.630000	0.806700	0.801363	952.000000	29.648086	103.355026	0.800519	0.801588	0.797465
38591310.250000	3166548.380000	476.630000	0.780800	0.806391	1021.000000	31.752479	113.072993	0.780043	0.786585	0.778362
38591310.240000	3166548.380000	473.630000	0.716000	0.828073	936.000000	29.364083	100.602646	0.709403	0.710135	0.706115
38591310.240000	3166548.380000	470.630000	0.797000	0.836906	1021.000000	31.638965	109.095165	0.796227	0.802314	0.791795
38591310.230000	3166548.380000	467.630000	0.931000	0.845293	1025.000000	31.557979	108.800913	0.930458	0.936715	0.924686
38591310.230000	3166548.380000	464.630000	0.985000	0.855725	911.000000	27.797616	85.218205	0.973535	0.966852	0.958418
38591310.220000	3166548.380000	461.630000	0.950000	0.863851	1139.000000	34.192976	122.785316	0.959952	0.972184	0.954939
38591310.220000	3166548.380000	458.630000	0.907000	0.853313	1029.000000	30.946958	111.538027	0.906824	0.908948	0.902976
38591310.210000	3166548.380000	455.630000	0.814000	0.854891	1075.000000	32.058861	120.400696	0.817474	0.821660	0.816569
38591310.210000	3166548.380000	452.630000	0.836500	0.829757	1159.000000	34.353174	133.322623	0.846885	0.856909	0.848401
38591310.200000	3166548.380000	449.630000	0.787000	0.826633	1130.000000	33.050665	125.313347	0.794557	0.799505	0.792796
38591310.200000	3166548.380000	446.630000	0.750000	0.825281	1236.000000	36.044942	140.673153	0.764913	0.776586	0.765394
38591310.190000	3166548.380000	443.630000	0.757300	0.826950	1156.000000	33.807755	133.038496	0.766482	0.773078	0.767890
38591310.190000	3166548.380000	440.630000	0.808000	0.829334	1240.000000	36.100260	140.907979	0.824379	0.836934	0.824747
38591310.180000	3166548.380000	437.630000	0.888700	0.822571	1306.000000	37.573706	144.232429	0.912404	0.929077	0.909651
38591310.180000	3166548.380000	434.630000	0.850000	0.833377	1137.000000	32.740562	106.581726	0.858739	0.861784	0.842619
38591310.170000	3166548.380000	431.630000	0.850000	0.825849	1287.000000	37.601147	142.462306	0.871106	0.888771	0.868749
38591310.170000	3166548.380000	428.630000	0.835300	0.824413	1191.000000	35.097249	127.307492	0.848263	0.859739	0.842879
38591310.160000	3166548.380000	425.630000	0.794200	0.832018	1094.000000	33.059158	124.910595	0.799053	0.806863	0.799775
38591310.160000	3166548.380000	422.630000	0.850000	0.820815	1133.000000	34.509459	126.464312	0.858409	0.871606	0.857099
38591310.150000	3166548.380000	419.630000	0.850000	0.822647	985.000000	30.783532	108.700182	0.846208	0.850918	0.844162
38591310.150000	3166548.380000	416.630000	0.840700	0.816827	951.000000	30.500599	111.827204	0.834177	0.840055	0.837178
38591310.140000	3166548.380000	413.630000	0.782000	0.815966	836.000000	27.482366	93.617537	0.767210	0.765982	0.766523
38591310.130000	3166548.380000	410.630000	0.726000	0.826076	784.000000	26.486052	93.041885	0.708607	0.706404	0.711274
38591310.130000	3166548.380000	407.630000	0.850000	0.805149	706.000000	23.977795	80.430716	0.823206	0.813131	0.823574
38591310.120000	3166548.380000	404.630000	0.841700	0.813490	493.000000	17.426993	50.074607	0.797778	0.769174	0.793641
38591310.120000	3166548.380000	401.630000	0.800000	0.820298	517.000000	18.410650	57.975412	0.760116	0.736208	0.759737
38591310.110000	3166548.380000	398.630000	0.803100	0.817543	387.000000	14.249327	43.082624	0.752935	0.717231	0.752434
38591310.110000	3166548.380000	395.630000	0.820000	0.814113	258.000000	9.987580	31.881679	0.758520	0.709496	0.760399
38591474.630000	3166515.060000	604.870000	0.836700	0.691245	762.000000	26.196246	94.833263	0.814870	0.812533	0.821012
38591474.630000	3166515.060000	601.870000	0.650000	0.717061	874.000000	29.881243	115.131903	0.640102	0.646871	0.649117
38591474.620000	3166515.060000	598.870000	0.653300	0.704227	831.000000	28.825004	95.261976	0.640627	0.645648	0.641291
38591474.620000	3166515.060000	595.870000	0.701300	0.703734	892.000000	29.680365	101.067764	0.691845	0.697004	0.691897
38591474.610000	3166515.060000	592.870000	0.718700	0.706855	895.000000	29.113099	100.853315	0.709220	0.711634	0.708932
38591474.610000	3166515.060000	589.870000	0.696700	0.715188	835.000000	28.093591	88.253527	0.683455	0.685211	0.679710
38591474.600000	3166515.060000	586.870000	0.656700	0.726827	963.000000	30.748986	99.568244	0.652369	0.657261	0.647051
38591474.600000	3166515.060000	583.870000	0.746700	0.712081	923.000000	28.255771	88.705388	0.738878	0.735178	0.728780
38591474.590000	3166515.060000	580.870000	0.700000	0.735465	904.000000	29.377315	93.278081	0.691377	0.694326	0.685943
38591474.590000	3166515.060000	577.870000	0.703300	0.746841	994.000000	31.366141	99.401414	0.700776	0.706736	0.692866
38591474.580000	3166515.060000	574.870000	0.750000	0.756862	917.000000	28.576188	84.858106	0.741707	0.739996	0.729528
38591474.580000	3166515.060000	571.870000	0.753300	0.782239	943.000000	29.867247	95.588925	0.746870	0.749605	0.739664
38591474.570000	3166515.060000	568.870000	0.848300	0.782510	952.000000	30.154612	94.903522	0.841800	0.845732	0.832446
38591474.560000	3166515.060000	565.870000	0.797300	0.809206	991.000000	30.953543	100.897594	0.794207	0.799047	0.786494
38591474.560000	3166515.060000	562.870000	0.731000	0.851119	943.000000	29.701604	99.535774	0.724761	0.726624	0.720239
38591474.550000	3166515.060000	559.870000	1.046700	0.808207	1013.000000	32.215763	112.238655	1.044873	1.057623	1.042684
38591474.550000	3166515.060000	556.870000	0.946700	0.843886	1037.000000	32.609529	116.281634	0.947251	0.959015	0.946347
38591474.540000	3166515.060000	553.870000	0.833300	0.850995	966.000000	29.613529	99.964858	0.828046	0.827832	0.821340
38591474.540000	3166515.060000	550.870000	0.800000	0.851267	1144.000000	35.567524	157.471216	0.808768	0.825864	0.827934
38591474.530000	3166515.060000	547.870000	0.850000	0.836746	1147.000000	35.742117	160.691884	0.859564	0.878450	0.882025
38591450.570000	3166501.440000	606.080000	0.450000	0.513089	362.000000	17.720830	41.821071	0.420800	0.412089	0.421124
38591450.570000	3166501.440000	603.080000	0.406700	0.519314	415.000000	19.552130	48.584009	0.382401	0.377302	0.382959
38591450.560000	3166501.440000	600.080000	0.465800	0.524982	436.000000	20.583164	49.288895	0.438918	0.435267	0.438890
38591450.560000	3166501.440000	597.080000	0.597300	0.514800	469.000000	20.884480	49.927520	0.564741	0.559323	0.563120
38591450.550000	3166501.440000	594.080000	0.457900	0.564656	482.000000	20.183867	52.871138	0.433517	0.426691	0.432852
38591450.550000	3166501.440000	591.080000	0.524800	0.572213	490.000000	20.246967	53.918667	0.497262	0.489247	0.496564
38591450.530000	3166501.440000	582.080000	0.700000	0.652514	550.000000	20.290174	59.818325	0.667342	0.652776	0.665876
38591450.530000	3166501.440000	579.080000	0.662500	0.674074	565.000000	20.504464	61.612731	0.632556	0.618733	0.631222
38591450.520000	3166501.440000	576.080000	0.650000	0.679525	558.000000	19.381551	59.691728	0.620179	0.602291	0.618242
38591450.510000	3166501.440000	573.080000	0.650000	0.677301	534.000000	18.409970	57.824697	0.618666	0.598166	0.617203
38591450.510000	3166501.440000	570.080000	0.650000	0.686057	574.000000	19.660341	62.807992	0.621188	0.603475	0.619978
38591450.500000	3166501.440000	567.080000	0.650000	0.697891	573.000000	19.382655	62.270351	0.621125	0.602296	0.619679
38591450.500000	3166501.440000	564.080000	0.660000	0.709818	530.000000	17.424606	49.644743	0.627928	0.603120	0.622073
38591450.490000	3166501.440000	561.080000	0.670000	0.739869	622.000000	20.707835	69.255789	0.643421	0.626628	0.642755
38591450.490000	3166501.440000	558.080000	0.683300	0.768632	616.000000	20.754115	68.285981	0.655796	0.639273	0.654947
38591450.480000	3166501.440000	555.080000	0.816700	0.767433	606.000000	20.286433	67.898948	0.783034	0.761583	0.782541
38591450.480000	3166501.440000	552.080000	0.850000	0.788692	697.000000	23.006255	86.114756	0.822464	0.807737	0.827714
38591450.470000	3166501.440000	549.080000	0.740000	0.838941	705.000000	23.525738	89.381123	0.716601	0.705717	0.722669
38591452.930000	3166486.920000	604.620000	0.250000	0.501249	352.000000	17.137066	43.880817	0.233535	0.227985	0.234399
38591452.890000	3166486.920000	583.620000	1.000000	0.674027	440.000000	19.150413	46.146099	0.942677	0.925092	0.939537
38591452.890000	3166486.920000	580.620000	0.700000	0.774335	417.000000	18.296436	42.771231	0.658312	0.643660	0.655652
38591452.880000	3166486.920000	577.620000	0.800000	0.748042	369.000000	16.425588	38.958120	0.748632	0.725835	0.746703
38591452.880000	3166486.920000	574.620000	0.750000	0.763435	290.000000	12.970237	26.391232	0.696096	0.663542	0.691958
38591452.870000	3166486.920000	571.620000	0.780000	0.742702	294.000000	13.412648	32.071740	0.724242	0.692338	0.723433
38591452.870000	3166486.920000	568.620000	0.600000	0.795545	281.000000	12.957710	31.116233	0.556353	0.530784	0.555996
38591452.860000	3166486.920000	565.620000	0.850000	0.757183	277.000000	12.461359	30.367570	0.787837	0.749189	0.787115
38591452.850000	3166486.920000	562.620000	0.800000	0.809483	288.000000	12.850315	30.910047	0.742347	0.707151	0.741186
38591452.850000	3166486.920000	559.620000	0.950000	0.807563	295.000000	12.942661	31.157603	0.882182	0.840315	0.880360
38591452.840000	3166486.920000	556.620000	0.920000	0.839608	315.000000	13.563084	32.969547	0.856109	0.817507	0.853988
38591452.840000	3166486.920000	553.620000	0.900000	0.846619	317.000000	13.301900	32.193113	0.837672	0.798200	0.834824
38591452.830000	3166486.920000	550.620000	0.850000	0.864089	353.000000	14.821468	36.444943	0.794103	0.762293	0.791541
38591452.830000	3166486.920000	547.620000	0.800000	0.878248	368.000000	15.225743	37.217331	0.748555	0.719565	0.745509
38591452.820000	3166486.920000	544.620000	0.866700	0.878419	370.000000	14.653901	32.404714	0.811134	0.776321	0.804093
38591452.820000	3166486.920000	541.620000	0.933300	0.878270	447.000000	17.499979	44.609829	0.880434	0.853327	0.875641
38591452.810000	3166486.920000	538.620000	0.950000	0.871456	485.000000	18.291367	47.467122	0.899690	0.873507	0.893635
38591452.810000	3166486.920000	535.620000	0.883300	0.874783	505.000000	18.422209	49.245854	0.838235	0.812932	0.832239
38591452.800000	3166486.920000	532.620000	0.883300	0.872127	557.000000	19.867793	55.929907	0.842690	0.821273	0.837297
38591452.800000	3166486.920000	529.620000	0.933300	0.850185	715.000000	23.058581	67.388488	0.904694	0.887214	0.893856
38591452.790000	3166486.920000	526.620000	0.836700	0.853696	790.000000	24.567193	74.082063	0.817142	0.803629	0.806137
38591452.790000	3166486.920000	523.620000	0.726700	0.845588	756.000000	23.260841	73.091602	0.707317	0.691776	0.699538
38591452.780000	3166486.920000	520.620000	0.700000	0.826621	887.000000	26.517032	87.637769	0.690223	0.681248	0.682560
38591452.780000	3166486.920000	517.620000	0.700000	0.844306	882.000000	26.269557	88.560959	0.689884	0.680116	0.683114
38591452.770000	3166486.920000	514.620000	0.718300	0.899325	779.000000	22.720320	70.050963	0.700743	0.681244	0.689581
38591452.770000	3166486.920000	511.620000	1.193400	0.844874	903.000000	26.651691	95.461243	1.178584	1.162480	1.171667
38591452.760000	3166486.920000	508.620000	1.017400	0.902365	833.000000	24.922648	89.384996	0.997861	0.979549	0.993575
38591452.760000	3166486.920000	505.620000	0.916700	0.892869	809.000000	24.402469	89.490439	0.896961	0.879481	0.895316
38591452.750000	3166486.920000	502.620000	0.750000	0.911336	856.000000	25.889893	98.732523	0.737270	0.726836	0.738444
38591452.740000	3166486.920000	499.620000	0.816700	0.918091	762.000000	23.912044	88.797380	0.795391	0.780925	0.797164
38591452.740000	3166486.920000	496.620000	1.138300	0.875177	736.000000	22.988310	87.559186	1.105730	1.081569	1.109863
38591452.730000	3166486.920000	493.620000	1.033300	0.895391	721.000000	22.040234	95.777748	1.002231	0.975403	1.014762
38591452.730000	3166486.920000	490.620000	0.800000	0.915855	664.000000	21.001964	92.934904	0.771523	0.749749	0.783699
38591455.570000	3166464.660000	589.610000	0.900000	0.753122	630.000000	23.567452	79.888623	0.864995	0.858550	0.871602
38591455.560000	3166464.660000	586.610000	0.900000	0.763443	726.000000	25.803729	88.065154	0.873375	0.871697	0.877907
38591455.560000	3166464.660000	583.610000	0.750000	0.780544	779.000000	27.437273	104.261131	0.731668	0.734417	0.741996
38591455.550000	3166464.660000	580.610000	0.680000	0.774468	849.000000	28.927034	97.238808	0.667996	0.672488	0.668652
38591455.550000	3166464.660000	577.610000	0.800000	0.733144	894.000000	30.243605	104.540853	0.789370	0.798043	0.791654
38591455.540000	3166464.660000	574.610000	0.750000	0.734905	880.000000	28.376681	87.338355	0.739016	0.739019	0.731122
38591455.540000	3166464.660000	571.610000	0.700000	0.719138	1041.000000	32.674617	114.453008	0.700679	0.709403	0.698642
38591455.530000	3166464.660000	568.610000	0.650000	0.714945	978.000000	30.844094	104.772087	0.646659	0.650959	0.643348
38591455.530000	3166464.660000	565.610000	0.700000	0.696509	1105.000000	33.394599	120.029271	0.705024	0.712695	0.701987
38591455.520000	3166464.660000	562.610000	0.600000	0.717756	1143.000000	33.960417	125.012336	0.606518	0.613099	0.604264
38591455.520000	3166464.660000	559.610000	0.700000	0.712130	1092.000000	32.702695	116.191544	0.704142	0.709532	0.699685
38591455.510000	3166464.660000	556.610000	0.750000	0.715672	1177.000000	34.467930	128.307586	0.760621	0.768860	0.757448
38591455.500000	3166464.660000	553.610000	0.690000	0.743457	1117.000000	32.786516	122.322928	0.695756	0.699773	0.693314
38591455.500000	3166464.660000	550.610000	0.700000	0.763258	1065.000000	32.047707	119.249797	0.702308	0.706537	0.701519
38591455.490000	3166464.660000	547.610000	0.750000	0.779078	1066.000000	31.943122	117.289151	0.752546	0.756491	0.750368
38591455.490000	3166464.660000	544.610000	0.800000	0.804152	892.000000	26.832781	88.616872	0.789214	0.780219	0.780740
38591455.480000	3166464.660000	541.610000	0.850000	0.826825	968.000000	29.732267	108.569534	0.844806	0.845081	0.844067
38591455.470000	3166464.660000	535.610000	0.750000	0.918158	802.000000	25.584301	105.705028	0.733341	0.725339	0.742924
38591455.470000	3166464.660000	532.610000	1.095000	0.888438	784.000000	24.604512	95.371962	1.068767	1.051987	1.074975
38591456.890000	3166550.170000	612.310000	1.600000	1.699320	833.000000	22.829916	97.439674	1.569273	1.518603	1.573574
38591456.880000	3166550.170000	609.310000	2.088000	1.594845	1040.000000	26.767814	111.874048	2.089823	2.035485	2.079336
38591456.880000	3166550.170000	606.310000	1.793300	1.675357	1384.000000	33.293270	151.352212	1.854700	1.824636	1.846515
38591456.870000	3166550.170000	603.310000	1.618700	1.701758	1471.000000	34.750369	177.034927	1.687781	1.662392	1.702353
38591456.870000	3166550.170000	600.310000	2.169300	1.541019	1914.000000	41.949503	215.299663	2.355090	2.329866	2.352526
38591456.860000	3166550.170000	597.310000	1.730700	1.552972	2230.000000	46.848738	258.305214	1.931972	1.914188	1.940650
38591456.860000	3166550.170000	594.310000	1.274700	1.522068	2130.000000	43.118334	208.482384	1.410577	1.378782	1.374920
38591456.850000	3166550.170000	591.310000	1.297600	1.423587	2798.000000	53.993538	318.426434	1.519992	1.495730	1.521850
38591456.850000	3166550.170000	588.310000	1.237100	1.395000	2776.000000	52.498160	314.933780	1.446483	1.413909	1.447193
38591456.840000	3166550.170000	585.310000	1.300000	1.346702	2893.000000	52.947380	328.644541	1.534782	1.489613	1.536046
38591456.840000	3166550.170000	582.310000	1.300000	1.308606	3143.000000	56.592717	360.634099	1.566305	1.520568	1.571676
38591456.830000	3166550.170000	579.310000	1.251300	1.273852	3144.000000	55.917555	340.792929	1.507750	1.458087	1.491528
38591456.830000	3166550.170000	576.310000	1.141300	1.252409	3374.000000	58.994655	378.159084	1.400666	1.352849	1.396947
38591456.820000	3166550.170000	573.310000	1.100000	1.231322	3149.000000	55.013910	352.081937	1.325975	1.275290	1.321820
38591456.810000	3166550.170000	570.310000	1.164300	1.221914	3218.000000	56.440902	350.734692	1.411276	1.360690	1.397742
38591456.810000	3166550.170000	567.310000	1.168200	1.243290	3220.000000	56.459533	362.551730	1.416230	1.365390	1.414252
38591456.800000	3166550.170000	564.310000	1.253000	1.249354	2647.000000	47.088355	255.386614	1.449397	1.387804	1.401867
38591456.800000	3166550.170000	561.310000	1.362300	1.239784	3090.000000	55.840602	346.426925	1.634364	1.586746	1.630414
38591456.790000	3166550.170000	558.310000	1.215000	1.273190	2854.000000	52.087347	316.379246	1.429835	1.385390	1.422844
38591456.790000	3166550.170000	555.310000	1.100000	1.325199	2661.000000	50.053768	305.564026	1.273909	1.239650	1.277979
38591456.780000	3166550.170000	552.310000	1.531700	1.276679	2821.000000	53.421166	318.250016	1.797630	1.759848	1.796176
38591456.780000	3166550.170000	549.310000	1.554700	1.298369	2558.000000	49.536564	277.100841	1.784964	1.746824	1.768336
38591456.770000	3166550.170000	546.310000	1.400000	1.304263	2668.000000	52.881309	303.217588	1.622289	1.603595	1.623704
38591456.770000	3166550.170000	543.310000	1.251700	1.284875	2455.000000	49.443590	275.728991	1.424583	1.405621	1.422228
38591456.760000	3166550.170000	540.310000	1.100000	1.286914	2467.000000	50.897559	270.982408	1.253210	1.245713	1.245388
38591456.760000	3166550.170000	537.310000	1.211300	1.256362	2608.000000	54.054408	287.015759	1.396578	1.396735	1.388038
38591456.750000	3166550.170000	534.310000	1.300000	1.230925	2115.000000	45.163693	201.680367	1.436683	1.423516	1.394633
38591456.750000	3166550.170000	531.310000	1.192000	1.247378	2467.000000	53.481026	272.044188	1.358024	1.370016	1.350632
38591456.740000	3166550.170000	528.310000	1.154000	1.237869	2287.000000	50.254589	250.639899	1.294584	1.302020	1.286412
38591456.740000	3166550.170000	525.310000	1.264800	1.224936	2136.000000	48.474846	241.917615	1.400358	1.412328	1.400473
38591456.730000	3166550.170000	522.310000	1.309200	1.210543	2253.000000	51.359835	252.480118	1.464374	1.486579	1.461484
38591456.730000	3166550.170000	519.310000	1.326800	1.198017	2041.000000	47.345554	222.133923	1.456777	1.471772	1.446635
38591456.720000	3166550.170000	516.310000	1.243300	1.193768	2110.000000	49.912930	239.880732	1.373418	1.399999	1.374497
38591456.720000	3166550.170000	513.310000	1.123500	1.179061	1927.000000	46.140899	218.351062	1.221139	1.237418	1.221332
38591456.710000	3166550.170000	510.310000	1.073700	1.152198	1919.000000	46.615959	213.755421	1.166178	1.185901	1.162967
38591456.700000	3166550.170000	507.310000	1.024000	1.122391	1989.000000	48.487857	222.024090	1.119150	1.143528	1.116390
38591456.700000	3166550.170000	504.310000	1.000000	1.125617	1822.000000	44.259764	165.886791	1.076722	1.089108	1.042127
38591456.690000	3166550.170000	501.310000	1.076000	1.116038	1970.000000	48.824218	211.243746	1.173998	1.203962	1.163143
38591456.690000	3166550.170000	498.310000	1.150000	1.136109	1803.000000	45.243233	191.473363	1.236111	1.259862	1.223657
38591456.680000	3166550.170000	495.310000	1.313900	1.115892	1801.000000	45.700206	192.480244	1.412028	1.443342	1.399188
38591456.680000	3166550.170000	492.310000	1.391200	1.087248	1865.000000	47.923348	196.636879	1.503737	1.548460	1.486460
38591456.670000	3166550.170000	489.310000	1.129700	1.075629	1609.000000	42.211840	167.343171	1.193033	1.215253	1.178701
38591456.670000	3166550.170000	486.310000	0.877000	1.052108	1709.000000	45.518548	187.736029	0.934673	0.962359	0.930363
38591456.660000	3166550.170000	483.310000	0.800000	1.028365	1568.000000	42.649184	169.492557	0.841668	0.862870	0.836173
38591456.650000	3166550.170000	477.310000	1.031000	1.000501	1490.000000	41.509083	167.412442	1.076900	1.104346	1.075781
38591456.650000	3166550.170000	474.310000	0.968300	1.033112	1180.000000	33.638823	120.318229	0.982294	0.987406	0.971288
38591456.640000	3166550.170000	471.310000	1.044800	1.027484	1205.000000	35.129683	140.757448	1.062433	1.075590	1.066320
38591456.640000	3166550.170000	468.310000	1.033300	1.049137	1157.000000	33.644468	149.227014	1.045928	1.053726	1.062081
38591456.630000	3166550.170000	465.310000	1.100000	1.045826	952.000000	28.611554	133.375685	1.091571	1.085582	1.115700
38591456.630000	3166550.170000	462.310000	1.100000	1.051637	888.000000	26.153449	111.423350	1.084743	1.067920	1.095011
38591600.710000	3166513.290000	638.550000	1.080000	0.947912	17.000000	0.391138	1.058266	0.973781	0.866759	0.972979
38591600.700000	3166513.290000	635.550000	1.010000	0.975587	34.000000	0.813530	2.431590	0.912331	0.813367	0.911104
38591600.700000	3166513.290000	632.550000	1.050000	0.955337	51.000000	1.265649	4.312405	0.950194	0.848681	0.948879
38591600.690000	3166513.290000	629.550000	1.030000	0.941520	107.000000	2.764060	7.704200	0.937690	0.842597	0.933799
38591600.690000	3166513.290000	626.550000	0.936000	0.937814	182.000000	4.917868	15.038437	0.858923	0.778868	0.854460
38591600.680000	3166513.290000	623.550000	0.902000	0.928248	205.000000	5.706435	21.532476	0.829735	0.755222	0.828441
38591600.680000	3166513.290000	620.550000	0.982000	0.900370	330.000000	9.443918	32.045223	0.915232	0.846178	0.910761
38591600.670000	3166513.290000	617.550000	0.950000	0.894820	410.000000	12.447388	43.425678	0.892779	0.837242	0.890346
38591600.670000	3166513.290000	614.550000	0.950000	0.865144	463.000000	14.606497	44.382603	0.897662	0.850640	0.891125
38591600.660000	3166513.290000	611.550000	0.880000	0.809121	679.000000	22.193273	77.812709	0.849955	0.831572	0.850668
38591600.660000	3166513.290000	608.550000	0.620000	0.818186	682.000000	23.431888	78.398917	0.599013	0.590896	0.599645
38591600.650000	3166513.290000	605.550000	0.710000	0.760660	774.000000	25.670053	87.670944	0.692302	0.687052	0.692331
38591600.650000	3166513.290000	602.550000	0.764000	0.735093	816.000000	27.355401	92.739766	0.748068	0.747717	0.748305
38591600.640000	3166513.290000	599.550000	0.776000	0.702475	800.000000	27.682738	87.460358	0.758613	0.761121	0.756549
38591600.630000	3166513.290000	596.550000	0.600000	0.695162	904.000000	30.008097	98.500313	0.592609	0.597609	0.590635
38591600.630000	3166513.290000	593.550000	0.600000	0.670157	824.000000	27.490169	90.787462	0.587953	0.587741	0.586671
38591600.620000	3166513.290000	590.550000	0.610000	0.645223	876.000000	29.850562	96.623547	0.600829	0.606942	0.599499
38591600.620000	3166513.290000	587.550000	0.636000	0.637721	869.000000	29.428225	95.236268	0.626007	0.631057	0.624295
38591600.610000	3166513.290000	584.550000	0.604000	0.642275	747.000000	24.884987	70.479571	0.587362	0.581381	0.580073
38591600.610000	3166513.290000	581.550000	0.680000	0.624441	910.000000	30.392571	98.464038	0.672019	0.678998	0.669366
38591600.600000	3166513.290000	578.550000	0.610000	0.634071	808.000000	27.894631	87.006810	0.596806	0.599148	0.594473
38591600.600000	3166513.290000	575.550000	0.640000	0.620169	803.000000	27.076035	89.127680	0.625847	0.625192	0.624872
38591600.590000	3166513.290000	572.550000	0.600000	0.621676	859.000000	28.851794	94.932430	0.589990	0.593077	0.588801
38591600.590000	3166513.290000	569.550000	0.600000	0.617505	808.000000	28.017113	87.098638	0.587022	0.589806	0.584774
38591600.580000	3166513.290000	566.550000	0.600000	0.617451	863.000000	29.065014	95.477514	0.590223	0.593913	0.589082
38591600.580000	3166513.290000	563.550000	0.610000	0.619848	809.000000	27.117783	89.691180	0.596865	0.596053	0.595875
38591600.570000	3166513.290000	560.550000	0.644000	0.616355	867.000000	29.588788	95.967027	0.633756	0.639670	0.632551
38591600.570000	3166513.290000	557.550000	0.626000	0.624963	865.000000	29.352248	94.926188	0.615921	0.620824	0.614313
38591600.560000	3166513.290000	554.550000	0.650000	0.618079	842.000000	26.931890	75.481591	0.638084	0.634349	0.627036
38591600.560000	3166513.290000	551.550000	0.640000	0.613728	976.000000	31.739375	102.199249	0.636586	0.644687	0.632039
38591600.550000	3166513.290000	548.550000	0.590000	0.613943	889.000000	29.594954	91.919396	0.581874	0.586057	0.577465
38591600.550000	3166513.290000	545.550000	0.560000	0.614905	979.000000	30.987459	100.410636	0.557176	0.561351	0.552176
38591600.540000	3166513.290000	542.550000	0.600000	0.613586	1099.000000	34.331066	111.051071	0.603957	0.614552	0.597087
38591600.540000	3166513.290000	539.550000	0.610000	0.625375	1028.000000	32.868199	104.066608	0.609823	0.618966	0.603389
38591600.530000	3166513.290000	536.550000	0.650000	0.628144	1131.000000	35.180362	118.202214	0.656305	0.669370	0.650827
38591600.520000	3166513.290000	533.550000	0.640000	0.632269	1141.000000	34.930090	119.046271	0.646828	0.658026	0.641277
38591600.520000	3166513.290000	530.550000	0.590000	0.642026	1104.000000	34.781306	119.680430	0.594177	0.606045	0.591498
38591600.510000	3166513.290000	527.550000	0.570000	0.658143	1138.000000	35.686119	124.682408	0.575916	0.588870	0.573890
38591600.510000	3166513.290000	524.550000	0.676000	0.662871	931.000000	29.195227	93.090993	0.669443	0.669717	0.662316
38591600.500000	3166513.290000	521.550000	0.774000	0.670009	988.000000	31.853315	115.610919	0.770772	0.780245	0.773267
38591600.500000	3166513.290000	518.550000	0.760000	0.690436	913.000000	30.453318	116.206530	0.751302	0.759182	0.759668
38591600.490000	3166513.290000	515.550000	0.770000	0.681238	786.000000	26.067249	105.342847	0.751702	0.747110	0.762496
38591598.820000	3166458.990000	598.260000	0.852000	0.921246	973.000000	30.399275	116.458793	0.847207	0.850782	0.851812
38591598.810000	3166458.990000	595.260000	0.850000	0.936687	1098.000000	33.448052	128.205289	0.855524	0.865712	0.858366
38591598.800000	3166458.990000	592.260000	1.000000	0.918671	1218.000000	36.611659	146.917113	1.018138	1.039150	1.025875
38591598.800000	3166458.990000	589.260000	0.920000	0.946063	1268.000000	37.635173	146.303228	0.941148	0.962169	0.943321
38591598.790000	3166458.990000	586.260000	0.860000	0.978443	1452.000000	42.330569	167.874121	0.895117	0.925796	0.897694
38591598.790000	3166458.990000	583.260000	0.930000	0.991092	1573.000000	44.075268	168.827428	0.978890	1.011750	0.971522
38591598.780000	3166458.990000	580.260000	0.940000	1.019506	1516.000000	42.277360	160.022065	0.984219	1.011589	0.974877
38591598.780000	3166458.990000	577.260000	1.000000	1.045134	1655.000000	46.169127	176.053299	1.060524	1.101580	1.050838
38591598.770000	3166458.990000	574.260000	1.032000	1.092193	1623.000000	43.893357	143.364624	1.091257	1.121490	1.055562
38591598.770000	3166458.990000	571.260000	1.208000	1.111199	1750.000000	48.118767	183.366921	1.292244	1.346093	1.276982
38591598.760000	3166458.990000	568.260000	1.309300	1.139233	1722.000000	47.544575	178.510569	1.397052	1.454062	1.378618
38591598.760000	3166458.990000	565.260000	1.300000	1.163632	1732.000000	47.538169	182.611409	1.388390	1.443680	1.373394
38591598.750000	3166458.990000	562.260000	1.300000	1.164466	1630.000000	45.580187	178.902883	1.375529	1.427053	1.369263
38591598.750000	3166458.990000	559.260000	1.300000	1.139622	1429.000000	40.603614	156.231518	1.350184	1.384794	1.344012
38591598.740000	3166458.990000	556.260000	1.166700	1.120267	1530.000000	43.788816	179.608534	1.223168	1.267073	1.229566
38591598.740000	3166458.990000	553.260000	0.996700	1.102069	1436.000000	41.521070	167.365224	1.035853	1.067684	1.039951
38591598.730000	3166458.990000	550.260000	0.923300	1.085742	1302.000000	37.864178	153.197871	0.947569	0.967001	0.952159
38591598.730000	3166458.990000	547.260000	1.006700	1.061676	1393.000000	40.654833	183.537405	1.042047	1.072700	1.064334
38591598.720000	3166458.990000	544.260000	1.057300	1.056749	1140.000000	33.739344	143.848953	1.068478	1.078856	1.081878
38591598.720000	3166458.990000	541.260000	1.034900	1.071448	1100.000000	32.578188	144.160079	1.041826	1.048150	1.059233
38591600.620000	3166550.670000	621.320000	0.650000	0.683827	311.000000	7.939568	23.090366	0.604607	0.553710	0.597859
38591600.620000	3166550.670000	618.320000	0.661400	0.687131	352.000000	9.573399	29.799379	0.617841	0.570480	0.612146
38591600.610000	3166550.670000	615.320000	0.725600	0.679061	512.000000	14.172038	46.749795	0.689074	0.647651	0.682103
38591600.610000	3166550.670000	612.320000	0.743000	0.676878	731.000000	20.928671	85.621476	0.721380	0.695974	0.723205
38591600.600000	3166550.670000	609.320000	0.669000	0.686390	1006.000000	25.836409	105.407568	0.667378	0.648104	0.662518
38591600.600000	3166550.670000	606.320000	0.681000	0.672959	1400.000000	33.001061	148.783983	0.705373	0.691600	0.699710
38591600.590000	3166550.670000	603.320000	0.650000	0.673603	1481.000000	34.747710	172.264064	0.678371	0.667534	0.680934
38591600.590000	3166550.670000	600.320000	0.650000	0.669332	1997.000000	42.642730	215.966421	0.710902	0.701055	0.705272
38591600.580000	3166550.670000	597.320000	0.650000	0.671639	2342.000000	47.230358	263.956020	0.732653	0.720533	0.731998
38591600.580000	3166550.670000	594.320000	0.669000	0.672398	2257.000000	43.130027	222.345330	0.748553	0.723676	0.729544
38591600.570000	3166550.670000	591.320000	0.662000	0.679519	3052.000000	56.058993	359.003074	0.791767	0.772012	0.799421
38591600.560000	3166550.670000	588.320000	0.630400	0.696960	3005.000000	53.866548	355.957822	0.751099	0.726133	0.759616
38591600.560000	3166550.670000	585.320000	0.706600	0.694236	3239.000000	56.204337	382.912836	0.857926	0.824695	0.867754
38591600.550000	3166550.670000	582.320000	0.731000	0.706064	3484.000000	60.265167	408.109302	0.904923	0.872563	0.913499
38591600.550000	3166550.670000	579.320000	0.700000	0.724190	3267.000000	56.087246	366.319096	0.851814	0.816456	0.849697
38591600.540000	3166550.670000	576.320000	0.719000	0.734000	3587.000000	60.445672	414.754500	0.897251	0.859087	0.902597
38591600.540000	3166550.670000	573.320000	0.768000	0.741412	3308.000000	56.366549	380.503769	0.937616	0.897170	0.941572
38591600.530000	3166550.670000	570.320000	0.818000	0.747378	3357.000000	58.463473	377.026032	1.002546	0.966784	1.000435
38591600.530000	3166550.670000	567.320000	0.814000	0.749918	3525.000000	61.236283	397.211295	1.010907	0.976800	1.009621
38591600.520000	3166550.670000	564.320000	0.761700	0.755211	2826.000000	49.943916	274.086882	0.894314	0.857855	0.864400
38591600.520000	3166550.670000	561.320000	0.776700	0.741010	3335.000000	60.034496	374.448338	0.950271	0.925943	0.948209
38591600.510000	3166550.670000	558.320000	0.704700	0.748384	3059.000000	55.900491	339.851701	0.843316	0.821079	0.839422
38591600.510000	3166550.670000	555.320000	0.715300	0.737342	2827.000000	53.031398	326.979476	0.839905	0.820024	0.844159
38591600.500000	3166550.670000	552.320000	0.711500	0.736884	3000.000000	56.614864	341.044646	0.847382	0.832322	0.848249
38591600.500000	3166550.670000	549.320000	0.738500	0.728269	2704.000000	52.330566	296.060070	0.858336	0.843239	0.851975
38591600.490000	3166550.670000	546.320000	0.700000	0.736119	2789.000000	54.729746	321.965024	0.819360	0.810249	0.823096
38591600.490000	3166550.670000	543.320000	0.704600	0.736393	2557.000000	50.916767	293.206016	0.808889	0.798024	0.811143
38591600.480000	3166550.670000	540.320000	0.749900	0.736009	2564.000000	52.484718	287.886121	0.861403	0.857011	0.859875
38591600.480000	3166550.670000	537.320000	0.827000	0.723676	2679.000000	54.744672	301.429965	0.959192	0.957332	0.957879
38591600.470000	3166550.670000	534.320000	0.738500	0.732967	2116.000000	44.320220	205.496418	0.816218	0.804598	0.794673
38591600.470000	3166550.670000	531.320000	0.688500	0.729786	2478.000000	52.985298	278.159645	0.785130	0.789093	0.783733
38591600.460000	3166550.670000	528.320000	0.679500	0.729390	2281.000000	49.591227	252.638973	0.761884	0.763713	0.758631
38591600.450000	3166550.670000	525.320000	0.761900	0.715315	2087.000000	46.868557	240.761675	0.839937	0.842775	0.842873
38591600.450000	3166550.670000	522.320000	0.700000	0.730630	2198.000000	49.661432	248.619203	0.779234	0.787075	0.779107
38591600.440000	3166550.670000	519.320000	0.711300	0.732580	1999.000000	46.524239	216.930844	0.778084	0.785204	0.772373
38591600.440000	3166550.670000	516.320000	0.738700	0.729374	2030.000000	48.155025	232.660145	0.810277	0.823320	0.812080
38591600.430000	3166550.670000	513.320000	0.711300	0.738007	2079.000000	49.202750	222.441823	0.783603	0.797649	0.775731
38591600.430000	3166550.670000	510.320000	0.738700	0.733009	1974.000000	48.244561	212.282594	0.806265	0.823752	0.799183
38591600.420000	3166550.670000	507.320000	0.711300	0.747049	2025.000000	49.617334	218.408752	0.779877	0.799575	0.773273
38591600.420000	3166550.670000	504.320000	0.761300	0.746865	1721.000000	43.051499	158.005460	0.812250	0.823129	0.788231
38591600.410000	3166550.670000	501.320000	0.800000	0.747487	1857.000000	47.779354	200.178675	0.864093	0.889679	0.857206
38591600.410000	3166550.670000	498.320000	0.800000	0.750837	1676.000000	43.972806	179.038938	0.850048	0.869787	0.842717
38591600.400000	3166550.670000	495.320000	0.800000	0.744803	1581.000000	42.905833	176.732000	0.842677	0.864211	0.841135
38591600.400000	3166550.670000	492.320000	0.788700	0.732502	1542.000000	42.413218	170.187379	0.827791	0.849466	0.824832
38591600.390000	3166550.670000	489.320000	0.727300	0.722413	1303.000000	37.105161	142.924699	0.746488	0.758118	0.743631
38591600.390000	3166550.670000	486.320000	0.656800	0.715504	1307.000000	38.160147	154.839185	0.674383	0.689157	0.678252
38591600.380000	3166550.670000	483.320000	0.673200	0.695421	1178.000000	35.070134	137.606087	0.682798	0.692777	0.685248
38591600.380000	3166550.670000	480.320000	0.650000	0.691735	1024.000000	31.693845	122.645961	0.649559	0.654567	0.653302
38591600.370000	3166550.670000	477.320000	0.650000	0.685170	1002.000000	31.063537	127.863043	0.648172	0.651891	0.656207
38591600.370000	3166550.670000	474.320000	0.650000	0.682929	732.000000	23.575680	86.170612	0.631149	0.620099	0.632989
38591134.360000	3166307.960000	487.380000	0.850000	0.999458	2323.000000	35.798581	184.631094	0.956518	0.878763	0.899459
38591134.310000	3166307.960000	460.380000	0.900000	1.006365	2494.000000	43.953569	203.128019	1.027711	0.978397	0.966631
38591134.280000	3166307.960000	439.380000	1.100000	1.048422	1149.000000	31.822619	140.279517	1.112590	1.108655	1.122207
38591148.440000	3166242.880000	482.600000	1.350000	1.283047	4124.000000	49.744884	450.469799	1.755000	1.518665	1.736033
38591148.400000	3166242.880000	461.600000	1.350000	1.312072	3013.000000	46.005364	306.884660	1.609525	1.485689	1.569956
38591142.320000	3166357.200000	399.440000	0.820000	0.778087	588.000000	18.187337	73.946123	0.784766	0.753417	0.789951
38591297.470000	3166489.660000	537.160000	1.050000	0.883887	778.000000	20.457848	95.760846	1.024234	0.980314	1.031148
38591297.230000	3166489.660000	399.160000	0.880000	0.890979	222.000000	9.857470	25.539405	0.810949	0.760663	0.811256
38591301.530000	3166449.930000	511.490000	0.750000	0.719524	1002.000000	29.735980	152.032737	0.747890	0.745678	0.772693
38591301.520000	3166449.930000	502.490000	0.600000	0.716274	901.000000	26.952605	119.863350	0.592435	0.585634	0.601617
38591294.490000	3166521.190000	561.230000	1.050000	0.950158	354.000000	8.344547	33.087512	0.981052	0.897233	0.974766
38591294.350000	3166521.190000	477.230000	0.950000	1.022934	959.000000	30.403025	132.809149	0.943366	0.948665	0.963098
38591474.640000	3166515.060000	607.870000	0.850000	0.695040	714.000000	25.563845	93.571411	0.823865	0.821937	0.833144
38591474.530000	3166515.060000	544.870000	0.850000	0.838606	1117.000000	34.239768	163.540703	0.857090	0.870108	0.884100
38591450.540000	3166501.440000	588.080000	0.650000	0.602043	534.000000	20.947357	58.218297	0.618666	0.608939	0.617422
38591450.470000	3166501.440000	546.080000	0.920000	0.808081	747.000000	24.134820	97.374864	0.894658	0.881038	0.904754
38591452.920000	3166486.920000	601.620000	0.250000	0.511287	385.000000	18.632170	46.418399	0.234336	0.230427	0.234943
38591452.720000	3166486.920000	487.620000	0.800000	0.892488	606.000000	18.847387	85.484784	0.767022	0.738490	0.778593
38591455.480000	3166464.660000	538.610000	0.850000	0.851681	863.000000	27.172453	95.968592	0.836149	0.830869	0.834890
38591455.460000	3166464.660000	529.610000	1.200000	0.883902	714.000000	22.867641	87.853753	1.163104	1.139248	1.170325
38591456.660000	3166550.170000	480.310000	0.900500	1.010591	1404.000000	39.027515	153.350036	0.933079	0.949965	0.928763
38591600.490000	3166513.290000	512.550000	0.650000	0.707392	709.000000	23.499500	83.092535	0.629699	0.619775	0.631274
38591598.850000	3166458.990000	616.260000	0.600000	0.823139	464.000000	13.207605	52.759983	0.567003	0.531764	0.567122
38591598.840000	3166458.990000	613.260000	0.600000	0.831836	502.000000	14.817912	57.466255	0.569214	0.538075	0.569541
38591598.820000	3166458.990000	601.260000	0.920000	0.897886	942.000000	29.096918	118.667388	0.912058	0.910858	0.921537
38591600.630000	3166550.670000	624.320000	0.650000	0.690114	108.000000	2.995092	7.623722	0.591809	0.532717	0.589246
38591600.360000	3166550.670000	471.320000	0.650000	0.686952	690.000000	22.467655	82.798836	0.628501	0.615394	0.631111
