# Supplementary material for: Evaluation method of ore grade estimation effectiveness
Source: PLoS One. 2024 Sep 12;19(9):e0309696. doi: 10.1371/journal.pone.0309696 (PMC11392407; doi:10.1371/journal.pone.0309696)
Supplement: S1 File — (ZIP) [file pone.0309696.s001.zip › Date/Cross_Validation_Fe_P3.txt]

38590701.140000	3166121.210000	496.380000	1.150000	1.240909	191.000000	3.734819	64.789818	1.263208	1.188399	1.266840
38590701.140000	3166121.210000	493.380000	1.250000	1.200000	320.000000	6.151960	106.444330	1.540584	1.480548	1.539016
38590701.130000	3166121.210000	490.380000	1.250000	1.210000	362.000000	6.400982	119.675926	1.595130	1.500000	1.590480
38590701.130000	3166121.210000	487.380000	1.200000	1.190000	170.000000	3.005352	56.743096	1.291948	1.185367	1.291875
38590701.120000	3166121.210000	484.380000	1.100000	1.222727	41.000000	0.256853	13.680031	1.036857	0.897656	1.036824
38590252.320000	3166333.760000	624.030000	0.913300	1.393928	0.000000	0.000000	0.000000	0.821970	0.730640	0.821970
38590252.310000	3166333.760000	621.030000	1.033300	1.458661	0.000000	0.000000	0.000000	0.929970	0.826640	0.929970
38590252.310000	3166333.760000	618.030000	1.800000	1.342659	0.000000	0.000000	0.000000	1.620000	1.440000	1.620000
38590252.300000	3166333.760000	615.030000	1.866700	1.743340	0.000000	0.000000	0.000000	1.680030	1.493360	1.680030
38590252.300000	3166333.760000	612.030000	1.950000	1.430021	0.000000	0.000000	0.000000	1.755000	1.560000	1.755000
38590252.290000	3166333.760000	609.030000	1.216700	1.546659	0.000000	0.000000	0.000000	1.095030	0.973360	1.095030
38590252.290000	3166333.760000	606.030000	0.983300	1.350000	0.000000	0.000000	0.000000	0.884970	0.786640	0.884970
38590252.280000	3166333.760000	603.030000	1.183300	1.003340	0.000000	0.000000	0.000000	1.064970	0.946640	1.064970
38590252.280000	3166333.760000	600.030000	0.916700	1.249980	0.000000	0.000000	0.000000	0.825030	0.733360	0.825030
38590252.270000	3166333.760000	597.030000	1.450000	1.138020	0.000000	0.000000	0.000000	1.305000	1.160000	1.305000
38590252.270000	3166333.760000	594.030000	1.336700	1.203340	0.000000	0.000000	0.000000	1.203030	1.069360	1.203030
38590252.260000	3166333.760000	591.030000	1.100000	1.234680	0.000000	0.000000	0.000000	0.990000	0.880000	0.990000
38590252.250000	3166333.760000	588.030000	1.100000	1.227340	0.000000	0.000000	0.000000	0.990000	0.880000	0.990000
38590252.250000	3166333.760000	585.030000	1.300000	1.143036	0.000000	0.000000	0.000000	1.170000	1.040000	1.170000
38591134.390000	3166307.960000	502.380000	1.100000	1.104536	0.000000	0.000000	0.000000	0.990000	0.880000	0.990000
38591134.380000	3166307.960000	499.380000	1.100000	1.103320	0.000000	0.000000	0.000000	0.990000	0.880000	0.990000
38591134.380000	3166307.960000	496.380000	1.083300	1.120000	0.000000	0.000000	0.000000	0.974970	0.866640	0.974970
38591134.370000	3166307.960000	493.380000	1.150000	0.943320	78.000000	2.651127	25.402346	1.128195	1.110521	1.125898
38591134.370000	3166307.960000	490.380000	0.850000	1.016660	80.000000	2.871039	26.791148	0.835649	0.832501	0.835859
38591134.310000	3166307.960000	457.380000	0.915000	0.979200	79.000000	2.799653	26.439877	0.898601	0.892081	0.898777
38591134.300000	3166307.960000	454.380000	0.995000	1.033200	78.000000	2.597894	25.305540	0.976134	0.957532	0.973847
38591134.300000	3166307.960000	451.380000	1.106000	1.077600	64.000000	2.344055	21.387599	1.068942	1.046808	1.069004
38591134.290000	3166307.960000	448.380000	1.124000	1.101400	64.000000	2.377253	21.483779	1.086339	1.066176	1.086738
38591134.290000	3166307.960000	445.380000	1.150000	1.114800	168.000000	5.489035	54.756541	1.235727	1.314464	1.230938
38591134.280000	3166307.960000	442.380000	1.110000	1.124800	109.000000	3.548656	36.410116	1.124704	1.134150	1.124756
38591148.430000	3166242.880000	479.600000	1.335000	1.296000	385.000000	6.056496	128.551021	1.735500	1.573261	1.735500
38591148.430000	3166242.880000	476.600000	1.215000	1.345000	384.000000	5.955982	127.661344	1.578238	1.424213	1.576136
38591148.420000	3166242.880000	473.600000	1.350000	1.295000	190.000000	3.906553	63.029944	1.481494	1.409565	1.479768
38591148.420000	3166242.880000	470.600000	1.355000	1.341000	196.000000	4.068029	65.505697	1.495427	1.428458	1.495687
38591148.410000	3166242.880000	467.600000	1.395000	1.352000	281.000000	6.336311	93.183101	1.662768	1.668362	1.659979
38591148.410000	3166242.880000	464.600000	1.350000	1.369000	91.000000	2.449976	30.375353	1.342636	1.286685	1.342597
38591142.500000	3166357.200000	501.440000	1.050000	1.000609	64.000000	2.198523	21.373758	1.014818	0.984256	1.014832
38591142.490000	3166357.200000	498.440000	0.991700	1.041980	64.000000	2.250455	21.487420	0.958472	0.932825	0.958835
38591142.490000	3166357.200000	495.440000	1.163300	0.920000	64.000000	2.107623	21.138822	1.124322	1.083854	1.123487
38591142.480000	3166357.200000	492.440000	0.783300	0.956980	96.000000	2.971965	31.880175	0.783097	0.772114	0.782672
38591142.480000	3166357.200000	489.440000	0.825000	0.804980	96.000000	3.094887	32.195119	0.824786	0.819556	0.825147
38591142.470000	3166357.200000	486.440000	0.808300	0.823340	96.000000	2.987731	31.924707	0.808090	0.797553	0.807764
38591142.470000	3166357.200000	483.440000	0.841700	0.811640	80.000000	2.555399	26.407160	0.827489	0.807769	0.826691
38591142.460000	3166357.200000	480.440000	0.808300	0.851660	82.000000	2.764328	27.492964	0.796333	0.786269	0.796618
38591142.460000	3166357.200000	477.440000	0.883300	0.818340	80.000000	2.681372	26.759780	0.868387	0.854646	0.868519
38591142.450000	3166357.200000	474.440000	0.816700	0.851660	0.000000	0.000000	0.000000	0.735030	0.653360	0.735030
38591142.450000	3166357.200000	471.440000	0.841700	0.833340	81.000000	2.699886	27.044249	0.828364	0.815369	0.828360
38591142.440000	3166357.200000	468.440000	0.825000	0.799700	82.000000	2.773083	27.503239	0.812786	0.802965	0.813103
38591142.440000	3166357.200000	465.440000	0.761700	0.815020	80.000000	2.570904	26.444620	0.748840	0.731732	0.748207
38591142.430000	3166357.200000	462.440000	0.791700	0.789680	80.000000	2.612123	26.553143	0.778334	0.762591	0.777943
38591142.420000	3166357.200000	459.440000	0.800000	0.791660	80.000000	2.733535	26.851627	0.786494	0.776656	0.786841
38591142.420000	3166357.200000	456.440000	0.758300	0.821660	80.000000	2.627661	26.595229	0.745498	0.731156	0.745222
38591142.410000	3166357.200000	453.440000	0.858300	0.770340	80.000000	2.555039	26.406867	0.843809	0.823681	0.842995
38591142.410000	3166357.200000	450.440000	0.771700	0.811660	80.000000	2.712134	26.833764	0.758671	0.748150	0.758964
38591142.400000	3166357.200000	447.440000	0.791700	0.783660	80.000000	2.680896	26.759369	0.778334	0.765994	0.778451
38591142.400000	3166357.200000	444.440000	0.758300	0.804340	0.000000	0.000000	0.000000	0.682470	0.606640	0.682470
38591142.390000	3166357.200000	441.440000	0.833300	0.834980	80.000000	2.666867	26.714224	0.819231	0.805512	0.819237
38591142.390000	3166357.200000	438.440000	0.933300	0.814980	80.000000	2.720835	26.841456	0.917543	0.905325	0.917919
38591142.380000	3166357.200000	435.440000	0.825000	0.859980	80.000000	2.570526	26.444320	0.811071	0.792522	0.810385
38591142.380000	3166357.200000	432.440000	0.800000	0.903340	80.000000	2.611779	26.553205	0.786494	0.770569	0.786098
38591142.370000	3166357.200000	429.440000	0.966700	0.847340	82.000000	2.784845	27.516318	0.952388	0.941591	0.952799
38591142.370000	3166357.200000	426.440000	0.916700	0.886660	82.000000	2.678953	27.258131	0.903128	0.886824	0.902781
38591142.360000	3166357.200000	423.440000	0.803300	0.917340	68.000000	2.209124	22.428779	0.779723	0.753535	0.779032
38591142.360000	3166357.200000	420.440000	0.893300	0.871340	72.000000	2.455359	24.128388	0.870793	0.851705	0.871037
38591142.350000	3166357.200000	417.440000	0.916700	0.844660	70.000000	2.377988	23.413635	0.891699	0.869583	0.891815
38591142.350000	3166357.200000	414.440000	0.816700	0.845340	0.000000	0.000000	0.000000	0.735030	0.653360	0.735030
38591142.340000	3166357.200000	411.440000	0.750000	0.810020	59.000000	1.859416	19.694471	0.720974	0.687147	0.720961
38591142.340000	3166357.200000	408.440000	0.750000	0.750020	61.000000	1.951720	20.427595	0.722532	0.691473	0.722672
38591142.330000	3166357.200000	405.440000	0.716700	0.752000	122.000000	3.810931	40.066022	0.735874	0.744040	0.734381
38591142.330000	3166357.200000	402.440000	0.720000	0.764680	64.000000	2.212026	21.410556	0.695875	0.675526	0.695967
38591297.460000	3166489.660000	534.160000	0.986700	0.990980	66.000000	1.593693	22.006664	0.955689	0.887626	0.955595
38591297.460000	3166489.660000	531.160000	1.013300	0.853340	104.000000	3.234163	34.356840	1.021459	1.015432	1.020297
38591297.450000	3166489.660000	528.160000	0.828300	0.857340	48.000000	1.918959	16.122320	0.786777	0.761967	0.787023
38591297.450000	3166489.660000	525.160000	0.636700	0.837300	47.000000	1.813592	15.469726	0.604121	0.581519	0.603678
38591297.440000	3166489.660000	522.160000	0.758300	0.694140	55.000000	2.098444	18.281658	0.725801	0.706078	0.725606
38591297.440000	3166489.660000	519.160000	0.755000	0.716780	57.000000	2.193491	19.132059	0.724212	0.707489	0.724446
38591297.430000	3166489.660000	516.160000	0.687300	0.719080	54.000000	2.068936	17.912580	0.657130	0.638700	0.656878
38591297.430000	3166489.660000	513.160000	0.692700	0.705920	51.000000	1.990543	16.825099	0.660134	0.640325	0.659695
38591297.420000	3166489.660000	510.160000	0.700000	0.707220	53.000000	2.107534	17.799878	0.668545	0.652190	0.668770
38591297.410000	3166489.660000	507.160000	0.731700	0.707060	52.000000	2.064432	17.375055	0.698061	0.679755	0.698089
38591297.410000	3166489.660000	504.160000	0.718300	0.708420	0.000000	0.000000	0.000000	0.646470	0.574640	0.646470
38591297.400000	3166489.660000	501.160000	0.698700	0.706180	54.000000	2.109382	18.078266	0.668030	0.651060	0.668134
38591297.400000	3166489.660000	498.160000	0.681300	0.703140	54.000000	2.124324	18.129811	0.651394	0.635483	0.651604
38591297.390000	3166489.660000	495.160000	0.700000	0.689580	51.000000	1.978649	16.790972	0.667091	0.646553	0.666573
38591297.390000	3166489.660000	492.160000	0.693300	0.681580	59.000000	2.181572	19.610758	0.666468	0.649156	0.666276
38591297.380000	3166489.660000	489.160000	0.663300	0.714640	61.000000	2.282974	20.452443	0.639008	0.625269	0.639182
38591297.380000	3166489.660000	486.160000	0.743300	0.683980	55.000000	2.092516	18.245681	0.711444	0.691836	0.711170
38591297.370000	3166489.660000	483.160000	0.700000	0.718660	62.000000	2.251717	20.481990	0.675091	0.658497	0.674612
38591297.370000	3166489.660000	480.160000	0.700000	0.711340	67.000000	2.456906	22.447895	0.678727	0.667473	0.678894
38591297.360000	3166489.660000	477.160000	0.706700	0.717320	65.000000	2.387672	21.701541	0.683755	0.670804	0.683751
38591297.360000	3166489.660000	474.160000	0.743300	0.700000	0.000000	0.000000	0.000000	0.668970	0.594640	0.668970
38591297.350000	3166489.660000	471.160000	0.693300	0.707740	70.000000	2.515443	23.417804	0.674392	0.663621	0.674489
38591297.350000	3166489.660000	468.160000	0.672700	0.752900	71.000000	2.552060	23.803156	0.655053	0.645442	0.655254
38591297.340000	3166489.660000	465.160000	0.817300	0.727740	68.000000	2.393151	22.439025	0.793312	0.776066	0.792635
38591297.340000	3166489.660000	462.160000	0.800000	0.784140	72.000000	2.531282	23.941863	0.779844	0.766545	0.779598
38591297.330000	3166489.660000	459.160000	0.806700	0.823200	75.000000	2.703327	25.080000	0.788890	0.781637	0.788984
38591297.330000	3166489.660000	456.160000	0.846000	0.823620	70.000000	2.479255	23.238678	0.822927	0.807871	0.822574
38591297.320000	3166489.660000	453.160000	0.824000	0.842420	74.000000	2.601902	24.466787	0.804952	0.793177	0.804332
38591297.320000	3166489.660000	450.160000	0.856700	0.856120	78.000000	2.757456	26.148767	0.840456	0.832982	0.840735
38591297.310000	3166489.660000	447.160000	0.893300	0.847480	78.000000	2.729710	26.045503	0.876362	0.867020	0.876366
38591297.300000	3166489.660000	444.160000	0.850000	0.884500	0.000000	0.000000	0.000000	0.765000	0.680000	0.765000
38591297.300000	3166489.660000	441.160000	0.859300	0.885580	57.000000	2.198545	19.081061	0.824258	0.805497	0.824389
38591297.290000	3166489.660000	438.160000	0.917300	0.871040	57.000000	2.213620	19.133550	0.879893	0.860730	0.880182
38591297.290000	3166489.660000	435.160000	0.893300	0.881460	57.000000	2.117542	18.785389	0.856872	0.832847	0.856186
38591297.280000	3166489.660000	432.160000	0.856700	0.899700	51.000000	2.068519	16.948655	0.816424	0.796099	0.816210
38591297.280000	3166489.660000	429.160000	0.897300	0.869060	51.000000	2.123378	17.138966	0.855115	0.836903	0.855423
38591297.270000	3166489.660000	426.160000	0.869300	0.859580	51.000000	2.058298	16.912379	0.828432	0.807253	0.828117
38591297.270000	3166489.660000	423.160000	0.823300	0.887180	46.000000	1.932243	15.157948	0.780317	0.758051	0.779801
38591297.260000	3166489.660000	420.160000	0.900000	0.870260	46.000000	2.020078	15.466605	0.853013	0.833612	0.853313
38591297.260000	3166489.660000	417.160000	0.900000	0.907280	46.000000	1.993370	15.375446	0.853013	0.832110	0.853058
38591297.250000	3166489.660000	414.160000	0.904700	0.910800	0.000000	0.000000	0.000000	0.814230	0.723760	0.814230
38591297.250000	3166489.660000	411.160000	0.927000	0.912560	30.000000	1.482039	10.065702	0.863194	0.827452	0.863334
38591297.240000	3166489.660000	408.160000	0.926700	0.896420	30.000000	1.496200	10.110779	0.862914	0.828005	0.863185
38591297.240000	3166489.660000	405.160000	0.861700	0.914200	47.000000	2.267273	15.236531	0.817608	0.811448	0.816383
38591297.230000	3166489.660000	402.160000	0.895300	0.882020	17.000000	0.962020	5.725750	0.821583	0.770063	0.821721
38591301.530000	3166449.930000	508.490000	0.781700	0.692800	184.000000	5.773121	60.834322	0.852967	0.907370	0.851500
38591301.520000	3166449.930000	505.490000	0.682000	0.702680	183.000000	5.692407	59.936296	0.743469	0.788202	0.740992
38591294.470000	3166521.190000	546.230000	0.950000	0.984364	32.000000	1.372158	11.022726	0.886584	0.841459	0.887583
38591294.460000	3166521.190000	543.230000	0.995000	0.958600	71.000000	2.850661	23.441137	0.968897	0.973248	0.968075
38591294.460000	3166521.190000	540.230000	0.928000	1.002800	71.000000	2.876047	23.433342	0.903655	0.909185	0.902865
38591294.450000	3166521.190000	537.230000	1.037000	0.972200	48.000000	1.946752	16.046202	0.985015	0.955754	0.985077
38591294.450000	3166521.190000	534.230000	1.005000	0.982400	0.000000	0.000000	0.000000	0.904500	0.804000	0.904500
38591294.440000	3166521.190000	531.230000	0.955000	1.072600	47.000000	1.907042	15.734256	0.906134	0.877809	0.906256
38591294.440000	3166521.190000	528.230000	1.103000	1.041800	47.000000	1.944211	15.811371	1.046561	1.016409	1.046966
38591294.430000	3166521.190000	525.230000	1.147000	1.020200	46.000000	1.775493	15.121100	1.087118	1.044861	1.086267
38591294.420000	3166521.190000	522.230000	0.970000	1.074800	46.000000	1.837954	15.260581	0.919358	0.887409	0.919060
38591294.420000	3166521.190000	519.230000	0.995000	1.053400	47.000000	1.965323	15.829354	0.944087	0.918200	0.944508
38591294.410000	3166521.190000	516.230000	1.090000	1.056600	46.000000	1.830350	15.243569	1.033094	0.996673	1.032701
38591294.410000	3166521.190000	513.230000	1.118000	1.059800	46.000000	1.783665	15.134494	1.059632	1.019015	1.058849
38591294.400000	3166521.190000	510.230000	1.057000	1.067200	47.000000	1.951245	15.817466	1.002915	0.974484	1.003323
38591294.400000	3166521.190000	507.230000	1.005000	1.082400	47.000000	1.901419	15.714707	0.953575	0.923415	0.953642
38591294.390000	3166521.190000	504.230000	1.090000	1.071400	0.000000	0.000000	0.000000	0.981000	0.872000	0.981000
38591294.390000	3166521.190000	501.230000	1.145000	1.122200	46.000000	1.896881	15.400081	1.085222	1.051725	1.085367
38591294.380000	3166521.190000	498.230000	1.213000	1.210800	46.000000	1.935184	15.480065	1.149672	1.117089	1.150128
38591294.380000	3166521.190000	495.230000	1.337000	1.276200	45.000000	1.764321	14.786544	1.265809	1.217008	1.264815
38591294.370000	3166521.190000	492.230000	1.405000	1.220000	46.000000	1.839503	15.260133	1.331648	1.285507	1.331214
38591294.370000	3166521.190000	489.230000	1.210000	1.164200	47.000000	1.968453	15.830253	1.148086	1.116841	1.148602
38591294.360000	3166521.190000	486.230000	1.006000	1.164600	46.000000	1.831830	15.243069	0.953479	0.919959	0.953115
38591294.360000	3166521.190000	483.230000	0.999000	1.024400	113.000000	3.486134	36.582409	1.016385	1.016832	1.012816
38591294.350000	3166521.190000	480.230000	0.950000	0.980800	125.000000	4.074691	41.763818	0.978377	1.001898	0.978455
38591310.410000	3166548.380000	569.630000	0.800000	1.008000	142.000000	2.592987	47.737377	0.838026	0.769629	0.838832
38591310.410000	3166548.380000	566.630000	1.168000	0.802000	139.000000	2.539136	46.375251	1.219877	1.119728	1.219744
38591310.400000	3166548.380000	563.630000	0.740000	0.999200	228.000000	4.408091	75.466831	0.841294	0.795843	0.839769
38591310.400000	3166548.380000	560.630000	0.930000	0.891200	101.000000	2.079514	33.711732	0.934590	0.864853	0.934555
38591310.390000	3166548.380000	557.630000	0.904000	0.898400	98.000000	2.028759	32.707587	0.905644	0.837807	0.905603
38591310.390000	3166548.380000	554.630000	0.946000	0.909200	0.000000	0.000000	0.000000	0.851400	0.756800	0.851400
38591310.380000	3166548.380000	551.630000	0.904000	0.887720	110.000000	2.774667	36.684138	0.916914	0.879945	0.916788
38591310.380000	3166548.380000	548.630000	0.821300	0.910280	112.000000	2.884909	37.455256	0.834739	0.805103	0.834889
38591310.370000	3166548.380000	545.630000	0.898700	0.868520	109.000000	2.711763	36.182443	0.910605	0.871253	0.910011
38591310.370000	3166548.380000	542.630000	0.950000	0.843740	107.000000	3.005754	35.538231	0.960610	0.938439	0.960052
38591310.360000	3166548.380000	539.630000	0.800000	0.896740	109.000000	3.120685	36.496601	0.810597	0.796010	0.810850
38591310.350000	3166548.380000	536.630000	0.842500	0.791120	108.000000	3.045727	35.964937	0.852785	0.834352	0.852533
38591310.350000	3166548.380000	533.630000	0.789300	0.807800	99.000000	2.856019	32.731562	0.791555	0.772309	0.790758
38591310.340000	3166548.380000	530.630000	0.777000	0.775140	103.000000	3.023183	34.482207	0.782449	0.768391	0.782668
38591310.340000	3166548.380000	527.630000	0.727300	0.739740	101.000000	2.984561	33.786323	0.730889	0.717486	0.731031
38591310.330000	3166548.380000	524.630000	0.677700	0.679320	1.000000	0.011686	0.333060	0.610634	0.542655	0.610632
38591310.330000	3166548.380000	521.630000	0.628000	0.701220	98.000000	2.922915	32.687882	0.629142	0.617107	0.629075
38591310.320000	3166548.380000	518.630000	0.686000	0.698220	98.000000	2.964217	32.824145	0.687247	0.675871	0.687465
38591310.320000	3166548.380000	515.630000	0.778700	0.725200	96.000000	2.837353	31.821090	0.778498	0.761029	0.777933
38591310.310000	3166548.380000	512.630000	0.813000	0.795440	84.000000	2.636707	27.875491	0.802653	0.784357	0.802218
38591310.310000	3166548.380000	509.630000	0.866900	0.813820	86.000000	2.750778	28.823889	0.857668	0.842538	0.857961
38591310.300000	3166548.380000	506.630000	0.832200	0.842660	84.000000	2.663500	27.967173	0.821608	0.804274	0.821400
38591310.300000	3166548.380000	503.630000	0.830000	0.823080	72.000000	2.317563	23.753988	0.809088	0.784205	0.808348
38591310.290000	3166548.380000	500.630000	0.819500	0.823240	74.000000	2.460489	24.803141	0.800556	0.781604	0.800797
38591310.290000	3166548.380000	497.630000	0.812000	0.786320	72.000000	2.422065	24.109360	0.791542	0.772501	0.791715
38591310.280000	3166548.380000	494.630000	0.731300	0.783380	0.000000	0.000000	0.000000	0.658170	0.585040	0.658170
38591310.280000	3166548.380000	491.630000	0.736700	0.782040	79.000000	2.609588	26.353741	0.723497	0.709497	0.723441
38591310.270000	3166548.380000	488.630000	0.817800	0.766940	80.000000	2.663442	26.818360	0.803993	0.790354	0.804264
38591310.270000	3166548.380000	485.630000	0.815000	0.781260	78.000000	2.537750	25.827678	0.799547	0.781247	0.798998
38591310.260000	3166548.380000	482.630000	0.767000	0.804840	70.000000	2.425712	23.211553	0.746082	0.729865	0.745697
38591310.260000	3166548.380000	479.630000	0.806700	0.782120	72.000000	2.539081	24.153541	0.786375	0.773358	0.786659
38591310.250000	3166548.380000	476.630000	0.780800	0.762480	70.000000	2.452318	23.301534	0.759505	0.744295	0.759332
38591310.240000	3166548.380000	473.630000	0.716000	0.817320	55.000000	2.006526	18.096319	0.685314	0.662578	0.684717
38591310.240000	3166548.380000	470.630000	0.797000	0.814960	58.000000	2.192126	19.453592	0.765327	0.746779	0.765544
38591310.230000	3166548.380000	467.630000	0.931000	0.902800	55.000000	2.110313	18.437782	0.891100	0.867575	0.891312
38591310.230000	3166548.380000	464.630000	0.985000	0.933800	0.000000	0.000000	0.000000	0.886500	0.788000	0.886500
38591310.220000	3166548.380000	461.630000	0.950000	0.943000	73.000000	2.556039	24.347684	0.927052	0.911742	0.926972
38591310.220000	3166548.380000	458.630000	0.907000	0.902600	76.000000	2.654150	25.471710	0.887918	0.876034	0.888187
38591310.210000	3166548.380000	455.630000	0.814000	0.887400	71.000000	2.442727	23.494057	0.792646	0.775455	0.792107
38591310.210000	3166548.380000	452.630000	0.836500	0.821800	86.000000	2.775125	28.536330	0.827592	0.814265	0.827126
38591310.200000	3166548.380000	449.630000	0.787000	0.797400	90.000000	2.930196	30.145440	0.781890	0.773707	0.782121
38591310.200000	3166548.380000	446.630000	0.750000	0.785020	87.000000	2.817250	28.966542	0.742792	0.732038	0.742599
38591310.190000	3166548.380000	443.630000	0.757300	0.800940	89.000000	2.792801	29.391825	0.751596	0.738007	0.750829
38591310.190000	3166548.380000	440.630000	0.808000	0.828400	90.000000	2.926819	30.149346	0.802753	0.794182	0.803001
38591310.180000	3166548.380000	437.630000	0.888700	0.814660	91.000000	2.930731	30.449759	0.883853	0.873719	0.884032
38591310.180000	3166548.380000	434.630000	0.850000	0.857080	0.000000	0.000000	0.000000	0.765000	0.680000	0.765000
38591310.170000	3166548.380000	431.630000	0.850000	0.851860	87.000000	2.843114	29.020454	0.841831	0.831017	0.841755
38591310.170000	3166548.380000	428.630000	0.835300	0.827680	87.000000	2.884667	29.160757	0.827272	0.818815	0.827562
38591310.160000	3166548.380000	425.630000	0.794200	0.844120	87.000000	2.787133	28.818790	0.786567	0.773685	0.785998
38591310.160000	3166548.380000	422.630000	0.850000	0.825820	76.000000	2.592934	25.205217	0.832117	0.817728	0.831664
38591310.150000	3166548.380000	419.630000	0.850000	0.835120	76.000000	2.677351	25.492656	0.832117	0.822212	0.832425
38591310.150000	3166548.380000	416.630000	0.840700	0.822800	76.000000	2.620146	25.302127	0.823013	0.810211	0.822818
38591310.140000	3166548.380000	413.630000	0.782000	0.796680	50.000000	2.000170	16.424923	0.744423	0.723343	0.743766
38591310.130000	3166548.380000	410.630000	0.726000	0.821140	54.000000	2.163251	18.134842	0.694131	0.678942	0.694367
38591310.130000	3166548.380000	407.630000	0.850000	0.783480	54.000000	2.154742	18.108182	0.812688	0.794453	0.812894
38591310.120000	3166548.380000	404.630000	0.841700	0.820620	4.000000	0.050563	1.332053	0.761028	0.676020	0.761019
38591310.120000	3166548.380000	401.630000	0.800000	0.821920	30.000000	1.390531	10.012301	0.744935	0.709516	0.744923
38591310.110000	3166548.380000	398.630000	0.803100	0.816340	30.000000	1.427625	10.116185	0.747822	0.714127	0.748070
38591310.110000	3166548.380000	395.630000	0.820000	0.809273	30.000000	1.341524	9.871514	0.763558	0.724743	0.763187
38591474.630000	3166515.060000	604.870000	0.836700	0.730660	69.000000	2.495637	22.997046	0.813012	0.799846	0.812902
38591474.630000	3166515.060000	601.870000	0.650000	0.766000	117.000000	4.272241	38.163230	0.664013	0.693533	0.662187
38591474.620000	3166515.060000	598.870000	0.653300	0.684260	53.000000	2.268293	17.848156	0.623944	0.615243	0.624252
38591474.620000	3166515.060000	595.870000	0.701300	0.688140	50.000000	1.954512	16.502674	0.667601	0.646696	0.667182
38591474.610000	3166515.060000	592.870000	0.718700	0.689860	51.000000	1.991524	16.817346	0.684912	0.664403	0.684439
38591474.610000	3166515.060000	589.870000	0.696700	0.690420	51.000000	2.212900	17.199774	0.663946	0.653703	0.664317
38591474.600000	3166515.060000	586.870000	0.656700	0.721100	51.000000	2.075304	16.982881	0.625827	0.610525	0.625733
38591474.600000	3166515.060000	583.870000	0.746700	0.682020	25.000000	0.481123	8.314558	0.691425	0.619810	0.691348
38591474.590000	3166515.060000	580.870000	0.700000	0.711340	50.000000	2.099692	16.801584	0.666364	0.651847	0.666596
38591474.590000	3166515.060000	577.870000	0.703300	0.729340	50.000000	2.110697	16.818428	0.669505	0.655404	0.669775
38591474.580000	3166515.060000	574.870000	0.750000	0.752300	25.000000	1.408875	8.065430	0.694481	0.666031	0.693822
38591474.580000	3166515.060000	571.870000	0.753300	0.779980	50.000000	2.018272	16.630724	0.717102	0.697648	0.716952
38591474.570000	3166515.060000	568.870000	0.848300	0.770240	50.000000	2.176035	16.869707	0.807538	0.793993	0.807999
38591474.560000	3166515.060000	565.870000	0.797300	0.841060	50.000000	1.954339	16.499568	0.758988	0.735212	0.758503
38591474.560000	3166515.060000	562.870000	0.731000	0.907260	50.000000	1.944982	16.485604	0.695874	0.673648	0.695398
38591474.550000	3166515.060000	559.870000	1.046700	0.837740	50.000000	2.172684	16.865390	0.996404	0.979472	0.996959
38591474.550000	3166515.060000	556.870000	0.946700	0.912000	50.000000	2.029666	16.649006	0.901209	0.877434	0.901074
38591474.540000	3166515.060000	553.870000	0.833300	0.908020	0.000000	0.000000	0.000000	0.749970	0.666640	0.749970
38591474.540000	3166515.060000	550.870000	0.800000	0.862660	161.000000	5.012277	52.313494	0.853818	0.890575	0.850223
38591474.530000	3166515.060000	547.870000	0.850000	0.826660	170.000000	5.444198	56.765625	0.915130	0.969179	0.915137
38591450.570000	3166501.440000	606.080000	0.450000	0.457473	24.000000	1.626832	8.083930	0.416221	0.405748	0.416319
38591450.570000	3166501.440000	603.080000	0.406700	0.485780	37.000000	2.217920	12.081004	0.381664	0.381728	0.381318
38591450.560000	3166501.440000	600.080000	0.465800	0.491600	36.000000	2.191617	11.622147	0.436642	0.436434	0.436065
38591450.560000	3166501.440000	597.080000	0.597300	0.450820	21.000000	1.314303	7.002355	0.550602	0.526897	0.550584
38591450.550000	3166501.440000	594.080000	0.457900	0.578840	30.000000	1.246749	9.768705	0.426382	0.401995	0.426028
38591450.550000	3166501.440000	591.080000	0.524800	0.562620	33.000000	1.600893	11.092708	0.490313	0.472341	0.490434
38591450.530000	3166501.440000	582.080000	0.700000	0.656250	34.000000	1.397090	11.288407	0.654727	0.621113	0.654588
38591450.530000	3166501.440000	579.080000	0.662500	0.670000	37.000000	1.644549	12.441802	0.621718	0.598084	0.621898
38591450.520000	3166501.440000	576.080000	0.650000	0.665000	34.000000	1.375582	11.243257	0.607961	0.575874	0.607740
38591450.510000	3166501.440000	573.080000	0.650000	0.650000	35.000000	1.361893	11.519894	0.608636	0.575318	0.608299
38591450.510000	3166501.440000	570.080000	0.650000	0.652000	36.000000	1.508841	12.126012	0.609312	0.581287	0.609525
38591450.500000	3166501.440000	567.080000	0.650000	0.654000	35.000000	1.436546	11.687096	0.608636	0.578351	0.608638
38591450.500000	3166501.440000	564.080000	0.660000	0.658000	0.000000	0.000000	0.000000	0.594000	0.528000	0.594000
38591450.490000	3166501.440000	561.080000	0.670000	0.667320	34.000000	1.444436	11.404213	0.626668	0.596476	0.626775
38591450.490000	3166501.440000	558.080000	0.683300	0.726680	35.000000	1.479514	11.777771	0.639817	0.609815	0.640011
38591450.480000	3166501.440000	555.080000	0.816700	0.761320	34.000000	1.329576	11.148922	0.763880	0.721216	0.763362
38591450.480000	3166501.440000	552.080000	0.850000	0.806680	74.000000	2.456314	24.114857	0.830351	0.810472	0.828781
38591450.470000	3166501.440000	549.080000	0.740000	0.871340	84.000000	3.013843	28.081234	0.730582	0.731369	0.730660
38591452.930000	3166486.920000	604.620000	0.250000	0.301482	30.000000	1.990920	10.688695	0.232792	0.231103	0.233315
38591452.890000	3166486.920000	583.620000	1.000000	0.736364	35.000000	1.860199	11.315082	0.936364	0.916245	0.935208
38591452.890000	3166486.920000	580.620000	0.700000	0.870000	28.000000	1.604611	9.417856	0.650364	0.630191	0.650513
38591452.880000	3166486.920000	577.620000	0.800000	0.780000	26.000000	1.481655	8.498192	0.741610	0.714071	0.741154
38591452.880000	3166486.920000	574.620000	0.750000	0.772000	0.000000	0.000000	0.000000	0.675000	0.600000	0.675000
38591452.870000	3166486.920000	571.620000	0.780000	0.710000	20.000000	1.094940	6.672231	0.718208	0.677370	0.718194
38591452.870000	3166486.920000	568.620000	0.600000	0.802000	20.000000	1.166252	6.794787	0.552468	0.523728	0.552686
38591452.860000	3166486.920000	565.620000	0.850000	0.716000	20.000000	1.023595	6.532981	0.782662	0.734370	0.782279
38591452.850000	3166486.920000	562.620000	0.800000	0.904000	19.000000	1.029880	6.233436	0.735792	0.691486	0.735517
38591452.850000	3166486.920000	559.620000	0.950000	0.858000	20.000000	1.173406	6.798375	0.874740	0.829660	0.875096
38591452.840000	3166486.920000	556.620000	0.920000	0.900000	19.000000	1.063357	6.298888	0.846161	0.797134	0.846032
38591452.840000	3166486.920000	553.620000	0.900000	0.898000	17.000000	0.811110	5.513212	0.825896	0.765618	0.825439
38591452.830000	3166486.920000	550.620000	0.850000	0.853340	19.000000	1.131907	6.437562	0.781779	0.740123	0.782026
38591452.830000	3166486.920000	547.620000	0.800000	0.873340	19.000000	1.115242	6.408963	0.735792	0.695754	0.735954
38591452.820000	3166486.920000	544.620000	0.866700	0.863320	0.000000	0.000000	0.000000	0.780030	0.693360	0.780030
38591452.820000	3166486.920000	541.620000	0.933300	0.886680	22.000000	1.223037	7.333847	0.861303	0.817970	0.861268
38591452.810000	3166486.920000	538.620000	0.950000	0.899980	23.000000	1.328401	7.791030	0.877701	0.838862	0.878030
38591452.810000	3166486.920000	535.620000	0.883300	0.919980	20.000000	1.025509	6.532739	0.813324	0.763246	0.812925
38591452.800000	3166486.920000	532.620000	0.883300	0.893980	26.000000	1.261352	8.557524	0.818831	0.776264	0.818490
38591452.800000	3166486.920000	529.620000	0.933300	0.833340	34.000000	1.637300	11.422569	0.872939	0.842131	0.873142
38591452.790000	3166486.920000	526.620000	0.836700	0.840660	29.000000	1.373106	9.619035	0.778240	0.741154	0.778073
38591452.790000	3166486.920000	523.620000	0.726700	0.801340	33.000000	1.354591	10.785541	0.678945	0.642874	0.678418
38591452.780000	3166486.920000	520.620000	0.700000	0.738020	45.000000	1.804899	15.083153	0.662727	0.638952	0.662853
38591452.780000	3166486.920000	517.620000	0.700000	0.712660	40.000000	1.667985	13.412376	0.659091	0.632963	0.659214
38591452.770000	3166486.920000	514.620000	0.718300	0.897360	0.000000	0.000000	0.000000	0.646470	0.574640	0.646470
38591452.770000	3166486.920000	511.620000	1.193400	0.834280	53.000000	1.943925	17.675279	1.139774	1.099690	1.139695
38591452.760000	3166486.920000	508.620000	1.017400	0.994040	56.000000	2.060614	18.811293	0.974854	0.944929	0.975212
38591452.760000	3166486.920000	505.620000	0.916700	0.945640	50.000000	1.816969	16.499842	0.872651	0.837445	0.872094
38591452.750000	3166486.920000	502.620000	0.750000	0.896840	45.000000	1.795259	14.873532	0.710065	0.684140	0.709710
38591452.740000	3166486.920000	499.620000	0.816700	0.961980	45.000000	1.936580	15.167175	0.773213	0.752195	0.773574
38591452.740000	3166486.920000	496.620000	1.138300	0.890000	45.000000	1.832114	14.959293	1.077689	1.040963	1.077455
38591452.730000	3166486.920000	493.620000	1.033300	0.935320	87.000000	2.518529	28.291926	1.023370	0.989265	1.020935
38591452.730000	3166486.920000	490.620000	0.800000	0.960980	87.000000	2.725117	29.137069	0.792312	0.776235	0.792530
38591455.570000	3166464.660000	589.610000	0.900000	0.819091	69.000000	3.005849	23.336819	0.874519	0.889053	0.875353
38591455.560000	3166464.660000	586.610000	0.900000	0.796000	57.000000	2.354082	19.057536	0.863299	0.852397	0.863370
38591455.560000	3166464.660000	583.610000	0.750000	0.812000	111.000000	4.170891	36.094651	0.761494	0.795481	0.759234
38591455.550000	3166464.660000	580.610000	0.680000	0.770000	58.000000	2.327773	19.487681	0.652977	0.642915	0.653234
38591455.550000	3166464.660000	577.610000	0.800000	0.712000	58.000000	2.308698	19.448235	0.768208	0.755417	0.768412
38591455.540000	3166464.660000	574.610000	0.750000	0.736000	0.000000	0.000000	0.000000	0.675000	0.600000	0.675000
38591455.540000	3166464.660000	571.610000	0.700000	0.720000	68.000000	2.482474	22.682776	0.679455	0.668592	0.679406
38591455.530000	3166464.660000	568.610000	0.650000	0.710000	68.000000	2.560766	22.846482	0.630922	0.624015	0.631208
38591455.530000	3166464.660000	565.610000	0.700000	0.640000	68.000000	2.399925	22.470743	0.679455	0.664981	0.678944
38591455.520000	3166464.660000	562.610000	0.600000	0.690000	77.000000	2.564906	25.524078	0.588000	0.576169	0.587653
38591455.520000	3166464.660000	559.610000	0.700000	0.680000	78.000000	2.723941	26.188977	0.686727	0.679154	0.687043
38591455.510000	3166464.660000	556.610000	0.750000	0.696000	78.000000	2.614503	25.952336	0.735779	0.722536	0.735565
38591455.500000	3166464.660000	553.610000	0.690000	0.730000	72.000000	2.394709	23.721185	0.672616	0.655256	0.671930
38591455.500000	3166464.660000	550.610000	0.700000	0.726000	72.000000	2.569285	24.159488	0.682364	0.672389	0.682622
38591455.490000	3166464.660000	547.610000	0.750000	0.738000	72.000000	2.550177	24.119326	0.731104	0.719521	0.731287
38591455.490000	3166464.660000	544.610000	0.800000	0.780000	0.000000	0.000000	0.000000	0.720000	0.640000	0.720000
38591455.480000	3166464.660000	541.610000	0.850000	0.810000	51.000000	2.020755	17.012759	0.810039	0.787336	0.809996
38591455.470000	3166464.660000	535.610000	0.750000	0.948000	113.000000	3.941374	36.870975	0.763052	0.784724	0.761046
38591455.470000	3166464.660000	532.610000	1.095000	0.949999	70.000000	2.392068	23.375045	1.065136	1.039682	1.065144
38591456.890000	3166550.170000	612.310000	1.600000	1.922300	72.000000	2.553438	23.938147	1.559688	1.535305	1.559178
38591456.880000	3166550.170000	609.310000	2.088000	1.681060	71.000000	2.577782	23.817779	2.033224	2.006749	2.033945
38591456.880000	3166550.170000	606.310000	1.793300	1.802680	71.000000	2.509990	23.566377	1.746255	1.715920	1.745471
38591456.870000	3166550.170000	603.310000	1.618700	1.931180	144.000000	3.398888	47.765875	1.699004	1.638768	1.697415
38591456.870000	3166550.170000	600.310000	2.169300	1.594700	144.000000	3.498630	48.159271	2.276920	2.209716	2.277445
38591456.860000	3166550.170000	597.310000	1.730700	1.701339	144.000000	3.476257	48.074854	1.816561	1.760525	1.816525
38591456.860000	3166550.170000	594.310000	1.274700	1.645181	0.000000	0.000000	0.000000	1.147230	1.019760	1.147230
38591456.850000	3166550.170000	591.310000	1.297600	1.350860	213.000000	4.110611	71.075515	1.454997	1.371399	1.454816
38591456.850000	3166550.170000	588.310000	1.237100	1.293980	213.000000	4.133937	71.165980	1.387159	1.309262	1.387334
38591456.840000	3166550.170000	585.310000	1.300000	1.274360	213.000000	4.034054	70.758505	1.457688	1.367717	1.456224
38591456.840000	3166550.170000	582.310000	1.300000	1.267940	234.000000	4.239259	77.911477	1.486052	1.384387	1.485159
38591456.830000	3166550.170000	579.310000	1.251300	1.196520	239.000000	4.366364	79.835493	1.436882	1.342465	1.437014
38591456.830000	3166550.170000	576.310000	1.141300	1.200520	236.000000	4.262500	78.580723	1.307011	1.217043	1.306232
38591456.820000	3166550.170000	573.310000	1.100000	1.172500	227.000000	4.156283	75.420375	1.249429	1.165701	1.248146
38591456.810000	3166550.170000	570.310000	1.164300	1.157880	230.000000	4.290642	76.833913	1.326092	1.243617	1.326227
38591456.810000	3166550.170000	567.310000	1.168200	1.186920	229.000000	4.258403	76.412486	1.329321	1.245429	1.329138
38591456.800000	3166550.170000	564.310000	1.253000	1.255200	0.000000	0.000000	0.000000	1.127700	1.002400	1.127700
38591456.800000	3166550.170000	561.310000	1.362300	1.207200	212.000000	4.144884	70.742054	1.526130	1.442697	1.525941
38591456.790000	3166550.170000	558.310000	1.215000	1.235520	212.000000	4.168438	70.833764	1.361116	1.288492	1.361294
38591456.790000	3166550.170000	555.310000	1.100000	1.371140	211.000000	4.059196	70.090937	1.231143	1.159027	1.229905
38591456.780000	3166550.170000	552.310000	1.531700	1.304880	192.000000	3.961148	63.912519	1.684074	1.604507	1.683140
38591456.780000	3166550.170000	549.310000	1.554700	1.392680	192.000000	4.027427	64.171638	1.709362	1.635040	1.709668
38591456.770000	3166550.170000	546.310000	1.400000	1.428900	192.000000	3.961881	63.915843	1.539273	1.466611	1.538433
38591456.770000	3166550.170000	543.310000	1.251700	1.310940	173.000000	3.765103	57.424411	1.351511	1.295864	1.350186
38591456.760000	3166550.170000	540.310000	1.100000	1.245200	173.000000	3.865988	57.831260	1.187714	1.145746	1.187943
38591456.760000	3166550.170000	537.310000	1.211300	1.198400	173.000000	3.843264	57.744329	1.307889	1.259955	1.307813
38591456.750000	3166550.170000	534.310000	1.300000	1.181320	0.000000	0.000000	0.000000	1.170000	1.040000	1.170000
38591456.750000	3166550.170000	531.310000	1.192000	1.223860	159.000000	3.831958	53.072373	1.269712	1.239037	1.269647
38591456.740000	3166550.170000	528.310000	1.154000	1.242720	161.000000	3.893396	53.820449	1.231633	1.203968	1.231858
38591456.740000	3166550.170000	525.310000	1.264800	1.223680	158.000000	3.720847	52.423203	1.345944	1.305928	1.344635
38591456.730000	3166550.170000	522.310000	1.309200	1.285300	149.000000	3.801764	49.576239	1.380951	1.358392	1.380239
38591456.730000	3166550.170000	519.310000	1.326800	1.245700	154.000000	3.976355	51.473065	1.406408	1.391129	1.406625
38591456.720000	3166550.170000	516.310000	1.243300	1.194860	150.000000	3.819087	49.910724	1.312731	1.291361	1.312058
38591456.720000	3166550.170000	513.310000	1.123500	1.192160	139.000000	3.634978	46.084624	1.173401	1.154004	1.172257
38591456.710000	3166550.170000	510.310000	1.073700	1.107660	141.000000	3.777380	47.149556	1.123620	1.112407	1.123853
38591456.700000	3166550.170000	507.310000	1.024000	1.044680	139.000000	3.714678	46.413116	1.069482	1.056903	1.069485
38591456.700000	3166550.170000	504.310000	1.000000	1.054740	0.000000	0.000000	0.000000	0.900000	0.800000	0.900000
38591456.690000	3166550.170000	501.310000	1.076000	1.122780	122.000000	3.455832	40.741457	1.104786	1.093169	1.104806
38591456.690000	3166550.170000	498.310000	1.150000	1.234200	122.000000	3.479602	40.831294	1.180766	1.170058	1.181108
38591456.680000	3166550.170000	495.310000	1.313900	1.231680	122.000000	3.377989	40.427249	1.349051	1.328474	1.347790
38591456.680000	3166550.170000	492.310000	1.391200	1.207440	107.000000	3.120828	35.584621	1.406738	1.384274	1.406121
38591456.670000	3166550.170000	489.310000	1.129700	1.170059	107.000000	3.186237	35.828248	1.142317	1.128694	1.142673
38591456.670000	3166550.170000	486.310000	0.877000	1.050120	107.000000	3.121503	35.587131	0.886795	0.872671	0.886413
38591456.660000	3166550.170000	483.310000	0.800000	0.917200	89.000000	2.858865	29.437783	0.793974	0.782921	0.793279
38591456.650000	3166550.170000	477.310000	1.031000	0.907520	89.000000	2.937195	29.739700	1.023234	1.014036	1.023307
38591456.650000	3166550.170000	474.310000	0.968300	1.036980	0.000000	0.000000	0.000000	0.871470	0.774640	0.871470
38591456.640000	3166550.170000	471.310000	1.044800	1.006840	70.000000	2.487266	23.397562	1.016305	0.998234	1.016386
38591456.640000	3166550.170000	468.310000	1.033300	1.051580	148.000000	4.638438	48.682097	1.088857	1.126150	1.086494
38591456.630000	3166550.170000	465.310000	1.100000	1.062280	148.000000	4.682612	49.156532	1.159143	1.201880	1.158251
38591456.630000	3166550.170000	462.310000	1.100000	1.071773	78.000000	2.408796	26.763810	1.079143	1.045579	1.081606
38591600.710000	3166513.290000	638.550000	1.080000	1.024545	0.000000	0.000000	0.000000	0.972000	0.864000	0.972000
38591600.700000	3166513.290000	635.550000	1.010000	1.058000	0.000000	0.000000	0.000000	0.909000	0.808000	0.909000
38591600.700000	3166513.290000	632.550000	1.050000	1.032000	0.000000	0.000000	0.000000	0.945000	0.840000	0.945000
38591600.690000	3166513.290000	629.550000	1.030000	0.974800	0.000000	0.000000	0.000000	0.927000	0.824000	0.927000
38591600.690000	3166513.290000	626.550000	0.936000	0.969200	0.000000	0.000000	0.000000	0.842400	0.748800	0.842400
38591600.680000	3166513.290000	623.550000	0.902000	0.973200	17.000000	0.456055	5.641331	0.827731	0.747306	0.827633
38591600.680000	3166513.290000	620.550000	0.982000	0.928000	17.000000	0.460393	5.681117	0.901144	0.813852	0.901159
38591600.670000	3166513.290000	617.550000	0.950000	0.953200	17.000000	0.459998	5.677552	0.871779	0.787308	0.871783
38591600.670000	3166513.290000	614.550000	0.950000	0.928400	0.000000	0.000000	0.000000	0.855000	0.760000	0.855000
38591600.660000	3166513.290000	611.550000	0.880000	0.770000	58.000000	2.307775	19.344370	0.845029	0.830908	0.844969
38591600.660000	3166513.290000	608.550000	0.620000	0.788800	59.000000	2.473645	19.883221	0.596005	0.591839	0.596359
38591600.650000	3166513.290000	605.550000	0.710000	0.729600	57.000000	2.166932	18.771464	0.681047	0.664143	0.680471
38591600.650000	3166513.290000	602.550000	0.764000	0.718400	57.000000	2.204934	18.843365	0.732845	0.716469	0.732396
38591600.640000	3166513.290000	599.550000	0.776000	0.687600	57.000000	2.467192	19.236062	0.744355	0.740440	0.744848
38591600.630000	3166513.290000	596.550000	0.600000	0.672400	57.000000	2.245336	18.920573	0.575532	0.564187	0.575324
38591600.630000	3166513.290000	593.550000	0.600000	0.639200	57.000000	2.132383	18.709902	0.575532	0.559952	0.574931
38591600.620000	3166513.290000	590.550000	0.610000	0.615200	57.000000	2.390480	19.180893	0.585125	0.579123	0.585407
38591600.620000	3166513.290000	587.550000	0.636000	0.621600	57.000000	2.339555	19.109204	0.610064	0.601783	0.610217
38591600.610000	3166513.290000	584.550000	0.604000	0.648400	0.000000	0.000000	0.000000	0.543600	0.483200	0.543600
38591600.610000	3166513.290000	581.550000	0.680000	0.612800	57.000000	2.290051	19.012896	0.652270	0.641312	0.652229
38591600.600000	3166513.290000	578.550000	0.610000	0.648800	57.000000	2.431435	19.213350	0.585125	0.580684	0.585468
38591600.600000	3166513.290000	575.550000	0.640000	0.620000	57.000000	2.165940	18.773754	0.613901	0.598624	0.613387
38591600.590000	3166513.290000	572.550000	0.600000	0.618000	57.000000	2.203205	18.844979	0.575532	0.562608	0.575183
38591600.590000	3166513.290000	569.550000	0.600000	0.608000	57.000000	2.456553	19.232549	0.575532	0.572107	0.575906
38591600.580000	3166513.290000	566.550000	0.600000	0.612800	57.000000	2.243229	18.922472	0.575532	0.564108	0.575328
38591600.580000	3166513.290000	563.550000	0.610000	0.622800	57.000000	2.131681	18.711568	0.585125	0.569258	0.584516
38591600.570000	3166513.290000	560.550000	0.644000	0.614400	57.000000	2.383880	19.179345	0.617738	0.611136	0.618033
38591600.570000	3166513.290000	557.550000	0.626000	0.639600	57.000000	2.334967	19.109087	0.600472	0.592142	0.600622
38591600.560000	3166513.290000	554.550000	0.650000	0.635200	0.000000	0.000000	0.000000	0.585000	0.520000	0.585000
38591600.560000	3166513.290000	551.550000	0.640000	0.621200	57.000000	2.286936	19.013907	0.613901	0.603463	0.613865
38591600.550000	3166513.290000	548.550000	0.590000	0.600000	57.000000	2.422757	19.210549	0.565940	0.561325	0.566268
38591600.550000	3166513.290000	545.550000	0.560000	0.598000	57.000000	2.164945	18.775544	0.537164	0.523761	0.536716
38591600.540000	3166513.290000	542.550000	0.600000	0.586000	57.000000	2.201767	18.846865	0.575532	0.562554	0.575186
38591600.540000	3166513.290000	539.550000	0.610000	0.612000	59.000000	2.477675	19.894234	0.586392	0.582447	0.586761
38591600.530000	3166513.290000	536.550000	0.650000	0.620000	57.000000	2.241135	18.924156	0.623494	0.611032	0.623275
38591600.520000	3166513.290000	533.550000	0.640000	0.610000	60.000000	2.181443	19.711739	0.615896	0.599244	0.615254
38591600.520000	3166513.290000	530.550000	0.590000	0.614000	66.000000	2.605358	22.143711	0.571457	0.568058	0.571652
38591600.510000	3166513.290000	527.550000	0.570000	0.661200	63.000000	2.461757	21.104389	0.550309	0.543687	0.550431
38591600.510000	3166513.290000	524.550000	0.676000	0.689600	0.000000	0.000000	0.000000	0.608400	0.540800	0.608400
38591600.500000	3166513.290000	521.550000	0.774000	0.688400	67.000000	2.530258	22.349489	0.750478	0.741582	0.750426
38591600.500000	3166513.290000	518.550000	0.760000	0.752800	108.000000	4.091202	35.642931	0.769278	0.802302	0.768289
38591600.490000	3166513.290000	515.550000	0.770000	0.718800	110.000000	4.002605	36.429406	0.781000	0.808596	0.780283
38591598.820000	3166458.990000	598.260000	0.852000	0.908000	69.000000	2.520001	23.144358	0.827878	0.815769	0.828158
38591598.810000	3166458.990000	595.260000	0.850000	0.924800	69.000000	2.422830	22.782872	0.825935	0.808693	0.825258
38591598.800000	3166458.990000	592.260000	1.000000	0.880000	97.000000	3.091927	32.256971	1.000779	0.993216	1.000371
38591598.800000	3166458.990000	589.260000	0.920000	0.930000	97.000000	3.154819	32.499660	0.920717	0.917374	0.921036
38591598.790000	3166458.990000	586.260000	0.860000	0.940000	97.000000	3.088588	32.243369	0.860670	0.853986	0.860283
38591598.790000	3166458.990000	583.260000	0.930000	0.904000	103.000000	3.163558	34.101864	0.936522	0.927854	0.935684
38591598.780000	3166458.990000	580.260000	0.940000	0.944000	103.000000	3.261526	34.496159	0.946592	0.943585	0.946898
38591598.780000	3166458.990000	577.260000	1.000000	0.974800	103.000000	3.237139	34.401977	1.007013	1.002290	1.007045
38591598.770000	3166458.990000	574.260000	1.032000	1.071200	0.000000	0.000000	0.000000	0.928800	0.825600	0.928800
38591598.770000	3166458.990000	571.260000	1.208000	1.136520	103.000000	3.239491	34.415743	1.216472	1.210944	1.216563
38591598.760000	3166458.990000	568.260000	1.309300	1.263200	103.000000	3.260030	34.495116	1.318482	1.314171	1.318904
38591598.760000	3166458.990000	565.260000	1.300000	1.303720	103.000000	3.159602	34.089141	1.309117	1.296678	1.307894
38591598.750000	3166458.990000	562.260000	1.300000	1.301860	103.000000	3.205550	34.255917	1.309117	1.300411	1.308568
38591598.750000	3166458.990000	559.260000	1.300000	1.246680	103.000000	3.268459	34.501697	1.309117	1.305522	1.309562
38591598.740000	3166458.990000	556.260000	1.166700	1.178680	103.000000	3.202223	34.242386	1.174882	1.166826	1.174340
38591598.740000	3166458.990000	553.260000	0.996700	1.096000	88.000000	2.864118	29.111345	0.988157	0.975749	0.987314
38591598.730000	3166458.990000	550.260000	0.923300	1.012820	88.000000	2.960768	29.489622	0.915386	0.909469	0.915692
38591598.730000	3166458.990000	547.260000	1.006700	0.999220	189.000000	5.867730	61.939273	1.103709	1.174494	1.100052
38591598.720000	3166458.990000	544.260000	1.057300	1.001300	106.000000	3.254065	35.367864	1.068010	1.060840	1.067927
38591598.720000	3166458.990000	541.260000	1.034900	1.019136	109.000000	3.520683	37.466804	1.048609	1.055607	1.052061
38591600.620000	3166550.670000	621.320000	0.650000	0.669680	0.000000	0.000000	0.000000	0.585000	0.520000	0.585000
38591600.620000	3166550.670000	618.320000	0.661400	0.698840	0.000000	0.000000	0.000000	0.595260	0.529120	0.595260
38591600.610000	3166550.670000	615.320000	0.725600	0.691760	0.000000	0.000000	0.000000	0.653040	0.580480	0.653040
38591600.610000	3166550.670000	612.320000	0.743000	0.690120	68.000000	2.422536	22.578744	0.721192	0.706879	0.720900
38591600.600000	3166550.670000	609.320000	0.669000	0.714720	68.000000	2.518589	22.836954	0.649364	0.640492	0.649639
38591600.600000	3166550.670000	606.320000	0.681000	0.676200	68.000000	2.424241	22.584303	0.661012	0.647966	0.660756
38591600.590000	3166550.670000	603.320000	0.650000	0.666200	134.000000	3.513308	44.403463	0.675494	0.662706	0.674808
38591600.590000	3166550.670000	600.320000	0.650000	0.656200	134.000000	3.651099	44.847753	0.675494	0.668303	0.675707
38591600.580000	3166550.670000	597.320000	0.650000	0.660000	134.000000	3.616445	44.748784	0.675494	0.666896	0.675506
38591600.580000	3166550.670000	594.320000	0.669000	0.654800	0.000000	0.000000	0.000000	0.602100	0.535200	0.602100
38591600.570000	3166550.670000	591.320000	0.662000	0.649760	275.000000	4.839609	91.748232	0.784943	0.729808	0.784791
38591600.560000	3166550.670000	588.320000	0.630400	0.693640	275.000000	4.876287	91.859405	0.747474	0.696416	0.747547
38591600.560000	3166550.670000	585.320000	0.706600	0.676960	275.000000	4.739293	91.392363	0.837826	0.774547	0.836881
38591600.550000	3166550.670000	582.320000	0.731000	0.706440	270.000000	4.760751	89.894976	0.862960	0.802273	0.862374
38591600.550000	3166550.670000	579.320000	0.700000	0.733600	270.000000	4.858899	90.203911	0.826364	0.772544	0.826475
38591600.540000	3166550.670000	576.320000	0.719000	0.733400	270.000000	4.762472	89.901113	0.848794	0.789181	0.848231
38591600.540000	3166550.670000	573.320000	0.768000	0.754800	253.000000	4.601270	84.054931	0.893074	0.835227	0.892067
38591600.530000	3166550.670000	570.320000	0.818000	0.776600	253.000000	4.738558	84.524242	0.951217	0.896622	0.951339
38591600.530000	3166550.670000	567.320000	0.814000	0.785480	253.000000	4.704401	84.420827	0.946566	0.890500	0.946425
38591600.520000	3166550.670000	564.320000	0.761700	0.799880	0.000000	0.000000	0.000000	0.685530	0.609360	0.685530
38591600.520000	3166550.670000	561.320000	0.776700	0.749360	228.000000	4.529970	76.080542	0.883017	0.841228	0.882900
38591600.510000	3166550.670000	558.320000	0.704700	0.739100	228.000000	4.566229	76.190274	0.801162	0.764843	0.801296
38591600.510000	3166550.670000	555.320000	0.715300	0.714180	228.000000	4.430362	75.729184	0.813212	0.770274	0.812323
38591600.500000	3166550.670000	552.320000	0.711500	0.722460	209.000000	4.338259	69.563464	0.794847	0.762087	0.794357
38591600.500000	3166550.670000	549.320000	0.738500	0.707660	209.000000	4.435375	69.867041	0.825010	0.795489	0.825199
38591600.490000	3166550.670000	546.320000	0.700000	0.719540	209.000000	4.339966	69.569496	0.782000	0.749844	0.781531
38591600.490000	3166550.670000	543.320000	0.704600	0.727660	193.000000	4.153492	64.060499	0.775426	0.746561	0.774589
38591600.480000	3166550.670000	540.320000	0.749900	0.760340	193.000000	4.289568	64.520460	0.825280	0.800936	0.825462
38591600.480000	3166550.670000	537.320000	0.827000	0.733060	193.000000	4.255818	64.419042	0.910130	0.881539	0.910069
38591600.470000	3166550.670000	534.320000	0.738500	0.756180	0.000000	0.000000	0.000000	0.664650	0.590800	0.664650
38591600.470000	3166550.670000	531.320000	0.688500	0.732600	168.000000	4.019437	56.078448	0.739825	0.723735	0.739789
38591600.460000	3166550.670000	528.320000	0.679500	0.727860	169.000000	4.069905	56.515065	0.730860	0.716417	0.731042
38591600.450000	3166550.670000	525.320000	0.761900	0.694060	168.000000	3.920596	55.735990	0.818696	0.796185	0.817845
38591600.450000	3166550.670000	522.320000	0.700000	0.725180	151.000000	3.795886	50.233220	0.739818	0.726045	0.739414
38591600.440000	3166550.670000	519.320000	0.711300	0.717740	151.000000	3.891526	50.527622	0.751761	0.742016	0.752002
38591600.440000	3166550.670000	516.320000	0.738700	0.716780	151.000000	3.797579	50.239158	0.780720	0.766263	0.780307
38591600.430000	3166550.670000	513.320000	0.711300	0.733220	135.000000	3.558422	44.736908	0.739937	0.727210	0.739186
38591600.430000	3166550.670000	510.320000	0.738700	0.721300	135.000000	3.693077	45.180776	0.768440	0.761439	0.768680
38591600.420000	3166550.670000	507.320000	0.711300	0.742260	135.000000	3.659577	45.082315	0.739937	0.731706	0.739950
38591600.420000	3166550.670000	504.320000	0.761300	0.752260	0.000000	0.000000	0.000000	0.685170	0.609040	0.685170
38591600.410000	3166550.670000	501.320000	0.800000	0.784520	112.000000	3.334357	37.407230	0.813091	0.806692	0.813117
38591600.410000	3166550.670000	498.320000	0.800000	0.797740	112.000000	3.369808	37.509900	0.813091	0.808465	0.813373
38591600.400000	3166550.670000	495.320000	0.800000	0.795480	112.000000	3.237030	37.082870	0.813091	0.801827	0.812310
38591600.400000	3166550.670000	492.320000	0.788700	0.770920	95.000000	2.995861	31.572949	0.787676	0.778615	0.787314
38591600.390000	3166550.670000	489.320000	0.727300	0.738200	95.000000	3.089713	31.848371	0.726355	0.722265	0.726645
38591600.390000	3166550.670000	486.320000	0.656800	0.717940	95.000000	2.997532	31.578680	0.655947	0.648470	0.655657
38591600.380000	3166550.670000	483.320000	0.673200	0.668180	78.000000	2.601040	25.763710	0.660435	0.647982	0.659848
38591600.380000	3166550.670000	480.320000	0.650000	0.660640	78.000000	2.732104	26.162892	0.637675	0.630975	0.637916
38591600.370000	3166550.670000	477.320000	0.650000	0.650000	124.000000	4.274849	40.890543	0.668740	0.693639	0.667703
38591600.370000	3166550.670000	474.320000	0.650000	0.650000	46.000000	1.711350	15.362833	0.616065	0.589513	0.616072
38591134.360000	3166307.960000	487.380000	0.850000	0.974237	80.000000	2.911573	27.146602	0.835649	0.834654	0.836799
38591134.310000	3166307.960000	460.380000	0.900000	0.971545	80.000000	2.917158	27.262475	0.884805	0.884065	0.886347
38591134.280000	3166307.960000	439.380000	1.100000	1.123455	114.000000	3.840828	39.026803	1.120286	1.144016	1.123580
38591148.440000	3166242.880000	482.600000	1.350000	1.305000	385.000000	5.973814	128.454434	1.755000	1.583963	1.754594
38591148.400000	3166242.880000	461.600000	1.350000	1.363182	86.000000	2.573060	29.239535	1.335623	1.297069	1.337826
38591142.320000	3166357.200000	399.440000	0.820000	0.724555	64.000000	2.329991	21.704432	0.792525	0.775394	0.793379
38591297.470000	3166489.660000	537.160000	1.050000	0.965155	74.000000	1.807011	25.060543	1.025727	0.958567	1.026877
38591297.230000	3166489.660000	399.160000	0.880000	0.891845	17.000000	1.008345	5.861238	0.807543	0.759450	0.808049
38591301.530000	3166449.930000	511.490000	0.750000	0.721473	142.000000	4.402084	48.265228	0.785649	0.806316	0.787637
38591301.520000	3166449.930000	502.490000	0.600000	0.721555	57.000000	2.065417	19.711777	0.575532	0.557441	0.576801
38591294.490000	3166521.190000	561.230000	1.050000	0.958551	9.000000	0.174401	3.057062	0.954818	0.851443	0.954988
38591294.350000	3166521.190000	477.230000	0.950000	0.973545	134.000000	4.376917	45.798420	0.987260	1.019840	0.990381
38591474.640000	3166515.060000	607.870000	0.850000	0.752436	73.000000	2.912079	25.110629	0.829468	0.834680	0.831414
38591474.530000	3166515.060000	544.870000	0.850000	0.833327	177.000000	5.614339	60.304789	0.921312	0.978216	0.924498
38591450.540000	3166501.440000	588.080000	0.650000	0.551875	34.000000	1.649513	11.472660	0.607961	0.587001	0.608204
38591450.470000	3166501.440000	546.080000	0.920000	0.783945	94.000000	3.200878	31.897597	0.917849	0.920022	0.919313
38591452.920000	3166486.920000	601.620000	0.250000	0.303759	29.000000	1.928544	10.276744	0.232532	0.230129	0.232994
38591452.720000	3166486.920000	487.620000	0.800000	0.925137	87.000000	2.749940	29.571005	0.792312	0.777476	0.793611
38591455.480000	3166464.660000	538.610000	0.850000	0.859000	51.000000	2.099872	17.167891	0.810039	0.791539	0.810407
38591455.460000	3166464.660000	529.610000	1.200000	0.956363	74.000000	2.673796	25.292842	1.172260	1.160504	1.174442
38591456.660000	3166550.170000	480.310000	0.900500	0.926060	89.000000	2.959978	29.822518	0.893717	0.886966	0.894013
38591600.490000	3166513.290000	512.550000	0.650000	0.768000	43.000000	1.771428	14.910890	0.614039	0.591953	0.615158
38591598.850000	3166458.990000	616.260000	0.600000	0.677561	42.000000	1.335078	13.927168	0.566182	0.530058	0.566002
38591598.840000	3166458.990000	613.260000	0.600000	0.689931	43.000000	1.424613	14.628737	0.566805	0.533415	0.567311
38591598.820000	3166458.990000	601.260000	0.920000	0.878364	110.000000	3.790495	36.517809	0.933143	0.953920	0.932539
38591600.630000	3166550.670000	624.320000	0.650000	0.666855	0.000000	0.000000	0.000000	0.585000	0.520000	0.585000
38591600.360000	3166550.670000	471.320000	0.650000	0.650000	46.000000	1.850145	15.820022	0.616065	0.595151	0.616997
