# Supplementary material for: Evaluation method of ore grade estimation effectiveness
Source: PLoS One. 2024 Sep 12;19(9):e0309696. doi: 10.1371/journal.pone.0309696 (PMC11392407; doi:10.1371/journal.pone.0309696)
Supplement: S1 File — (ZIP) [file pone.0309696.s001.zip › Date/Cross_Validation_Fe_P6.txt]

38590701.140000	3166121.210000	496.380000	1.150000	1.224731	552.000000	10.201274	133.355373	1.276829	1.179485	1.292862
38590701.140000	3166121.210000	493.380000	1.250000	1.188936	682.000000	12.563918	174.799760	1.449762	1.347372	1.492392
38590701.130000	3166121.210000	490.380000	1.250000	1.192314	724.000000	12.801963	187.567197	1.469762	1.353954	1.519227
38590701.130000	3166121.210000	487.380000	1.200000	1.186009	532.000000	9.211293	123.860220	1.323200	1.204490	1.329915
38590701.120000	3166121.210000	484.380000	1.100000	1.214793	402.000000	6.151624	79.623755	1.158457	1.029673	1.137270
38590252.320000	3166333.760000	624.030000	0.913300	1.408269	0.000000	0.000000	0.000000	0.821970	0.730640	0.821970
38590252.310000	3166333.760000	621.030000	1.033300	1.461164	0.000000	0.000000	0.000000	0.929970	0.826640	0.929970
38590252.310000	3166333.760000	618.030000	1.800000	1.390616	0.000000	0.000000	0.000000	1.620000	1.440000	1.620000
38590252.300000	3166333.760000	615.030000	1.866700	1.501963	0.000000	0.000000	0.000000	1.680030	1.493360	1.680030
38590252.300000	3166333.760000	612.030000	1.950000	1.421978	0.000000	0.000000	0.000000	1.755000	1.560000	1.755000
38590252.290000	3166333.760000	609.030000	1.216700	1.462872	0.000000	0.000000	0.000000	1.095030	0.973360	1.095030
38590252.290000	3166333.760000	606.030000	0.983300	1.346977	0.000000	0.000000	0.000000	0.884970	0.786640	0.884970
38590252.280000	3166333.760000	603.030000	1.183300	1.180614	0.000000	0.000000	0.000000	1.064970	0.946640	1.064970
38590252.280000	3166333.760000	600.030000	0.916700	1.245145	0.000000	0.000000	0.000000	0.825030	0.733360	0.825030
38590252.270000	3166333.760000	597.030000	1.450000	1.115314	0.000000	0.000000	0.000000	1.305000	1.160000	1.305000
38590252.270000	3166333.760000	594.030000	1.336700	1.196214	0.000000	0.000000	0.000000	1.203030	1.069360	1.203030
38590252.260000	3166333.760000	591.030000	1.100000	1.231561	0.000000	0.000000	0.000000	0.990000	0.880000	0.990000
38590252.250000	3166333.760000	588.030000	1.100000	1.223610	0.000000	0.000000	0.000000	0.990000	0.880000	0.990000
38590252.250000	3166333.760000	585.030000	1.300000	1.158622	50.000000	0.106696	1.119566	1.194762	1.043068	1.172447
38591134.390000	3166307.960000	502.380000	1.100000	1.049689	46.000000	1.370693	7.050435	1.009276	0.913350	1.003040
38591134.380000	3166307.960000	499.380000	1.100000	1.051612	75.000000	2.238717	11.807840	1.021429	0.934469	1.011839
38591134.380000	3166307.960000	496.380000	1.083300	1.048780	78.000000	2.464349	12.782974	1.007159	0.925689	0.998254
38591134.370000	3166307.960000	493.380000	1.150000	0.980300	156.000000	5.302254	38.674119	1.103343	1.054871	1.109782
38591134.370000	3166307.960000	490.380000	0.850000	1.028267	167.000000	5.869363	41.959829	0.819076	0.790349	0.824970
38591134.310000	3166307.960000	457.380000	0.915000	1.014873	224.000000	7.734606	50.947377	0.901580	0.888538	0.901883
38591134.300000	3166307.960000	454.380000	0.995000	1.030837	309.000000	9.761103	62.618870	1.012626	1.010824	1.000263
38591134.300000	3166307.960000	451.380000	1.106000	1.042227	298.000000	9.690040	59.491565	1.120957	1.121850	1.106034
38591134.290000	3166307.960000	448.380000	1.124000	1.085500	299.000000	9.842842	59.902784	1.139629	1.143907	1.124812
38591134.290000	3166307.960000	445.380000	1.150000	1.087651	383.000000	12.332001	90.356055	1.202790	1.233683	1.209717
38591134.280000	3166307.960000	442.380000	1.110000	1.100228	285.000000	9.284738	66.503051	1.119514	1.115957	1.123120
38591148.430000	3166242.880000	479.600000	1.335000	1.312817	794.000000	12.191559	195.834757	1.605306	1.427998	1.641092
38591148.430000	3166242.880000	476.600000	1.215000	1.350698	1050.000000	17.629660	237.892650	1.579500	1.445784	1.579500
38591148.420000	3166242.880000	473.600000	1.350000	1.318636	855.000000	15.652984	173.333908	1.654714	1.547402	1.608456
38591148.420000	3166242.880000	470.600000	1.355000	1.342500	861.000000	15.872005	175.798264	1.663940	1.559698	1.620028
38591148.410000	3166242.880000	467.600000	1.395000	1.337791	949.000000	18.084229	203.573308	1.759826	1.674000	1.733001
38591148.410000	3166242.880000	464.600000	1.350000	1.353274	372.000000	8.784933	77.824056	1.406314	1.342320	1.391655
38591142.500000	3166357.200000	501.440000	1.050000	0.956181	128.000000	4.397046	32.424673	0.996200	0.942120	1.002246
38591142.490000	3166357.200000	498.440000	0.991700	0.989959	135.000000	4.576381	33.772370	0.943532	0.893744	0.948845
38591142.490000	3166357.200000	495.440000	1.163300	0.890891	222.000000	6.961927	47.571047	1.145352	1.109775	1.140019
38591142.480000	3166357.200000	492.440000	0.783300	0.959691	256.000000	7.903493	58.684146	0.781360	0.763573	0.782261
38591142.480000	3166357.200000	489.440000	0.825000	0.871118	258.000000	8.074143	59.190274	0.823586	0.807337	0.824608
38591142.470000	3166357.200000	486.440000	0.808300	0.857645	336.000000	10.090449	71.190508	0.830932	0.827043	0.824225
38591142.470000	3166357.200000	483.440000	0.841700	0.819295	258.000000	7.978785	56.021214	0.840257	0.821904	0.836815
38591142.460000	3166357.200000	480.440000	0.808300	0.843564	254.000000	8.116906	55.961173	0.805683	0.791759	0.803527
38591142.460000	3166357.200000	477.440000	0.883300	0.821218	245.000000	7.816164	54.126989	0.877411	0.859348	0.875360
38591142.450000	3166357.200000	474.440000	0.816700	0.838941	164.000000	5.116596	27.277952	0.786054	0.745788	0.772489
38591142.450000	3166357.200000	471.440000	0.841700	0.817509	246.000000	7.834237	54.426489	0.836409	0.819213	0.834558
38591142.440000	3166357.200000	468.440000	0.825000	0.809645	173.000000	5.669629	42.974218	0.796871	0.763459	0.802113
38591142.440000	3166357.200000	465.440000	0.761700	0.807968	242.000000	7.632157	53.390371	0.755751	0.737945	0.753909
38591142.430000	3166357.200000	462.440000	0.791700	0.796368	240.000000	7.631627	53.158036	0.784914	0.767000	0.783293
38591142.420000	3166357.200000	459.440000	0.800000	0.788791	162.000000	5.518874	40.850104	0.769371	0.737656	0.774949
38591142.420000	3166357.200000	456.440000	0.758300	0.806673	238.000000	7.593985	52.861794	0.751223	0.734011	0.749870
38591142.410000	3166357.200000	453.440000	0.858300	0.775232	240.000000	7.569949	53.027106	0.850943	0.830352	0.848997
38591142.410000	3166357.200000	450.440000	0.771700	0.805291	232.000000	7.613329	52.015698	0.762734	0.747312	0.762023
38591142.400000	3166357.200000	447.440000	0.791700	0.801727	238.000000	7.650568	52.975282	0.784311	0.767332	0.783050
38591142.400000	3166357.200000	444.440000	0.758300	0.828709	160.000000	5.013468	26.616428	0.728690	0.690729	0.716407
38591142.390000	3166357.200000	441.440000	0.833300	0.824686	239.000000	7.668604	53.102864	0.825840	0.807984	0.824374
38591142.390000	3166357.200000	438.440000	0.933300	0.824614	168.000000	5.558281	41.811649	0.899701	0.861382	0.905584
38591142.380000	3166357.200000	435.440000	0.825000	0.870445	241.000000	7.618089	53.228560	0.818243	0.799014	0.816338
38591142.380000	3166357.200000	432.440000	0.800000	0.889700	243.000000	7.686165	53.655055	0.794057	0.776006	0.792174
38591142.370000	3166357.200000	429.440000	0.966700	0.856286	171.000000	5.704809	42.660669	0.933004	0.895341	0.939372
38591142.370000	3166357.200000	426.440000	0.916700	0.871968	239.000000	7.566987	53.353721	0.908493	0.886790	0.907268
38591142.360000	3166357.200000	423.440000	0.803300	0.897436	224.000000	7.067980	48.350277	0.791518	0.768224	0.788276
38591142.360000	3166357.200000	420.440000	0.893300	0.861527	222.000000	7.253353	48.883367	0.879518	0.857956	0.877394
38591142.350000	3166357.200000	417.440000	0.916700	0.829695	203.000000	6.482137	45.528849	0.895921	0.864793	0.895207
38591142.350000	3166357.200000	414.440000	0.816700	0.816823	197.000000	5.732005	31.942442	0.796321	0.756905	0.778894
38591142.340000	3166357.200000	411.440000	0.750000	0.796682	255.000000	7.633145	51.698995	0.747857	0.726627	0.740196
38591142.340000	3166357.200000	408.440000	0.750000	0.767441	189.000000	5.868729	41.819155	0.729000	0.697357	0.727737
38591142.330000	3166357.200000	405.440000	0.716700	0.769230	248.000000	7.717680	61.319230	0.712741	0.695704	0.718925
38591142.330000	3166357.200000	402.440000	0.720000	0.776411	187.000000	6.098466	42.278816	0.699291	0.673121	0.699184
38591297.460000	3166489.660000	534.160000	0.986700	0.922921	195.000000	5.233614	43.731008	0.961328	0.903581	0.960583
38591297.460000	3166489.660000	531.160000	1.013300	0.865079	240.000000	7.063500	56.869938	1.004615	0.968954	1.008865
38591297.450000	3166489.660000	528.160000	0.828300	0.852045	227.000000	7.242335	45.229160	0.817098	0.795326	0.808462
38591297.450000	3166489.660000	525.160000	0.636700	0.826023	202.000000	6.709681	40.940233	0.622026	0.603852	0.616859
38591297.440000	3166489.660000	522.160000	0.758300	0.741318	237.000000	7.490757	46.734605	0.750934	0.732280	0.742058
38591297.440000	3166489.660000	519.160000	0.755000	0.714473	155.000000	5.217173	34.326925	0.724081	0.691125	0.723077
38591297.430000	3166489.660000	516.160000	0.687300	0.718086	163.000000	6.050155	36.031323	0.661248	0.641816	0.660210
38591297.430000	3166489.660000	513.160000	0.692700	0.715323	157.000000	5.910995	34.463677	0.664860	0.644726	0.663571
38591297.420000	3166489.660000	510.160000	0.700000	0.712300	162.000000	5.326880	33.730619	0.673200	0.642477	0.669701
38591297.410000	3166489.660000	507.160000	0.731700	0.700964	210.000000	6.995409	41.125852	0.717066	0.698576	0.709127
38591297.410000	3166489.660000	504.160000	0.718300	0.705077	105.000000	3.932565	17.469355	0.675202	0.637120	0.667569
38591297.400000	3166489.660000	501.160000	0.698700	0.703605	193.000000	6.733309	39.851002	0.680201	0.663019	0.675648
38591297.400000	3166489.660000	498.160000	0.681300	0.700773	197.000000	6.813656	40.526551	0.664300	0.647718	0.659596
38591297.390000	3166489.660000	495.160000	0.700000	0.693491	166.000000	6.084424	35.919731	0.674267	0.654206	0.672278
38591297.390000	3166489.660000	492.160000	0.693300	0.693227	179.000000	6.428236	39.438836	0.671246	0.653216	0.669945
38591297.380000	3166489.660000	489.160000	0.663300	0.708282	132.000000	4.823482	32.441403	0.630325	0.601407	0.633152
38591297.380000	3166489.660000	486.160000	0.743300	0.689686	179.000000	6.448320	38.841092	0.719656	0.700656	0.717514
38591297.370000	3166489.660000	483.160000	0.700000	0.711045	187.000000	6.603280	41.279649	0.679867	0.662239	0.678586
38591297.370000	3166489.660000	480.160000	0.700000	0.709691	139.000000	5.027389	34.696454	0.667067	0.637840	0.670838
38591297.360000	3166489.660000	477.160000	0.706700	0.712350	202.000000	7.066865	44.409172	0.690412	0.675824	0.688800
38591297.360000	3166489.660000	474.160000	0.743300	0.706941	136.000000	4.699386	22.630482	0.707480	0.671902	0.697254
38591297.350000	3166489.660000	471.160000	0.693300	0.730364	204.000000	7.085294	45.635980	0.677849	0.663292	0.677169
38591297.350000	3166489.660000	468.160000	0.672700	0.760014	216.000000	7.440275	47.712435	0.660784	0.648866	0.659397
38591297.340000	3166489.660000	465.160000	0.817300	0.750673	213.000000	7.324914	46.564322	0.801888	0.786257	0.799560
38591297.340000	3166489.660000	462.160000	0.800000	0.787941	220.000000	7.553561	48.492403	0.787048	0.773660	0.785229
38591297.330000	3166489.660000	459.160000	0.806700	0.811759	156.000000	5.545337	38.824342	0.773971	0.744306	0.778692
38591297.330000	3166489.660000	456.160000	0.846000	0.826159	224.000000	7.687826	48.807416	0.833592	0.820658	0.830828
38591297.320000	3166489.660000	453.160000	0.824000	0.846191	223.000000	7.640552	49.278035	0.811601	0.798455	0.809875
38591297.320000	3166489.660000	450.160000	0.856700	0.851082	158.000000	5.538321	39.767484	0.822595	0.790306	0.828314
38591297.310000	3166489.660000	447.160000	0.893300	0.855305	215.000000	7.429969	48.798861	0.877136	0.861446	0.877267
38591297.300000	3166489.660000	444.160000	0.850000	0.876009	134.000000	4.679630	22.307049	0.808390	0.767981	0.796882
38591297.300000	3166489.660000	441.160000	0.859300	0.881382	188.000000	6.781377	40.750993	0.834912	0.816331	0.832249
38591297.290000	3166489.660000	438.160000	0.917300	0.873495	166.000000	6.243124	37.145051	0.883578	0.860510	0.882862
38591297.290000	3166489.660000	435.160000	0.893300	0.879655	166.000000	6.188820	36.926937	0.860461	0.836923	0.859435
38591297.280000	3166489.660000	432.160000	0.856700	0.884936	159.000000	6.117324	34.890465	0.822922	0.801278	0.821289
38591297.280000	3166489.660000	429.160000	0.897300	0.870018	102.000000	4.246756	25.916493	0.842437	0.802126	0.846671
38591297.270000	3166489.660000	426.160000	0.869300	0.871832	148.000000	5.913956	33.039047	0.831382	0.809152	0.830662
38591297.270000	3166489.660000	423.160000	0.823300	0.887750	143.000000	5.792339	31.296938	0.785820	0.764120	0.784295
38591297.260000	3166489.660000	420.160000	0.900000	0.877746	92.000000	4.040156	23.387388	0.841543	0.800427	0.845392
38591297.260000	3166489.660000	417.160000	0.900000	0.894141	122.000000	5.241849	28.000899	0.851829	0.824349	0.852373
38591297.250000	3166489.660000	414.160000	0.904700	0.900550	93.000000	3.865367	15.046451	0.846282	0.801109	0.837119
38591297.250000	3166489.660000	411.160000	0.927000	0.902914	123.000000	5.380011	25.149815	0.877737	0.851912	0.873501
38591297.240000	3166489.660000	408.160000	0.926700	0.895100	77.000000	3.752455	18.057960	0.861213	0.818276	0.862168
38591297.240000	3166489.660000	405.160000	0.861700	0.907554	94.000000	4.534547	23.226103	0.806387	0.775787	0.809182
38591297.230000	3166489.660000	402.160000	0.895300	0.889409	64.000000	3.208266	13.671300	0.827598	0.779773	0.826351
38591301.530000	3166449.930000	508.490000	0.781700	0.694769	373.000000	11.645221	95.558599	0.814606	0.826708	0.829130
38591301.520000	3166449.930000	505.490000	0.682000	0.703800	373.000000	11.529347	94.500552	0.710709	0.719520	0.722167
38591294.470000	3166521.190000	546.230000	0.950000	0.989362	113.000000	4.449202	24.812265	0.895895	0.853490	0.894634
38591294.460000	3166521.190000	543.230000	0.995000	0.971833	153.000000	6.006260	37.382139	0.953494	0.928187	0.958041
38591294.460000	3166521.190000	540.230000	0.928000	1.005651	153.000000	6.125718	37.294953	0.889289	0.868138	0.893394
38591294.450000	3166521.190000	537.230000	1.037000	0.979727	165.000000	6.316456	35.253682	0.998483	0.974481	0.994770
38591294.450000	3166521.190000	534.230000	1.005000	1.014955	114.000000	4.200679	18.578032	0.948146	0.897378	0.935894
38591294.440000	3166521.190000	531.230000	0.955000	1.045273	140.000000	5.387418	31.156215	0.910433	0.877800	0.909530
38591294.440000	3166521.190000	528.230000	1.103000	1.027318	119.000000	5.057658	27.739315	1.042703	1.005791	1.044146
38591294.430000	3166521.190000	525.230000	1.147000	1.021727	139.000000	5.248900	30.569721	1.093036	1.050766	1.091257
38591294.420000	3166521.190000	522.230000	0.970000	1.071682	138.000000	5.272927	30.542694	0.923994	0.889131	0.922815
38591294.420000	3166521.190000	519.230000	0.995000	1.067045	96.000000	4.013633	24.280717	0.931889	0.884333	0.936122
38591294.410000	3166521.190000	516.230000	1.090000	1.048318	139.000000	5.324383	30.684250	1.038718	1.000368	1.037237
38591294.410000	3166521.190000	513.230000	1.118000	1.045545	139.000000	5.258662	30.582632	1.065401	1.024440	1.063690
38591294.400000	3166521.190000	510.230000	1.057000	1.070818	117.000000	4.355576	27.713058	0.998412	0.947431	1.000554
38591294.400000	3166521.190000	507.230000	1.005000	1.103500	138.000000	5.335179	30.807024	0.957334	0.922597	0.956559
38591294.390000	3166521.190000	504.230000	1.090000	1.119091	91.000000	3.443523	15.110685	1.018787	0.955021	1.008694
38591294.390000	3166521.190000	501.230000	1.145000	1.171273	137.000000	5.332625	30.490172	1.090258	1.051054	1.089201
38591294.380000	3166521.190000	498.230000	1.213000	1.218500	123.000000	5.169916	28.229790	1.148538	1.109109	1.149277
38591294.380000	3166521.190000	495.230000	1.337000	1.225682	137.000000	5.227390	30.067130	1.273079	1.224188	1.270893
38591294.370000	3166521.190000	492.230000	1.405000	1.192136	215.000000	7.318824	42.195650	1.379576	1.351446	1.364183
38591294.370000	3166521.190000	489.230000	1.210000	1.172728	185.000000	6.500601	38.295617	1.174276	1.141980	1.166914
38591294.360000	3166521.190000	486.230000	1.006000	1.131500	196.000000	6.721003	40.069351	0.980515	0.954352	0.973178
38591294.360000	3166521.190000	483.230000	0.999000	1.071233	275.000000	8.728459	63.777182	1.003757	0.992069	1.006230
38591294.350000	3166521.190000	480.230000	0.950000	1.058066	269.000000	8.516130	66.777082	0.952352	0.938948	0.961667
38591310.410000	3166548.380000	569.630000	0.800000	0.985252	287.000000	5.217788	72.559480	0.807467	0.732329	0.817603
38591310.410000	3166548.380000	566.630000	1.168000	0.829533	379.000000	7.096689	86.726087	1.219837	1.117741	1.221522
38591310.400000	3166548.380000	563.630000	0.740000	0.974325	465.000000	8.946181	115.211264	0.797086	0.738430	0.809353
38591310.400000	3166548.380000	560.630000	0.930000	0.891545	335.000000	6.563641	72.719352	0.955686	0.879017	0.950713
38591310.390000	3166548.380000	557.630000	0.904000	0.916664	434.000000	8.890348	88.041270	0.963061	0.900965	0.947424
38591310.390000	3166548.380000	554.630000	0.946000	0.880877	335.000000	6.960311	54.996243	0.972128	0.902440	0.938879
38591310.380000	3166548.380000	551.630000	0.904000	0.898723	318.000000	7.559172	71.400983	0.923113	0.874348	0.922130
38591310.380000	3166548.380000	548.630000	0.821300	0.905100	228.000000	5.823678	57.037144	0.810506	0.762834	0.817936
38591310.370000	3166548.380000	545.630000	0.898700	0.878036	329.000000	8.386519	72.785517	0.921467	0.885668	0.918816
38591310.370000	3166548.380000	542.630000	0.950000	0.844100	324.000000	8.627810	71.696996	0.972257	0.941294	0.969526
38591310.360000	3166548.380000	539.630000	0.800000	0.864345	221.000000	6.325580	55.473935	0.787352	0.751931	0.794620
38591310.350000	3166548.380000	536.630000	0.842500	0.816764	316.000000	8.791829	70.560195	0.859671	0.837836	0.858206
38591310.350000	3166548.380000	533.630000	0.789300	0.797923	308.000000	8.646601	67.536895	0.802981	0.782395	0.800002
38591310.340000	3166548.380000	530.630000	0.777000	0.750736	312.000000	8.811766	69.135402	0.791652	0.773041	0.789623
38591310.340000	3166548.380000	527.630000	0.727300	0.728959	300.000000	8.639121	66.807408	0.737690	0.720817	0.736269
38591310.330000	3166548.380000	524.630000	0.677700	0.711673	199.000000	5.643290	33.303792	0.661306	0.626752	0.647880
38591310.330000	3166548.380000	521.630000	0.628000	0.721827	295.000000	8.516711	65.422413	0.635775	0.620702	0.634282
38591310.320000	3166548.380000	518.630000	0.686000	0.731850	198.000000	6.002232	49.787290	0.669144	0.639875	0.674828
38591310.320000	3166548.380000	515.630000	0.778700	0.749932	279.000000	8.211737	62.291012	0.783595	0.764398	0.782389
38591310.310000	3166548.380000	512.630000	0.813000	0.788373	267.000000	8.007818	58.322895	0.814394	0.794401	0.811428
38591310.310000	3166548.380000	509.630000	0.866900	0.804923	173.000000	5.562349	43.622945	0.837343	0.800176	0.843796
38591310.300000	3166548.380000	506.630000	0.832200	0.830014	242.000000	7.532044	54.242844	0.825701	0.804404	0.824881
38591310.300000	3166548.380000	503.630000	0.830000	0.819795	229.000000	7.177724	49.888951	0.819408	0.795773	0.816624
38591310.290000	3166548.380000	500.630000	0.819500	0.806805	231.000000	7.317668	50.792993	0.809666	0.788242	0.807539
38591310.290000	3166548.380000	497.630000	0.812000	0.786586	224.000000	7.214983	49.294903	0.800091	0.779184	0.798103
38591310.280000	3166548.380000	494.630000	0.731300	0.795186	150.000000	4.760634	24.967692	0.699959	0.662045	0.688871
38591310.280000	3166548.380000	491.630000	0.736700	0.788573	230.000000	7.356053	51.443804	0.727579	0.709226	0.726754
38591310.270000	3166548.380000	488.630000	0.817800	0.774659	161.000000	5.387706	40.602940	0.786178	0.751697	0.791852
38591310.270000	3166548.380000	485.630000	0.815000	0.780145	228.000000	7.389495	50.795054	0.804289	0.785209	0.803108
38591310.260000	3166548.380000	482.630000	0.767000	0.792336	220.000000	7.275067	48.163113	0.754582	0.737022	0.752414
38591310.260000	3166548.380000	479.630000	0.806700	0.777700	147.000000	5.186953	36.936327	0.771205	0.737912	0.776131
38591310.250000	3166548.380000	476.630000	0.780800	0.787282	199.000000	6.872292	44.741990	0.761912	0.743327	0.761460
38591310.240000	3166548.380000	473.630000	0.716000	0.826541	184.000000	6.448848	39.539410	0.694588	0.674930	0.692002
38591310.240000	3166548.380000	470.630000	0.797000	0.849673	190.000000	6.668187	41.227347	0.774988	0.755151	0.772549
38591310.230000	3166548.380000	467.630000	0.931000	0.866618	188.000000	6.630523	40.401332	0.904577	0.881339	0.901145
38591310.230000	3166548.380000	464.630000	0.985000	0.884454	131.000000	4.489831	21.787694	0.935656	0.885820	0.922585
38591310.220000	3166548.380000	461.630000	0.950000	0.902454	207.000000	7.043070	46.598215	0.929914	0.907995	0.929434
38591310.220000	3166548.380000	458.630000	0.907000	0.885659	158.000000	5.430708	39.374787	0.870893	0.834549	0.876349
38591310.210000	3166548.380000	455.630000	0.814000	0.870091	236.000000	7.687197	50.931406	0.805782	0.789605	0.802309
38591310.210000	3166548.380000	452.630000	0.836500	0.817800	251.000000	8.006729	55.983237	0.832835	0.817343	0.831591
38591310.200000	3166548.380000	449.630000	0.787000	0.802859	185.000000	5.937797	46.266419	0.763765	0.732962	0.769524
38591310.200000	3166548.380000	446.630000	0.750000	0.800214	269.000000	8.379142	59.202800	0.751857	0.739002	0.749659
38591310.190000	3166548.380000	443.630000	0.757300	0.806732	270.000000	8.347679	59.521638	0.759464	0.745668	0.757362
38591310.190000	3166548.380000	440.630000	0.808000	0.815909	267.000000	8.371914	59.479312	0.809385	0.796022	0.808008
38591310.180000	3166548.380000	437.630000	0.888700	0.815477	270.000000	8.431671	60.133037	0.891239	0.876701	0.889686
38591310.180000	3166548.380000	434.630000	0.850000	0.839323	178.000000	5.512078	29.637207	0.822638	0.783632	0.807358
38591310.170000	3166548.380000	431.630000	0.850000	0.839841	262.000000	8.296189	58.084345	0.849838	0.835976	0.848015
38591310.170000	3166548.380000	428.630000	0.835300	0.838300	174.000000	5.769334	43.971005	0.807138	0.774833	0.813527
38591310.160000	3166548.380000	425.630000	0.794200	0.845145	250.000000	8.021861	55.955078	0.790418	0.776278	0.789502
38591310.160000	3166548.380000	422.630000	0.850000	0.825327	239.000000	7.824418	52.320969	0.842390	0.827106	0.839778
38591310.150000	3166548.380000	419.630000	0.850000	0.817973	152.000000	5.354701	38.470692	0.814219	0.780673	0.819983
38591310.150000	3166548.380000	416.630000	0.840700	0.809473	206.000000	7.148464	46.921304	0.822605	0.805487	0.822957
38591310.140000	3166548.380000	413.630000	0.782000	0.812891	180.000000	6.531408	38.056852	0.757423	0.738573	0.753840
38591310.130000	3166548.380000	410.630000	0.726000	0.824509	214.000000	7.706922	44.168377	0.712586	0.704559	0.707317
38591310.130000	3166548.380000	407.630000	0.850000	0.792718	138.000000	5.461779	32.126929	0.809686	0.782686	0.810916
38591310.120000	3166548.380000	404.630000	0.841700	0.804150	88.000000	3.358249	15.365370	0.785747	0.735882	0.779276
38591310.120000	3166548.380000	401.630000	0.800000	0.814130	114.000000	4.673454	23.944202	0.754743	0.722697	0.752208
38591310.110000	3166548.380000	398.630000	0.803100	0.810787	60.000000	2.855249	15.396888	0.741147	0.693199	0.743581
38591310.110000	3166548.380000	395.630000	0.820000	0.804776	60.000000	2.683047	15.011375	0.756743	0.704663	0.758697
38591474.630000	3166515.060000	604.870000	0.836700	0.724700	199.000000	7.202342	45.178310	0.816460	0.802652	0.816589
38591474.630000	3166515.060000	601.870000	0.650000	0.747737	243.000000	8.816762	59.488278	0.645171	0.646760	0.650017
38591474.620000	3166515.060000	598.870000	0.653300	0.721246	176.000000	6.687439	38.385976	0.631772	0.619275	0.630136
38591474.620000	3166515.060000	595.870000	0.701300	0.693586	216.000000	7.614443	43.429801	0.688877	0.679154	0.682382
38591474.610000	3166515.060000	592.870000	0.718700	0.686882	209.000000	7.275342	42.177787	0.704052	0.690614	0.697800
38591474.610000	3166515.060000	589.870000	0.696700	0.695591	105.000000	4.519091	26.515486	0.654898	0.627000	0.658092
38591474.600000	3166515.060000	586.870000	0.656700	0.714805	153.000000	5.909489	33.897540	0.629306	0.611197	0.628460
38591474.600000	3166515.060000	583.870000	0.746700	0.694436	126.000000	4.242186	25.073516	0.707872	0.667424	0.703510
38591474.590000	3166515.060000	580.870000	0.700000	0.719095	152.000000	5.977507	33.697954	0.670533	0.652550	0.669663
38591474.590000	3166515.060000	577.870000	0.703300	0.736818	152.000000	5.993657	33.717424	0.673694	0.655878	0.672843
38591474.580000	3166515.060000	574.870000	0.750000	0.748750	125.000000	5.124631	24.659250	0.710714	0.685013	0.706097
38591474.580000	3166515.060000	571.870000	0.753300	0.770618	151.000000	5.816920	33.379115	0.721303	0.699562	0.720249
38591474.570000	3166515.060000	568.870000	0.848300	0.783936	102.000000	4.441263	25.861146	0.796433	0.761973	0.800357
38591474.560000	3166515.060000	565.870000	0.797300	0.830418	150.000000	5.683097	33.092598	0.763130	0.738063	0.761934
38591474.560000	3166515.060000	562.870000	0.731000	0.891918	151.000000	5.717391	33.243257	0.699950	0.677243	0.698760
38591474.550000	3166515.060000	559.870000	1.046700	0.829755	227.000000	7.724875	44.946162	1.032545	1.016204	1.021133
38591474.550000	3166515.060000	556.870000	0.946700	0.871255	238.000000	7.924786	46.988867	0.937864	0.923303	0.926827
38591474.540000	3166515.060000	553.870000	0.833300	0.878741	198.000000	6.170390	32.542568	0.812825	0.780370	0.795567
38591474.540000	3166515.060000	550.870000	0.800000	0.868828	376.000000	11.854363	88.331060	0.834590	0.849763	0.838818
38591474.530000	3166515.060000	547.870000	0.850000	0.849774	347.000000	11.130971	87.601168	0.877362	0.889272	0.890201
38591450.570000	3166501.440000	606.080000	0.450000	0.445997	76.000000	4.572469	17.002793	0.418029	0.405512	0.417865
38591450.570000	3166501.440000	603.080000	0.406700	0.471359	89.000000	5.199311	20.739317	0.379819	0.372131	0.380212
38591450.560000	3166501.440000	600.080000	0.465800	0.501037	87.000000	5.133480	19.904693	0.434658	0.425530	0.434810
38591450.560000	3166501.440000	597.080000	0.597300	0.478941	100.000000	5.168002	19.414706	0.560324	0.546117	0.557069
38591450.550000	3166501.440000	594.080000	0.457900	0.555507	96.000000	4.372476	20.508357	0.428856	0.410605	0.427900
38591450.550000	3166501.440000	591.080000	0.524800	0.573885	93.000000	4.336900	20.984844	0.490913	0.470182	0.490837
38591450.530000	3166501.440000	582.080000	0.700000	0.623511	106.000000	4.299740	23.279005	0.658267	0.626573	0.657399
38591450.530000	3166501.440000	579.080000	0.662500	0.655473	106.000000	4.359348	23.907632	0.623002	0.593880	0.622882
38591450.520000	3166501.440000	576.080000	0.650000	0.660465	104.000000	3.938806	22.904862	0.610752	0.576629	0.610033
38591450.510000	3166501.440000	573.080000	0.650000	0.657159	105.000000	4.084998	23.149875	0.611000	0.578731	0.610301
38591450.510000	3166501.440000	570.080000	0.650000	0.654318	106.000000	4.222381	23.751986	0.611248	0.580706	0.610959
38591450.500000	3166501.440000	567.080000	0.650000	0.658482	103.000000	4.074527	22.970786	0.610505	0.578580	0.610105
38591450.500000	3166501.440000	564.080000	0.660000	0.675150	70.000000	2.616342	11.609311	0.611600	0.566194	0.606883
38591450.490000	3166501.440000	561.080000	0.670000	0.702723	146.000000	5.230150	29.536681	0.640265	0.613508	0.636275
38591450.490000	3166501.440000	558.080000	0.683300	0.737736	129.000000	4.767568	27.226725	0.648549	0.618696	0.646251
38591450.480000	3166501.440000	555.080000	0.816700	0.754082	138.000000	4.914852	28.293281	0.777965	0.742144	0.773883
38591450.480000	3166501.440000	552.080000	0.850000	0.766516	187.000000	6.310529	42.988740	0.825552	0.798644	0.826440
38591450.470000	3166501.440000	549.080000	0.740000	0.832545	176.000000	6.233263	44.014265	0.715615	0.694025	0.720765
38591452.930000	3166486.920000	604.620000	0.250000	0.358789	75.000000	4.663961	19.020860	0.232143	0.225790	0.232996
38591452.890000	3166486.920000	583.620000	1.000000	0.726815	79.000000	4.274747	18.670553	0.930095	0.894552	0.931393
38591452.890000	3166486.920000	580.620000	0.700000	0.829833	66.000000	3.673274	15.943165	0.647600	0.616874	0.648765
38591452.880000	3166486.920000	577.620000	0.800000	0.768140	71.000000	3.725451	15.972568	0.741638	0.705922	0.741485
38591452.880000	3166486.920000	574.620000	0.750000	0.776364	41.000000	2.000559	6.674408	0.686714	0.633187	0.683417
38591452.870000	3166486.920000	571.620000	0.780000	0.729545	57.000000	2.976942	12.815345	0.718937	0.675360	0.718808
38591452.870000	3166486.920000	568.620000	0.600000	0.815000	54.000000	2.942771	12.432696	0.552343	0.519054	0.552543
38591452.860000	3166486.920000	565.620000	0.850000	0.769546	55.000000	2.732942	12.319436	0.782810	0.731382	0.782607
38591452.850000	3166486.920000	562.620000	0.800000	0.850909	55.000000	2.759383	12.192315	0.736762	0.688827	0.736400
38591452.850000	3166486.920000	559.620000	0.950000	0.839545	43.000000	2.502021	10.821677	0.870562	0.812574	0.872286
38591452.840000	3166486.920000	556.620000	0.920000	0.879545	57.000000	2.949139	12.585004	0.847977	0.796013	0.847468
38591452.840000	3166486.920000	553.620000	0.900000	0.872882	54.000000	2.566058	11.618382	0.828514	0.771082	0.827582
38591452.830000	3166486.920000	550.620000	0.850000	0.878486	57.000000	3.045763	12.745148	0.783457	0.737263	0.783216
38591452.830000	3166486.920000	547.620000	0.800000	0.888186	56.000000	3.016725	12.544001	0.737067	0.693381	0.736873
38591452.820000	3166486.920000	544.620000	0.866700	0.880291	42.000000	2.064347	6.911509	0.793897	0.732934	0.790102
38591452.820000	3166486.920000	541.620000	0.933300	0.882577	68.000000	3.394333	14.887897	0.864147	0.816711	0.863333
38591452.810000	3166486.920000	538.620000	0.950000	0.891645	59.000000	3.100043	13.811757	0.876352	0.825141	0.877062
38591452.810000	3166486.920000	535.620000	0.883300	0.909382	72.000000	3.367246	15.124782	0.819198	0.772427	0.817433
38591452.800000	3166486.920000	532.620000	0.883300	0.889986	83.000000	3.752114	17.972372	0.822899	0.779947	0.821663
38591452.800000	3166486.920000	529.620000	0.933300	0.838636	84.000000	3.713949	19.838418	0.869836	0.823309	0.871102
38591452.790000	3166486.920000	526.620000	0.836700	0.812568	110.000000	4.524495	22.922940	0.788092	0.753094	0.785279
38591452.790000	3166486.920000	523.620000	0.726700	0.787423	114.000000	4.384194	24.180641	0.685590	0.651830	0.683576
38591452.780000	3166486.920000	520.620000	0.700000	0.794482	124.000000	4.818803	28.085268	0.663067	0.634610	0.663056
38591452.780000	3166486.920000	517.620000	0.700000	0.817196	141.000000	5.205981	30.065123	0.667600	0.640605	0.665387
38591452.770000	3166486.920000	514.620000	0.718300	0.899973	100.000000	3.431129	16.585053	0.673834	0.629153	0.666501
38591452.770000	3166486.920000	511.620000	1.193400	0.825650	143.000000	5.104460	32.641562	1.139072	1.089460	1.139559
38591452.760000	3166486.920000	508.620000	1.017400	0.913586	114.000000	4.154470	28.741963	0.959844	0.907410	0.964829
38591452.760000	3166486.920000	505.620000	0.916700	0.924905	153.000000	5.396408	33.600321	0.878461	0.842779	0.876820
38591452.750000	3166486.920000	502.620000	0.750000	0.969132	228.000000	7.324210	44.113839	0.740143	0.721502	0.730631
38591452.740000	3166486.920000	499.620000	0.816700	0.946118	175.000000	6.025360	36.412776	0.789477	0.762204	0.785033
38591452.740000	3166486.920000	496.620000	1.138300	0.871973	177.000000	5.997378	36.917722	1.101224	1.061640	1.095130
38591452.730000	3166486.920000	493.620000	1.033300	0.900230	219.000000	6.705479	50.522879	1.016177	0.979896	1.017750
38591452.730000	3166486.920000	490.620000	0.800000	0.927571	219.000000	6.982479	51.584192	0.786743	0.763555	0.789388
38591455.570000	3166464.660000	589.610000	0.900000	0.803401	140.000000	6.070912	36.153221	0.858000	0.840853	0.864710
38591455.560000	3166464.660000	586.610000	0.900000	0.787056	184.000000	7.122038	40.486105	0.873086	0.861777	0.871267
38591455.560000	3166464.660000	583.610000	0.750000	0.796744	234.000000	8.794330	56.622695	0.741857	0.745889	0.746405
38591455.550000	3166464.660000	580.610000	0.680000	0.793182	177.000000	6.772962	39.246122	0.657851	0.645870	0.656873
38591455.550000	3166464.660000	577.610000	0.800000	0.728636	232.000000	8.338244	47.748668	0.790705	0.787545	0.784229
38591455.540000	3166464.660000	574.610000	0.750000	0.722273	168.000000	5.658891	27.270338	0.723000	0.693876	0.709390
38591455.540000	3166464.660000	571.610000	0.700000	0.702727	194.000000	6.929596	43.603175	0.681733	0.667292	0.681321
38591455.530000	3166464.660000	568.610000	0.650000	0.702273	137.000000	5.161995	34.660922	0.618924	0.594215	0.622882
38591455.530000	3166464.660000	565.610000	0.700000	0.668182	213.000000	7.150349	46.581778	0.686800	0.670710	0.684827
38591455.520000	3166464.660000	562.610000	0.600000	0.699091	222.000000	7.319750	49.635524	0.590743	0.577142	0.590075
38591455.520000	3166464.660000	559.610000	0.700000	0.680454	157.000000	5.488373	39.690449	0.671867	0.644977	0.676716
38591455.510000	3166464.660000	556.610000	0.750000	0.688182	228.000000	7.447919	50.881095	0.740143	0.723554	0.739165
38591455.500000	3166464.660000	553.610000	0.690000	0.720455	223.000000	7.242823	48.827484	0.679617	0.662539	0.677649
38591455.500000	3166464.660000	550.610000	0.700000	0.745000	224.000000	7.438570	49.344581	0.689733	0.675172	0.688079
38591455.490000	3166464.660000	547.610000	0.750000	0.764546	199.000000	6.837156	45.203635	0.731857	0.713422	0.732005
38591455.490000	3166464.660000	544.610000	0.800000	0.778636	169.000000	5.421307	27.447098	0.771505	0.735930	0.756920
38591455.480000	3166464.660000	541.610000	0.850000	0.817727	228.000000	7.681847	45.937813	0.838829	0.824426	0.830655
38591455.470000	3166464.660000	535.610000	0.750000	0.955582	229.000000	7.973897	56.448885	0.740429	0.732279	0.746186
38591455.470000	3166464.660000	532.610000	1.095000	0.916243	197.000000	6.665278	44.864243	1.067677	1.037433	1.068103
38591456.890000	3166550.170000	612.310000	1.600000	1.887809	148.000000	5.231949	36.900100	1.530210	1.465158	1.539272
38591456.880000	3166550.170000	609.310000	2.088000	1.709655	147.000000	5.313694	36.897143	1.996128	1.915807	2.008739
38591456.880000	3166550.170000	606.310000	1.793300	1.810305	286.000000	8.272654	59.458226	1.809354	1.762779	1.793255
38591456.870000	3166550.170000	603.310000	1.618700	1.862777	359.000000	9.168926	83.702188	1.678206	1.623240	1.684645
38591456.870000	3166550.170000	600.310000	2.169300	1.639618	359.000000	9.221334	83.931207	2.249048	2.177899	2.258511
38591456.860000	3166550.170000	597.310000	1.730700	1.612440	571.000000	12.859796	118.323183	1.934098	1.876844	1.901957
38591456.860000	3166550.170000	594.310000	1.274700	1.555746	357.000000	7.338597	59.478260	1.320589	1.226670	1.274711
38591456.850000	3166550.170000	591.310000	1.297600	1.413705	570.000000	11.424909	130.454595	1.449605	1.365989	1.452469
38591456.850000	3166550.170000	588.310000	1.237100	1.330623	547.000000	10.150611	126.904007	1.371178	1.267432	1.377363
38591456.840000	3166550.170000	585.310000	1.300000	1.259150	660.000000	12.163412	145.239407	1.496857	1.389751	1.487473
38591456.840000	3166550.170000	582.310000	1.300000	1.238100	687.000000	12.437772	153.354168	1.510229	1.397640	1.505211
38591456.830000	3166550.170000	579.310000	1.251300	1.211391	480.000000	8.759606	120.356622	1.354979	1.243481	1.379397
38591456.830000	3166550.170000	576.310000	1.141300	1.201687	703.000000	12.590334	156.353301	1.332821	1.230872	1.327215
38591456.820000	3166550.170000	573.310000	1.100000	1.190823	694.000000	12.478968	153.234141	1.280819	1.183621	1.273418
38591456.810000	3166550.170000	570.310000	1.164300	1.182696	576.000000	10.681433	134.520377	1.303351	1.206517	1.311219
38591456.810000	3166550.170000	567.310000	1.168200	1.209241	670.000000	12.384261	149.770281	1.349549	1.254558	1.345566
38591456.800000	3166550.170000	564.310000	1.253000	1.214586	441.000000	8.153699	73.479203	1.338204	1.228378	1.282508
38591456.800000	3166550.170000	561.310000	1.362300	1.227482	651.000000	12.249961	143.765468	1.563920	1.458960	1.555381
38591456.790000	3166550.170000	558.310000	1.215000	1.298804	519.000000	10.055317	122.078138	1.333723	1.242229	1.342898
38591456.790000	3166550.170000	555.310000	1.100000	1.388054	613.000000	11.924572	137.073688	1.246876	1.170132	1.243528
38591456.780000	3166550.170000	552.310000	1.531700	1.318237	594.000000	11.818848	130.855655	1.725132	1.625774	1.715542
38591456.780000	3166550.170000	549.310000	1.554700	1.330695	386.000000	8.074648	96.857681	1.627845	1.521431	1.652428
38591456.770000	3166550.170000	546.310000	1.400000	1.334368	557.000000	11.541970	124.694757	1.557067	1.477411	1.553532
38591456.770000	3166550.170000	543.310000	1.251700	1.316428	540.000000	11.426403	118.557680	1.384023	1.317711	1.376052
38591456.760000	3166550.170000	540.310000	1.100000	1.289609	449.000000	9.843451	103.809440	1.178152	1.119497	1.182003
38591456.760000	3166550.170000	537.310000	1.211300	1.219959	509.000000	11.337351	113.569854	1.325047	1.272795	1.321480
38591456.750000	3166550.170000	534.310000	1.300000	1.191582	333.000000	7.451399	55.473678	1.334914	1.254260	1.291258
38591456.750000	3166550.170000	531.310000	1.192000	1.225941	499.000000	11.419839	109.568235	1.299394	1.254690	1.292404
38591456.740000	3166550.170000	528.310000	1.154000	1.256573	406.000000	9.694821	94.602687	1.217085	1.170660	1.222164
38591456.740000	3166550.170000	525.310000	1.264800	1.246464	476.000000	11.380591	105.351302	1.367670	1.330221	1.362368
38591456.730000	3166550.170000	522.310000	1.309200	1.244205	465.000000	11.376250	102.151490	1.410195	1.376792	1.403149
38591456.730000	3166550.170000	519.310000	1.326800	1.224332	314.000000	8.065350	78.434285	1.352831	1.298135	1.369101
38591456.720000	3166550.170000	516.310000	1.243300	1.201277	443.000000	11.211862	98.680240	1.328792	1.302968	1.325263
38591456.720000	3166550.170000	513.310000	1.123500	1.162400	433.000000	11.032633	95.044931	1.196474	1.172965	1.190698
38591456.710000	3166550.170000	510.310000	1.073700	1.110023	362.000000	9.456802	83.975943	1.114398	1.083548	1.117936
38591456.700000	3166550.170000	507.310000	1.024000	1.083059	404.000000	10.678901	90.431707	1.079198	1.061073	1.077304
38591456.700000	3166550.170000	504.310000	1.000000	1.097541	263.000000	6.956035	43.805636	1.000190	0.953859	0.973656
38591456.690000	3166550.170000	501.310000	1.076000	1.129250	380.000000	10.282731	83.593544	1.124164	1.105526	1.119639
38591456.690000	3166550.170000	498.310000	1.150000	1.173654	296.000000	8.330601	69.915820	1.164676	1.131902	1.170192
38591456.680000	3166550.170000	495.310000	1.313900	1.164468	351.000000	9.740431	78.581571	1.358197	1.334194	1.356115
38591456.680000	3166550.170000	492.310000	1.391200	1.113391	336.000000	9.470033	73.682043	1.430154	1.404368	1.424438
38591456.670000	3166550.170000	489.310000	1.129700	1.093268	214.000000	6.372474	53.990940	1.108827	1.062992	1.119286
38591456.670000	3166550.170000	486.310000	0.877000	1.051959	303.000000	8.954674	68.199804	0.890531	0.875304	0.889868
38591456.660000	3166550.170000	483.310000	0.800000	0.993914	285.000000	8.702994	62.084896	0.806857	0.793999	0.803513
38591456.650000	3166550.170000	477.310000	1.031000	0.934900	326.000000	9.882140	68.020263	1.055940	1.050156	1.045817
38591456.650000	3166550.170000	474.310000	0.968300	1.002554	237.000000	7.064461	38.785938	0.958894	0.925944	0.934619
38591456.640000	3166550.170000	471.310000	1.044800	1.018346	307.000000	9.637006	62.513206	1.062512	1.058548	1.050141
38591456.640000	3166550.170000	468.310000	1.033300	1.045881	296.000000	9.276876	73.853606	1.046487	1.038666	1.058285
38591456.630000	3166550.170000	465.310000	1.100000	1.040503	296.000000	9.365225	74.605616	1.114038	1.107861	1.127989
38591456.630000	3166550.170000	462.310000	1.100000	1.046235	226.000000	7.089704	52.323009	1.084705	1.052497	1.086775
38591600.710000	3166513.290000	638.550000	1.080000	1.002612	0.000000	0.000000	0.000000	0.972000	0.864000	0.972000
38591600.700000	3166513.290000	635.550000	1.010000	1.029107	0.000000	0.000000	0.000000	0.909000	0.808000	0.909000
38591600.700000	3166513.290000	632.550000	1.050000	1.003023	0.000000	0.000000	0.000000	0.945000	0.840000	0.945000
38591600.690000	3166513.290000	629.550000	1.030000	0.989818	0.000000	0.000000	0.000000	0.927000	0.824000	0.927000
38591600.690000	3166513.290000	626.550000	0.936000	0.982182	17.000000	0.447527	2.802491	0.848462	0.758065	0.846811
38591600.680000	3166513.290000	623.550000	0.902000	0.974909	34.000000	0.912111	8.483845	0.823483	0.739798	0.824667
38591600.680000	3166513.290000	620.550000	0.982000	0.935909	34.000000	0.920786	8.543783	0.896519	0.805600	0.897907
38591600.670000	3166513.290000	617.550000	0.950000	0.911364	90.000000	2.821995	17.501183	0.887571	0.819298	0.882956
38591600.670000	3166513.290000	614.550000	0.950000	0.864091	75.000000	2.540107	12.439099	0.882143	0.813375	0.874870
38591600.660000	3166513.290000	611.550000	0.880000	0.813272	137.000000	5.147744	32.684854	0.837928	0.804198	0.840362
38591600.660000	3166513.290000	608.550000	0.620000	0.824273	124.000000	5.115167	31.024779	0.587288	0.566147	0.590343
38591600.650000	3166513.290000	605.550000	0.710000	0.744182	173.000000	6.386517	38.023314	0.685792	0.668296	0.684393
38591600.650000	3166513.290000	602.550000	0.764000	0.706182	172.000000	6.412760	37.926113	0.737660	0.719567	0.736320
38591600.640000	3166513.290000	599.550000	0.776000	0.662455	119.000000	5.035460	29.934511	0.733579	0.707229	0.737458
38591600.630000	3166513.290000	596.550000	0.600000	0.685000	173.000000	6.491788	38.161303	0.579543	0.566154	0.578499
38591600.630000	3166513.290000	593.550000	0.600000	0.646909	171.000000	6.306428	37.631162	0.579086	0.563694	0.577965
38591600.620000	3166513.290000	590.550000	0.610000	0.633636	172.000000	6.690720	38.237536	0.588970	0.578274	0.588219
38591600.620000	3166513.290000	587.550000	0.636000	0.615636	171.000000	6.595586	38.004548	0.613831	0.601583	0.613042
38591600.610000	3166513.290000	584.550000	0.604000	0.638000	114.000000	4.170176	18.918077	0.569831	0.538912	0.562813
38591600.610000	3166513.290000	581.550000	0.680000	0.615091	171.000000	6.520231	37.913456	0.656297	0.642069	0.655349
38591600.600000	3166513.290000	578.550000	0.610000	0.636545	116.000000	4.894174	29.393462	0.575956	0.554034	0.579148
38591600.600000	3166513.290000	575.550000	0.640000	0.614000	170.000000	6.333594	37.529100	0.617448	0.601658	0.616386
38591600.590000	3166513.290000	572.550000	0.600000	0.620455	170.000000	6.381731	37.596323	0.578857	0.564693	0.577929
38591600.590000	3166513.290000	569.550000	0.600000	0.611727	116.000000	4.944406	29.439244	0.566514	0.545618	0.569700
38591600.580000	3166513.290000	566.550000	0.600000	0.614727	171.000000	6.451231	37.833712	0.579086	0.565616	0.578169
38591600.580000	3166513.290000	563.550000	0.610000	0.620091	171.000000	6.304749	37.634512	0.588737	0.573066	0.587601
38591600.570000	3166513.290000	560.550000	0.644000	0.620273	172.000000	6.677416	38.234714	0.621797	0.610316	0.621002
38591600.570000	3166513.290000	557.550000	0.626000	0.631545	171.000000	6.586308	38.004194	0.604179	0.591996	0.603402
38591600.560000	3166513.290000	554.550000	0.650000	0.619909	114.000000	4.169303	18.919676	0.613229	0.579943	0.605678
38591600.560000	3166513.290000	551.550000	0.640000	0.613000	171.000000	6.513884	37.915073	0.617691	0.604210	0.616801
38591600.550000	3166513.290000	548.550000	0.590000	0.610091	116.000000	4.876795	29.387731	0.557072	0.535642	0.560154
38591600.550000	3166513.290000	545.550000	0.560000	0.613182	171.000000	6.344205	37.698932	0.540480	0.526582	0.539497
38591600.540000	3166513.290000	542.550000	0.600000	0.604546	173.000000	6.429369	38.098023	0.579543	0.565326	0.578436
38591600.540000	3166513.290000	539.550000	0.610000	0.611818	124.000000	5.123106	31.051674	0.577815	0.557123	0.580849
38591600.530000	3166513.290000	536.550000	0.650000	0.605909	181.000000	6.645555	39.488260	0.629819	0.615544	0.628158
38591600.520000	3166513.290000	533.550000	0.640000	0.615091	187.000000	6.657273	40.780482	0.621592	0.606240	0.619885
38591600.520000	3166513.290000	530.550000	0.590000	0.636636	192.000000	7.167630	43.018272	0.574154	0.565538	0.573676
38591600.510000	3166513.290000	527.550000	0.570000	0.666273	238.000000	8.344422	49.365016	0.564680	0.561204	0.560312
38591600.510000	3166513.290000	524.550000	0.676000	0.678818	174.000000	5.845576	28.421926	0.653209	0.628205	0.640706
38591600.500000	3166513.290000	521.550000	0.774000	0.687091	240.000000	8.432810	50.891318	0.767366	0.763569	0.762831
38591600.500000	3166513.290000	518.550000	0.760000	0.710093	226.000000	8.336394	55.744236	0.749432	0.748137	0.755235
38591600.490000	3166513.290000	515.550000	0.770000	0.695279	223.000000	8.048165	55.812877	0.758413	0.753072	0.765261
38591598.820000	3166458.990000	598.260000	0.852000	0.886802	245.000000	8.388091	52.464119	0.846320	0.839675	0.841959
38591598.810000	3166458.990000	595.260000	0.850000	0.918465	273.000000	8.877238	56.671576	0.853400	0.846900	0.845996
38591598.800000	3166458.990000	592.260000	1.000000	0.884364	298.000000	9.384690	65.447297	1.013524	1.007577	1.010045
38591598.800000	3166458.990000	589.260000	0.920000	0.912909	261.000000	8.410659	59.757763	0.919474	0.907150	0.920440
38591598.790000	3166458.990000	586.260000	0.860000	0.937273	360.000000	11.084742	75.225308	0.891943	0.898855	0.882778
38591598.790000	3166458.990000	583.260000	0.930000	0.937455	302.000000	9.260828	67.250896	0.943994	0.934499	0.942162
38591598.780000	3166458.990000	580.260000	0.940000	0.977818	236.000000	7.166057	56.912784	0.930510	0.900994	0.935953
38591598.780000	3166458.990000	577.260000	1.000000	1.026573	308.000000	9.418646	68.435225	1.017333	1.008328	1.015069
38591598.770000	3166458.990000	574.260000	1.032000	1.111632	206.000000	6.227945	34.312346	1.009787	0.967762	0.988340
38591598.770000	3166458.990000	571.260000	1.208000	1.155809	308.000000	9.419023	68.441955	1.228939	1.218071	1.226217
38591598.760000	3166458.990000	568.260000	1.309300	1.211091	274.000000	8.695417	62.851251	1.315036	1.299260	1.316737
38591598.760000	3166458.990000	565.260000	1.300000	1.253509	309.000000	9.384981	68.404756	1.323029	1.309859	1.319523
38591598.750000	3166458.990000	562.260000	1.300000	1.247154	309.000000	9.419395	68.531161	1.323029	1.310848	1.319800
38591598.750000	3166458.990000	559.260000	1.300000	1.188886	207.000000	6.549751	52.180795	1.272514	1.228334	1.284060
38591598.740000	3166458.990000	556.260000	1.166700	1.139250	378.000000	11.224748	78.628893	1.218035	1.223025	1.204278
38591598.740000	3166458.990000	553.260000	0.996700	1.098850	369.000000	11.179890	74.996105	1.037138	1.043829	1.022715
38591598.730000	3166458.990000	550.260000	0.923300	1.061918	305.000000	9.279947	65.557138	0.938249	0.928157	0.932745
38591598.730000	3166458.990000	547.260000	1.006700	1.035432	381.000000	11.793848	94.487056	1.052145	1.067973	1.065968
38591598.720000	3166458.990000	544.260000	1.057300	1.031622	301.000000	9.352459	68.816528	1.072807	1.064558	1.073910
38591598.720000	3166458.990000	541.260000	1.034900	1.047999	310.000000	9.765323	72.161946	1.053627	1.051455	1.056980
38591600.620000	3166550.670000	621.320000	0.650000	0.677761	0.000000	0.000000	0.000000	0.585000	0.520000	0.585000
38591600.620000	3166550.670000	618.320000	0.661400	0.688005	28.000000	0.769714	4.544127	0.602315	0.540380	0.600314
38591600.610000	3166550.670000	615.320000	0.725600	0.683882	68.000000	2.266547	11.217171	0.671836	0.616857	0.666725
38591600.610000	3166550.670000	612.320000	0.743000	0.681582	136.000000	4.845072	34.089447	0.707194	0.674025	0.711288
38591600.600000	3166550.670000	609.320000	0.669000	0.695164	136.000000	5.037179	34.493715	0.636761	0.609737	0.640901
38591600.600000	3166550.670000	606.320000	0.681000	0.674736	270.000000	8.198579	56.149780	0.682946	0.668294	0.677195
38591600.590000	3166550.670000	603.320000	0.650000	0.671227	336.000000	9.295013	78.053000	0.668200	0.653636	0.670306
38591600.590000	3166550.670000	600.320000	0.650000	0.659636	308.000000	8.654171	73.855468	0.661267	0.644422	0.665719
38591600.580000	3166550.670000	597.320000	0.650000	0.657855	543.000000	11.751791	112.739938	0.719457	0.688957	0.708217
38591600.580000	3166550.670000	594.320000	0.669000	0.655745	409.000000	8.142636	68.131398	0.706337	0.655690	0.678739
38591600.570000	3166550.670000	591.320000	0.662000	0.664918	684.000000	12.978433	159.798816	0.768298	0.719638	0.773673
38591600.560000	3166550.670000	588.320000	0.630400	0.686891	676.000000	11.657904	158.862780	0.729703	0.666874	0.735750
38591600.560000	3166550.670000	585.320000	0.706600	0.683200	820.000000	14.075425	182.196398	0.856668	0.785266	0.852407
38591600.550000	3166550.670000	582.320000	0.731000	0.697627	815.000000	14.095850	180.662215	0.884858	0.812713	0.879957
38591600.550000	3166550.670000	579.320000	0.700000	0.728209	540.000000	9.717797	135.606610	0.774000	0.710462	0.789609
38591600.540000	3166550.670000	576.320000	0.719000	0.749827	793.000000	13.961532	177.001348	0.864306	0.797235	0.861086
38591600.540000	3166550.670000	573.320000	0.768000	0.761336	776.000000	13.801285	171.192250	0.918235	0.848845	0.912267
38591600.530000	3166550.670000	570.320000	0.818000	0.767614	650.000000	12.010338	150.647698	0.938752	0.871704	0.943402
38591600.530000	3166550.670000	567.320000	0.814000	0.770895	734.000000	13.619452	164.438119	0.960210	0.896413	0.957664
38591600.520000	3166550.670000	564.320000	0.761700	0.776314	481.000000	8.921476	80.132723	0.825102	0.759668	0.788160
38591600.520000	3166550.670000	561.320000	0.776700	0.747514	709.000000	13.444893	156.094612	0.908813	0.852338	0.902884
38591600.510000	3166550.670000	558.320000	0.704700	0.748936	554.000000	10.843212	130.695147	0.782955	0.732774	0.789091
38591600.510000	3166550.670000	555.320000	0.715300	0.725736	665.000000	13.035878	148.533741	0.824979	0.778487	0.822416
38591600.500000	3166550.670000	552.320000	0.711500	0.722705	646.000000	12.942480	142.330026	0.815447	0.772882	0.810625
38591600.500000	3166550.670000	549.320000	0.738500	0.710814	418.000000	8.870749	105.095495	0.782247	0.735701	0.795151
38591600.490000	3166550.670000	546.320000	0.700000	0.733064	611.000000	12.669481	136.504899	0.792933	0.756163	0.790666
38591600.490000	3166550.670000	543.320000	0.704600	0.740723	595.000000	12.484038	131.030459	0.793849	0.758242	0.789377
38591600.480000	3166550.670000	540.320000	0.749900	0.743596	497.000000	10.885800	115.142751	0.816891	0.780481	0.820094
38591600.480000	3166550.670000	537.320000	0.827000	0.721305	554.000000	12.213886	124.443718	0.918836	0.885019	0.917344
38591600.470000	3166550.670000	534.320000	0.738500	0.741554	361.000000	7.964642	60.132214	0.766211	0.720900	0.739318
38591600.470000	3166550.670000	531.320000	0.688500	0.735205	530.000000	11.991657	116.260441	0.758661	0.733418	0.754241
38591600.460000	3166550.670000	528.320000	0.679500	0.731568	408.000000	9.588245	96.521385	0.717164	0.687708	0.721829
38591600.450000	3166550.670000	525.320000	0.761900	0.701400	488.000000	11.489767	109.039105	0.827351	0.803148	0.825398
38591600.450000	3166550.670000	522.320000	0.700000	0.722427	471.000000	11.363301	103.496943	0.755600	0.735939	0.751816
38591600.440000	3166550.670000	519.320000	0.711300	0.722191	303.000000	7.797360	76.240163	0.722274	0.691716	0.731353
38591600.440000	3166550.670000	516.320000	0.738700	0.718095	438.000000	11.005410	98.008579	0.788087	0.770778	0.786564
38591600.430000	3166550.670000	513.320000	0.711300	0.729764	421.000000	10.752672	92.371698	0.754249	0.738212	0.750647
38591600.430000	3166550.670000	510.320000	0.738700	0.729918	351.000000	9.415123	81.132965	0.763605	0.744795	0.765603
38591600.420000	3166550.670000	507.320000	0.711300	0.755059	382.000000	10.340880	86.122043	0.743681	0.731734	0.743172
38591600.420000	3166550.670000	504.320000	0.761300	0.759386	247.000000	6.687221	41.130941	0.756805	0.721646	0.737821
38591600.410000	3166550.670000	501.320000	0.800000	0.770750	359.000000	10.013746	78.426353	0.829410	0.817193	0.825495
38591600.410000	3166550.670000	498.320000	0.800000	0.778509	266.000000	7.795273	63.356912	0.801067	0.777937	0.805224
38591600.400000	3166550.670000	495.320000	0.800000	0.770468	319.000000	9.311095	71.554598	0.817219	0.804760	0.816251
38591600.400000	3166550.670000	492.320000	0.788700	0.749118	302.000000	9.067570	66.003560	0.800568	0.789144	0.797360
38591600.390000	3166550.670000	489.320000	0.727300	0.726936	190.000000	6.179426	48.034899	0.707213	0.681248	0.713312
38591600.390000	3166550.670000	486.320000	0.656800	0.709959	314.000000	9.703293	67.263227	0.669686	0.666405	0.665403
38591600.380000	3166550.670000	483.320000	0.673200	0.675005	297.000000	9.394569	61.752048	0.682048	0.678448	0.675780
38591600.380000	3166550.670000	480.320000	0.650000	0.664282	255.000000	8.549905	55.441161	0.648143	0.642923	0.645593
38591600.370000	3166550.670000	477.320000	0.650000	0.659263	248.000000	8.549698	61.967665	0.646410	0.642920	0.652726
38591600.370000	3166550.670000	474.320000	0.650000	0.657582	170.000000	5.972938	36.493735	0.627095	0.605874	0.624885
38591134.360000	3166307.960000	487.380000	0.850000	0.994427	190.000000	6.629213	46.172098	0.826524	0.804635	0.830990
38591134.310000	3166307.960000	460.380000	0.900000	1.011088	189.000000	6.617650	46.117255	0.874800	0.851737	0.879789
38591134.280000	3166307.960000	439.380000	1.100000	1.097007	230.000000	7.736739	59.884162	1.086381	1.068239	1.100760
38591148.440000	3166242.880000	482.600000	1.350000	1.320510	1002.000000	12.585905	205.778685	1.730314	1.455819	1.682104
38591148.400000	3166242.880000	461.600000	1.350000	1.347823	420.000000	9.129465	84.139103	1.431000	1.352608	1.405990
38591142.320000	3166357.200000	399.440000	0.820000	0.747744	128.000000	4.659982	33.081462	0.777985	0.740520	0.783612
38591297.470000	3166489.660000	537.160000	1.050000	0.900456	204.000000	5.377977	46.915889	1.026600	0.964902	1.027830
38591297.230000	3166489.660000	399.160000	0.880000	0.897037	34.000000	2.016690	9.075767	0.803398	0.743254	0.805429
38591301.530000	3166449.930000	511.490000	0.750000	0.720011	331.000000	10.195022	83.086690	0.769571	0.769126	0.779778
38591301.520000	3166449.930000	502.490000	0.600000	0.719142	243.000000	7.769375	53.268940	0.595543	0.583109	0.593741
38591294.490000	3166521.190000	561.230000	1.050000	0.975831	46.000000	1.258124	9.077920	0.963400	0.869219	0.961027
38591294.350000	3166521.190000	477.230000	0.950000	1.057619	275.000000	8.968376	70.904332	0.954524	0.948451	0.968260
38591474.640000	3166515.060000	607.870000	0.850000	0.740673	201.000000	7.692398	47.184172	0.830086	0.824624	0.832436
38591474.530000	3166515.060000	544.870000	0.850000	0.855353	363.000000	11.437816	93.329681	0.882543	0.895041	0.898388
38591450.540000	3166501.440000	588.080000	0.650000	0.578120	102.000000	4.414620	22.876527	0.610257	0.583470	0.610002
38591450.470000	3166501.440000	546.080000	0.920000	0.781893	198.000000	6.728544	49.983766	0.897394	0.872921	0.905321
38591452.920000	3166486.920000	601.620000	0.250000	0.361270	79.000000	4.855392	19.359548	0.232524	0.226849	0.233138
38591452.720000	3166486.920000	487.620000	0.800000	0.899201	174.000000	5.499880	45.099203	0.773029	0.737320	0.780665
38591455.480000	3166464.660000	538.610000	0.850000	0.872046	165.000000	6.069841	36.220308	0.818429	0.794119	0.816767
38591455.460000	3166464.660000	529.610000	1.200000	0.918707	156.000000	5.553526	39.822425	1.151314	1.107404	1.160350
38591456.660000	3166550.170000	480.310000	0.900500	0.948677	233.000000	7.388953	53.854008	0.890380	0.867572	0.891992
38591600.490000	3166513.290000	512.550000	0.650000	0.730340	156.000000	5.817080	34.349692	0.623629	0.603633	0.622542
38591598.850000	3166458.990000	616.260000	0.600000	0.730194	85.000000	2.684695	21.350722	0.559429	0.515629	0.561540
38591598.840000	3166458.990000	613.260000	0.600000	0.742853	87.000000	2.862057	22.428336	0.559886	0.517983	0.562627
38591598.820000	3166458.990000	601.260000	0.920000	0.853553	222.000000	7.610555	55.820234	0.905806	0.890869	0.914349
38591600.630000	3166550.670000	624.320000	0.650000	0.675762	0.000000	0.000000	0.000000	0.585000	0.520000	0.585000
38591600.360000	3166550.670000	471.320000	0.650000	0.658181	170.000000	6.096264	36.882866	0.627095	0.607647	0.625310
