# Supplementary material for: Evaluation method of ore grade estimation effectiveness
Source: PLoS One. 2024 Sep 12;19(9):e0309696. doi: 10.1371/journal.pone.0309696 (PMC11392407; doi:10.1371/journal.pone.0309696)
Supplement: S1 File — (ZIP) [file pone.0309696.s001.zip › Date/Cross_Validation_Fe_P9.txt]

38590701.140000	3166121.210000	496.380000	1.150000	1.225482	920.000000	16.697142	192.987408	1.247343	1.176454	1.307153
38590701.140000	3166121.210000	493.380000	1.250000	1.189733	1044.000000	18.975875	233.423842	1.386917	1.316797	1.482801
38590701.130000	3166121.210000	490.380000	1.250000	1.193046	1089.000000	19.215421	246.068014	1.398206	1.320796	1.502183
38590701.130000	3166121.210000	487.380000	1.200000	1.186826	895.000000	15.421509	181.411886	1.295554	1.207159	1.346952
38590701.120000	3166121.210000	484.380000	1.100000	1.215636	771.000000	12.079767	136.843499	1.160216	1.057468	1.174588
38590252.320000	3166333.760000	624.030000	0.913300	1.376827	0.000000	0.000000	0.000000	0.821970	0.730640	0.821970
38590252.310000	3166333.760000	621.030000	1.033300	1.427411	0.000000	0.000000	0.000000	0.929970	0.826640	0.929970
38590252.310000	3166333.760000	618.030000	1.800000	1.363259	0.000000	0.000000	0.000000	1.620000	1.440000	1.620000
38590252.300000	3166333.760000	615.030000	1.866700	1.454015	0.000000	0.000000	0.000000	1.680030	1.493360	1.680030
38590252.300000	3166333.760000	612.030000	1.950000	1.365210	0.000000	0.000000	0.000000	1.755000	1.560000	1.755000
38590252.290000	3166333.760000	609.030000	1.216700	1.431762	0.000000	0.000000	0.000000	1.095030	0.973360	1.095030
38590252.290000	3166333.760000	606.030000	0.983300	1.357959	0.000000	0.000000	0.000000	0.884970	0.786640	0.884970
38590252.280000	3166333.760000	603.030000	1.183300	1.243647	0.000000	0.000000	0.000000	1.064970	0.946640	1.064970
38590252.280000	3166333.760000	600.030000	0.916700	1.305658	0.000000	0.000000	0.000000	0.825030	0.733360	0.825030
38590252.270000	3166333.760000	597.030000	1.450000	1.169922	0.000000	0.000000	0.000000	1.305000	1.160000	1.305000
38590252.270000	3166333.760000	594.030000	1.336700	1.214074	50.000000	0.106302	1.041012	1.216444	1.071258	1.204736
38590252.260000	3166333.760000	591.030000	1.100000	1.243900	50.000000	0.106437	1.042338	1.001039	0.881564	0.991406
38590252.250000	3166333.760000	588.030000	1.100000	1.236994	50.000000	0.106567	1.043627	1.001039	0.881566	0.991408
38590252.250000	3166333.760000	585.030000	1.300000	1.183417	100.000000	0.213392	2.164462	1.196091	1.043705	1.173450
38591134.390000	3166307.960000	502.380000	1.100000	1.044824	136.000000	3.470777	16.650744	1.020025	0.930990	1.012460
38591134.380000	3166307.960000	499.380000	1.100000	1.048597	195.000000	4.734704	24.635856	1.033051	0.949559	1.023231
38591134.380000	3166307.960000	496.380000	1.083300	1.045939	157.000000	4.945156	22.046520	1.009105	0.938188	1.004257
38591134.370000	3166307.960000	493.380000	1.150000	0.981577	262.000000	8.658922	51.048105	1.095472	1.052994	1.106989
38591134.370000	3166307.960000	490.380000	0.850000	1.026203	339.000000	10.067877	60.184847	0.822832	0.794295	0.827733
38591134.310000	3166307.960000	457.380000	0.915000	1.010125	511.000000	16.127090	82.142260	0.917341	0.929082	0.915667
38591134.300000	3166307.960000	454.380000	0.995000	1.026371	600.000000	18.291790	94.332763	1.015319	1.039079	1.010599
38591134.300000	3166307.960000	451.380000	1.106000	1.038214	539.000000	17.188260	87.097263	1.115046	1.138696	1.113526
38591134.290000	3166307.960000	448.380000	1.124000	1.065497	543.000000	17.467550	87.969835	1.134095	1.161421	1.132851
38591134.290000	3166307.960000	445.380000	1.150000	1.069712	629.000000	19.954300	118.661405	1.180178	1.226481	1.202338
38591134.280000	3166307.960000	442.380000	1.110000	1.081874	510.000000	16.355237	92.802868	1.112618	1.130465	1.125320
38591148.430000	3166242.880000	479.600000	1.335000	1.302900	1700.000000	24.393048	284.173626	1.656994	1.502927	1.666713
38591148.430000	3166242.880000	476.600000	1.215000	1.339204	1945.000000	29.949598	326.192002	1.567795	1.458000	1.579500
38591148.420000	3166242.880000	473.600000	1.350000	1.310812	1749.000000	28.047938	261.810169	1.688889	1.585713	1.648418
38591148.420000	3166242.880000	470.600000	1.355000	1.333332	1529.000000	27.688236	253.653178	1.635314	1.585076	1.640970
38591148.410000	3166242.880000	467.600000	1.395000	1.328496	1617.000000	29.832148	281.166861	1.708228	1.671812	1.736478
38591148.410000	3166242.880000	464.600000	1.350000	1.341817	1041.000000	20.368522	155.025698	1.497057	1.447250	1.471640
38591142.500000	3166357.200000	501.440000	1.050000	0.940015	286.000000	9.045643	50.115156	1.005271	0.966852	1.009528
38591142.490000	3166357.200000	498.440000	0.991700	0.971892	293.000000	9.418451	51.811588	0.950848	0.918107	0.955538
38591142.490000	3166357.200000	495.440000	1.163300	0.883956	382.000000	11.871091	65.934197	1.136158	1.115078	1.141027
38591142.480000	3166357.200000	492.440000	0.783300	0.941724	508.000000	15.185977	86.638770	0.784833	0.785509	0.788190
38591142.480000	3166357.200000	489.440000	0.825000	0.879565	516.000000	15.622733	87.868000	0.827939	0.832139	0.831394
38591142.470000	3166357.200000	486.440000	0.808300	0.862246	597.000000	17.631580	100.151947	0.824320	0.836981	0.826740
38591142.470000	3166357.200000	483.440000	0.841700	0.848169	505.000000	15.137137	83.368043	0.842840	0.843525	0.843579
38591142.460000	3166357.200000	480.440000	0.808300	0.835301	580.000000	17.366994	91.407002	0.821562	0.834125	0.818072
38591142.460000	3166357.200000	477.440000	0.883300	0.816290	572.000000	16.966158	89.405309	0.896374	0.906792	0.891811
38591142.450000	3166357.200000	474.440000	0.816700	0.833843	334.000000	10.349698	46.487957	0.789777	0.766251	0.781588
38591142.450000	3166357.200000	471.440000	0.841700	0.817470	494.000000	15.184062	81.820505	0.840982	0.844052	0.841981
38591142.440000	3166357.200000	468.440000	0.825000	0.808097	419.000000	13.015300	70.203118	0.811878	0.803409	0.813523
38591142.440000	3166357.200000	465.440000	0.761700	0.815178	407.000000	12.758276	72.041703	0.747750	0.739151	0.752821
38591142.430000	3166357.200000	462.440000	0.791700	0.800102	483.000000	14.828356	79.937108	0.789277	0.790152	0.790136
38591142.420000	3166357.200000	459.440000	0.800000	0.790590	412.000000	12.950565	68.465434	0.786152	0.778372	0.787166
38591142.420000	3166357.200000	456.440000	0.758300	0.806557	480.000000	14.791081	79.537611	0.755522	0.756439	0.756431
38591142.410000	3166357.200000	453.440000	0.858300	0.785021	402.000000	12.635964	71.343203	0.841720	0.831489	0.847559
38591142.410000	3166357.200000	450.440000	0.771700	0.812744	491.000000	15.216479	80.312509	0.770577	0.774191	0.770531
38591142.400000	3166357.200000	447.440000	0.791700	0.802882	476.000000	14.792506	79.284706	0.788165	0.789772	0.789503
38591142.400000	3166357.200000	444.440000	0.758300	0.821719	322.000000	10.078205	44.939786	0.731476	0.708709	0.724259
38591142.390000	3166357.200000	441.440000	0.833300	0.838956	480.000000	14.854420	79.719113	0.830248	0.831960	0.831431
38591142.390000	3166357.200000	438.440000	0.933300	0.828399	444.000000	13.467982	71.540997	0.923138	0.914518	0.921847
38591142.380000	3166357.200000	435.440000	0.825000	0.863140	410.000000	12.842676	72.307181	0.810388	0.801507	0.815651
38591142.380000	3166357.200000	432.440000	0.800000	0.877895	481.000000	14.707739	79.920207	0.797230	0.797147	0.798403
38591142.370000	3166357.200000	429.440000	0.966700	0.856616	431.000000	13.254224	70.914030	0.953652	0.944486	0.954094
38591142.370000	3166357.200000	426.440000	0.916700	0.870544	487.000000	14.807432	80.606559	0.914630	0.914651	0.915642
38591142.360000	3166357.200000	423.440000	0.803300	0.878095	509.000000	14.937039	78.897077	0.805033	0.802895	0.800689
38591142.360000	3166357.200000	420.440000	0.893300	0.849947	507.000000	15.285020	79.724207	0.894869	0.897001	0.891302
38591142.350000	3166357.200000	417.440000	0.916700	0.826046	488.000000	14.522686	76.487180	0.914814	0.911165	0.911011
38591142.350000	3166357.200000	414.440000	0.816700	0.823862	401.000000	11.613722	54.572611	0.800759	0.780039	0.789684
38591142.340000	3166357.200000	411.440000	0.750000	0.803893	456.000000	13.514836	74.200081	0.743640	0.735376	0.743242
38591142.340000	3166357.200000	408.440000	0.750000	0.782269	385.000000	11.679657	63.847206	0.732953	0.716993	0.733721
38591142.330000	3166357.200000	405.440000	0.716700	0.781828	376.000000	11.655691	76.222086	0.699115	0.684929	0.712019
38591142.330000	3166357.200000	402.440000	0.720000	0.787401	314.000000	10.068149	57.161234	0.693375	0.672817	0.698469
38591297.460000	3166489.660000	534.160000	0.986700	0.896017	349.000000	9.326026	61.225306	0.957144	0.912260	0.962110
38591297.460000	3166489.660000	531.160000	1.013300	0.843610	441.000000	12.730792	79.204095	1.001657	0.982931	1.010388
38591297.450000	3166489.660000	528.160000	0.828300	0.829073	426.000000	12.949694	67.387102	0.816289	0.805897	0.813916
38591297.450000	3166489.660000	525.160000	0.636700	0.825441	433.000000	13.012124	65.874291	0.628362	0.620010	0.624462
38591297.440000	3166489.660000	522.160000	0.758300	0.752561	499.000000	14.901681	74.666119	0.758414	0.757559	0.751901
38591297.440000	3166489.660000	519.160000	0.755000	0.745036	386.000000	12.094565	59.011550	0.737991	0.725957	0.734135
38591297.430000	3166489.660000	516.160000	0.687300	0.723521	445.000000	13.884695	64.924879	0.679955	0.677293	0.673290
38591297.430000	3166489.660000	513.160000	0.692700	0.715044	425.000000	13.406297	61.645577	0.682516	0.678189	0.675794
38591297.420000	3166489.660000	510.160000	0.700000	0.709696	373.000000	11.902434	55.788294	0.682403	0.671276	0.677888
38591297.410000	3166489.660000	507.160000	0.731700	0.703651	419.000000	13.478637	62.943568	0.720062	0.717079	0.715007
38591297.410000	3166489.660000	504.160000	0.718300	0.701472	302.000000	9.712651	37.645017	0.690008	0.667818	0.679629
38591297.400000	3166489.660000	501.160000	0.698700	0.702491	387.000000	13.026620	60.628239	0.683099	0.680520	0.680776
38591297.400000	3166489.660000	498.160000	0.681300	0.702794	395.000000	13.210704	61.764155	0.667182	0.665248	0.664771
38591297.390000	3166489.660000	495.160000	0.700000	0.696349	327.000000	11.251376	53.351152	0.675941	0.665190	0.675796
38591297.390000	3166489.660000	492.160000	0.693300	0.696813	397.000000	13.211684	62.756018	0.679211	0.676974	0.677324
38591297.380000	3166489.660000	489.160000	0.663300	0.709247	316.000000	10.957805	52.744683	0.639038	0.627714	0.639872
38591297.380000	3166489.660000	486.160000	0.743300	0.692689	365.000000	12.594715	59.317160	0.723421	0.719672	0.723037
38591297.370000	3166489.660000	483.160000	0.700000	0.707641	330.000000	11.407033	57.387269	0.676362	0.666645	0.679261
38591297.370000	3166489.660000	480.160000	0.700000	0.706191	339.000000	11.586557	56.758714	0.677627	0.668323	0.678721
38591297.360000	3166489.660000	477.160000	0.706700	0.719565	396.000000	13.424133	65.867221	0.692197	0.692064	0.693111
38591297.360000	3166489.660000	474.160000	0.743300	0.712352	283.000000	9.657448	39.237455	0.711189	0.690513	0.704734
38591297.350000	3166489.660000	471.160000	0.693300	0.738292	422.000000	14.155542	69.573069	0.682690	0.685714	0.683119
38591297.350000	3166489.660000	468.160000	0.672700	0.758752	434.000000	14.516162	71.681291	0.664025	0.668579	0.664561
38591297.340000	3166489.660000	465.160000	0.817300	0.757210	372.000000	12.639016	64.436279	0.796591	0.791803	0.800150
38591297.340000	3166489.660000	462.160000	0.800000	0.785601	448.000000	14.830562	73.571893	0.791932	0.798459	0.792175
38591297.330000	3166489.660000	459.160000	0.806700	0.806510	385.000000	12.894957	64.115520	0.788364	0.784292	0.789455
38591297.330000	3166489.660000	456.160000	0.846000	0.812653	450.000000	14.865231	73.727123	0.837807	0.844762	0.837886
38591297.320000	3166489.660000	453.160000	0.824000	0.837341	383.000000	12.950845	67.364961	0.804940	0.801726	0.809669
38591297.320000	3166489.660000	450.160000	0.856700	0.850401	368.000000	12.408684	63.020731	0.834305	0.827339	0.837236
38591297.310000	3166489.660000	447.160000	0.893300	0.852164	421.000000	14.177481	71.547695	0.879450	0.883787	0.882345
38591297.300000	3166489.660000	444.160000	0.850000	0.874161	272.000000	9.408382	37.972904	0.811402	0.786808	0.804580
38591297.300000	3166489.660000	441.160000	0.859300	0.878455	373.000000	13.100717	61.178414	0.837699	0.837792	0.837836
38591297.290000	3166489.660000	438.160000	0.917300	0.869995	350.000000	12.543060	57.434083	0.890007	0.887508	0.890175
38591297.290000	3166489.660000	435.160000	0.893300	0.876158	275.000000	10.260098	49.340509	0.853274	0.837050	0.858019
38591297.280000	3166489.660000	432.160000	0.856700	0.884489	313.000000	11.707347	51.844116	0.824848	0.819314	0.825495
38591297.280000	3166489.660000	429.160000	0.897300	0.870204	256.000000	9.878228	42.936102	0.853673	0.836222	0.854814
38591297.270000	3166489.660000	426.160000	0.869300	0.878843	302.000000	11.491911	49.955299	0.835060	0.828863	0.835622
38591297.270000	3166489.660000	423.160000	0.823300	0.891668	286.000000	11.157817	46.652764	0.788228	0.781329	0.788070
38591297.260000	3166489.660000	420.160000	0.900000	0.878608	235.000000	9.491415	38.885032	0.852449	0.834089	0.852915
38591297.260000	3166489.660000	417.160000	0.900000	0.890750	265.000000	10.697798	43.496907	0.857868	0.848590	0.858005
38591297.250000	3166489.660000	414.160000	0.904700	0.897519	186.000000	7.730734	25.491040	0.848003	0.817170	0.842510
38591297.250000	3166489.660000	411.160000	0.927000	0.895504	216.000000	9.277984	35.632750	0.874487	0.856469	0.874806
38591297.240000	3166489.660000	408.160000	0.926700	0.891030	170.000000	7.619555	28.469802	0.865648	0.835666	0.866383
38591297.240000	3166489.660000	405.160000	0.861700	0.902418	141.000000	6.801820	28.873283	0.799915	0.767640	0.806040
38591297.230000	3166489.660000	402.160000	0.895300	0.886667	111.000000	5.454512	19.298648	0.825715	0.781462	0.826958
38591301.530000	3166449.930000	508.490000	0.781700	0.694628	574.000000	17.745502	121.903366	0.793584	0.810627	0.820384
38591301.520000	3166449.930000	505.490000	0.682000	0.702862	576.000000	17.610786	120.814586	0.692642	0.706010	0.714839
38591294.470000	3166521.190000	546.230000	0.950000	1.002742	209.000000	7.875084	35.994402	0.894849	0.859919	0.896932
38591294.460000	3166521.190000	543.230000	0.995000	0.982994	250.000000	9.541330	48.657150	0.945425	0.922795	0.954869
38591294.460000	3166521.190000	540.230000	0.928000	1.012654	287.000000	10.950915	52.448488	0.888654	0.878127	0.894885
38591294.450000	3166521.190000	537.230000	1.037000	0.989630	297.000000	11.109371	50.156557	0.995114	0.983464	0.997081
38591294.450000	3166521.190000	534.230000	1.005000	1.007748	238.000000	8.744995	32.477870	0.952506	0.921380	0.944526
38591294.440000	3166521.190000	531.230000	0.955000	1.035153	300.000000	11.020993	48.647669	0.917001	0.904570	0.916471
38591294.440000	3166521.190000	528.230000	1.103000	1.023740	279.000000	10.639636	45.170543	1.054464	1.039137	1.053797
38591294.430000	3166521.190000	525.230000	1.147000	1.023821	293.000000	10.526053	47.191488	1.099750	1.078849	1.098676
38591294.420000	3166521.190000	522.230000	0.970000	1.063969	312.000000	11.163534	49.230706	0.933741	0.920625	0.931559
38591294.420000	3166521.190000	519.230000	0.995000	1.054237	237.000000	9.049593	39.882306	0.942829	0.916260	0.944162
38591294.410000	3166521.190000	516.230000	1.090000	1.058263	274.000000	10.105847	45.545505	1.040942	1.019119	1.041878
38591294.410000	3166521.190000	513.230000	1.118000	1.064718	236.000000	8.888116	41.576396	1.059155	1.027115	1.063200
38591294.400000	3166521.190000	510.230000	1.057000	1.085378	256.000000	9.340819	43.082771	1.005608	0.977465	1.007143
38591294.400000	3166521.190000	507.230000	1.005000	1.104542	275.000000	10.250042	45.924325	0.959969	0.941582	0.961097
38591294.390000	3166521.190000	504.230000	1.090000	1.137958	186.000000	7.013209	25.894223	1.021690	0.974097	1.015611
38591294.390000	3166521.190000	501.230000	1.145000	1.166717	320.000000	11.286112	49.985619	1.104037	1.088591	1.100684
38591294.380000	3166521.190000	498.230000	1.213000	1.187034	318.000000	11.507004	49.078600	1.169118	1.156820	1.164703
38591294.380000	3166521.190000	495.230000	1.337000	1.192343	303.000000	10.615951	48.109694	1.284607	1.259166	1.282177
38591294.370000	3166521.190000	492.230000	1.405000	1.161336	392.000000	13.065199	61.656521	1.375039	1.369167	1.370729
38591294.370000	3166521.190000	489.230000	1.210000	1.154599	374.000000	12.687530	59.291303	1.179826	1.173037	1.176976
38591294.360000	3166521.190000	486.230000	1.006000	1.135272	393.000000	13.011945	62.097912	0.984749	0.979627	0.982006
38591294.360000	3166521.190000	483.230000	0.999000	1.081819	447.000000	14.278850	83.684637	0.988724	0.989714	1.001617
38591294.350000	3166521.190000	480.230000	0.950000	1.069426	454.000000	14.539687	88.480977	0.941563	0.944479	0.958077
38591310.410000	3166548.380000	569.630000	0.800000	0.971764	530.000000	9.789812	100.270534	0.805098	0.744600	0.818367
38591310.410000	3166548.380000	566.630000	1.168000	0.835872	625.000000	11.732844	114.779326	1.197713	1.117427	1.215597
38591310.400000	3166548.380000	563.630000	0.740000	0.962919	710.000000	13.584150	143.071560	0.771449	0.726256	0.795829
38591310.400000	3166548.380000	560.630000	0.930000	0.890054	681.000000	13.494069	111.327548	0.964111	0.911608	0.963962
38591310.390000	3166548.380000	557.630000	0.904000	0.910483	782.000000	15.975217	126.846319	0.955482	0.916079	0.954215
38591310.390000	3166548.380000	554.630000	0.946000	0.897569	679.000000	14.062839	93.254809	0.980318	0.934478	0.959581
38591310.380000	3166548.380000	551.630000	0.904000	0.896317	759.000000	17.162607	119.710966	0.951309	0.930415	0.946306
38591310.380000	3166548.380000	548.630000	0.821300	0.895380	668.000000	15.510446	105.116544	0.849281	0.827176	0.845037
38591310.370000	3166548.380000	545.630000	0.898700	0.869815	753.000000	17.766307	118.884209	0.944650	0.932206	0.939846
38591310.370000	3166548.380000	542.630000	0.950000	0.848836	643.000000	16.780371	106.905231	0.977599	0.972909	0.979540
38591310.360000	3166548.380000	539.630000	0.800000	0.862509	542.000000	14.640488	91.045135	0.807025	0.796428	0.809317
38591310.350000	3166548.380000	536.630000	0.842500	0.800416	635.000000	17.025959	105.883365	0.865623	0.865580	0.867642
38591310.350000	3166548.380000	533.630000	0.789300	0.795035	523.000000	14.557185	91.773902	0.793221	0.784898	0.799198
38591310.340000	3166548.380000	530.630000	0.777000	0.759719	616.000000	17.057117	102.787928	0.795363	0.798609	0.797238
38591310.340000	3166548.380000	527.630000	0.727300	0.745998	604.000000	16.872590	100.444310	0.742736	0.745734	0.744153
38591310.330000	3166548.380000	524.630000	0.677700	0.732074	403.000000	11.405203	56.316727	0.664744	0.645391	0.656732
38591310.330000	3166548.380000	521.630000	0.628000	0.739523	575.000000	16.371696	96.386470	0.637674	0.639716	0.639427
38591310.320000	3166548.380000	518.630000	0.686000	0.744676	479.000000	13.888116	80.904249	0.683350	0.676044	0.685458
38591310.320000	3166548.380000	515.630000	0.778700	0.754460	464.000000	13.662089	83.175367	0.773347	0.765048	0.780254
38591310.310000	3166548.380000	512.630000	0.813000	0.784901	516.000000	15.233468	85.819786	0.815896	0.815809	0.817259
38591310.310000	3166548.380000	509.630000	0.866900	0.789372	425.000000	12.898760	71.533016	0.854155	0.842863	0.856254
38591310.300000	3166548.380000	506.630000	0.832200	0.811843	491.000000	14.765926	81.709958	0.830989	0.829878	0.832365
38591310.300000	3166548.380000	503.630000	0.830000	0.806557	390.000000	12.139429	68.090907	0.811967	0.798569	0.816303
38591310.290000	3166548.380000	500.630000	0.819500	0.808164	466.000000	14.366858	76.764452	0.814196	0.812846	0.814693
38591310.290000	3166548.380000	497.630000	0.812000	0.794021	457.000000	14.210059	75.035305	0.805277	0.803706	0.805515
38591310.280000	3166548.380000	494.630000	0.731300	0.796219	305.000000	9.638587	42.503049	0.702936	0.679181	0.696286
38591310.280000	3166548.380000	491.630000	0.736700	0.793980	451.000000	14.169093	75.850204	0.729714	0.728773	0.731553
38591310.270000	3166548.380000	488.630000	0.817800	0.780113	381.000000	12.213120	64.963486	0.798555	0.787636	0.801168
38591310.270000	3166548.380000	485.630000	0.815000	0.780099	381.000000	12.374107	68.098969	0.795821	0.786692	0.801559
38591310.260000	3166548.380000	482.630000	0.767000	0.790010	425.000000	13.778977	70.791561	0.755724	0.754750	0.756883
38591310.260000	3166548.380000	479.630000	0.806700	0.782004	360.000000	11.957583	60.453297	0.784316	0.774192	0.785832
38591310.250000	3166548.380000	476.630000	0.780800	0.798032	411.000000	13.582224	68.069600	0.767127	0.766278	0.767895
38591310.240000	3166548.380000	473.630000	0.716000	0.836634	325.000000	11.190490	55.427213	0.691103	0.679812	0.693066
38591310.240000	3166548.380000	470.630000	0.797000	0.846633	401.000000	13.439709	64.357382	0.781444	0.780660	0.780199
38591310.230000	3166548.380000	467.630000	0.931000	0.858796	400.000000	13.394386	63.702125	0.912642	0.911349	0.910626
38591310.230000	3166548.380000	464.630000	0.985000	0.871311	275.000000	9.278168	38.043526	0.940865	0.910058	0.932452
38591310.220000	3166548.380000	461.630000	0.950000	0.878187	434.000000	14.044935	71.575933	0.937750	0.938202	0.938383
38591310.220000	3166548.380000	458.630000	0.907000	0.865046	388.000000	12.482864	64.789422	0.886930	0.876813	0.888361
38591310.210000	3166548.380000	455.630000	0.814000	0.864277	412.000000	13.122940	70.774160	0.799909	0.793867	0.803246
38591310.210000	3166548.380000	452.630000	0.836500	0.831996	512.000000	15.731483	84.699437	0.838808	0.844954	0.839733
38591310.200000	3166548.380000	449.630000	0.787000	0.818357	446.000000	13.719734	75.142036	0.778747	0.773808	0.780818
38591310.200000	3166548.380000	446.630000	0.750000	0.816038	525.000000	16.007746	87.476343	0.754027	0.760347	0.755452
38591310.190000	3166548.380000	443.630000	0.757300	0.810934	457.000000	13.992658	80.645413	0.751030	0.747366	0.756462
38591310.190000	3166548.380000	440.630000	0.808000	0.818111	536.000000	16.319699	89.237472	0.814122	0.822513	0.815619
38591310.180000	3166548.380000	437.630000	0.888700	0.814210	535.000000	16.303481	89.441426	0.895255	0.904470	0.897302
38591310.180000	3166548.380000	434.630000	0.850000	0.832424	357.000000	11.038589	49.893647	0.825903	0.805315	0.817006
38591310.170000	3166548.380000	431.630000	0.850000	0.835736	520.000000	16.009611	86.583140	0.853710	0.861748	0.855248
38591310.170000	3166548.380000	428.630000	0.835300	0.832993	429.000000	13.471247	72.186336	0.823690	0.818526	0.825711
38591310.160000	3166548.380000	425.630000	0.794200	0.838567	413.000000	13.256589	74.412117	0.780611	0.775975	0.787250
38591310.160000	3166548.380000	422.630000	0.850000	0.823956	455.000000	14.694246	76.170543	0.842622	0.846815	0.844395
38591310.150000	3166548.380000	419.630000	0.850000	0.823107	400.000000	13.130748	65.383033	0.833239	0.829066	0.833151
38591310.150000	3166548.380000	416.630000	0.840700	0.814653	454.000000	14.928302	73.832855	0.833234	0.840178	0.832746
38591310.140000	3166548.380000	413.630000	0.782000	0.812109	340.000000	12.022830	55.868867	0.757163	0.751169	0.757375
38591310.130000	3166548.380000	410.630000	0.726000	0.824536	375.000000	13.263269	62.145748	0.708041	0.709405	0.708727
38591310.130000	3166548.380000	407.630000	0.850000	0.800183	299.000000	10.975272	49.992632	0.816009	0.804596	0.817109
38591310.120000	3166548.380000	404.630000	0.841700	0.810208	172.000000	6.665935	25.102311	0.786586	0.748295	0.783439
38591310.120000	3166548.380000	401.630000	0.800000	0.818141	198.000000	7.956377	33.620418	0.751791	0.725011	0.752982
38591310.110000	3166548.380000	398.630000	0.803100	0.814953	144.000000	6.042305	24.887640	0.746001	0.707290	0.747300
38591310.110000	3166548.380000	395.630000	0.820000	0.810364	90.000000	4.024571	18.665285	0.752812	0.700076	0.756769
38591474.630000	3166515.060000	604.870000	0.836700	0.721666	340.000000	12.215754	61.749243	0.810125	0.805868	0.816386
38591474.630000	3166515.060000	601.870000	0.650000	0.741580	427.000000	15.154587	80.342056	0.640705	0.651561	0.649039
38591474.620000	3166515.060000	598.870000	0.653300	0.717840	361.000000	13.194411	59.249608	0.635304	0.637766	0.635436
38591474.620000	3166515.060000	595.870000	0.701300	0.705876	391.000000	13.529747	63.015511	0.686204	0.687765	0.685362
38591474.610000	3166515.060000	592.870000	0.718700	0.696962	404.000000	13.382706	63.671311	0.705105	0.703418	0.702945
38591474.610000	3166515.060000	589.870000	0.696700	0.699885	320.000000	11.645406	49.821747	0.671775	0.665720	0.669595
38591474.600000	3166515.060000	586.870000	0.656700	0.715061	360.000000	12.596802	56.087103	0.638478	0.635843	0.636197
38591474.600000	3166515.060000	583.870000	0.746700	0.696315	321.000000	10.416652	45.795326	0.720137	0.701243	0.713963
38591474.590000	3166515.060000	580.870000	0.700000	0.725655	307.000000	11.553777	50.812700	0.673131	0.668017	0.673617
38591474.590000	3166515.060000	577.870000	0.703300	0.737154	307.000000	11.556610	50.841686	0.676304	0.671193	0.676818
38591474.580000	3166515.060000	574.870000	0.750000	0.740080	230.000000	9.062890	36.542133	0.709621	0.690781	0.708608
38591474.580000	3166515.060000	571.870000	0.753300	0.779837	303.000000	11.186913	50.121448	0.723780	0.715190	0.724270
38591474.570000	3166515.060000	568.870000	0.848300	0.786744	346.000000	12.070767	51.547847	0.822379	0.815398	0.817092
38591474.560000	3166515.060000	565.870000	0.797300	0.821912	374.000000	12.822714	56.603833	0.777418	0.774383	0.772912
38591474.560000	3166515.060000	562.870000	0.731000	0.869891	369.000000	12.370504	56.733215	0.712037	0.705574	0.708756
38591474.550000	3166515.060000	559.870000	1.046700	0.827464	460.000000	15.136664	70.423987	1.038665	1.048963	1.032422
38591474.550000	3166515.060000	556.870000	0.946700	0.863321	480.000000	15.484680	73.681802	0.943232	0.953147	0.937568
38591474.540000	3166515.060000	553.870000	0.833300	0.867685	407.000000	12.683565	56.353246	0.818039	0.807800	0.807555
38591474.540000	3166515.060000	550.870000	0.800000	0.860464	598.000000	18.886969	114.093016	0.816016	0.841800	0.831927
38591474.530000	3166515.060000	547.870000	0.850000	0.844122	584.000000	18.645610	115.405573	0.864629	0.891673	0.885291
38591450.570000	3166501.440000	606.080000	0.450000	0.455245	143.000000	8.162574	24.800033	0.417915	0.409058	0.418685
38591450.570000	3166501.440000	603.080000	0.406700	0.477490	176.000000	9.332343	30.479151	0.380396	0.376051	0.381231
38591450.560000	3166501.440000	600.080000	0.465800	0.484963	177.000000	9.505545	29.907235	0.435767	0.431775	0.436303
38591450.560000	3166501.440000	597.080000	0.597300	0.469055	186.000000	9.275519	28.936313	0.559868	0.551835	0.558764
38591450.550000	3166501.440000	594.080000	0.457900	0.541172	209.000000	9.073397	32.602108	0.431317	0.421809	0.430416
38591450.550000	3166501.440000	591.080000	0.524800	0.561258	203.000000	8.902182	32.794573	0.493702	0.482236	0.493425
38591450.530000	3166501.440000	582.080000	0.700000	0.651086	229.000000	8.796039	36.621734	0.662173	0.642235	0.661436
38591450.530000	3166501.440000	579.080000	0.662500	0.664558	223.000000	8.702006	36.671944	0.625901	0.606997	0.626042
38591450.520000	3166501.440000	576.080000	0.650000	0.671400	207.000000	7.637196	34.328419	0.612005	0.586300	0.612362
38591450.510000	3166501.440000	573.080000	0.650000	0.668025	188.000000	7.193818	32.512114	0.609526	0.582451	0.610915
38591450.510000	3166501.440000	570.080000	0.650000	0.656067	231.000000	8.385077	37.485258	0.615135	0.592793	0.614879
38591450.500000	3166501.440000	567.080000	0.650000	0.676659	235.000000	8.457616	37.352978	0.615657	0.593423	0.614773
38591450.500000	3166501.440000	564.080000	0.660000	0.689514	183.000000	6.462093	24.005272	0.618241	0.584962	0.613428
38591450.490000	3166501.440000	561.080000	0.670000	0.713323	266.000000	9.292948	42.826442	0.638769	0.619157	0.638186
38591450.490000	3166501.440000	558.080000	0.683300	0.751610	263.000000	9.270092	42.074700	0.651038	0.631239	0.650225
38591450.480000	3166501.440000	555.080000	0.816700	0.762699	256.000000	8.936961	41.582912	0.776992	0.750841	0.776675
38591450.480000	3166501.440000	552.080000	0.850000	0.771461	313.000000	10.635302	57.333253	0.818397	0.800736	0.824760
38591450.470000	3166501.440000	549.080000	0.740000	0.826288	317.000000	11.025236	60.147272	0.713081	0.700965	0.720580
38591452.930000	3166486.920000	604.620000	0.250000	0.424427	141.000000	8.056889	27.102271	0.232075	0.226901	0.233309
38591452.890000	3166486.920000	583.620000	1.000000	0.705797	151.000000	7.735828	26.488775	0.930306	0.903318	0.932482
38591452.890000	3166486.920000	580.620000	0.700000	0.813111	137.000000	7.148967	23.742361	0.649247	0.626836	0.650380
38591452.880000	3166486.920000	577.620000	0.800000	0.758822	128.000000	6.515598	22.383005	0.740552	0.709617	0.741958
38591452.880000	3166486.920000	574.620000	0.750000	0.765869	93.000000	4.527866	12.491946	0.688999	0.645355	0.686489
38591452.870000	3166486.920000	571.620000	0.780000	0.753938	112.000000	5.661120	18.836662	0.719533	0.682975	0.720017
38591452.870000	3166486.920000	568.620000	0.600000	0.806765	106.000000	5.471411	18.228737	0.552765	0.523845	0.553412
38591452.860000	3166486.920000	565.620000	0.850000	0.773200	108.000000	5.249740	18.130877	0.783424	0.739597	0.783898
38591452.850000	3166486.920000	562.620000	0.800000	0.836217	109.000000	5.324318	18.014590	0.737501	0.696888	0.737673
38591452.850000	3166486.920000	559.620000	0.950000	0.826002	98.000000	5.077252	16.926116	0.873685	0.824420	0.874718
38591452.840000	3166486.920000	556.620000	0.920000	0.853702	111.000000	5.529632	18.505984	0.848496	0.803944	0.848878
38591452.840000	3166486.920000	553.620000	0.900000	0.872420	103.000000	4.885650	17.096276	0.828605	0.778726	0.828868
38591452.830000	3166486.920000	550.620000	0.850000	0.876764	124.000000	6.024474	19.967029	0.786154	0.748392	0.785812
38591452.830000	3166486.920000	547.620000	0.800000	0.884561	121.000000	5.981038	19.627351	0.739428	0.703905	0.739255
38591452.820000	3166486.920000	544.620000	0.866700	0.884579	99.000000	4.662196	13.247299	0.797251	0.747327	0.794109
38591452.820000	3166486.920000	541.620000	0.933300	0.888193	147.000000	6.739997	23.388983	0.867505	0.830654	0.866738
38591452.810000	3166486.920000	538.620000	0.950000	0.878561	153.000000	6.868014	24.007604	0.884172	0.847141	0.882968
38591452.810000	3166486.920000	535.620000	0.883300	0.889941	153.000000	6.666802	24.086184	0.822094	0.785289	0.821059
38591452.800000	3166486.920000	532.620000	0.883300	0.869074	192.000000	7.799518	29.827085	0.829008	0.798652	0.827278
38591452.800000	3166486.920000	529.620000	0.933300	0.837404	208.000000	8.257198	33.242917	0.878932	0.849565	0.878016
38591452.790000	3166486.920000	526.620000	0.836700	0.832482	230.000000	8.743529	36.117602	0.791653	0.767067	0.790087
38591452.790000	3166486.920000	523.620000	0.726700	0.823601	225.000000	8.187746	36.504667	0.686846	0.660827	0.686560
38591452.780000	3166486.920000	520.620000	0.700000	0.817927	279.000000	9.867964	45.025972	0.669197	0.652256	0.668650
38591452.780000	3166486.920000	517.620000	0.700000	0.832567	290.000000	10.052722	46.422264	0.670743	0.653983	0.669848
38591452.770000	3166486.920000	514.620000	0.718300	0.889291	213.000000	7.135400	29.303905	0.677177	0.643093	0.672282
38591452.770000	3166486.920000	511.620000	1.193400	0.819978	372.000000	11.678360	56.637774	1.163161	1.140859	1.156946
38591452.760000	3166486.920000	508.620000	1.017400	0.905663	332.000000	10.585818	51.935786	0.983453	0.957762	0.980456
38591452.760000	3166486.920000	505.620000	0.916700	0.907933	340.000000	10.859668	53.892310	0.887585	0.866317	0.885612
38591452.750000	3166486.920000	502.620000	0.750000	0.932762	416.000000	12.927788	64.855510	0.737619	0.729495	0.734648
38591452.740000	3166486.920000	499.620000	0.816700	0.941476	360.000000	11.736756	57.124593	0.794039	0.781381	0.792240
38591452.740000	3166486.920000	496.620000	1.138300	0.889489	354.000000	11.500546	56.846677	1.105345	1.085481	1.103820
38591452.730000	3166486.920000	493.620000	1.033300	0.911544	351.000000	10.892428	66.010888	1.002762	0.976961	1.013613
38591452.730000	3166486.920000	490.620000	0.800000	0.934776	351.000000	11.239842	67.246445	0.776357	0.760093	0.785970
38591455.570000	3166464.660000	589.610000	0.900000	0.800091	271.000000	10.999290	51.653655	0.858951	0.852214	0.867007
38591455.560000	3166464.660000	586.610000	0.900000	0.785167	315.000000	12.069343	55.821041	0.866899	0.865076	0.871607
38591455.560000	3166464.660000	583.610000	0.750000	0.778767	366.000000	13.658459	71.875364	0.730093	0.736814	0.741104
38591455.550000	3166464.660000	580.610000	0.680000	0.772957	373.000000	13.471667	61.072534	0.662906	0.666349	0.662926
38591455.550000	3166464.660000	577.610000	0.800000	0.730916	420.000000	14.802831	68.642313	0.787436	0.798163	0.787339
38591455.540000	3166464.660000	574.610000	0.750000	0.724427	345.000000	11.668463	46.853556	0.726932	0.716881	0.718091
38591455.540000	3166464.660000	571.610000	0.700000	0.714313	438.000000	14.550442	70.107207	0.691535	0.696033	0.690179
38591455.530000	3166464.660000	568.610000	0.650000	0.705916	375.000000	12.625363	60.577973	0.633921	0.629604	0.633285
38591455.530000	3166464.660000	565.610000	0.700000	0.677519	443.000000	14.202488	71.518746	0.692238	0.692780	0.691391
38591455.520000	3166464.660000	562.610000	0.600000	0.706679	437.000000	13.967646	73.362162	0.592624	0.591929	0.593977
38591455.520000	3166464.660000	559.610000	0.700000	0.688740	374.000000	12.245371	63.772626	0.682544	0.674482	0.684742
38591455.510000	3166464.660000	556.610000	0.750000	0.692939	448.000000	14.199279	75.191647	0.742436	0.742232	0.744154
38591455.500000	3166464.660000	553.610000	0.690000	0.732634	450.000000	14.023618	73.577423	0.683318	0.681234	0.683256
38591455.500000	3166464.660000	550.610000	0.700000	0.740649	459.000000	14.580570	75.010256	0.694486	0.696314	0.694388
38591455.490000	3166464.660000	547.610000	0.750000	0.775153	440.000000	14.141871	71.532267	0.741232	0.741657	0.740788
38591455.490000	3166464.660000	544.610000	0.800000	0.791508	349.000000	11.058655	47.451453	0.776036	0.758157	0.766551
38591455.480000	3166464.660000	541.610000	0.850000	0.829199	415.000000	13.562864	66.835799	0.835798	0.833971	0.834665
38591455.470000	3166464.660000	535.610000	0.750000	0.925102	358.000000	12.274866	71.372905	0.728889	0.722955	0.740642
38591455.470000	3166464.660000	532.610000	1.095000	0.896717	332.000000	11.153599	60.554354	1.058463	1.039117	1.066810
38591456.890000	3166550.170000	612.310000	1.600000	1.806165	369.000000	10.911307	61.463253	1.558495	1.513166	1.560593
38591456.880000	3166550.170000	609.310000	2.088000	1.659252	373.000000	11.325007	62.364006	2.035512	1.986219	2.038880
38591456.880000	3166550.170000	606.310000	1.793300	1.744098	508.000000	14.252653	84.701064	1.796809	1.776004	1.800234
38591456.870000	3166550.170000	603.310000	1.618700	1.778678	577.000000	15.026615	108.559002	1.644284	1.619820	1.672316
38591456.870000	3166550.170000	600.310000	2.169300	1.598750	790.000000	18.740572	131.906650	2.296323	2.278405	2.303262
38591456.860000	3166550.170000	597.310000	1.730700	1.607469	998.000000	22.243336	165.890747	1.904291	1.898711	1.909701
38591456.860000	3166550.170000	594.310000	1.274700	1.579082	785.000000	16.639714	106.958249	1.348061	1.303045	1.314419
38591456.850000	3166550.170000	591.310000	1.297600	1.403666	1225.000000	24.227640	202.354718	1.486869	1.457956	1.489829
38591456.850000	3166550.170000	588.310000	1.237100	1.380994	1206.000000	22.931412	199.062776	1.412827	1.368563	1.415372
38591456.840000	3166550.170000	585.310000	1.300000	1.318722	1114.000000	20.384397	196.092027	1.460657	1.393924	1.482601
38591456.840000	3166550.170000	582.310000	1.300000	1.258532	1365.000000	24.336322	228.436430	1.526147	1.462539	1.534163
38591456.830000	3166550.170000	579.310000	1.251300	1.216753	1162.000000	20.815563	195.997377	1.417994	1.348911	1.426915
38591456.830000	3166550.170000	576.310000	1.141300	1.211045	1385.000000	24.521939	231.889087	1.344420	1.286827	1.351709
38591456.820000	3166550.170000	573.310000	1.100000	1.209010	1172.000000	20.941153	206.751797	1.248746	1.187654	1.268887
38591456.810000	3166550.170000	570.310000	1.164300	1.187473	1259.000000	22.739859	210.267654	1.342070	1.285048	1.348079
38591456.810000	3166550.170000	567.310000	1.168200	1.209551	1350.000000	24.375595	225.140481	1.367902	1.314873	1.373901
38591456.800000	3166550.170000	564.310000	1.253000	1.244124	888.000000	16.371463	123.569452	1.351014	1.276373	1.317567
38591456.800000	3166550.170000	561.310000	1.362300	1.246819	1282.000000	23.870826	213.703121	1.576591	1.524159	1.583072
38591456.790000	3166550.170000	558.310000	1.215000	1.294740	1150.000000	21.712477	192.052202	1.373932	1.324334	1.379642
38591456.790000	3166550.170000	555.310000	1.100000	1.357412	1019.000000	19.833689	182.593277	1.214967	1.171384	1.236300
38591456.780000	3166550.170000	552.310000	1.531700	1.297109	1174.000000	23.113943	195.043698	1.739436	1.698203	1.744877
38591456.780000	3166550.170000	549.310000	1.554700	1.322111	968.000000	19.478036	161.372862	1.701277	1.648206	1.706885
38591456.770000	3166550.170000	546.310000	1.400000	1.319046	1136.000000	22.875844	188.752397	1.579197	1.547734	1.584046
38591456.770000	3166550.170000	543.310000	1.251700	1.292267	918.000000	19.321742	160.900570	1.357149	1.324370	1.373500
38591456.760000	3166550.170000	540.310000	1.100000	1.294569	988.000000	21.145400	163.398000	1.208123	1.190654	1.210407
38591456.760000	3166550.170000	537.310000	1.211300	1.255969	1052.000000	22.760154	173.607192	1.345923	1.337250	1.348043
38591456.750000	3166550.170000	534.310000	1.300000	1.216441	684.000000	15.306810	94.819290	1.348465	1.305765	1.321156
38591456.750000	3166550.170000	531.310000	1.192000	1.241162	995.000000	22.496310	164.389624	1.310841	1.311743	1.313091
38591456.740000	3166550.170000	528.310000	1.154000	1.240754	910.000000	20.954980	150.363011	1.249366	1.246170	1.251381
38591456.740000	3166550.170000	525.310000	1.264800	1.230702	809.000000	19.312613	142.672469	1.343683	1.338076	1.359603
38591456.730000	3166550.170000	522.310000	1.309200	1.227552	930.000000	22.342430	153.497284	1.422646	1.438026	1.424710
38591456.730000	3166550.170000	519.310000	1.326800	1.214477	780.000000	19.058340	130.022467	1.401828	1.399162	1.405669
38591456.720000	3166550.170000	516.310000	1.243300	1.181309	902.000000	21.972006	149.423585	1.344049	1.359490	1.346785
38591456.720000	3166550.170000	513.310000	1.123500	1.162932	735.000000	18.597387	128.981662	1.176885	1.177858	1.188850
38591456.710000	3166550.170000	510.310000	1.073700	1.130804	786.000000	19.966068	130.929987	1.135708	1.145275	1.138719
38591456.700000	3166550.170000	507.310000	1.024000	1.124343	819.000000	20.980261	136.340689	1.089920	1.106133	1.092803
38591456.700000	3166550.170000	504.310000	1.000000	1.133199	529.000000	13.961709	73.769740	1.006172	0.986469	0.990462
38591456.690000	3166550.170000	501.310000	1.076000	1.117393	752.000000	19.934624	124.781871	1.130799	1.147277	1.133046
38591456.690000	3166550.170000	498.310000	1.150000	1.148651	668.000000	17.977873	111.110181	1.189180	1.196125	1.191689
38591456.680000	3166550.170000	495.310000	1.313900	1.123470	581.000000	16.113792	104.528137	1.335721	1.333887	1.350926
38591456.680000	3166550.170000	492.310000	1.391200	1.090616	654.000000	18.244835	108.799026	1.434688	1.451959	1.437690
38591456.670000	3166550.170000	489.310000	1.129700	1.082990	534.000000	15.223111	89.417296	1.137806	1.133447	1.140601
38591456.670000	3166550.170000	486.310000	0.877000	1.053884	767.000000	21.081189	117.489302	0.924304	0.948524	0.915653
38591456.660000	3166550.170000	483.310000	0.800000	1.016951	627.000000	18.097293	98.997200	0.820672	0.833363	0.817118
38591456.650000	3166550.170000	477.310000	1.031000	0.963067	671.000000	19.541706	105.914585	1.066746	1.093885	1.061806
38591456.650000	3166550.170000	474.310000	0.968300	1.006769	474.000000	14.128923	65.521297	0.963587	0.957361	0.949270
38591456.640000	3166550.170000	471.310000	1.044800	1.003335	544.000000	16.786746	89.499994	1.054393	1.070084	1.054988
38591456.640000	3166550.170000	468.310000	1.033300	1.029915	535.000000	16.457748	101.144993	1.040921	1.053765	1.058131
38591456.630000	3166550.170000	465.310000	1.100000	1.026438	445.000000	14.060454	92.462924	1.088244	1.086567	1.114723
38591456.630000	3166550.170000	462.310000	1.100000	1.029601	378.000000	11.819993	70.591957	1.073452	1.053652	1.085221
38591600.710000	3166513.290000	638.550000	1.080000	0.992815	0.000000	0.000000	0.000000	0.972000	0.864000	0.972000
38591600.700000	3166513.290000	635.550000	1.010000	1.017507	0.000000	0.000000	0.000000	0.909000	0.808000	0.909000
38591600.700000	3166513.290000	632.550000	1.050000	0.993979	17.000000	0.421883	1.809473	0.948583	0.845916	0.947330
38591600.690000	3166513.290000	629.550000	1.030000	0.981362	17.000000	0.435789	1.855403	0.930514	0.829995	0.929343
38591600.690000	3166513.290000	626.550000	0.936000	0.981260	34.000000	0.895053	4.695947	0.848787	0.759989	0.847790
38591600.680000	3166513.290000	623.550000	0.902000	0.955229	51.000000	1.368166	10.404570	0.821033	0.738082	0.823308
38591600.680000	3166513.290000	620.550000	0.982000	0.927748	109.000000	3.179828	16.572446	0.905283	0.827305	0.903757
38591600.670000	3166513.290000	617.550000	0.950000	0.899878	166.000000	5.227860	25.883112	0.886651	0.826331	0.885153
38591600.670000	3166513.290000	614.550000	0.950000	0.870076	156.000000	5.230584	21.566113	0.884744	0.826366	0.880124
38591600.660000	3166513.290000	611.550000	0.880000	0.806450	287.000000	10.091696	49.202886	0.842689	0.822609	0.845096
38591600.660000	3166513.290000	608.550000	0.620000	0.824023	279.000000	10.505292	48.362700	0.592718	0.582990	0.594770
38591600.650000	3166513.290000	605.550000	0.710000	0.758603	300.000000	10.871538	52.357835	0.681750	0.671090	0.684585
38591600.650000	3166513.290000	602.550000	0.764000	0.725802	351.000000	12.470842	57.581108	0.741421	0.738450	0.741546
38591600.640000	3166513.290000	599.550000	0.776000	0.686565	310.000000	11.734521	51.041933	0.746681	0.742417	0.746971
38591600.630000	3166513.290000	596.550000	0.600000	0.676412	350.000000	12.576034	57.619466	0.582148	0.580778	0.582394
38591600.630000	3166513.290000	593.550000	0.600000	0.651183	291.000000	10.585109	51.227727	0.575043	0.564823	0.577691
38591600.620000	3166513.290000	590.550000	0.610000	0.640038	359.000000	13.190097	58.878760	0.592952	0.595460	0.593043
38591600.620000	3166513.290000	587.550000	0.636000	0.625496	344.000000	12.660180	57.115268	0.616310	0.616339	0.616945
38591600.610000	3166513.290000	584.550000	0.604000	0.631908	230.000000	8.369419	32.077695	0.571482	0.550715	0.567359
38591600.610000	3166513.290000	581.550000	0.680000	0.612672	350.000000	12.685212	57.631843	0.659767	0.659206	0.660057
38591600.600000	3166513.290000	578.550000	0.610000	0.631718	304.000000	11.459987	50.170959	0.586218	0.581365	0.586529
38591600.600000	3166513.290000	575.550000	0.640000	0.614847	286.000000	10.545314	50.682246	0.612737	0.602138	0.615776
38591600.590000	3166513.290000	572.550000	0.600000	0.621114	342.000000	12.294994	56.483830	0.581184	0.578525	0.581559
38591600.590000	3166513.290000	569.550000	0.600000	0.616099	304.000000	11.534468	50.232970	0.576608	0.572431	0.576960
38591600.580000	3166513.290000	566.550000	0.600000	0.617634	344.000000	12.417928	56.868557	0.581425	0.579511	0.581842
38591600.580000	3166513.290000	563.550000	0.610000	0.621908	288.000000	10.523558	50.903170	0.584259	0.573736	0.587077
38591600.570000	3166513.290000	560.550000	0.644000	0.614618	359.000000	13.169983	58.874860	0.626002	0.628477	0.626095
38591600.570000	3166513.290000	557.550000	0.626000	0.624198	344.000000	12.646107	57.114786	0.606620	0.606530	0.607244
38591600.560000	3166513.290000	554.550000	0.650000	0.617176	230.000000	8.367654	32.080444	0.615005	0.592642	0.610571
38591600.560000	3166513.290000	551.550000	0.640000	0.612061	351.000000	12.698334	57.742940	0.621086	0.620541	0.621317
38591600.550000	3166513.290000	548.550000	0.590000	0.615687	306.000000	11.499010	50.366473	0.567235	0.562611	0.567440
38591600.550000	3166513.290000	545.550000	0.560000	0.616863	291.000000	10.627913	51.294340	0.536706	0.527489	0.539224
38591600.540000	3166513.290000	542.550000	0.600000	0.607298	354.000000	12.582168	57.947474	0.582629	0.580827	0.582636
38591600.540000	3166513.290000	539.550000	0.610000	0.612786	327.000000	12.049731	53.462902	0.589034	0.586169	0.588992
38591600.530000	3166513.290000	536.550000	0.650000	0.610572	460.000000	15.345088	68.966558	0.645010	0.653215	0.639972
38591600.520000	3166513.290000	533.550000	0.640000	0.627672	427.000000	14.166117	66.513480	0.630848	0.633088	0.628201
38591600.520000	3166513.290000	530.550000	0.590000	0.638092	454.000000	15.423014	71.466409	0.584760	0.593532	0.582706
38591600.510000	3166513.290000	527.550000	0.570000	0.668244	479.000000	16.120744	75.811366	0.567798	0.578724	0.565990
38591600.510000	3166513.290000	524.550000	0.676000	0.672366	360.000000	11.899203	49.375821	0.657243	0.648232	0.649331
38591600.500000	3166513.290000	521.550000	0.774000	0.679611	437.000000	14.879809	73.213777	0.764485	0.773018	0.766090
38591600.500000	3166513.290000	518.550000	0.760000	0.700727	423.000000	14.913981	78.160627	0.748522	0.759383	0.756843
38591600.490000	3166513.290000	515.550000	0.770000	0.688194	346.000000	12.268019	70.408709	0.746471	0.742164	0.759482
38591598.820000	3166458.990000	598.260000	0.852000	0.878865	452.000000	14.922193	76.101464	0.844091	0.851401	0.846310
38591598.810000	3166458.990000	595.260000	0.850000	0.909919	480.000000	15.384184	80.268029	0.846887	0.854648	0.848666
38591598.800000	3166458.990000	592.260000	1.000000	0.898755	600.000000	18.352980	98.837850	1.020421	1.045118	1.021202
38591598.800000	3166458.990000	589.260000	0.920000	0.923756	559.000000	17.313661	92.721536	0.931217	0.948738	0.932606
38591598.790000	3166458.990000	586.260000	0.860000	0.950214	655.000000	19.842581	107.666360	0.887056	0.915911	0.887544
38591598.790000	3166458.990000	583.260000	0.930000	0.944023	594.000000	17.780135	99.019161	0.947872	0.964845	0.949925
38591598.780000	3166458.990000	580.260000	0.940000	1.012823	535.000000	15.965479	90.008122	0.946933	0.952437	0.949752
38591598.780000	3166458.990000	577.260000	1.000000	1.034908	607.000000	18.191983	101.497105	1.021826	1.042968	1.024463
38591598.770000	3166458.990000	574.260000	1.032000	1.116638	414.000000	12.481511	57.831840	1.014550	0.997635	1.001987
38591598.770000	3166458.990000	571.260000	1.208000	1.137588	613.000000	18.305250	102.164685	1.235821	1.261733	1.238540
38591598.760000	3166458.990000	568.260000	1.309300	1.183210	580.000000	17.622432	96.718939	1.330782	1.355598	1.333658
38591598.760000	3166458.990000	565.260000	1.300000	1.209933	664.000000	19.233021	106.202118	1.343246	1.373933	1.339302
38591598.750000	3166458.990000	562.260000	1.300000	1.205282	673.000000	19.679038	107.768347	1.345595	1.381677	1.341799
38591598.750000	3166458.990000	559.260000	1.300000	1.172365	576.000000	17.042455	92.357807	1.320286	1.335900	1.317232
38591598.740000	3166458.990000	556.260000	1.166700	1.139514	757.000000	21.970519	120.058199	1.227289	1.275709	1.221796
38591598.740000	3166458.990000	553.260000	0.996700	1.116344	653.000000	19.549911	106.885864	1.027656	1.057603	1.027669
38591598.730000	3166458.990000	550.260000	0.923300	1.096556	596.000000	17.873943	98.510697	0.941414	0.959050	0.942505
38591598.730000	3166458.990000	547.260000	1.006700	1.068693	677.000000	20.511259	128.113957	1.042816	1.081139	1.064185
38591598.720000	3166458.990000	544.260000	1.057300	1.063301	503.000000	15.568548	92.807006	1.058308	1.065684	1.071898
38591598.720000	3166458.990000	541.260000	1.034900	1.082123	524.000000	16.273720	97.648021	1.040248	1.052854	1.055332
38591600.620000	3166550.670000	621.320000	0.650000	0.674517	56.000000	1.636093	5.863104	0.592306	0.534203	0.589673
38591600.620000	3166550.670000	618.320000	0.661400	0.683273	96.000000	2.889375	11.935914	0.608003	0.554643	0.604941
38591600.610000	3166550.670000	615.320000	0.725600	0.679004	136.000000	4.533094	18.853152	0.672846	0.624410	0.669815
38591600.610000	3166550.670000	612.320000	0.743000	0.676519	324.000000	9.938016	54.718958	0.717016	0.693018	0.718556
38591600.600000	3166550.670000	609.320000	0.669000	0.688794	339.000000	10.765750	57.152494	0.647618	0.631392	0.648987
38591600.600000	3166550.670000	606.320000	0.681000	0.672511	473.000000	13.987536	79.013612	0.677549	0.672021	0.678884
38591600.590000	3166550.670000	603.320000	0.650000	0.673362	538.000000	15.076719	100.865754	0.655186	0.650885	0.665398
38591600.590000	3166550.670000	600.320000	0.650000	0.665757	785.000000	18.791174	126.715193	0.687408	0.683131	0.686002
38591600.580000	3166550.670000	597.320000	0.650000	0.665183	1013.000000	21.706465	164.906691	0.717153	0.708439	0.716443
38591600.580000	3166550.670000	594.320000	0.669000	0.662107	818.000000	16.285272	114.004629	0.711933	0.680709	0.695627
38591600.570000	3166550.670000	591.320000	0.662000	0.666809	1349.000000	25.016272	233.554139	0.775035	0.750782	0.785397
38591600.560000	3166550.670000	588.320000	0.630400	0.690332	1355.000000	24.118331	234.203327	0.738798	0.707384	0.748409
38591600.560000	3166550.670000	585.320000	0.706600	0.684634	1365.000000	23.411558	243.191259	0.829519	0.786219	0.846661
38591600.550000	3166550.670000	582.320000	0.731000	0.708210	1599.000000	27.181602	267.572538	0.892495	0.850176	0.897753
38591600.550000	3166550.670000	579.320000	0.700000	0.730864	1338.000000	23.272592	224.151766	0.817978	0.777576	0.822410
38591600.540000	3166550.670000	576.320000	0.719000	0.744900	1577.000000	27.048240	263.908685	0.874669	0.834939	0.879785
38591600.540000	3166550.670000	573.320000	0.768000	0.753085	1299.000000	23.001301	229.741374	0.891427	0.850330	0.907565
38591600.530000	3166550.670000	570.320000	0.818000	0.759519	1401.000000	25.243658	233.953214	0.966209	0.930188	0.970876
38591600.530000	3166550.670000	567.320000	0.814000	0.761826	1478.000000	26.652380	246.930058	0.974064	0.940954	0.979082
38591600.520000	3166550.670000	564.320000	0.761700	0.767590	962.000000	17.842952	134.022914	0.832596	0.790878	0.810714
38591600.520000	3166550.670000	561.320000	0.776700	0.746865	1385.000000	25.838387	231.077601	0.914932	0.889393	0.919119
38591600.510000	3166550.670000	558.320000	0.704700	0.748058	1244.000000	23.655203	207.219520	0.810175	0.786398	0.813299
38591600.510000	3166550.670000	555.320000	0.715300	0.733805	1102.000000	21.641394	197.519874	0.801976	0.778989	0.817025
38591600.500000	3166550.670000	552.320000	0.711500	0.731271	1262.000000	24.851914	210.584351	0.820563	0.805359	0.824083
38591600.500000	3166550.670000	549.320000	0.738500	0.723568	1048.000000	21.247700	174.975552	0.819983	0.800371	0.823108
38591600.490000	3166550.670000	546.320000	0.700000	0.729710	1227.000000	24.579143	204.747371	0.802383	0.789791	0.805753
38591600.490000	3166550.670000	543.320000	0.704600	0.734627	998.000000	20.829215	176.231867	0.775272	0.759693	0.786410
38591600.480000	3166550.670000	540.320000	0.749900	0.738927	1068.000000	22.756377	178.452744	0.835651	0.827836	0.839012
38591600.480000	3166550.670000	537.320000	0.827000	0.724164	1119.000000	23.898745	187.047337	0.930033	0.925567	0.933990
38591600.470000	3166550.670000	534.320000	0.738500	0.736656	723.000000	15.943904	100.784528	0.771812	0.748059	0.755921
38591600.470000	3166550.670000	531.320000	0.688500	0.730471	1030.000000	22.918299	171.693055	0.761979	0.761544	0.764608
38591600.460000	3166550.670000	528.320000	0.679500	0.731791	922.000000	20.932151	153.487393	0.737290	0.733564	0.739444
38591600.450000	3166550.670000	525.320000	0.761900	0.710866	809.000000	19.073191	145.116803	0.809418	0.803604	0.821292
38591600.450000	3166550.670000	522.320000	0.700000	0.729069	912.000000	21.646802	152.325709	0.758128	0.762377	0.760755
38591600.440000	3166550.670000	519.320000	0.711300	0.721430	758.000000	18.545169	126.680434	0.748382	0.745218	0.750667
38591600.440000	3166550.670000	516.320000	0.738700	0.717004	879.000000	21.287016	146.813869	0.795150	0.800976	0.797821
38591600.430000	3166550.670000	513.320000	0.711300	0.738842	708.000000	17.961179	124.663627	0.741244	0.739670	0.748907
38591600.430000	3166550.670000	510.320000	0.738700	0.733682	763.000000	19.793864	126.582539	0.777952	0.786244	0.779494
38591600.420000	3166550.670000	507.320000	0.711300	0.756668	773.000000	20.181493	129.403619	0.750523	0.760763	0.753042
38591600.420000	3166550.670000	504.320000	0.761300	0.757678	494.000000	13.374443	68.979647	0.760651	0.745028	0.749567
38591600.410000	3166550.670000	501.320000	0.800000	0.759640	701.000000	19.232579	116.277659	0.832554	0.845493	0.834070
38591600.410000	3166550.670000	498.320000	0.800000	0.766184	608.000000	17.041013	101.225891	0.817622	0.822077	0.819304
38591600.400000	3166550.670000	495.320000	0.800000	0.755994	650.000000	18.479554	107.106488	0.824365	0.837447	0.825073
38591600.400000	3166550.670000	492.320000	0.788700	0.742409	633.000000	18.418123	101.990285	0.810030	0.824971	0.808471
38591600.390000	3166550.670000	489.320000	0.727300	0.723191	521.000000	15.674379	84.307082	0.730621	0.734095	0.729761
38591600.390000	3166550.670000	486.320000	0.656800	0.715805	645.000000	19.188911	103.576092	0.676145	0.693766	0.674542
38591600.380000	3166550.670000	483.320000	0.673200	0.686454	516.000000	16.188097	86.453199	0.675598	0.684109	0.677249
38591600.380000	3166550.670000	480.320000	0.650000	0.683162	474.000000	15.423006	80.262317	0.646836	0.653891	0.648975
38591600.370000	3166550.670000	477.320000	0.650000	0.676231	467.000000	15.365655	86.695894	0.645923	0.653393	0.654103
38591600.370000	3166550.670000	474.320000	0.650000	0.673720	294.000000	10.234526	51.191279	0.623354	0.608848	0.625803
38591134.360000	3166307.960000	487.380000	0.850000	0.994954	698.000000	14.721274	89.462885	0.884077	0.847122	0.858250
38591134.310000	3166307.960000	460.380000	0.900000	1.003490	818.000000	17.793254	100.039719	0.957757	0.933878	0.920408
38591134.280000	3166307.960000	439.380000	1.100000	1.077334	466.000000	14.898764	87.274519	1.092880	1.098883	1.107724
38591148.440000	3166242.880000	482.600000	1.350000	1.306349	1993.000000	24.802132	299.763195	1.755000	1.527190	1.711248
38591148.400000	3166242.880000	461.600000	1.350000	1.333166	1182.000000	21.009750	167.805730	1.535261	1.458812	1.492797
38591142.320000	3166357.200000	399.440000	0.820000	0.764185	252.000000	8.595883	47.620381	0.779473	0.750140	0.785884
38591297.470000	3166489.660000	537.160000	1.050000	0.872639	341.000000	9.104775	62.672064	1.016862	0.967681	1.025696
38591297.230000	3166489.660000	399.160000	0.880000	0.892839	81.000000	4.193319	14.591989	0.806306	0.753284	0.807746
38591301.530000	3166449.930000	511.490000	0.750000	0.720018	534.000000	16.234040	109.678024	0.755381	0.762614	0.775871
38591301.520000	3166449.930000	502.490000	0.600000	0.718313	441.000000	13.720896	78.760241	0.593106	0.589952	0.597949
38591294.490000	3166521.190000	561.230000	1.050000	0.946148	100.000000	2.624139	15.082945	0.966074	0.876800	0.964421
38591294.350000	3166521.190000	477.230000	0.950000	1.070598	470.000000	15.214770	93.964558	0.944614	0.953045	0.964465
38591474.640000	3166515.060000	607.870000	0.850000	0.735101	344.000000	12.913565	64.133856	0.823685	0.826600	0.831849
38591474.530000	3166515.060000	544.870000	0.850000	0.848102	565.000000	17.682879	118.079966	0.861387	0.880743	0.888078
38591450.540000	3166501.440000	588.080000	0.650000	0.564665	210.000000	8.837083	34.549433	0.612396	0.596717	0.612539
38591450.470000	3166501.440000	546.080000	0.920000	0.788533	348.000000	11.663013	67.160956	0.892257	0.879307	0.903769
38591452.920000	3166486.920000	601.620000	0.250000	0.433180	155.000000	8.664673	28.376573	0.232777	0.228931	0.233699
38591452.720000	3166486.920000	487.620000	0.800000	0.911064	306.000000	9.666408	60.728677	0.769132	0.743282	0.779576
38591455.480000	3166464.660000	538.610000	0.850000	0.848755	359.000000	12.200436	57.960687	0.826244	0.818504	0.825414
38591455.460000	3166464.660000	529.610000	1.200000	0.904659	294.000000	10.151958	55.957585	1.150808	1.122705	1.162343
38591456.660000	3166550.170000	480.310000	0.900500	0.995585	578.000000	16.981543	91.514464	0.914913	0.924635	0.911506
38591600.490000	3166513.290000	512.550000	0.650000	0.717502	287.000000	10.304540	49.881826	0.622441	0.609456	0.624760
38591598.850000	3166458.990000	616.260000	0.600000	0.754269	190.000000	5.708408	32.795623	0.562880	0.525744	0.564130
38591598.840000	3166458.990000	613.260000	0.600000	0.765562	195.000000	6.170168	34.602079	0.563482	0.529444	0.565459
38591598.820000	3166458.990000	601.260000	0.920000	0.845133	429.000000	14.037007	79.295401	0.907213	0.908477	0.917459
38591600.630000	3166550.670000	624.320000	0.650000	0.672311	0.000000	0.000000	0.000000	0.585000	0.520000	0.585000
38591600.360000	3166550.670000	471.320000	0.650000	0.676608	294.000000	10.342383	51.549896	0.623354	0.609785	0.626089
