# Supplementary material for: Evaluation method of ore grade estimation effectiveness
Source: PLoS One. 2024 Sep 12;19(9):e0309696. doi: 10.1371/journal.pone.0309696 (PMC11392407; doi:10.1371/journal.pone.0309696)
Supplement: S1 File — (ZIP) [file pone.0309696.s001.zip › Date/C-Samples.txt]

38590701.14	3166121.21	496.38	0.26	15.77	1.15	0.08	3
38590701.14	3166121.21	493.38	0.3	16.16	1.25	0.08	3
38590701.13	3166121.21	490.38	0.29	17.11	1.25	0.08	3
38590701.13	3166121.21	487.38	0.27	16.21	1.2	0.1	3
38590701.12	3166121.21	484.38	0.28	16.67	1.1	0.08	3
38590252.32	3166333.76	624.03	0.5567	17.4533	0.9133	0.0233	3
38590252.31	3166333.76	621.03	0.6167	17.8	1.0333	0.0233	3
38590252.31	3166333.76	618.03	0.85	23.52	1.8	0.02	3
38590252.3	3166333.76	615.03	0.8367	22.7533	1.8667	0.02	3
38590252.3	3166333.76	612.03	0.8333	22.8067	1.95	0.02	3
38590252.29	3166333.76	609.03	0.7067	20.9133	1.2167	0.02	3
38590252.29	3166333.76	606.03	0.5867	16.46	0.9833	0.02	3
38590252.28	3166333.76	603.03	0.6333	17.9533	1.1833	0.02	3
38590252.28	3166333.76	600.03	0.5567	17.23	0.9167	0.02	3
38590252.27	3166333.76	597.03	0.7367	20.81	1.45	0.02	3
38590252.27	3166333.76	594.03	0.7167	22.8733	1.3367	0.02	3
38590252.26	3166333.76	591.03	0.48	15.74	1.1	0.02	3
38590252.25	3166333.76	588.03	0.52	17.08	1.1	0.02	3
38590252.25	3166333.76	585.03	0.65	17.6	1.3	0.02	3
38591134.39	3166307.96	502.38	0.66	18.47	1.1	0.03	3
38591134.38	3166307.96	499.38	0.51	18.97	1.1	0.03	2.4
38591134.38	3166307.96	496.38	0.5533	17.3967	1.0833	0.02	3
38591134.37	3166307.96	493.38	0.54	17.67	1.15	0.02	3
38591134.37	3166307.96	490.38	0.45	16.51	0.85	0.02	3
38591134.31	3166307.96	457.38	0.286	14.857	0.915	0.03	3
38591134.3	3166307.96	454.38	0.294	14.163	0.995	0.036	3
38591134.3	3166307.96	451.38	0.28	14.252	1.106	0.05	3
38591134.29	3166307.96	448.38	0.2827	14.75	1.124	0.0487	3
38591134.29	3166307.96	445.38	0.3	14.62	1.15	0.04	3
38591134.28	3166307.96	442.38	0.3	14.62	1.11	0.048	3
38591148.43	3166242.88	479.6	0.308	18.699	1.335	0.03	3
38591148.43	3166242.88	476.6	0.289	17.431	1.215	0.03	3
38591148.42	3166242.88	473.6	0.282	19.002	1.35	0.029	3
38591148.42	3166242.88	470.6	0.3	18.432	1.355	0.021	3
38591148.41	3166242.88	467.6	0.302	17.994	1.395	0.03	3
38591148.41	3166242.88	464.6	0.32	17.94	1.35	0.03	3
38591142.5	3166357.2	501.44	0.24	15.12	1.05	0.05	2.5
38591142.49	3166357.2	498.44	0.3067	14.5033	0.9917	0.0333	3
38591142.49	3166357.2	495.44	0.2867	16.3633	1.1633	0.0217	3
38591142.48	3166357.2	492.44	0.3133	14.8267	0.7833	0.02	3
38591142.48	3166357.2	489.44	0.37	15.2983	0.825	0.02	3
38591142.47	3166357.2	486.44	0.3717	14.9367	0.8083	0.02	3
38591142.47	3166357.2	483.44	0.3867	15.1383	0.8417	0.02	3
38591142.46	3166357.2	480.44	0.3733	15.6833	0.8083	0.0367	3
38591142.46	3166357.2	477.44	0.37	14.88	0.8833	0.0483	3
38591142.45	3166357.2	474.44	0.3867	14.7	0.8167	0.05	3
38591142.45	3166357.2	471.44	0.39	15.1667	0.8417	0.025	3
38591142.44	3166357.2	468.44	0.3733	15.7267	0.825	0.02	3
38591142.44	3166357.2	465.44	0.395	15.3533	0.7617	0.02	3
38591142.43	3166357.2	462.44	0.425	16.0683	0.7917	0.02	3
38591142.42	3166357.2	459.44	0.3633	15.5133	0.8	0.02	3
38591142.42	3166357.2	456.44	0.3583	15.545	0.7583	0.02	3
38591142.41	3166357.2	453.44	0.3933	16.43	0.8583	0.02	3
38591142.41	3166357.2	450.44	0.35	15.575	0.7717	0.02	3
38591142.4	3166357.2	447.44	0.365	15.8117	0.7917	0.02	3
38591142.4	3166357.2	444.44	0.345	15.45	0.7583	0.0283	3
38591142.39	3166357.2	441.44	0.3483	14.9183	0.8333	0.0217	3
38591142.39	3166357.2	438.44	0.3	17.1133	0.9333	0.02	3
38591142.38	3166357.2	435.44	0.3317	16.3617	0.825	0.02	3
38591142.38	3166357.2	432.44	0.34	15.9667	0.8	0.0267	3
38591142.37	3166357.2	429.44	0.34	17.19	0.9667	0.0233	3
38591142.37	3166357.2	426.44	0.32	16.8333	0.9167	0.02	3
38591142.36	3166357.2	423.44	0.33	16.3633	0.8033	0.02	3
38591142.36	3166357.2	420.44	0.32	16.8533	0.8933	0.02	3
38591142.35	3166357.2	417.44	0.3067	16.8	0.9167	0.0233	3
38591142.35	3166357.2	414.44	0.2833	15.7567	0.8167	0.0267	3
38591142.34	3166357.2	411.44	0.25	14.83	0.75	0.02	3
38591142.34	3166357.2	408.44	0.22	14.61	0.75	0.02	3
38591142.33	3166357.2	405.44	0.2067	13.53	0.7167	0.0267	3
38591142.33	3166357.2	402.44	0.2167	13.2017	0.72	0.0283	3
38591297.46	3166489.66	534.16	0.5373	15.165	0.9867	0.02	3
38591297.46	3166489.66	531.16	0.5617	16.523	1.0133	0.02	3
38591297.45	3166489.66	528.16	0.6053	15.269	0.8283	0.02	3
38591297.45	3166489.66	525.16	0.6517	15.5417	0.6367	0.02	3
38591297.44	3166489.66	522.16	0.708	15.6523	0.7583	0.02	3
38591297.44	3166489.66	519.16	0.6793	14.842	0.755	0.0263	3
38591297.43	3166489.66	516.16	0.6373	15.2777	0.6873	0.0237	3
38591297.43	3166489.66	513.16	0.6427	15.0683	0.6927	0.02	3
38591297.42	3166489.66	510.16	0.631	14.72	0.7	0.02	3
38591297.41	3166489.66	507.16	0.6073	14.9227	0.7317	0.02	3
38591297.41	3166489.66	504.16	0.619	15.4453	0.7183	0.0263	3
38591297.4	3166489.66	501.16	0.628	15.6747	0.6987	0.0293	3
38591297.4	3166489.66	498.16	0.5927	15.5487	0.6813	0.02	3
38591297.39	3166489.66	495.16	0.4913	14.73	0.7	0.02	3
38591297.39	3166489.66	492.16	0.5067	14.1947	0.6933	0.02	3
38591297.38	3166489.66	489.16	0.542	15.04	0.6633	0.02	3
38591297.38	3166489.66	486.16	0.4953	15.5607	0.7433	0.02	3
38591297.37	3166489.66	483.16	0.518	14.8067	0.7	0.02	3
38591297.37	3166489.66	480.16	0.4573	15.3127	0.7	0.02	3
38591297.36	3166489.66	477.16	0.5713	14.896	0.7067	0.02	3
38591297.36	3166489.66	474.16	0.58	14.6247	0.7433	0.02	3
38591297.35	3166489.66	471.16	0.5747	14.8627	0.6933	0.02	3
38591297.35	3166489.66	468.16	0.5507	15.8153	0.6727	0.02	3
38591297.34	3166489.66	465.16	0.6107	16.0413	0.8173	0.02	3
38591297.34	3166489.66	462.16	0.5647	16.3973	0.8	0.02	3
38591297.33	3166489.66	459.16	0.6533	16.0627	0.8067	0.02	3
38591297.33	3166489.66	456.16	0.606	15.8113	0.846	0.02	3
38591297.32	3166489.66	453.16	0.5813	16.6213	0.824	0.02	3
38591297.32	3166489.66	450.16	0.5873	16.6893	0.8567	0.02	3
38591297.31	3166489.66	447.16	0.5713	16.2873	0.8933	0.02	3
38591297.3	3166489.66	444.16	0.58	16.488	0.85	0.02	3
38591297.3	3166489.66	441.16	0.5853	15.3713	0.8593	0.02	3
38591297.29	3166489.66	438.16	0.6133	15.5067	0.9173	0.02	3
38591297.29	3166489.66	435.16	0.574	16.374	0.8933	0.02	3
38591297.28	3166489.66	432.16	0.604	16.6453	0.8567	0.02	3
38591297.28	3166489.66	429.16	0.5913	16.5273	0.8973	0.02	3
38591297.27	3166489.66	426.16	0.3707	16.36	0.8693	0.02	3
38591297.27	3166489.66	423.16	0.5677	16.104	0.8233	0.02	3
38591297.26	3166489.66	420.16	0.5623	15.9163	0.9	0.02	3
38591297.26	3166489.66	417.16	0.5747	16.6087	0.9	0.02	3
38591297.25	3166489.66	414.16	0.583	16.3023	0.9047	0.02	3
38591297.25	3166489.66	411.16	0.56	15.9387	0.927	0.02	3
38591297.24	3166489.66	408.16	0.5577	16.104	0.9267	0.02	3
38591297.24	3166489.66	405.16	0.5453	15.7157	0.8617	0.02	3
38591297.23	3166489.66	402.16	0.537	15.954	0.8953	0.02	3
38591301.53	3166449.93	508.49	0.5947	15.9173	0.7817	0.02	3
38591301.52	3166449.93	505.49	0.639	15.3516	0.682	0.02	3
38591294.47	3166521.19	546.23	0.65	15.07	0.95	0.02	2.7
38591294.46	3166521.19	543.23	0.641	14.8	0.995	0.02	3
38591294.46	3166521.19	540.23	0.658	15.202	0.928	0.02	3
38591294.45	3166521.19	537.23	0.597	14.683	1.037	0.02	3
38591294.45	3166521.19	534.23	0.572	14.755	1.005	0.02	3
38591294.44	3166521.19	531.23	0.579	14.77	0.955	0.02	3
38591294.44	3166521.19	528.23	0.652	14.833	1.103	0.02	3
38591294.43	3166521.19	525.23	0.597	14.237	1.147	0.02	3
38591294.42	3166521.19	522.23	0.599	14.575	0.97	0.02	3
38591294.42	3166521.19	519.23	0.591	15.151	0.995	0.02	3
38591294.41	3166521.19	516.23	0.581	16.425	1.09	0.02	3
38591294.41	3166521.19	513.23	0.517	15.615	1.118	0.02	3
38591294.4	3166521.19	510.23	0.51	15.24	1.057	0.02	3
38591294.4	3166521.19	507.23	0.528	15.48	1.005	0.02	3
38591294.39	3166521.19	504.23	0.539	16.185	1.09	0.02	3
38591294.39	3166521.19	501.23	0.558	15.99	1.145	0.02	3
38591294.38	3166521.19	498.23	0.497	15.888	1.213	0.02	3
38591294.38	3166521.19	495.23	0.52	16.036	1.337	0.026	3
38591294.37	3166521.19	492.23	0.509	15.393	1.405	0.02	3
38591294.37	3166521.19	489.23	0.463	14.59	1.21	0.02	3
38591294.36	3166521.19	486.23	0.455	14.191	1.006	0.02	3
38591294.36	3166521.19	483.23	0.429	14.219	0.999	0.02	3
38591294.35	3166521.19	480.23	0.468	14.482	0.95	0.02	3
38591310.41	3166548.38	569.63	0.42	13.34	0.8	0.02	2.78
38591310.41	3166548.38	566.63	0.4568	10.6076	1.168	0.0292	3
38591310.4	3166548.38	563.63	0.3864	9.0452	0.74	0.03	3
38591310.4	3166548.38	560.63	0.5364	11.8372	0.93	0.03	3
38591310.39	3166548.38	557.63	0.596	14.3992	0.904	0.0208	3
38591310.39	3166548.38	554.63	0.5448	13.266	0.946	0.02	3
38591310.38	3166548.38	551.63	0.5584	16.784	0.904	0.02	3
38591310.38	3166548.38	548.63	0.5207	17.2573	0.8213	0.02	3
38591310.37	3166548.38	545.63	0.5888	18.5187	0.8987	0.02	3
38591310.37	3166548.38	542.63	0.59	19.39	0.95	0.03	3
38591310.36	3166548.38	539.63	0.58	18.67	0.8	0.02	3
38591310.35	3166548.38	536.63	0.5421	16.2469	0.8425	0.02	3
38591310.35	3166548.38	533.63	0.5233	16.314	0.7893	0.02	3
38591310.34	3166548.38	530.63	0.5454	15.7468	0.777	0.02	3
38591310.34	3166548.38	527.63	0.5491	15.3724	0.7273	0.02	3
38591310.33	3166548.38	524.63	0.5377	15.6942	0.6777	0.02	3
38591310.33	3166548.38	521.63	0.4792	15.272	0.628	0.02	3
38591310.32	3166548.38	518.63	0.4228	15.0276	0.686	0.02	3
38591310.32	3166548.38	515.63	0.4597	15.8909	0.7787	0.02	3
38591310.31	3166548.38	512.63	0.561	16.3172	0.813	0.02	3
38591310.31	3166548.38	509.63	0.5735	16.4727	0.8669	0.02	3
38591310.3	3166548.38	506.63	0.5215	15.6254	0.8322	0.02	3
38591310.3	3166548.38	503.63	0.468	15.54	0.83	0.02	3
38591310.29	3166548.38	500.63	0.4695	14.766	0.8195	0.02	3
38591310.29	3166548.38	497.63	0.4886	12.6098	0.812	0.02	3
38591310.28	3166548.38	494.63	0.4513	13.9276	0.7313	0.02	3
38591310.28	3166548.38	491.63	0.4383	14.8807	0.7367	0.02	3
38591310.27	3166548.38	488.63	0.47	15.591	0.8178	0.02	3
38591310.27	3166548.38	485.63	0.463	14.837	0.815	0.02	3
38591310.26	3166548.38	482.63	0.4738	14.1992	0.767	0.0234	3
38591310.26	3166548.38	479.63	0.5033	14.4667	0.8067	0.0267	3
38591310.25	3166548.38	476.63	0.4635	14.4445	0.7808	0.02	3
38591310.24	3166548.38	473.63	0.4084	15.8884	0.716	0.02	3
38591310.24	3166548.38	470.63	0.3075	17.5895	0.797	0.0231	3
38591310.23	3166548.38	467.63	0.2893	14.1809	0.931	0.03	3
38591310.23	3166548.38	464.63	0.304	14.531	0.985	0.03	3
38591310.22	3166548.38	461.63	0.2988	14.7963	0.95	0.03	3
38591310.22	3166548.38	458.63	0.3372	15.1692	0.907	0.0271	3
38591310.21	3166548.38	455.63	0.3968	15.5308	0.814	0.02	3
38591310.21	3166548.38	452.63	0.4346	15.2149	0.8365	0.02	3
38591310.2	3166548.38	449.63	0.4174	15.0524	0.787	0.02	3
38591310.2	3166548.38	446.63	0.4125	14.76	0.75	0.02	3
38591310.19	3166548.38	443.63	0.4249	14.5719	0.7573	0.02	3
38591310.19	3166548.38	440.63	0.4377	14.9667	0.808	0.02	3
38591310.18	3166548.38	437.63	0.4345	15.1789	0.8887	0.02	3
38591310.18	3166548.38	434.63	0.4478	15.351	0.85	0.02	3
38591310.17	3166548.38	431.63	0.4378	15.2782	0.85	0.02	3
38591310.17	3166548.38	428.63	0.4195	15.3128	0.8353	0.02	3
38591310.16	3166548.38	425.63	0.3861	15.1535	0.7942	0.02	3
38591310.16	3166548.38	422.63	0.4141	15.4122	0.85	0.02	3
38591310.15	3166548.38	419.63	0.43	14.9644	0.85	0.02	3
38591310.15	3166548.38	416.63	0.4263	15.0075	0.8407	0.02	3
38591310.14	3166548.38	413.63	0.4046	15.5492	0.782	0.02	3
38591310.13	3166548.38	410.63	0.3904	15.1645	0.726	0.02	3
38591310.13	3166548.38	407.63	0.4417	15.7206	0.85	0.02	3
38591310.12	3166548.38	404.63	0.44	16.3933	0.8417	0.02	3
38591310.12	3166548.38	401.63	0.382	14.9656	0.8	0.02	3
38591310.11	3166548.38	398.63	0.3461	15.4587	0.8031	0.02	3
38591310.11	3166548.38	395.63	0.38	15.12	0.82	0.02	2.56
38591474.63	3166515.06	604.87	0.592	16.0893	0.8367	0.02	3
38591474.63	3166515.06	601.87	0.618	15.254	0.65	0.02	3
38591474.62	3166515.06	598.87	0.586	15.4027	0.6533	0.02	3
38591474.62	3166515.06	595.87	0.53	14.7633	0.7013	0.02	3
38591474.61	3166515.06	592.87	0.528	14.9927	0.7187	0.02	3
38591474.61	3166515.06	589.87	0.502	13.6767	0.6967	0.02	3
38591474.6	3166515.06	586.87	0.532	14.3573	0.6567	0.02	3
38591474.6	3166515.06	583.87	0.5607	14.7267	0.7467	0.02	3
38591474.59	3166515.06	580.87	0.5667	14.5467	0.7	0.02	3
38591474.59	3166515.06	577.87	0.5213	14.6733	0.7033	0.02	3
38591474.58	3166515.06	574.87	0.5407	15.1973	0.75	0.02	3
38591474.58	3166515.06	571.87	0.5603	16.8397	0.7533	0.02	3
38591474.57	3166515.06	568.87	0.5703	16.2433	0.8483	0.02	3
38591474.56	3166515.06	565.87	0.58	16.0417	0.7973	0.02	3
38591474.56	3166515.06	562.87	0.5783	15.768	0.731	0.02	3
38591474.55	3166515.06	559.87	0.5323	14.8603	1.0467	0.02	3
38591474.55	3166515.06	556.87	0.599	15.4197	0.9467	0.02	3
38591474.54	3166515.06	553.87	0.54	14.5367	0.8333	0.0233	3
38591474.54	3166515.06	550.87	0.48	14.53	0.8	0.03	3
38591474.53	3166515.06	547.87	0.51	15.08	0.85	0.02	3
38591450.57	3166501.44	606.08	0.84	16.1	0.45	0.02	2.6
38591450.57	3166501.44	603.08	0.866	15.71	0.4067	0.02	3
38591450.56	3166501.44	600.08	0.8415	15.4689	0.4658	0.02	3
38591450.56	3166501.44	597.08	0.6911	16.331	0.5973	0.02	3
38591450.55	3166501.44	594.08	0.7368	16.2158	0.4579	0.02	3
38591450.55	3166501.44	591.08	0.6763	15.9436	0.5248	0.02	3
38591450.53	3166501.44	582.08	0.6	15.35	0.7	0.02	2.25
38591450.53	3166501.44	579.08	0.5925	15.1175	0.6625	0.02	3
38591450.52	3166501.44	576.08	0.3967	14.5	0.65	0.02	3
38591450.51	3166501.44	573.08	0.3067	14.33	0.65	0.02	3
38591450.51	3166501.44	570.08	0.4	14.99	0.65	0.02	3
38591450.5	3166501.44	567.08	0.49	15.45	0.65	0.02	3
38591450.5	3166501.44	564.08	0.48	15.28	0.66	0.02	3
38591450.49	3166501.44	561.08	0.47	15.01	0.67	0.02	3
38591450.49	3166501.44	558.08	0.5133	16.22	0.6833	0.02	3
38591450.48	3166501.44	555.08	0.54	16.27	0.8167	0.02	3
38591450.48	3166501.44	552.08	0.4967	15.2733	0.85	0.02	3
38591450.47	3166501.44	549.08	0.4933	15.1867	0.74	0.02	3
38591452.93	3166486.92	604.62	0.6	16.11	0.25	0.02	3
38591452.89	3166486.92	583.62	0.67	16.7	1	0.03	3
38591452.89	3166486.92	580.62	0.47	14.49	0.7	0.02	3
38591452.88	3166486.92	577.62	0.47	15.07	0.8	0.02	3
38591452.88	3166486.92	574.62	0.54	15.36	0.75	0.02	3
38591452.87	3166486.92	571.62	0.54	15.92	0.78	0.02	3
38591452.87	3166486.92	568.62	0.63	16.1	0.6	0.03	3
38591452.86	3166486.92	565.62	0.61	17.6	0.85	0.02	3
38591452.85	3166486.92	562.62	0.56	16.86	0.8	0.02	3
38591452.85	3166486.92	559.62	0.55	19.24	0.95	0.02	3
38591452.84	3166486.92	556.62	0.7	16.71	0.92	0.02	3
38591452.84	3166486.92	553.62	0.74	16.56	0.9	0.02	3
38591452.83	3166486.92	550.62	0.64	15.81	0.85	0.02	3
38591452.83	3166486.92	547.62	0.61	15.51	0.8	0.02	3
38591452.82	3166486.92	544.62	0.53	15.1167	0.8667	0.02	3
38591452.82	3166486.92	541.62	0.51	15.0867	0.9333	0.02	3
38591452.81	3166486.92	538.62	0.48	15.3567	0.95	0.04	3
38591452.81	3166486.92	535.62	0.46	14.9967	0.8833	0.03	3
38591452.8	3166486.92	532.62	0.4933	14.77	0.8833	0.02	3
38591452.8	3166486.92	529.62	0.5433	15.0633	0.9333	0.02	3
38591452.79	3166486.92	526.62	0.4867	14.47	0.8367	0.02	3
38591452.79	3166486.92	523.62	0.4167	14.0467	0.7267	0.02	3
38591452.78	3166486.92	520.62	0.4133	14.22	0.7	0.02	3
38591452.78	3166486.92	517.62	0.34	14.42	0.7	0.02	3
38591452.77	3166486.92	514.62	0.3037	14.448	0.7183	0.02	3
38591452.77	3166486.92	511.62	0.4011	13.8689	1.1934	0.02	3
38591452.76	3166486.92	508.62	0.4285	13.7975	1.0174	0.02	3
38591452.76	3166486.92	505.62	0.395	13.1517	0.9167	0.02	3
38591452.75	3166486.92	502.62	0.4367	15.51	0.75	0.02	3
38591452.74	3166486.92	499.62	0.5267	15.535	0.8167	0.02	3
38591452.74	3166486.92	496.62	0.565	15.66	1.1383	0.02	3
38591452.73	3166486.92	493.62	0.5917	15.835	1.0333	0.02	3
38591452.73	3166486.92	490.62	0.6	16.71	0.8	0.02	3
38591455.57	3166464.66	589.61	0.46	13.57	0.9	0.02	3
38591455.56	3166464.66	586.61	0.52	14.92	0.9	0.02	3
38591455.56	3166464.66	583.61	0.59	15.36	0.75	0.02	3
38591455.55	3166464.66	580.61	0.62	15.44	0.68	0.02	3
38591455.55	3166464.66	577.61	0.62	15.96	0.8	0.02	3
38591455.54	3166464.66	574.61	0.67	15.96	0.75	0.02	3
38591455.54	3166464.66	571.61	0.54	16.11	0.7	0.02	3
38591455.53	3166464.66	568.61	0.61	15.58	0.65	0.02	3
38591455.53	3166464.66	565.61	0.49	14.77	0.7	0.02	3
38591455.52	3166464.66	562.61	0.48	15.51	0.6	0.02	3
38591455.52	3166464.66	559.61	0.61	16.1	0.7	0.03	3
38591455.51	3166464.66	556.61	0.62	16.11	0.75	0.02	3
38591455.5	3166464.66	553.61	0.6	16.11	0.69	0.02	3
38591455.5	3166464.66	550.61	0.6	16.71	0.7	0.02	3
38591455.49	3166464.66	547.61	0.64	17.29	0.75	0.03	3
38591455.49	3166464.66	544.61	0.53	14.77	0.8	0.02	3
38591455.48	3166464.66	541.61	0.62	15.36	0.85	0.02	3
38591455.47	3166464.66	535.61	0.59	16.26	0.75	0.02	2.4
38591455.47	3166464.66	532.61	0.5287	17.0573	1.095	0.02	3
38591456.89	3166550.17	612.31	0.54	16.17	1.6	0.02	2.44
38591456.88	3166550.17	609.31	0.5644	15.8528	2.088	0.02	3
38591456.88	3166550.17	606.31	0.5619	15.2757	1.7933	0.02	3
38591456.87	3166550.17	603.31	0.5519	15.6643	1.6187	0.02	3
38591456.87	3166550.17	600.31	0.5419	15.3489	2.1693	0.02	3
38591456.86	3166550.17	597.31	0.5644	14.9328	1.7307	0.02	3
38591456.86	3166550.17	594.31	0.5863	15.1772	1.2747	0.02	3
38591456.85	3166550.17	591.31	0.5981	16.0552	1.2976	0.02	3
38591456.85	3166550.17	588.31	0.5519	15.6764	1.2371	0.02	3
38591456.84	3166550.17	585.31	0.595	15.985	1.3	0.025	3
38591456.84	3166550.17	582.31	0.5704	16.4973	1.3	0.0251	3
38591456.83	3166550.17	579.31	0.5254	16.6805	1.2513	0.02	3
38591456.83	3166550.17	576.31	0.5159	16.3725	1.1413	0.02	3
38591456.82	3166550.17	573.31	0.5071	15.3229	1.1	0.02	3
38591456.81	3166550.17	570.31	0.5	15.2846	1.1643	0.02	3
38591456.81	3166550.17	567.31	0.4936	15.52	1.1682	0.02	3
38591456.8	3166550.17	564.31	0.5343	15.4782	1.253	0.02	3
38591456.8	3166550.17	561.31	0.5387	15.7255	1.3623	0.02	3
38591456.79	3166550.17	558.31	0.5315	15.2388	1.215	0.02	3
38591456.79	3166550.17	555.31	0.5015	14.5305	1.1	0.0262	3
38591456.78	3166550.17	552.31	0.4777	14.6165	1.5317	0.03	3
38591456.78	3166550.17	549.31	0.4577	14.8733	1.5547	0.0423	3
38591456.77	3166550.17	546.31	0.45	14.97	1.4	0.05	3
38591456.77	3166550.17	543.31	0.3631	14.6922	1.2517	0.05	3
38591456.76	3166550.17	540.31	0.34	14.6822	1.1	0.05	3
38591456.76	3166550.17	537.31	0.3344	14.7141	1.2113	0.0389	3
38591456.75	3166550.17	534.31	0.4235	15.3875	1.3	0.0245	3
38591456.75	3166550.17	531.31	0.4838	16.04	1.192	0.02	3
38591456.74	3166550.17	528.31	0.4754	15.473	1.154	0.02	3
38591456.74	3166550.17	525.31	0.4908	15.0062	1.2648	0.02	3
38591456.73	3166550.17	522.31	0.4784	14.507	1.3092	0.02	3
38591456.73	3166550.17	519.31	0.4868	14.7033	1.3268	0.02	3
38591456.72	3166550.17	516.31	0.4833	14.9033	1.2433	0.02	3
38591456.72	3166550.17	513.31	0.46	14.6689	1.1235	0.02	3
38591456.71	3166550.17	510.31	0.46	14.8827	1.0737	0.02	3
38591456.7	3166550.17	507.31	0.4756	15.2072	1.024	0.02	3
38591456.7	3166550.17	504.31	0.4797	14.9077	1	0.02	3
38591456.69	3166550.17	501.31	0.4649	14.2624	1.076	0.02	3
38591456.69	3166550.17	498.31	0.475	14.335	1.15	0.02	3
38591456.68	3166550.17	495.31	0.49	14.6795	1.3139	0.02	3
38591456.68	3166550.17	492.31	0.49	14.7452	1.3912	0.02	3
38591456.67	3166550.17	489.31	0.4657	14.5986	1.1297	0.02	3
38591456.67	3166550.17	486.31	0.3962	14.2702	0.877	0.02	3
38591456.66	3166550.17	483.31	0.3549	14.4496	0.8	0.02	3
38591456.65	3166550.17	477.31	0.4419	14.9717	1.031	0.02	3
38591456.65	3166550.17	474.31	0.4518	15.3072	0.9683	0.02	3
38591456.64	3166550.17	471.31	0.4583	15.2223	1.0448	0.02	3
38591456.64	3166550.17	468.31	0.4433	14.8533	1.0333	0.02	3
38591456.63	3166550.17	465.31	0.4149	13.9493	1.1	0.02	3
38591456.63	3166550.17	462.31	0.44	15.38	1.1	0.02	2.53
38591600.71	3166513.29	638.55	0.58	15.408	1.08	0.02	3
38591600.7	3166513.29	635.55	0.552	15.46	1.01	0.02	3
38591600.7	3166513.29	632.55	0.588	16.062	1.05	0.02	3
38591600.69	3166513.29	629.55	0.552	15.56	1.03	0.02	3
38591600.69	3166513.29	626.55	0.588	15.246	0.936	0.02	3
38591600.68	3166513.29	623.55	0.548	14.618	0.902	0.02	3
38591600.68	3166513.29	620.55	0.584	15.27	0.982	0.02	3
38591600.67	3166513.29	617.55	0.59	15.346	0.95	0.02	3
38591600.67	3166513.29	614.55	0.55	14.84	0.95	0.02	3
38591600.66	3166513.29	611.55	0.576	15.576	0.88	0.02	3
38591600.66	3166513.29	608.55	0.688	16.206	0.62	0.02	3
38591600.65	3166513.29	605.55	0.724	16.592	0.71	0.02	3
38591600.65	3166513.29	602.55	0.732	16.492	0.764	0.02	3
38591600.64	3166513.29	599.55	0.7	15.066	0.776	0.02	3
38591600.63	3166513.29	596.55	0.7	13.822	0.6	0.02	3
38591600.63	3166513.29	593.55	0.688	14.552	0.6	0.02	3
38591600.62	3166513.29	590.55	0.646	14.72	0.61	0.02	3
38591600.62	3166513.29	587.55	0.656	14.644	0.636	0.02	3
38591600.61	3166513.29	584.55	0.608	14.394	0.604	0.02	3
38591600.61	3166513.29	581.55	0.636	14.59	0.68	0.02	3
38591600.6	3166513.29	578.55	0.614	14.488	0.61	0.02	3
38591600.6	3166513.29	575.55	0.606	14.422	0.64	0.02	3
38591600.59	3166513.29	572.55	0.668	14.54	0.6	0.02	3
38591600.59	3166513.29	569.55	0.654	14.694	0.6	0.02	3
38591600.58	3166513.29	566.55	0.632	14.722	0.6	0.02	3
38591600.58	3166513.29	563.55	0.638	14.312	0.61	0.02	3
38591600.57	3166513.29	560.55	0.63	14.452	0.644	0.02	3
38591600.57	3166513.29	557.55	0.6	14.694	0.626	0.02	3
38591600.56	3166513.29	554.55	0.498	14.786	0.65	0.02	3
38591600.56	3166513.29	551.55	0.574	14.504	0.64	0.02	3
38591600.55	3166513.29	548.55	0.584	14.252	0.59	0.02	3
38591600.55	3166513.29	545.55	0.572	14.66	0.56	0.02	3
38591600.54	3166513.29	542.55	0.626	13.884	0.6	0.02	3
38591600.54	3166513.29	539.55	0.638	15.13	0.61	0.02	3
38591600.53	3166513.29	536.55	0.604	14.718	0.65	0.02	3
38591600.52	3166513.29	533.55	0.65	15.172	0.64	0.02	3
38591600.52	3166513.29	530.55	0.602	15.13	0.59	0.02	3
38591600.51	3166513.29	527.55	0.578	14.762	0.57	0.02	3
38591600.51	3166513.29	524.55	0.624	15.262	0.676	0.02	3
38591600.5	3166513.29	521.55	0.68	14.852	0.774	0.02	3
38591600.5	3166513.29	518.55	0.674	14.906	0.76	0.02	3
38591600.49	3166513.29	515.55	0.632	15.62	0.77	0.02	3
38591598.82	3166458.99	598.26	0.636	17.284	0.852	0.024	3
38591598.81	3166458.99	595.26	0.694	17.684	0.85	0.026	3
38591598.8	3166458.99	592.26	0.668	17.03	1	0.024	3
38591598.8	3166458.99	589.26	0.596	16.734	0.92	0.026	3
38591598.79	3166458.99	586.26	0.56	16.472	0.86	0.02	3
38591598.79	3166458.99	583.26	0.54	16.368	0.93	0.02	3
38591598.78	3166458.99	580.26	0.53	16.23	0.94	0.02	3
38591598.78	3166458.99	577.26	0.54	15.304	1	0.02	3
38591598.77	3166458.99	574.26	0.55	15.024	1.032	0.02	3
38591598.77	3166458.99	571.26	0.434	15.248	1.208	0.0413	3
38591598.76	3166458.99	568.26	0.28	14.7227	1.3093	0.0493	3
38591598.76	3166458.99	565.26	0.2853	14.82	1.3	0.0453	3
38591598.75	3166458.99	562.26	0.3167	14.67	1.3	0.05	3
38591598.75	3166458.99	559.26	0.308	14.6	1.3	0.0447	3
38591598.74	3166458.99	556.26	0.4133	15.4853	1.1667	0.0293	3
38591598.74	3166458.99	553.26	0.5353	16.26	0.9967	0.02	3
38591598.73	3166458.99	550.26	0.6573	16.66	0.9233	0.02	3
38591598.73	3166458.99	547.26	0.7227	16.85	1.0067	0.02	3
38591598.72	3166458.99	544.26	0.6847	16.3313	1.0573	0.02	3
38591598.72	3166458.99	541.26	0.68	16.0546	1.0349	0.02	2.78
38591600.62	3166550.67	621.32	0.5286	16.1984	0.65	0.02	3
38591600.62	3166550.67	618.32	0.5062	15.494	0.6614	0.02	3
38591600.61	3166550.67	615.32	0.4772	15.566	0.7256	0.02	3
38591600.61	3166550.67	612.32	0.4514	15.5814	0.743	0.02	3
38591600.6	3166550.67	609.32	0.489	15.7086	0.669	0.02	3
38591600.6	3166550.67	606.32	0.5124	15.1824	0.681	0.02	3
38591600.59	3166550.67	603.32	0.4962	14.8714	0.65	0.02	3
38591600.59	3166550.67	600.32	0.4976	15.1788	0.65	0.02	3
38591600.58	3166550.67	597.32	0.5404	15.7488	0.65	0.02	3
38591600.58	3166550.67	594.32	0.5786	15.91	0.669	0.02	3
38591600.57	3166550.67	591.32	0.541	15.91	0.662	0.02	3
38591600.56	3166550.67	588.32	0.5214	15.8378	0.6304	0.02	3
38591600.56	3166550.67	585.32	0.5666	15.8416	0.7066	0.02	3
38591600.55	3166550.67	582.32	0.5758	16.0894	0.731	0.02	3
38591600.55	3166550.67	579.32	0.5352	16.2232	0.7	0.02	3
38591600.54	3166550.67	576.32	0.5638	16.1542	0.719	0.0238	3
38591600.54	3166550.67	573.32	0.5232	16.332	0.768	0.0264	3
38591600.53	3166550.67	570.32	0.3932	16.7148	0.818	0.0236	3
38591600.53	3166550.67	567.32	0.3568	16.6024	0.814	0.0264	3
38591600.52	3166550.67	564.32	0.4517	17.3143	0.7617	0.02	3
38591600.52	3166550.67	561.32	0.4807	16.093	0.7767	0.02	3
38591600.51	3166550.67	558.32	0.443	15.6413	0.7047	0.02	3
38591600.51	3166550.67	555.32	0.434	16.423	0.7153	0.02	3
38591600.5	3166550.67	552.32	0.4938	16.1378	0.7115	0.0223	3
38591600.5	3166550.67	549.32	0.5354	16.0622	0.7385	0.0277	3
38591600.49	3166550.67	546.32	0.5039	15.9883	0.7	0.02	3
38591600.49	3166550.67	543.32	0.4523	15.4651	0.7046	0.02	3
38591600.48	3166550.67	540.32	0.4761	15.7569	0.7499	0.02	3
38591600.48	3166550.67	537.32	0.5369	15.6282	0.827	0.02	3
38591600.47	3166550.67	534.32	0.5439	15.212	0.7385	0.02	3
38591600.47	3166550.67	531.32	0.4946	15.5798	0.6885	0.02	3
38591600.46	3166550.67	528.32	0.5077	15.7664	0.6795	0.02	3
38591600.45	3166550.67	525.32	0.4819	15.7041	0.7619	0.02	3
38591600.45	3166550.67	522.32	0.4427	15.4709	0.7	0.02	3
38591600.44	3166550.67	519.32	0.5132	15.0096	0.7113	0.02	3
38591600.44	3166550.67	516.32	0.49	15.4157	0.7387	0.02	3
38591600.43	3166550.67	513.32	0.5081	15.2209	0.7113	0.0223	3
38591600.43	3166550.67	510.32	0.5383	15.7133	0.7387	0.0277	3
38591600.42	3166550.67	507.32	0.4368	15.4883	0.7113	0.02	3
38591600.42	3166550.67	504.32	0.4827	15.3211	0.7613	0.02	3
38591600.41	3166550.67	501.32	0.5305	14.9115	0.8	0.02	3
38591600.41	3166550.67	498.32	0.4323	14.3201	0.8	0.02	3
38591600.4	3166550.67	495.32	0.4468	14.8479	0.8	0.02	3
38591600.4	3166550.67	492.32	0.4677	15.012	0.7887	0.02	3
38591600.39	3166550.67	489.32	0.4577	14.4085	0.7273	0.02	3
38591600.39	3166550.67	486.32	0.4409	15.0611	0.6568	0.02	3
38591600.38	3166550.67	483.32	0.4055	14.7852	0.6732	0.02	3
38591600.38	3166550.67	480.32	0.3968	14.6048	0.65	0.02	3
38591600.37	3166550.67	477.32	0.4268	14.8305	0.65	0.02	3
38591600.37	3166550.67	474.32	0.4455	14.73	0.65	0.02	3
38591134.36	3166307.96	487.38	0.48	15.45	0.85	0.02	2
38591134.31	3166307.96	460.38	0.28	15.13	0.9	0.03	0.9
38591134.28	3166307.96	439.38	0.3	14.62	1.1	0.05	1
38591148.44	3166242.88	482.6	0.31	18.86	1.35	0.03	0.3
38591148.4	3166242.88	461.6	0.32	17.94	1.35	0.03	0.3
38591142.32	3166357.2	399.44	0.3	14.26	0.82	0.02	1.8
38591297.47	3166489.66	537.16	0.55	14.69	1.05	0.02	1.9
38591297.23	3166489.66	399.16	0.56	16.46	0.88	0.02	1.8
38591301.53	3166449.93	511.49	0.62	16.12	0.75	0.02	1.9
38591301.52	3166449.93	502.49	0.68	15.04	0.6	0.02	0.94
38591294.49	3166521.19	561.23	0.64	15.07	1.05	0.02	2.05
38591294.35	3166521.19	477.23	0.51	15.21	0.95	0.02	2.1
38591474.64	3166515.06	607.87	0.59	16.15	0.85	0.02	0.2
38591474.53	3166515.06	544.87	0.51	15.08	0.85	0.02	0.4
38591450.54	3166501.44	588.08	0.61	15.45	0.65	0.02	2.1
38591450.47	3166501.44	546.08	0.5	15.08	0.92	0.02	0.5
38591452.92	3166486.92	601.62	0.6	16.11	0.25	0.02	0.5
38591452.72	3166486.92	487.62	0.6	16.71	0.8	0.02	0.3
38591455.48	3166464.66	538.61	0.62	15.36	0.85	0.02	0.4
38591455.46	3166464.66	529.61	0.51	17.3	1.2	0.02	0.8
38591456.66	3166550.17	480.31	0.3922	14.8661	0.9005	0.02	1.89
