# Supplementary material for: Evaluation method of ore grade estimation effectiveness
Source: PLoS One. 2024 Sep 12;19(9):e0309696. doi: 10.1371/journal.pone.0309696 (PMC11392407; doi:10.1371/journal.pone.0309696)
Supplement: S1 File — (ZIP) [file pone.0309696.s001.zip › Date/Ore Model/Ore.dtm]

ԭ��.str	0555772000;algorithm=standard;fields=x	y
0	0.000	0.000	0.000	END
OBJECT	3
TRISOLATION	3	neighbours=yes	validated=true	closed=yes	direction=solid	algorithm=legacy
1	399	224	227	577	173	2
2	399	227	228	1	233	3
3	399	228	230	2	172	4
4	399	230	398	3	5	575
5	398	230	397	4	6	573
6	397	230	396	5	7	571
7	396	230	395	6	8	569
8	395	230	231	7	239	9
9	395	231	394	8	10	567
10	394	231	393	9	11	565
11	393	231	392	10	12	563
12	392	231	391	11	13	561
13	391	231	232	12	241	14
14	391	232	390	13	15	559
15	390	232	389	14	16	557
16	389	232	388	15	17	555
17	388	232	387	16	18	553
18	387	232	386	17	19	551
19	386	232	385	18	20	549
20	385	232	384	19	21	547
21	384	232	383	20	22	545
22	383	232	380	21	25	23
23	383	380	381	22	539	24
24	383	381	382	23	541	543
25	380	232	234	22	171	26
26	380	234	235	25	247	27
27	380	235	236	26	249	28
28	380	236	379	27	29	537
29	379	236	378	28	30	535
30	378	236	373	29	35	31
31	378	373	377	30	32	533
32	377	373	376	31	33	531
33	376	373	374	32	525	34
34	376	374	375	33	527	529
35	373	236	372	30	36	523
36	372	236	371	35	37	521
37	371	236	370	36	38	519
38	370	236	369	37	39	517
39	369	236	368	38	40	515
40	368	236	238	39	170	41
41	368	238	239	40	255	42
42	368	239	367	41	43	513
43	367	239	240	42	257	44
44	367	240	366	43	45	511
45	366	240	241	44	259	46
46	366	241	365	45	47	509
47	365	241	364	46	48	507
48	364	241	242	47	261	49
49	364	242	363	48	50	505
50	363	242	362	49	51	503
51	362	242	360	50	53	52
52	362	360	361	51	499	501
53	360	242	243	51	263	54
54	360	243	359	53	55	497
55	359	243	244	54	265	56
56	359	244	357	55	58	57
57	359	357	358	56	493	495
58	357	244	246	56	169	59
59	357	246	247	58	271	60
60	357	247	248	59	273	61
61	357	248	249	60	275	62
62	357	249	251	61	168	63
63	357	251	252	62	281	64
64	357	252	253	63	283	65
65	357	253	254	64	285	66
66	357	254	255	65	287	67
67	357	255	356	66	68	491
68	356	255	349	67	75	69
69	356	349	350	68	477	70
70	356	350	352	69	74	71
71	356	352	354	70	73	72
72	356	354	355	71	487	489
73	354	352	353	71	483	485
74	352	350	351	70	479	481
75	349	255	256	68	289	76
76	349	256	348	75	77	475
77	348	256	347	76	78	473
78	347	256	259	77	166	79
79	347	259	311	78	115	80
80	347	311	312	79	401	81
81	347	312	313	80	403	82
82	347	313	314	81	405	83
83	347	314	315	82	407	84
84	347	315	316	83	409	85
85	347	316	317	84	411	86
86	347	317	318	85	413	87
87	347	318	346	86	88	471
88	346	318	345	87	89	469
89	345	318	319	88	415	90
90	345	319	320	89	417	91
91	345	320	321	90	419	92
92	345	321	344	91	93	467
93	344	321	322	92	421	94
94	344	322	323	93	423	95
95	344	323	324	94	425	96
96	344	324	325	95	427	97
97	344	325	326	96	429	98
98	344	326	327	97	431	99
99	344	327	330	98	113	100
100	344	330	343	99	101	465
101	343	330	331	100	439	102
102	343	331	342	101	103	463
103	342	331	332	102	441	104
104	342	332	341	103	105	461
105	341	332	340	104	106	459
106	340	332	333	105	443	107
107	340	333	339	106	108	457
108	339	333	334	107	445	109
109	339	334	335	108	447	110
110	339	335	336	109	449	111
111	339	336	337	110	451	112
112	339	337	338	111	453	455
113	330	327	328	99	433	114
114	330	328	329	113	435	437
115	311	259	310	79	116	399
116	310	259	309	115	117	397
117	309	259	308	116	118	395
118	308	259	260	117	297	119
119	308	260	261	118	299	120
120	308	261	262	119	301	121
121	308	262	265	120	164	122
122	308	265	266	121	309	123
123	308	266	268	122	163	124
124	308	268	269	123	315	125
125	308	269	270	124	317	126
126	308	270	307	125	127	393
127	307	270	271	126	319	128
128	307	271	272	127	321	129
129	307	272	273	128	323	130
130	307	273	274	129	325	131
131	307	274	306	130	132	391
132	306	274	305	131	133	389
133	305	274	304	132	134	387
134	304	274	303	133	135	385
135	303	274	302	134	136	383
136	302	274	275	135	327	137
137	302	275	276	136	329	138
138	302	276	277	137	331	139
139	302	277	278	138	333	140
140	302	278	300	139	142	141
141	302	300	301	140	379	381
142	300	278	279	140	335	143
143	300	279	281	142	162	144
144	300	281	296	143	148	145
145	300	296	297	144	371	146
146	300	297	298	145	373	147
147	300	298	299	146	375	377
148	296	281	282	144	341	149
149	296	282	284	148	161	150
150	296	284	295	149	151	369
151	295	284	293	150	153	152
152	295	293	294	151	365	367
153	293	284	291	151	155	154
154	293	291	292	153	361	363
155	291	284	285	153	347	156
156	291	285	287	155	160	157
157	291	287	289	156	159	158
158	291	289	290	157	357	359
159	289	287	288	157	353	355
160	287	285	286	156	349	351
161	284	282	283	149	343	345
162	281	279	280	143	337	339
163	268	266	267	123	311	313
164	265	262	264	121	165	307
165	264	262	263	164	303	305
166	259	256	257	78	291	167
167	259	257	258	166	293	295
168	251	249	250	62	277	279
169	246	244	245	58	267	269
170	238	236	237	40	251	253
171	234	232	233	25	243	245
172	230	228	229	3	235	237
173	227	224	225	1	227	174
174	227	225	226	173	229	231
175	1216	1214	1163	176	177	1238
176	1216	1215	1214	1236	1234	175
177	1214	1164	1163	178	1132	175
178	1214	1165	1164	179	1134	177
179	1214	1213	1165	1232	180	178
180	1213	1212	1165	1230	181	179
181	1212	1211	1165	1228	182	180
182	1211	1170	1165	183	223	181
183	1211	1172	1170	184	222	182
184	1211	1210	1172	1226	185	183
185	1210	1174	1172	186	221	184
186	1210	1175	1174	187	1154	185
187	1210	1176	1175	188	1156	186
188	1210	1208	1176	189	190	187
189	1210	1209	1208	1224	1222	188
190	1208	1177	1176	191	1158	188
191	1208	1207	1177	1220	192	190
192	1207	1206	1177	1218	193	191
193	1206	1178	1177	194	1160	192
194	1206	1179	1178	195	1162	193
195	1206	1180	1179	196	1164	194
196	1206	1181	1180	197	1166	195
197	1206	1182	1181	198	1168	196
198	1206	1204	1182	199	200	197
199	1206	1205	1204	1216	1214	198
200	1204	1203	1182	1212	201	198
201	1203	1200	1182	202	204	200
202	1203	1202	1200	1210	203	201
203	1202	1201	1200	1208	1206	202
204	1200	1199	1182	1204	205	201
205	1199	1183	1182	206	1170	204
206	1199	1184	1183	207	1172	205
207	1199	1185	1184	208	1174	206
208	1199	1198	1185	1202	209	207
209	1198	1196	1185	210	211	208
210	1198	1197	1196	1200	1198	209
211	1196	1186	1185	212	1176	209
212	1196	1195	1186	1196	213	211
213	1195	1187	1186	214	1178	212
214	1195	1188	1187	215	1180	213
215	1195	1194	1188	1194	216	214
216	1194	1189	1188	217	1182	215
217	1194	1193	1189	1192	218	216
218	1193	1190	1189	219	1184	217
219	1193	1191	1190	220	1186	218
220	1193	1192	1191	1190	1188	219
221	1174	1173	1172	1152	1150	185
222	1172	1171	1170	1148	1146	183
223	1170	1169	1165	1144	224	182
224	1169	1166	1165	225	1136	223
225	1169	1167	1166	226	1138	224
226	1169	1168	1167	1142	1140	225
227	225	224	402	173	578	228
228	403	225	402	229	227	579
229	226	225	403	174	228	230
230	404	226	403	231	229	580
231	227	226	404	174	230	232
232	405	227	404	233	231	581
233	228	227	405	2	232	234
234	406	228	405	235	233	582
235	229	228	406	172	234	236
236	407	229	406	237	235	586
237	230	229	407	172	236	238
238	408	230	407	239	237	611
239	231	230	408	8	238	240
240	409	231	408	241	239	613
241	232	231	409	13	240	242
242	410	232	409	243	241	614
243	233	232	410	171	242	244
244	411	233	410	245	243	615
245	234	233	411	171	244	246
246	412	234	411	247	245	617
247	235	234	412	26	246	248
248	413	235	412	249	247	618
249	236	235	413	27	248	250
250	414	236	413	251	249	619
251	237	236	414	170	250	252
252	415	237	414	253	251	620
253	238	237	415	170	252	254
254	416	238	415	255	253	621
255	239	238	416	41	254	256
256	417	239	416	257	255	622
257	240	239	417	43	256	258
258	418	240	417	259	257	623
259	241	240	418	45	258	260
260	419	241	418	261	259	624
261	242	241	419	48	260	262
262	420	242	419	263	261	625
263	243	242	420	53	262	264
264	421	243	420	265	263	626
265	244	243	421	55	264	266
266	422	244	421	267	265	627
267	245	244	422	169	266	268
268	423	245	422	269	267	628
269	246	245	423	169	268	270
270	424	246	423	271	269	629
271	247	246	424	59	270	272
272	425	247	424	273	271	630
273	248	247	425	60	272	274
274	426	248	425	275	273	631
275	249	248	426	61	274	276
276	427	249	426	277	275	632
277	250	249	427	168	276	278
278	428	250	427	279	277	633
279	251	250	428	168	278	280
280	429	251	428	281	279	634
281	252	251	429	63	280	282
282	430	252	429	283	281	635
283	253	252	430	64	282	284
284	431	253	430	285	283	636
285	254	253	431	65	284	286
286	432	254	431	287	285	638
287	255	254	432	66	286	288
288	433	255	432	289	287	639
289	256	255	433	75	288	290
290	434	256	433	291	289	640
291	257	256	434	166	290	292
292	435	257	434	293	291	642
293	258	257	435	167	292	294
294	436	258	435	295	293	643
295	259	258	436	167	294	296
296	437	259	436	297	295	644
297	260	259	437	118	296	298
298	438	260	437	299	297	645
299	261	260	438	119	298	300
300	439	261	438	301	299	646
301	262	261	439	120	300	302
302	440	262	439	303	301	647
303	263	262	440	165	302	304
304	441	263	440	305	303	648
305	264	263	441	165	304	306
306	442	264	441	307	305	649
307	265	264	442	164	306	308
308	443	265	442	309	307	650
309	266	265	443	122	308	310
310	444	266	443	311	309	651
311	267	266	444	163	310	312
312	445	267	444	313	311	652
313	268	267	445	163	312	314
314	446	268	445	315	313	653
315	269	268	446	124	314	316
316	447	269	446	317	315	654
317	270	269	447	125	316	318
318	448	270	447	319	317	655
319	271	270	448	127	318	320
320	449	271	448	321	319	656
321	272	271	449	128	320	322
322	450	272	449	323	321	657
323	273	272	450	129	322	324
324	451	273	450	325	323	658
325	274	273	451	130	324	326
326	452	274	451	327	325	659
327	275	274	452	136	326	328
328	453	275	452	329	327	660
329	276	275	453	137	328	330
330	454	276	453	331	329	661
331	277	276	454	138	330	332
332	455	277	454	333	331	662
333	278	277	455	139	332	334
334	456	278	455	335	333	663
335	279	278	456	142	334	336
336	457	279	456	337	335	664
337	280	279	457	162	336	338
338	458	280	457	339	337	665
339	281	280	458	162	338	340
340	459	281	458	341	339	666
341	282	281	459	148	340	342
342	460	282	459	343	341	667
343	283	282	460	161	342	344
344	461	283	460	345	343	668
345	284	283	461	161	344	346
346	462	284	461	347	345	669
347	285	284	462	155	346	348
348	463	285	462	349	347	670
349	286	285	463	160	348	350
350	464	286	463	351	349	671
351	287	286	464	160	350	352
352	465	287	464	353	351	672
353	288	287	465	159	352	354
354	466	288	465	355	353	674
355	289	288	466	159	354	356
356	467	289	466	357	355	676
357	290	289	467	158	356	358
358	468	290	467	359	357	678
359	291	290	468	158	358	360
360	469	291	468	361	359	679
361	292	291	469	154	360	362
362	470	292	469	363	361	681
363	293	292	470	154	362	364
364	471	293	470	365	363	682
365	294	293	471	152	364	366
366	472	294	471	367	365	683
367	295	294	472	152	366	368
368	473	295	472	369	367	685
369	296	295	473	150	368	370
370	474	296	473	371	369	686
371	297	296	474	145	370	372
372	475	297	474	373	371	688
373	298	297	475	146	372	374
374	476	298	475	375	373	689
375	299	298	476	147	374	376
376	477	299	476	377	375	690
377	300	299	477	147	376	378
378	478	300	477	379	377	692
379	301	300	478	141	378	380
380	479	301	478	381	379	694
381	302	301	479	141	380	382
382	480	302	479	383	381	705
383	303	302	480	135	382	384
384	481	303	480	385	383	708
385	304	303	481	134	384	386
386	482	304	481	387	385	722
387	305	304	482	133	386	388
388	483	305	482	389	387	724
389	306	305	483	132	388	390
390	484	306	483	391	389	726
391	307	306	484	131	390	392
392	485	307	484	393	391	729
393	308	307	485	126	392	394
394	486	308	485	395	393	730
395	309	308	486	117	394	396
396	487	309	486	397	395	732
397	310	309	487	116	396	398
398	488	310	487	399	397	733
399	311	310	488	115	398	400
400	489	311	488	401	399	734
401	312	311	489	80	400	402
402	490	312	489	403	401	736
403	313	312	490	81	402	404
404	491	313	490	405	403	737
405	314	313	491	82	404	406
406	492	314	491	407	405	738
407	315	314	492	83	406	408
408	493	315	492	409	407	739
409	316	315	493	84	408	410
410	494	316	493	411	409	740
411	317	316	494	85	410	412
412	495	317	494	413	411	741
413	318	317	495	86	412	414
414	496	318	495	415	413	750
415	319	318	496	89	414	416
416	497	319	496	417	415	751
417	320	319	497	90	416	418
418	498	320	497	419	417	753
419	321	320	498	91	418	420
420	499	321	498	421	419	755
421	322	321	499	93	420	422
422	500	322	499	423	421	766
423	323	322	500	94	422	424
424	501	323	500	425	423	770
425	324	323	501	95	424	426
426	502	324	501	427	425	774
427	325	324	502	96	426	428
428	503	325	502	429	427	775
429	326	325	503	97	428	430
430	504	326	503	431	429	776
431	327	326	504	98	430	432
432	505	327	504	433	431	777
433	328	327	505	113	432	434
434	506	328	505	435	433	778
435	329	328	506	114	434	436
436	507	329	506	437	435	779
437	330	329	507	114	436	438
438	508	330	507	439	437	780
439	331	330	508	101	438	440
440	509	331	508	441	439	781
441	332	331	509	103	440	442
442	510	332	509	443	441	782
443	333	332	510	106	442	444
444	511	333	510	445	443	783
445	334	333	511	108	444	446
446	512	334	511	447	445	784
447	335	334	512	109	446	448
448	513	335	512	449	447	785
449	336	335	513	110	448	450
450	514	336	513	451	449	786
451	337	336	514	111	450	452
452	515	337	514	453	451	787
453	338	337	515	112	452	454
454	516	338	515	455	453	790
455	339	338	516	112	454	456
456	517	339	516	457	455	792
457	340	339	517	107	456	458
458	518	340	517	459	457	796
459	341	340	518	105	458	460
460	519	341	518	461	459	799
461	342	341	519	104	460	462
462	520	342	519	463	461	803
463	343	342	520	102	462	464
464	521	343	520	465	463	814
465	344	343	521	100	464	466
466	522	344	521	467	465	817
467	345	344	522	92	466	468
468	523	345	522	469	467	819
469	346	345	523	88	468	470
470	524	346	523	471	469	820
471	347	346	524	87	470	472
472	525	347	524	473	471	822
473	348	347	525	77	472	474
474	526	348	525	475	473	823
475	349	348	526	76	474	476
476	527	349	526	477	475	824
477	350	349	527	69	476	478
478	528	350	527	479	477	825
479	351	350	528	74	478	480
480	529	351	528	481	479	827
481	352	351	529	74	480	482
482	530	352	529	483	481	828
483	353	352	530	73	482	484
484	531	353	530	485	483	829
485	354	353	531	73	484	486
486	532	354	531	487	485	831
487	355	354	532	72	486	488
488	533	355	532	489	487	832
489	356	355	533	72	488	490
490	534	356	533	491	489	839
491	357	356	534	67	490	492
492	535	357	534	493	491	842
493	358	357	535	57	492	494
494	536	358	535	495	493	843
495	359	358	536	57	494	496
496	537	359	536	497	495	844
497	360	359	537	54	496	498
498	538	360	537	499	497	846
499	361	360	538	52	498	500
500	539	361	538	501	499	847
501	362	361	539	52	500	502
502	540	362	539	503	501	849
503	363	362	540	50	502	504
504	541	363	540	505	503	851
505	364	363	541	49	504	506
506	542	364	541	507	505	852
507	365	364	542	47	506	508
508	543	365	542	509	507	854
509	366	365	543	46	508	510
510	544	366	543	511	509	858
511	367	366	544	44	510	512
512	545	367	544	513	511	861
513	368	367	545	42	512	514
514	546	368	545	515	513	862
515	369	368	546	39	514	516
516	547	369	546	517	515	866
517	370	369	547	38	516	518
518	548	370	547	519	517	868
519	371	370	548	37	518	520
520	549	371	548	521	519	870
521	372	371	549	36	520	522
522	550	372	549	523	521	871
523	373	372	550	35	522	524
524	551	373	550	525	523	874
525	374	373	551	33	524	526
526	552	374	551	527	525	876
527	375	374	552	34	526	528
528	553	375	552	529	527	878
529	376	375	553	34	528	530
530	554	376	553	531	529	880
531	377	376	554	32	530	532
532	555	377	554	533	531	882
533	378	377	555	31	532	534
534	556	378	555	535	533	883
535	379	378	556	29	534	536
536	557	379	556	537	535	885
537	380	379	557	28	536	538
538	558	380	557	539	537	886
539	381	380	558	23	538	540
540	559	381	558	541	539	888
541	382	381	559	24	540	542
542	560	382	559	543	541	890
543	383	382	560	24	542	544
544	561	383	560	545	543	891
545	384	383	561	21	544	546
546	562	384	561	547	545	893
547	385	384	562	20	546	548
548	563	385	562	549	547	894
549	386	385	563	19	548	550
550	564	386	563	551	549	895
551	387	386	564	18	550	552
552	565	387	564	553	551	897
553	388	387	565	17	552	554
554	566	388	565	555	553	898
555	389	388	566	16	554	556
556	567	389	566	557	555	899
557	390	389	567	15	556	558
558	568	390	567	559	557	900
559	391	390	568	14	558	560
560	569	391	568	561	559	901
561	392	391	569	12	560	562
562	570	392	569	563	561	904
563	393	392	570	11	562	564
564	571	393	570	565	563	905
565	394	393	571	10	564	566
566	572	394	571	567	565	908
567	395	394	572	9	566	568
568	573	395	572	569	567	909
569	396	395	573	7	568	570
570	574	396	573	571	569	911
571	397	396	574	6	570	572
572	575	397	574	573	571	912
573	398	397	575	5	572	574
574	576	398	575	575	573	913
575	399	398	576	4	574	576
576	577	399	576	577	575	914
577	224	399	577	1	576	578
578	402	224	577	227	577	915
579	403	402	1082	228	915	580
580	404	403	1082	230	579	581
581	405	404	1082	232	580	582
582	406	405	1082	234	581	583
583	1083	406	1082	584	582	1098
584	1084	406	1083	585	583	1099
585	1085	406	1084	586	584	1101
586	407	406	1085	236	585	587
587	1086	407	1085	588	586	1102
588	1087	407	1086	589	587	1104
589	1088	407	1087	590	588	1105
590	1089	407	1088	591	589	1107
591	1090	407	1089	592	590	1108
592	1091	407	1090	593	591	1109
593	1092	407	1091	594	592	1110
594	1093	407	1092	595	593	1112
595	1094	407	1093	596	594	1116
596	1095	407	1094	597	595	1118
597	1096	407	1095	598	596	1119
598	1097	407	1096	599	597	1120
599	1098	407	1097	600	598	1121
600	1099	407	1098	601	599	1122
601	1100	407	1099	602	600	1124
602	1101	407	1100	603	601	1125
603	1102	407	1101	604	602	1126
604	1103	407	1102	605	603	1128
605	1104	407	1103	606	604	1129
606	944	407	1104	607	605	1130
607	945	407	944	608	606	916
608	946	407	945	609	607	917
609	947	407	946	610	608	919
610	948	407	947	611	609	920
611	408	407	948	238	610	612
612	949	408	948	613	611	921
613	409	408	949	240	612	614
614	410	409	949	242	613	615
615	411	410	949	244	614	616
616	950	411	949	617	615	923
617	412	411	950	246	616	618
618	413	412	950	248	617	619
619	414	413	950	250	618	620
620	415	414	950	252	619	621
621	416	415	950	254	620	622
622	417	416	950	256	621	623
623	418	417	950	258	622	624
624	419	418	950	260	623	625
625	420	419	950	262	624	626
626	421	420	950	264	625	627
627	422	421	950	266	626	628
628	423	422	950	268	627	629
629	424	423	950	270	628	630
630	425	424	950	272	629	631
631	426	425	950	274	630	632
632	427	426	950	276	631	633
633	428	427	950	278	632	634
634	429	428	950	280	633	635
635	430	429	950	282	634	636
636	431	430	950	284	635	637
637	951	431	950	638	636	925
638	432	431	951	286	637	639
639	433	432	951	288	638	640
640	434	433	951	290	639	641
641	952	434	951	642	640	926
642	435	434	952	292	641	643
643	436	435	952	294	642	644
644	437	436	952	296	643	645
645	438	437	952	298	644	646
646	439	438	952	300	645	647
647	440	439	952	302	646	648
648	441	440	952	304	647	649
649	442	441	952	306	648	650
650	443	442	952	308	649	651
651	444	443	952	310	650	652
652	445	444	952	312	651	653
653	446	445	952	314	652	654
654	447	446	952	316	653	655
655	448	447	952	318	654	656
656	449	448	952	320	655	657
657	450	449	952	322	656	658
658	451	450	952	324	657	659
659	452	451	952	326	658	660
660	453	452	952	328	659	661
661	454	453	952	330	660	662
662	455	454	952	332	661	663
663	456	455	952	334	662	664
664	457	456	952	336	663	665
665	458	457	952	338	664	666
666	459	458	952	340	665	667
667	460	459	952	342	666	668
668	461	460	952	344	667	669
669	462	461	952	346	668	670
670	463	462	952	348	669	671
671	464	463	952	350	670	672
672	465	464	952	352	671	673
673	953	465	952	674	672	928
674	466	465	953	354	673	675
675	954	466	953	676	674	930
676	467	466	954	356	675	677
677	955	467	954	678	676	931
678	468	467	955	358	677	679
679	469	468	955	360	678	680
680	956	469	955	681	679	932
681	470	469	956	362	680	682
682	471	470	956	364	681	683
683	472	471	956	366	682	684
684	957	472	956	685	683	934
685	473	472	957	368	684	686
686	474	473	957	370	685	687
687	958	474	957	688	686	938
688	475	474	958	372	687	689
689	476	475	958	374	688	690
690	477	476	958	376	689	691
691	959	477	958	692	690	939
692	478	477	959	378	691	693
693	960	478	959	694	692	940
694	479	478	960	380	693	695
695	961	479	960	696	694	941
696	962	479	961	697	695	942
697	963	479	962	698	696	944
698	964	479	963	699	697	945
699	965	479	964	700	698	946
700	966	479	965	701	699	947
701	967	479	966	702	700	948
702	968	479	967	703	701	949
703	969	479	968	704	702	950
704	970	479	969	705	703	951
705	480	479	970	382	704	706
706	971	480	970	707	705	952
707	972	480	971	708	706	953
708	481	480	972	384	707	709
709	973	481	972	710	708	955
710	974	481	973	711	709	956
711	975	481	974	712	710	957
712	976	481	975	713	711	958
713	977	481	976	714	712	959
714	978	481	977	715	713	960
715	979	481	978	716	714	961
716	980	481	979	717	715	962
717	981	481	980	718	716	963
718	982	481	981	719	717	964
719	983	481	982	720	718	965
720	984	481	983	721	719	966
721	985	481	984	722	720	967
722	482	481	985	386	721	723
723	986	482	985	724	722	970
724	483	482	986	388	723	725
725	987	483	986	726	724	972
726	484	483	987	390	725	727
727	988	484	987	728	726	974
728	989	484	988	729	727	976
729	485	484	989	392	728	730
730	486	485	989	394	729	731
731	990	486	989	732	730	978
732	487	486	990	396	731	733
733	488	487	990	398	732	734
734	489	488	990	400	733	735
735	991	489	990	736	734	979
736	490	489	991	402	735	737
737	491	490	991	404	736	738
738	492	491	991	406	737	739
739	493	492	991	408	738	740
740	494	493	991	410	739	741
741	495	494	991	412	740	742
742	992	495	991	743	741	980
743	993	495	992	744	742	981
744	994	495	993	745	743	983
745	995	495	994	746	744	984
746	996	495	995	747	745	985
747	997	495	996	748	746	986
748	998	495	997	749	747	987
749	999	495	998	750	748	988
750	496	495	999	414	749	751
751	497	496	999	416	750	752
752	1000	497	999	753	751	989
753	498	497	1000	418	752	754
754	1001	498	1000	755	753	990
755	499	498	1001	420	754	756
756	1002	499	1001	757	755	991
757	1003	499	1002	758	756	992
758	1004	499	1003	759	757	993
759	1005	499	1004	760	758	994
760	1006	499	1005	761	759	995
761	1007	499	1006	762	760	996
762	1008	499	1007	763	761	997
763	1009	499	1008	764	762	998
764	1010	499	1009	765	763	999
765	1011	499	1010	766	764	1000
766	500	499	1011	422	765	767
767	1012	500	1011	768	766	1001
768	1013	500	1012	769	767	1002
769	1014	500	1013	770	768	1003
770	501	500	1014	424	769	771
771	1015	501	1014	772	770	1004
772	1016	501	1015	773	771	1005
773	1017	501	1016	774	772	1006
774	502	501	1017	426	773	775
775	503	502	1017	428	774	776
776	504	503	1017	430	775	777
777	505	504	1017	432	776	778
778	506	505	1017	434	777	779
779	507	506	1017	436	778	780
780	508	507	1017	438	779	781
781	509	508	1017	440	780	782
782	510	509	1017	442	781	783
783	511	510	1017	444	782	784
784	512	511	1017	446	783	785
785	513	512	1017	448	784	786
786	514	513	1017	450	785	787
787	515	514	1017	452	786	788
788	1018	515	1017	789	787	1007
789	1019	515	1018	790	788	1008
790	516	515	1019	454	789	791
791	1020	516	1019	792	790	1009
792	517	516	1020	456	791	793
793	1021	517	1020	794	792	1010
794	1022	517	1021	795	793	1011
795	1023	517	1022	796	794	1012
796	518	517	1023	458	795	797
797	1024	518	1023	798	796	1013
798	1025	518	1024	799	797	1015
799	519	518	1025	460	798	800
800	1026	519	1025	801	799	1016
801	1027	519	1026	802	800	1017
802	1028	519	1027	803	801	1018
803	520	519	1028	462	802	804
804	1029	520	1028	805	803	1019
805	1030	520	1029	806	804	1020
806	1031	520	1030	807	805	1021
807	1032	520	1031	808	806	1022
808	1033	520	1032	809	807	1023
809	1034	520	1033	810	808	1024
810	1035	520	1034	811	809	1025
811	1036	520	1035	812	810	1026
812	1037	520	1036	813	811	1027
813	1038	520	1037	814	812	1028
814	521	520	1038	464	813	815
815	1039	521	1038	816	814	1029
816	1040	521	1039	817	815	1030
817	522	521	1040	466	816	818
818	1041	522	1040	819	817	1032
819	523	522	1041	468	818	820
820	524	523	1041	470	819	821
821	1042	524	1041	822	820	1033
822	525	524	1042	472	821	823
823	526	525	1042	474	822	824
824	527	526	1042	476	823	825
825	528	527	1042	478	824	826
826	1043	528	1042	827	825	1034
827	529	528	1043	480	826	828
828	530	529	1043	482	827	829
829	531	530	1043	484	828	830
830	1044	531	1043	831	829	1038
831	532	531	1044	486	830	832
832	533	532	1044	488	831	833
833	1045	533	1044	834	832	1041
834	1046	533	1045	835	833	1044
835	1047	533	1046	836	834	1046
836	1048	533	1047	837	835	1047
837	1049	533	1048	838	836	1048
838	1050	533	1049	839	837	1050
839	534	533	1050	490	838	840
840	1051	534	1050	841	839	1051
841	1052	534	1051	842	840	1052
842	535	534	1052	492	841	843
843	536	535	1052	494	842	844
844	537	536	1052	496	843	845
845	1053	537	1052	846	844	1054
846	538	537	1053	498	845	847
847	539	538	1053	500	846	848
848	1054	539	1053	849	847	1056
849	540	539	1054	502	848	850
850	1055	540	1054	851	849	1057
851	541	540	1055	504	850	852
852	542	541	1055	506	851	853
853	1056	542	1055	854	852	1059
854	543	542	1056	508	853	855
855	1057	543	1056	856	854	1061
856	1058	543	1057	857	855	1062
857	1059	543	1058	858	856	1064
858	544	543	1059	510	857	859
859	1060	544	1059	860	858	1065
860	1061	544	1060	861	859	1066
861	545	544	1061	512	860	862
862	546	545	1061	514	861	863
863	1062	546	1061	864	862	1067
864	1063	546	1062	865	863	1068
865	1064	546	1063	866	864	1069
866	547	546	1064	516	865	867
867	1065	547	1064	868	866	1071
868	548	547	1065	518	867	869
869	1066	548	1065	870	868	1073
870	549	548	1066	520	869	871
871	550	549	1066	522	870	872
872	1067	550	1066	873	871	1075
873	1068	550	1067	874	872	1076
874	551	550	1068	524	873	875
875	1069	551	1068	876	874	1078
876	552	551	1069	526	875	877
877	1070	552	1069	878	876	1079
878	553	552	1070	528	877	879
879	1071	553	1070	880	878	1081
880	554	553	1071	530	879	881
881	1072	554	1071	882	880	1083
882	555	554	1072	532	881	883
883	556	555	1072	534	882	884
884	1073	556	1072	885	883	1085
885	557	556	1073	536	884	886
886	558	557	1073	538	885	887
887	1074	558	1073	888	886	1087
888	559	558	1074	540	887	889
889	1075	559	1074	890	888	1088
890	560	559	1075	542	889	891
891	561	560	1075	544	890	892
892	1076	561	1075	893	891	1089
893	562	561	1076	546	892	894
894	563	562	1076	548	893	895
895	564	563	1076	550	894	896
896	1077	564	1076	897	895	1091
897	565	564	1077	552	896	898
898	566	565	1077	554	897	899
899	567	566	1077	556	898	900
900	568	567	1077	558	899	901
901	569	568	1077	560	900	902
902	1078	569	1077	903	901	1092
903	1079	569	1078	904	902	1093
904	570	569	1079	562	903	905
905	571	570	1079	564	904	906
906	1080	571	1079	907	905	1094
907	1081	571	1080	908	906	1096
908	572	571	1081	566	907	909
909	573	572	1081	568	908	910
910	1082	573	1081	911	909	1097
911	574	573	1082	570	910	912
912	575	574	1082	572	911	913
913	576	575	1082	574	912	914
914	577	576	1082	576	913	915
915	402	577	1082	578	914	579
916	945	944	1107	607	1130	917
917	946	945	1107	608	916	918
918	1108	946	1107	919	917	1131
919	947	946	1108	609	918	920
920	948	947	1108	610	919	921
921	949	948	1108	612	920	922
922	1109	949	1108	923	921	1133
923	950	949	1109	616	922	924
924	1110	950	1109	925	923	1135
925	951	950	1110	637	924	926
926	952	951	1110	641	925	927
927	1111	952	1110	928	926	1137
928	953	952	1111	673	927	929
929	1112	953	1111	930	928	1139
930	954	953	1112	675	929	931
931	955	954	1112	677	930	932
932	956	955	1112	680	931	933
933	1113	956	1112	934	932	1141
934	957	956	1113	684	933	935
935	1114	957	1113	936	934	1143
936	1115	957	1114	937	935	1145
937	1116	957	1115	938	936	1147
938	958	957	1116	687	937	939
939	959	958	1116	691	938	940
940	960	959	1116	693	939	941
941	961	960	1116	695	940	942
942	962	961	1116	696	941	943
943	1117	962	1116	944	942	1149
944	963	962	1117	697	943	945
945	964	963	1117	698	944	946
946	965	964	1117	699	945	947
947	966	965	1117	700	946	948
948	967	966	1117	701	947	949
949	968	967	1117	702	948	950
950	969	968	1117	703	949	951
951	970	969	1117	704	950	952
952	971	970	1117	706	951	953
953	972	971	1117	707	952	954
954	1118	972	1117	955	953	1151
955	973	972	1118	709	954	956
956	974	973	1118	710	955	957
957	975	974	1118	711	956	958
958	976	975	1118	712	957	959
959	977	976	1118	713	958	960
960	978	977	1118	714	959	961
961	979	978	1118	715	960	962
962	980	979	1118	716	961	963
963	981	980	1118	717	962	964
964	982	981	1118	718	963	965
965	983	982	1118	719	964	966
966	984	983	1118	720	965	967
967	985	984	1118	721	966	968
968	1119	985	1118	969	967	1153
969	1120	985	1119	970	968	1155
970	986	985	1120	723	969	971
971	1121	986	1120	972	970	1157
972	987	986	1121	725	971	973
973	1122	987	1121	974	972	1159
974	988	987	1122	727	973	975
975	1123	988	1122	976	974	1161
976	989	988	1123	728	975	977
977	1124	989	1123	978	976	1163
978	990	989	1124	731	977	979
979	991	990	1124	735	978	980
980	992	991	1124	742	979	981
981	993	992	1124	743	980	982
982	1125	993	1124	983	981	1165
983	994	993	1125	744	982	984
984	995	994	1125	745	983	985
985	996	995	1125	746	984	986
986	997	996	1125	747	985	987
987	998	997	1125	748	986	988
988	999	998	1125	749	987	989
989	1000	999	1125	752	988	990
990	1001	1000	1125	754	989	991
991	1002	1001	1125	756	990	992
992	1003	1002	1125	757	991	993
993	1004	1003	1125	758	992	994
994	1005	1004	1125	759	993	995
995	1006	1005	1125	760	994	996
996	1007	1006	1125	761	995	997
997	1008	1007	1125	762	996	998
998	1009	1008	1125	763	997	999
999	1010	1009	1125	764	998	1000
1000	1011	1010	1125	765	999	1001
1001	1012	1011	1125	767	1000	1002
1002	1013	1012	1125	768	1001	1003
1003	1014	1013	1125	769	1002	1004
1004	1015	1014	1125	771	1003	1005
1005	1016	1015	1125	772	1004	1006
1006	1017	1016	1125	773	1005	1007
1007	1018	1017	1125	788	1006	1008
1008	1019	1018	1125	789	1007	1009
1009	1020	1019	1125	791	1008	1010
1010	1021	1020	1125	793	1009	1011
1011	1022	1021	1125	794	1010	1012
1012	1023	1022	1125	795	1011	1013
1013	1024	1023	1125	797	1012	1014
1014	1126	1024	1125	1015	1013	1167
1015	1025	1024	1126	798	1014	1016
1016	1026	1025	1126	800	1015	1017
1017	1027	1026	1126	801	1016	1018
1018	1028	1027	1126	802	1017	1019
1019	1029	1028	1126	804	1018	1020
1020	1030	1029	1126	805	1019	1021
1021	1031	1030	1126	806	1020	1022
1022	1032	1031	1126	807	1021	1023
1023	1033	1032	1126	808	1022	1024
1024	1034	1033	1126	809	1023	1025
1025	1035	1034	1126	810	1024	1026
1026	1036	1035	1126	811	1025	1027
1027	1037	1036	1126	812	1026	1028
1028	1038	1037	1126	813	1027	1029
1029	1039	1038	1126	815	1028	1030
1030	1040	1039	1126	816	1029	1031
1031	1127	1040	1126	1032	1030	1169
1032	1041	1040	1127	818	1031	1033
1033	1042	1041	1127	821	1032	1034
1034	1043	1042	1127	826	1033	1035
1035	1128	1043	1127	1036	1034	1171
1036	1129	1043	1128	1037	1035	1173
1037	1130	1043	1129	1038	1036	1175
1038	1044	1043	1130	830	1037	1039
1039	1131	1044	1130	1040	1038	1177
1040	1132	1044	1131	1041	1039	1179
1041	1045	1044	1132	833	1040	1042
1042	1133	1045	1132	1043	1041	1181
1043	1134	1045	1133	1044	1042	1183
1044	1046	1045	1134	834	1043	1045
1045	1135	1046	1134	1046	1044	1185
1046	1047	1046	1135	835	1045	1047
1047	1048	1047	1135	836	1046	1048
1048	1049	1048	1135	837	1047	1049
1049	1136	1049	1135	1050	1048	1187
1050	1050	1049	1136	838	1049	1051
1051	1051	1050	1136	840	1050	1052
1052	1052	1051	1136	841	1051	1053
1053	1137	1052	1136	1054	1052	1189
1054	1053	1052	1137	845	1053	1055
1055	1138	1053	1137	1056	1054	1191
1056	1054	1053	1138	848	1055	1057
1057	1055	1054	1138	850	1056	1058
1058	1139	1055	1138	1059	1057	1193
1059	1056	1055	1139	853	1058	1060
1060	1140	1056	1139	1061	1059	1195
1061	1057	1056	1140	855	1060	1062
1062	1058	1057	1140	856	1061	1063
1063	1141	1058	1140	1064	1062	1197
1064	1059	1058	1141	857	1063	1065
1065	1060	1059	1141	859	1064	1066
1066	1061	1060	1141	860	1065	1067
1067	1062	1061	1141	863	1066	1068
1068	1063	1062	1141	864	1067	1069
1069	1064	1063	1141	865	1068	1070
1070	1142	1064	1141	1071	1069	1199
1071	1065	1064	1142	867	1070	1072
1072	1143	1065	1142	1073	1071	1201
1073	1066	1065	1143	869	1072	1074
1074	1144	1066	1143	1075	1073	1203
1075	1067	1066	1144	872	1074	1076
1076	1068	1067	1144	873	1075	1077
1077	1145	1068	1144	1078	1076	1205
1078	1069	1068	1145	875	1077	1079
1079	1070	1069	1145	877	1078	1080
1080	1146	1070	1145	1081	1079	1207
1081	1071	1070	1146	879	1080	1082
1082	1147	1071	1146	1083	1081	1209
1083	1072	1071	1147	881	1082	1084
1084	1148	1072	1147	1085	1083	1211
1085	1073	1072	1148	884	1084	1086
1086	1149	1073	1148	1087	1085	1213
1087	1074	1073	1149	887	1086	1088
1088	1075	1074	1149	889	1087	1089
1089	1076	1075	1149	892	1088	1090
1090	1150	1076	1149	1091	1089	1215
1091	1077	1076	1150	896	1090	1092
1092	1078	1077	1150	902	1091	1093
1093	1079	1078	1150	903	1092	1094
1094	1080	1079	1150	906	1093	1095
1095	1151	1080	1150	1096	1094	1217
1096	1081	1080	1151	907	1095	1097
1097	1082	1081	1151	910	1096	1098
1098	1083	1082	1151	583	1097	1099
1099	1084	1083	1151	584	1098	1100
1100	1152	1084	1151	1101	1099	1219
1101	1085	1084	1152	585	1100	1102
1102	1086	1085	1152	587	1101	1103
1103	1153	1086	1152	1104	1102	1221
1104	1087	1086	1153	588	1103	1105
1105	1088	1087	1153	589	1104	1106
1106	1154	1088	1153	1107	1105	1223
1107	1089	1088	1154	590	1106	1108
1108	1090	1089	1154	591	1107	1109
1109	1091	1090	1154	592	1108	1110
1110	1092	1091	1154	593	1109	1111
1111	1155	1092	1154	1112	1110	1225
1112	1093	1092	1155	594	1111	1113
1113	1156	1093	1155	1114	1112	1227
1114	1157	1093	1156	1115	1113	1229
1115	1158	1093	1157	1116	1114	1231
1116	1094	1093	1158	595	1115	1117
1117	1159	1094	1158	1118	1116	1233
1118	1095	1094	1159	596	1117	1119
1119	1096	1095	1159	597	1118	1120
1120	1097	1096	1159	598	1119	1121
1121	1098	1097	1159	599	1120	1122
1122	1099	1098	1159	600	1121	1123
1123	1160	1099	1159	1124	1122	1235
1124	1100	1099	1160	601	1123	1125
1125	1101	1100	1160	602	1124	1126
1126	1102	1101	1160	603	1125	1127
1127	1107	1102	1160	1128	1126	1237
1128	1103	1102	1107	604	1127	1129
1129	1104	1103	1107	605	1128	1130
1130	944	1104	1107	606	1129	916
1131	1108	1107	1163	918	1238	1132
1132	1164	1108	1163	1133	1131	177
1133	1109	1108	1164	922	1132	1134
1134	1165	1109	1164	1135	1133	178
1135	1110	1109	1165	924	1134	1136
1136	1166	1110	1165	1137	1135	224
1137	1111	1110	1166	927	1136	1138
1138	1167	1111	1166	1139	1137	225
1139	1112	1111	1167	929	1138	1140
1140	1168	1112	1167	1141	1139	226
1141	1113	1112	1168	933	1140	1142
1142	1169	1113	1168	1143	1141	226
1143	1114	1113	1169	935	1142	1144
1144	1170	1114	1169	1145	1143	223
1145	1115	1114	1170	936	1144	1146
1146	1171	1115	1170	1147	1145	222
1147	1116	1115	1171	937	1146	1148
1148	1172	1116	1171	1149	1147	222
1149	1117	1116	1172	943	1148	1150
1150	1173	1117	1172	1151	1149	221
1151	1118	1117	1173	954	1150	1152
1152	1174	1118	1173	1153	1151	221
1153	1119	1118	1174	968	1152	1154
1154	1175	1119	1174	1155	1153	186
1155	1120	1119	1175	969	1154	1156
1156	1176	1120	1175	1157	1155	187
1157	1121	1120	1176	971	1156	1158
1158	1177	1121	1176	1159	1157	190
1159	1122	1121	1177	973	1158	1160
1160	1178	1122	1177	1161	1159	193
1161	1123	1122	1178	975	1160	1162
1162	1179	1123	1178	1163	1161	194
1163	1124	1123	1179	977	1162	1164
1164	1180	1124	1179	1165	1163	195
1165	1125	1124	1180	982	1164	1166
1166	1181	1125	1180	1167	1165	196
1167	1126	1125	1181	1014	1166	1168
1168	1182	1126	1181	1169	1167	197
1169	1127	1126	1182	1031	1168	1170
1170	1183	1127	1182	1171	1169	205
1171	1128	1127	1183	1035	1170	1172
1172	1184	1128	1183	1173	1171	206
1173	1129	1128	1184	1036	1172	1174
1174	1185	1129	1184	1175	1173	207
1175	1130	1129	1185	1037	1174	1176
1176	1186	1130	1185	1177	1175	211
1177	1131	1130	1186	1039	1176	1178
1178	1187	1131	1186	1179	1177	213
1179	1132	1131	1187	1040	1178	1180
1180	1188	1132	1187	1181	1179	214
1181	1133	1132	1188	1042	1180	1182
1182	1189	1133	1188	1183	1181	216
1183	1134	1133	1189	1043	1182	1184
1184	1190	1134	1189	1185	1183	218
1185	1135	1134	1190	1045	1184	1186
1186	1191	1135	1190	1187	1185	219
1187	1136	1135	1191	1049	1186	1188
1188	1192	1136	1191	1189	1187	220
1189	1137	1136	1192	1053	1188	1190
1190	1193	1137	1192	1191	1189	220
1191	1138	1137	1193	1055	1190	1192
1192	1194	1138	1193	1193	1191	217
1193	1139	1138	1194	1058	1192	1194
1194	1195	1139	1194	1195	1193	215
1195	1140	1139	1195	1060	1194	1196
1196	1196	1140	1195	1197	1195	212
1197	1141	1140	1196	1063	1196	1198
1198	1197	1141	1196	1199	1197	210
1199	1142	1141	1197	1070	1198	1200
1200	1198	1142	1197	1201	1199	210
1201	1143	1142	1198	1072	1200	1202
1202	1199	1143	1198	1203	1201	208
1203	1144	1143	1199	1074	1202	1204
1204	1200	1144	1199	1205	1203	204
1205	1145	1144	1200	1077	1204	1206
1206	1201	1145	1200	1207	1205	203
1207	1146	1145	1201	1080	1206	1208
1208	1202	1146	1201	1209	1207	203
1209	1147	1146	1202	1082	1208	1210
1210	1203	1147	1202	1211	1209	202
1211	1148	1147	1203	1084	1210	1212
1212	1204	1148	1203	1213	1211	200
1213	1149	1148	1204	1086	1212	1214
1214	1205	1149	1204	1215	1213	199
1215	1150	1149	1205	1090	1214	1216
1216	1206	1150	1205	1217	1215	199
1217	1151	1150	1206	1095	1216	1218
1218	1207	1151	1206	1219	1217	192
1219	1152	1151	1207	1100	1218	1220
1220	1208	1152	1207	1221	1219	191
1221	1153	1152	1208	1103	1220	1222
1222	1209	1153	1208	1223	1221	189
1223	1154	1153	1209	1106	1222	1224
1224	1210	1154	1209	1225	1223	189
1225	1155	1154	1210	1111	1224	1226
1226	1211	1155	1210	1227	1225	184
1227	1156	1155	1211	1113	1226	1228
1228	1212	1156	1211	1229	1227	181
1229	1157	1156	1212	1114	1228	1230
1230	1213	1157	1212	1231	1229	180
1231	1158	1157	1213	1115	1230	1232
1232	1214	1158	1213	1233	1231	179
1233	1159	1158	1214	1117	1232	1234
1234	1215	1159	1214	1235	1233	176
1235	1160	1159	1215	1123	1234	1236
1236	1216	1160	1215	1237	1235	176
1237	1107	1160	1216	1127	1236	1238
1238	1163	1107	1216	1131	1237	175
TRISOLATION	4	neighbours=yes	validated=true	closed=yes	direction=solid	algorithm=legacy
1	43	1	38	184	6	2
2	43	38	41	1	4	3
3	43	41	42	2	180	182
4	41	38	39	2	174	5
5	41	39	40	4	176	178
6	38	1	37	1	7	172
7	37	1	36	6	8	170
8	36	1	2	7	100	9
9	36	2	29	8	16	10
10	36	29	35	9	11	168
11	35	29	31	10	15	12
12	35	31	32	11	160	13
13	35	32	33	12	162	14
14	35	33	34	13	164	166
15	31	29	30	11	156	158
16	29	2	26	9	19	17
17	29	26	27	16	150	18
18	29	27	28	17	152	154
19	26	2	3	16	102	20
20	26	3	24	19	22	21
21	26	24	25	20	146	148
22	24	3	23	20	23	144
23	23	3	22	22	24	142
24	22	3	4	23	104	25
25	22	4	21	24	26	140
26	21	4	5	25	106	27
27	21	5	20	26	28	138
28	20	5	6	27	108	29
29	20	6	19	28	30	136
30	19	6	18	29	31	134
31	18	6	7	30	110	32
32	18	7	8	31	112	33
33	18	8	9	32	114	34
34	18	9	11	33	41	35
35	18	11	12	34	120	36
36	18	12	16	35	38	37
37	18	16	17	36	130	132
38	16	12	13	36	122	39
39	16	13	15	38	40	128
40	15	13	14	39	124	126
41	11	9	10	34	116	118
42	780	722	721	43	336	454
43	780	779	722	452	44	42
44	779	723	722	45	338	43
45	779	724	723	46	340	44
46	779	778	724	450	47	45
47	778	725	724	48	342	46
48	778	776	725	49	50	47
49	778	777	776	448	446	48
50	776	773	725	51	53	48
51	776	775	773	444	52	50
52	775	774	773	442	440	51
53	773	770	725	54	56	50
54	773	771	770	55	434	53
55	773	772	771	438	436	54
56	770	726	725	57	344	53
57	770	769	726	432	58	56
58	769	727	726	59	346	57
59	769	728	727	60	348	58
60	769	729	728	61	350	59
61	769	730	729	62	352	60
62	769	768	730	430	63	61
63	768	731	730	64	354	62
64	768	766	731	65	66	63
65	768	767	766	428	426	64
66	766	732	731	67	356	64
67	766	733	732	68	358	66
68	766	734	733	69	360	67
69	766	735	734	70	362	68
70	766	736	735	71	364	69
71	766	737	736	72	366	70
72	766	738	737	73	368	71
73	766	740	738	74	99	72
74	766	741	740	75	374	73
75	766	743	741	76	98	74
76	766	765	743	424	77	75
77	765	764	743	422	78	76
78	764	763	743	420	79	77
79	763	747	743	80	95	78
80	763	762	747	418	81	79
81	762	761	747	416	82	80
82	761	759	747	83	84	81
83	761	760	759	414	412	82
84	759	749	747	85	94	82
85	759	750	749	86	392	84
86	759	758	750	410	87	85
87	758	756	750	88	89	86
88	758	757	756	408	406	87
89	756	754	750	90	91	87
90	756	755	754	404	402	89
91	754	753	750	400	92	89
92	753	751	750	93	394	91
93	753	752	751	398	396	92
94	749	748	747	390	388	84
95	747	744	743	96	380	79
96	747	745	744	97	382	95
97	747	746	745	386	384	96
98	743	742	741	378	376	75
99	740	739	738	372	370	73
100	2	1	899	8	185	101
101	900	2	899	102	100	187
102	3	2	900	19	101	103
103	901	3	900	104	102	193
104	4	3	901	24	103	105
105	902	4	901	106	104	195
106	5	4	902	26	105	107
107	903	5	902	108	106	196
108	6	5	903	28	107	109
109	904	6	903	110	108	198
110	7	6	904	31	109	111
111	905	7	904	112	110	199
112	8	7	905	32	111	113
113	906	8	905	114	112	200
114	9	8	906	33	113	115
115	907	9	906	116	114	201
116	10	9	907	41	115	117
117	908	10	907	118	116	202
118	11	10	908	41	117	119
119	909	11	908	120	118	203
120	12	11	909	35	119	121
121	910	12	909	122	120	204
122	13	12	910	38	121	123
123	911	13	910	124	122	205
124	14	13	911	40	123	125
125	912	14	911	126	124	206
126	15	14	912	40	125	127
127	913	15	912	128	126	207
128	16	15	913	39	127	129
129	914	16	913	130	128	208
130	17	16	914	37	129	131
131	915	17	914	132	130	209
132	18	17	915	37	131	133
133	916	18	915	134	132	210
134	19	18	916	30	133	135
135	917	19	916	136	134	211
136	20	19	917	29	135	137
137	918	20	917	138	136	212
138	21	20	918	27	137	139
139	919	21	918	140	138	213
140	22	21	919	25	139	141
141	920	22	919	142	140	214
142	23	22	920	23	141	143
143	921	23	920	144	142	216
144	24	23	921	22	143	145
145	922	24	921	146	144	217
146	25	24	922	21	145	147
147	923	25	922	148	146	219
148	26	25	923	21	147	149
149	924	26	923	150	148	221
150	27	26	924	17	149	151
151	925	27	924	152	150	230
152	28	27	925	18	151	153
153	926	28	925	154	152	231
154	29	28	926	18	153	155
155	927	29	926	156	154	232
156	30	29	927	15	155	157
157	928	30	927	158	156	233
158	31	30	928	15	157	159
159	929	31	928	160	158	234
160	32	31	929	12	159	161
161	930	32	929	162	160	235
162	33	32	930	13	161	163
163	931	33	930	164	162	236
164	34	33	931	14	163	165
165	932	34	931	166	164	237
166	35	34	932	14	165	167
167	933	35	932	168	166	238
168	36	35	933	10	167	169
169	934	36	933	170	168	239
170	37	36	934	7	169	171
171	935	37	934	172	170	240
172	38	37	935	6	171	173
173	936	38	935	174	172	242
174	39	38	936	4	173	175
175	937	39	936	176	174	243
176	40	39	937	5	175	177
177	938	40	937	178	176	244
178	41	40	938	5	177	179
179	939	41	938	180	178	246
180	42	41	939	3	179	181
181	940	42	939	182	180	248
182	43	42	940	3	181	183
183	941	43	940	184	182	249
184	1	43	941	1	183	185
185	899	1	941	100	184	251
186	601	899	600	187	251	319
187	900	899	601	101	186	188
188	602	900	601	189	187	321
189	580	900	602	190	188	322
190	581	900	580	191	189	323
191	582	900	581	192	190	324
192	583	900	582	193	191	325
193	901	900	583	103	192	194
194	584	901	583	195	193	256
195	902	901	584	105	194	196
196	903	902	584	107	195	197
197	585	903	584	198	196	258
198	904	903	585	109	197	199
199	905	904	585	111	198	200
200	906	905	585	113	199	201
201	907	906	585	115	200	202
202	908	907	585	117	201	203
203	909	908	585	119	202	204
204	910	909	585	121	203	205
205	911	910	585	123	204	206
206	912	911	585	125	205	207
207	913	912	585	127	206	208
208	914	913	585	129	207	209
209	915	914	585	131	208	210
210	916	915	585	133	209	211
211	917	916	585	135	210	212
212	918	917	585	137	211	213
213	919	918	585	139	212	214
214	920	919	585	141	213	215
215	586	920	585	216	214	278
216	921	920	586	143	215	217
217	922	921	586	145	216	218
218	587	922	586	219	217	279
219	923	922	587	147	218	220
220	588	923	587	221	219	281
221	924	923	588	149	220	222
222	589	924	588	223	221	283
223	590	924	589	224	222	284
224	591	924	590	225	223	285
225	592	924	591	226	224	286
226	593	924	592	227	225	288
227	594	924	593	228	226	289
228	595	924	594	229	227	290
229	596	924	595	230	228	292
230	925	924	596	151	229	231
231	926	925	596	153	230	232
232	927	926	596	155	231	233
233	928	927	596	157	232	234
234	929	928	596	159	233	235
235	930	929	596	161	234	236
236	931	930	596	163	235	237
237	932	931	596	165	236	238
238	933	932	596	167	237	239
239	934	933	596	169	238	240
240	935	934	596	171	239	241
241	597	935	596	242	240	311
242	936	935	597	173	241	243
243	937	936	597	175	242	244
244	938	937	597	177	243	245
245	598	938	597	246	244	314
246	939	938	598	179	245	247
247	599	939	598	248	246	315
248	940	939	599	181	247	249
249	941	940	599	183	248	250
250	600	941	599	251	249	317
251	899	941	600	185	250	186
252	163	583	162	253	334	335
253	164	583	163	254	252	337
254	165	583	164	255	253	339
255	166	583	165	256	254	341
256	584	583	166	194	255	257
257	167	584	166	258	256	343
258	585	584	167	197	257	259
259	168	585	167	260	258	345
260	169	585	168	261	259	347
261	170	585	169	262	260	349
262	171	585	170	263	261	351
263	172	585	171	264	262	353
264	173	585	172	265	263	355
265	174	585	173	266	264	357
266	175	585	174	267	265	359
267	176	585	175	268	266	361
268	177	585	176	269	267	363
269	178	585	177	270	268	365
270	179	585	178	271	269	367
271	180	585	179	272	270	369
272	181	585	180	273	271	371
273	182	585	181	274	272	373
274	183	585	182	275	273	375
275	184	585	183	276	274	377
276	185	585	184	277	275	379
277	186	585	185	278	276	381
278	586	585	186	215	277	279
279	587	586	186	218	278	280
280	187	587	186	281	279	383
281	588	587	187	220	280	282
282	188	588	187	283	281	385
283	589	588	188	222	282	284
284	590	589	188	223	283	285
285	591	590	188	224	284	286
286	592	591	188	225	285	287
287	189	592	188	288	286	387
288	593	592	189	226	287	289
289	594	593	189	227	288	290
290	595	594	189	228	289	291
291	190	595	189	292	290	389
292	596	595	190	229	291	293
293	191	596	190	294	292	391
294	192	596	191	295	293	393
295	193	596	192	296	294	395
296	194	596	193	297	295	397
297	195	596	194	298	296	399
298	196	596	195	299	297	401
299	197	596	196	300	298	403
300	198	596	197	301	299	405
301	199	596	198	302	300	407
302	200	596	199	303	301	409
303	201	596	200	304	302	411
304	202	596	201	305	303	413
305	203	596	202	306	304	415
306	204	596	203	307	305	417
307	205	596	204	308	306	419
308	206	596	205	309	307	421
309	207	596	206	310	308	423
310	208	596	207	311	309	425
311	597	596	208	241	310	312
312	209	597	208	313	311	427
313	210	597	209	314	312	429
314	598	597	210	245	313	315
315	599	598	210	247	314	316
316	211	599	210	317	315	431
317	600	599	211	250	316	318
318	212	600	211	319	317	433
319	601	600	212	186	318	320
320	213	601	212	321	319	435
321	602	601	213	188	320	322
322	580	602	213	189	321	323
323	581	580	213	190	322	324
324	582	581	213	191	323	325
325	583	582	213	192	324	326
326	214	583	213	327	325	437
327	215	583	214	328	326	439
328	216	583	215	329	327	441
329	217	583	216	330	328	443
330	218	583	217	331	329	445
331	219	583	218	332	330	447
332	220	583	219	333	331	449
333	221	583	220	334	332	451
334	162	583	221	252	333	453
335	163	162	721	252	454	336
336	722	163	721	337	335	42
337	164	163	722	253	336	338
338	723	164	722	339	337	44
339	165	164	723	254	338	340
340	724	165	723	341	339	45
341	166	165	724	255	340	342
342	725	166	724	343	341	47
343	167	166	725	257	342	344
344	726	167	725	345	343	56
345	168	167	726	259	344	346
346	727	168	726	347	345	58
347	169	168	727	260	346	348
348	728	169	727	349	347	59
349	170	169	728	261	348	350
350	729	170	728	351	349	60
351	171	170	729	262	350	352
352	730	171	729	353	351	61
353	172	171	730	263	352	354
354	731	172	730	355	353	63
355	173	172	731	264	354	356
356	732	173	731	357	355	66
357	174	173	732	265	356	358
358	733	174	732	359	357	67
359	175	174	733	266	358	360
360	734	175	733	361	359	68
361	176	175	734	267	360	362
362	735	176	734	363	361	69
363	177	176	735	268	362	364
364	736	177	735	365	363	70
365	178	177	736	269	364	366
366	737	178	736	367	365	71
367	179	178	737	270	366	368
368	738	179	737	369	367	72
369	180	179	738	271	368	370
370	739	180	738	371	369	99
371	181	180	739	272	370	372
372	740	181	739	373	371	99
373	182	181	740	273	372	374
374	741	182	740	375	373	74
375	183	182	741	274	374	376
376	742	183	741	377	375	98
377	184	183	742	275	376	378
378	743	184	742	379	377	98
379	185	184	743	276	378	380
380	744	185	743	381	379	95
381	186	185	744	277	380	382
382	745	186	744	383	381	96
383	187	186	745	280	382	384
384	746	187	745	385	383	97
385	188	187	746	282	384	386
386	747	188	746	387	385	97
387	189	188	747	287	386	388
388	748	189	747	389	387	94
389	190	189	748	291	388	390
390	749	190	748	391	389	94
391	191	190	749	293	390	392
392	750	191	749	393	391	85
393	192	191	750	294	392	394
394	751	192	750	395	393	92
395	193	192	751	295	394	396
396	752	193	751	397	395	93
397	194	193	752	296	396	398
398	753	194	752	399	397	93
399	195	194	753	297	398	400
400	754	195	753	401	399	91
401	196	195	754	298	400	402
402	755	196	754	403	401	90
403	197	196	755	299	402	404
404	756	197	755	405	403	90
405	198	197	756	300	404	406
406	757	198	756	407	405	88
407	199	198	757	301	406	408
408	758	199	757	409	407	88
409	200	199	758	302	408	410
410	759	200	758	411	409	86
411	201	200	759	303	410	412
412	760	201	759	413	411	83
413	202	201	760	304	412	414
414	761	202	760	415	413	83
415	203	202	761	305	414	416
416	762	203	761	417	415	81
417	204	203	762	306	416	418
418	763	204	762	419	417	80
419	205	204	763	307	418	420
420	764	205	763	421	419	78
421	206	205	764	308	420	422
422	765	206	764	423	421	77
423	207	206	765	309	422	424
424	766	207	765	425	423	76
425	208	207	766	310	424	426
426	767	208	766	427	425	65
427	209	208	767	312	426	428
428	768	209	767	429	427	65
429	210	209	768	313	428	430
430	769	210	768	431	429	62
431	211	210	769	316	430	432
432	770	211	769	433	431	57
433	212	211	770	318	432	434
434	771	212	770	435	433	54
435	213	212	771	320	434	436
436	772	213	771	437	435	55
437	214	213	772	326	436	438
438	773	214	772	439	437	55
439	215	214	773	327	438	440
440	774	215	773	441	439	52
441	216	215	774	328	440	442
442	775	216	774	443	441	52
443	217	216	775	329	442	444
444	776	217	775	445	443	51
445	218	217	776	330	444	446
446	777	218	776	447	445	49
447	219	218	777	331	446	448
448	778	219	777	449	447	49
449	220	219	778	332	448	450
450	779	220	778	451	449	46
451	221	220	779	333	450	452
452	780	221	779	453	451	43
453	162	221	780	334	452	454
454	721	162	780	335	453	42
TRISOLATION	5	neighbours=yes	validated=true	closed=yes	direction=solid	algorithm=legacy
1	896	783	784	451	225	2
2	896	784	785	1	227	3
3	896	785	786	2	229	4
4	896	786	895	3	5	449
5	895	786	894	4	6	447
6	894	786	788	5	112	7
7	894	788	789	6	235	8
8	894	789	791	7	111	9
9	894	791	893	8	10	445
10	893	791	792	9	241	11
11	893	792	892	10	12	443
12	892	792	891	11	13	441
13	891	792	889	12	15	14
14	891	889	890	13	437	439
15	889	792	888	13	16	435
16	888	792	887	15	17	433
17	887	792	793	16	243	18
18	887	793	884	17	21	19
19	887	884	886	18	20	431
20	886	884	885	19	427	429
21	884	793	882	18	23	22
22	884	882	883	21	423	425
23	882	793	881	21	24	421
24	881	793	880	23	25	419
25	880	793	795	24	110	26
26	880	795	879	25	27	417
27	879	795	878	26	28	415
28	878	795	877	27	29	413
29	877	795	876	28	30	411
30	876	795	875	29	31	409
31	875	795	874	30	32	407
32	874	795	796	31	249	33
33	874	796	797	32	251	34
34	874	797	798	33	253	35
35	874	798	799	34	255	36
36	874	799	873	35	37	405
37	873	799	813	36	97	38
38	873	813	871	37	40	39
39	873	871	872	38	401	403
40	871	813	870	38	41	399
41	870	813	815	40	96	42
42	870	815	869	41	43	397
43	869	815	868	42	44	395
44	868	815	861	43	51	45
45	868	861	863	44	50	46
46	868	863	864	45	385	47
47	868	864	865	46	387	48
48	868	865	867	47	49	393
49	867	865	866	48	389	391
50	863	861	862	45	381	383
51	861	815	860	44	52	379
52	860	815	859	51	53	377
53	859	815	858	52	54	375
54	858	815	816	53	289	55
55	858	816	857	54	56	373
56	857	816	856	55	57	371
57	856	816	855	56	58	369
58	855	816	843	57	70	59
59	855	843	844	58	345	60
60	855	844	845	59	347	61
61	855	845	846	60	349	62
62	855	846	847	61	351	63
63	855	847	854	62	64	367
64	854	847	852	63	66	65
65	854	852	853	64	363	365
66	852	847	848	64	353	67
67	852	848	849	66	355	68
68	852	849	851	67	69	361
69	851	849	850	68	357	359
70	843	816	817	58	291	71
71	843	817	818	70	293	72
72	843	818	819	71	295	73
73	843	819	820	72	297	74
74	843	820	842	73	75	343
75	842	820	821	74	299	76
76	842	821	822	75	301	77
77	842	822	823	76	303	78
78	842	823	841	77	79	341
79	841	823	824	78	305	80
80	841	824	840	79	81	339
81	840	824	838	80	83	82
82	840	838	839	81	335	337
83	838	824	837	81	84	333
84	837	824	825	83	307	85
85	837	825	826	84	309	86
86	837	826	827	85	311	87
87	837	827	828	86	313	88
88	837	828	829	87	315	89
89	837	829	836	88	90	331
90	836	829	835	89	91	329
91	835	829	834	90	92	327
92	834	829	832	91	94	93
93	834	832	833	92	323	325
94	832	829	831	92	95	321
95	831	829	830	94	317	319
96	815	813	814	41	285	287
97	813	799	800	37	257	98
98	813	800	801	97	259	99
99	813	801	809	98	103	100
100	813	809	810	99	277	101
101	813	810	811	100	279	102
102	813	811	812	101	281	283
103	809	801	802	99	261	104
104	809	802	803	103	263	105
105	809	803	807	104	107	106
106	809	807	808	105	273	275
107	807	803	804	105	265	108
108	807	804	805	107	267	109
109	807	805	806	108	269	271
110	795	793	794	25	245	247
111	791	789	790	8	237	239
112	788	786	787	6	231	233
113	718	606	605	114	454	680
114	718	607	606	115	456	113
115	718	608	607	116	458	114
116	718	717	608	678	117	115
117	717	716	608	676	118	116
118	716	610	608	119	224	117
119	716	611	610	120	464	118
120	716	613	611	121	223	119
121	716	715	613	674	122	120
122	715	614	613	123	470	121
123	715	714	614	672	124	122
124	714	713	614	670	125	123
125	713	711	614	126	127	124
126	713	712	711	668	666	125
127	711	710	614	664	128	125
128	710	709	614	662	129	127
129	709	615	614	130	472	128
130	709	706	615	131	133	129
131	709	708	706	660	132	130
132	708	707	706	658	656	131
133	706	704	615	134	135	130
134	706	705	704	654	652	133
135	704	703	615	650	136	133
136	703	702	615	648	137	135
137	702	617	615	138	222	136
138	702	701	617	646	139	137
139	701	700	617	644	140	138
140	700	699	617	642	141	139
141	699	698	617	640	142	140
142	698	697	617	638	143	141
143	697	696	617	636	144	142
144	696	618	617	145	478	143
145	696	619	618	146	480	144
146	696	620	619	147	482	145
147	696	621	620	148	484	146
148	696	695	621	634	149	147
149	695	635	621	150	209	148
150	695	693	635	151	152	149
151	695	694	693	632	630	150
152	693	692	635	628	153	150
153	692	637	635	154	208	152
154	692	691	637	626	155	153
155	691	690	637	624	156	154
156	690	683	637	157	163	155
157	690	685	683	158	162	156
158	690	686	685	159	614	157
159	690	687	686	160	616	158
160	690	689	687	622	161	159
161	689	688	687	620	618	160
162	685	684	683	612	610	157
163	683	682	637	608	164	156
164	682	681	637	606	165	163
165	681	680	637	604	166	164
166	680	638	637	167	518	165
167	680	679	638	602	168	166
168	679	678	638	600	169	167
169	678	677	638	598	170	168
170	677	665	638	171	182	169
171	677	666	665	172	574	170
172	677	667	666	173	576	171
173	677	668	667	174	578	172
174	677	669	668	175	580	173
175	677	676	669	596	176	174
176	676	674	669	177	178	175
177	676	675	674	594	592	176
178	674	670	669	179	582	176
179	674	671	670	180	584	178
180	674	673	671	590	181	179
181	673	672	671	588	586	180
182	665	639	638	183	520	170
183	665	640	639	184	522	182
184	665	641	640	185	524	183
185	665	642	641	186	526	184
186	665	664	642	572	187	185
187	664	643	642	188	528	186
188	664	644	643	189	530	187
189	664	645	644	190	532	188
190	664	663	645	570	191	189
191	663	646	645	192	534	190
192	663	662	646	568	193	191
193	662	660	646	194	195	192
194	662	661	660	566	564	193
195	660	659	646	562	196	193
196	659	647	646	197	536	195
197	659	648	647	198	538	196
198	659	649	648	199	540	197
199	659	650	649	200	542	198
200	659	651	650	201	544	199
201	659	658	651	560	202	200
202	658	657	651	558	203	201
203	657	656	651	556	204	202
204	656	654	651	205	206	203
205	656	655	654	554	552	204
206	654	653	651	550	207	204
207	653	652	651	548	546	206
208	637	636	635	516	514	153
209	635	622	621	210	486	149
210	635	623	622	211	488	209
211	635	631	623	212	215	210
212	635	632	631	213	506	211
213	635	633	632	214	508	212
214	635	634	633	512	510	213
215	631	624	623	216	490	211
216	631	625	624	217	492	215
217	631	629	625	218	219	216
218	631	630	629	504	502	217
219	629	626	625	220	494	217
220	629	627	626	221	496	219
221	629	628	627	500	498	220
222	617	616	615	476	474	137
223	613	612	611	468	466	120
224	610	609	608	462	460	118
225	784	783	46	1	452	226
226	47	784	46	227	225	453
227	785	784	47	2	226	228
228	48	785	47	229	227	455
229	786	785	48	3	228	230
230	49	786	48	231	229	457
231	787	786	49	112	230	232
232	50	787	49	233	231	459
233	788	787	50	112	232	234
234	51	788	50	235	233	461
235	789	788	51	7	234	236
236	52	789	51	237	235	463
237	790	789	52	111	236	238
238	53	790	52	239	237	465
239	791	790	53	111	238	240
240	54	791	53	241	239	467
241	792	791	54	10	240	242
242	55	792	54	243	241	469
243	793	792	55	17	242	244
244	56	793	55	245	243	471
245	794	793	56	110	244	246
246	57	794	56	247	245	473
247	795	794	57	110	246	248
248	58	795	57	249	247	475
249	796	795	58	32	248	250
250	59	796	58	251	249	477
251	797	796	59	33	250	252
252	60	797	59	253	251	479
253	798	797	60	34	252	254
254	61	798	60	255	253	481
255	799	798	61	35	254	256
256	62	799	61	257	255	483
257	800	799	62	97	256	258
258	63	800	62	259	257	485
259	801	800	63	98	258	260
260	64	801	63	261	259	487
261	802	801	64	103	260	262
262	65	802	64	263	261	489
263	803	802	65	104	262	264
264	66	803	65	265	263	491
265	804	803	66	107	264	266
266	67	804	66	267	265	493
267	805	804	67	108	266	268
268	68	805	67	269	267	495
269	806	805	68	109	268	270
270	69	806	68	271	269	497
271	807	806	69	109	270	272
272	70	807	69	273	271	499
273	808	807	70	106	272	274
274	71	808	70	275	273	501
275	809	808	71	106	274	276
276	72	809	71	277	275	503
277	810	809	72	100	276	278
278	73	810	72	279	277	505
279	811	810	73	101	278	280
280	74	811	73	281	279	507
281	812	811	74	102	280	282
282	75	812	74	283	281	509
283	813	812	75	102	282	284
284	76	813	75	285	283	511
285	814	813	76	96	284	286
286	77	814	76	287	285	513
287	815	814	77	96	286	288
288	78	815	77	289	287	515
289	816	815	78	54	288	290
290	79	816	78	291	289	517
291	817	816	79	70	290	292
292	80	817	79	293	291	519
293	818	817	80	71	292	294
294	81	818	80	295	293	521
295	819	818	81	72	294	296
296	82	819	81	297	295	523
297	820	819	82	73	296	298
298	83	820	82	299	297	525
299	821	820	83	75	298	300
300	84	821	83	301	299	527
301	822	821	84	76	300	302
302	85	822	84	303	301	529
[truncated: 379 more rows]
