# Supplementary material for: Evaluation method of ore grade estimation effectiveness
Source: PLoS One. 2024 Sep 12;19(9):e0309696. doi: 10.1371/journal.pone.0309696 (PMC11392407; doi:10.1371/journal.pone.0309696)
Supplement: S1 File — (ZIP) [file pone.0309696.s001.zip › Date/Ore Model/Ore.str]

ԭ��	21-Sep-17	Created using STR MATHS from ԭ������75.str	12��.ssi
0	0.000	0.000	0.000	0.000	0.000	0.000
2	38590627.600	3166115.611	510.367		0
2	38590627.600	3166115.782	509.492		0
2	38590627.600	3166116.031	503.578		0
2	38590627.600	3166116.735	497.798		0
2	38590627.600	3166117.649	495.221		0
2	38590627.600	3166118.273	494.098		0
2	38590627.600	3166119.805	492.336		0
2	38590627.600	3166121.642	490.854		0
2	38590627.600	3166123.028	489.663		0
2	38590627.600	3166124.679	488.562		0
2	38590627.600	3166125.151	487.540		0
2	38590627.600	3166124.758	487.462		0
2	38590627.600	3166123.578	487.698		0
2	38590627.600	3166122.561	488.108		0
2	38590627.600	3166120.053	489.447		0
2	38590627.600	3166118.329	490.752		0
2	38590627.600	3166116.168	492.177		0
2	38590627.600	3166113.959	493.812		0
2	38590627.600	3166112.248	494.801		0
2	38590627.600	3166110.875	495.292		0
2	38590627.600	3166108.895	495.590		0
2	38590627.600	3166107.863	495.513		0
2	38590627.600	3166103.877	494.274		0
2	38590627.600	3166099.926	492.176		0
2	38590627.600	3166098.345	491.265		0
2	38590627.600	3166096.114	490.149		0
2	38590627.600	3166095.310	489.747		0
2	38590627.600	3166094.998	489.524		0
2	38590627.600	3166093.705	489.023		0
2	38590627.600	3166093.168	488.855		0
2	38590627.600	3166092.312	488.773		0
2	38590627.600	3166091.205	488.900		0
2	38590627.600	3166090.438	489.228		0
2	38590627.600	3166089.491	490.220		0
2	38590627.600	3166089.070	491.378		0
2	38590627.600	3166088.853	492.820		0
2	38590627.600	3166089.038	494.332		0
2	38590627.600	3166089.702	495.623		0
2	38590627.600	3166090.919	497.025		0
2	38590627.600	3166093.706	499.695		0
2	38590627.600	3166097.099	502.896		0
2	38590627.600	3166100.086	505.607		0
2	38590627.600	3166103.822	508.852		0
2	38590627.600	3166115.611	510.367		0
0	0.000	0.000	0.000
2	38591152.600	3166378.951	496.715		0
2	38591152.600	3166378.627	487.031		0
2	38591152.600	3166378.260	477.343		0
2	38591152.600	3166377.346	467.302		0
2	38591152.600	3166376.343	458.364		0
2	38591152.600	3166375.703	453.370		0
2	38591152.600	3166374.078	445.447		0
2	38591152.600	3166372.267	436.814		0
2	38591152.600	3166369.520	426.656		0
2	38591152.600	3166365.888	419.990		0
2	38591152.600	3166363.251	417.642		0
2	38591152.600	3166360.792	416.150		0
2	38591152.600	3166357.888	414.817		0
2	38591152.600	3166353.844	413.729		0
2	38591152.600	3166350.663	412.247		0
2	38591152.600	3166349.032	410.258		0
2	38591152.600	3166348.833	408.389		0
2	38591152.600	3166349.271	407.116		0
2	38591152.600	3166349.669	406.360		0
2	38591152.600	3166352.692	404.689		0
2	38591152.600	3166355.556	403.814		0
2	38591152.600	3166361.126	402.461		0
2	38591152.600	3166363.592	401.427		0
2	38591152.600	3166364.388	400.631		0
2	38591152.600	3166364.626	399.518		0
2	38591152.600	3166364.455	398.781		0
2	38591152.600	3166363.893	398.309		0
2	38591152.600	3166362.028	398.174		0
2	38591152.600	3166359.691	398.219		0
2	38591152.600	3166354.238	398.610		0
2	38591152.600	3166349.680	398.997		0
2	38591152.600	3166346.566	399.358		0
2	38591152.600	3166341.500	400.744		0
2	38591152.600	3166336.943	402.657		0
2	38591152.600	3166331.847	405.087		0
2	38591152.600	3166329.015	406.849		0
2	38591152.600	3166325.911	409.593		0
2	38591152.600	3166324.118	412.024		0
2	38591152.600	3166322.980	414.175		0
2	38591152.600	3166321.717	417.372		0
2	38591152.600	3166318.071	427.901		0
2	38591152.600	3166316.141	432.429		0
2	38591152.600	3166314.212	434.723		0
2	38591152.600	3166310.976	437.230		0
2	38591152.600	3166309.077	438.339		0
2	38591152.600	3166303.422	439.558		0
2	38591152.600	3166300.859	440.253		0
2	38591152.600	3166297.137	441.891		0
2	38591152.600	3166294.841	443.101		0
2	38591152.600	3166293.612	444.615		0
2	38591152.600	3166293.096	445.630		0
2	38591152.600	3166293.185	446.965		0
2	38591152.600	3166294.748	447.875		0
2	38591152.600	3166299.088	448.549		0
2	38591152.600	3166306.449	447.944		0
2	38591152.600	3166310.161	447.083		0
2	38591152.600	3166311.506	446.876		0
2	38591152.600	3166313.037	446.520		0
2	38591152.600	3166314.604	446.377		0
2	38591152.600	3166314.924	446.698		0
2	38591152.600	3166314.575	448.043		0
2	38591152.600	3166313.144	450.651		0
2	38591152.600	3166310.224	453.179		0
2	38591152.600	3166306.449	454.425		0
2	38591152.600	3166303.469	456.341		0
2	38591152.600	3166302.823	457.332		0
2	38591152.600	3166303.176	457.745		0
2	38591152.600	3166304.017	457.820		0
2	38591152.600	3166306.544	457.276		0
2	38591152.600	3166306.924	457.167		0
2	38591152.600	3166308.587	457.219		0
2	38591152.600	3166310.830	457.047		0
2	38591152.600	3166313.782	457.235		0
2	38591152.600	3166317.214	458.564		0
2	38591152.600	3166318.882	460.292		0
2	38591152.600	3166319.197	462.891		0
2	38591152.600	3166318.525	466.253		0
2	38591152.600	3166317.650	469.418		0
2	38591152.600	3166316.346	473.338		0
2	38591152.600	3166315.502	475.284		0
2	38591152.600	3166313.939	479.025		0
2	38591152.600	3166312.798	480.497		0
2	38591152.600	3166310.170	484.665		0
2	38591152.600	3166308.563	486.739		0
2	38591152.600	3166311.430	486.470		0
2	38591152.600	3166316.652	485.661		0
2	38591152.600	3166322.996	485.026		0
2	38591152.600	3166326.139	484.712		0
2	38591152.600	3166333.807	484.867		0
2	38591152.600	3166337.957	484.958		0
2	38591152.600	3166339.926	484.958		0
2	38591152.600	3166343.373	485.451		0
2	38591152.600	3166345.220	486.189		0
2	38591152.600	3166346.512	486.928		0
2	38591152.600	3166348.420	488.097		0
2	38591152.600	3166349.036	488.528		0
2	38591152.600	3166351.251	490.990		0
2	38591152.600	3166352.962	493.513		0
2	38591152.600	3166354.945	496.438		0
2	38591152.600	3166356.311	498.453		0
2	38591152.600	3166357.400	500.175		0
2	38591152.600	3166358.499	501.912		0
2	38591152.600	3166360.014	500.175		0
2	38591152.600	3166362.135	497.219		0
2	38591152.600	3166364.176	494.471		0
2	38591152.600	3166366.286	491.713		0
2	38591152.600	3166366.896	491.609		0
2	38591152.600	3166367.871	491.713		0
2	38591152.600	3166369.288	491.647		0
2	38591152.600	3166370.212	491.713		0
2	38591152.600	3166371.382	492.317		0
2	38591152.600	3166372.854	493.601		0
2	38591152.600	3166373.722	495.677		0
2	38591152.600	3166375.715	497.605		0
2	38591152.600	3166378.951	496.715		0
0	0.000	0.000	0.000
2	38591152.600	3166276.356	477.866		0
2	38591152.600	3166267.630	479.880		0
2	38591152.600	3166260.712	480.555		0
2	38591152.600	3166251.011	479.458		0
2	38591152.600	3166243.670	477.870		0
2	38591152.600	3166236.703	476.798		0
2	38591152.600	3166235.359	476.158		0
2	38591152.600	3166234.847	475.454		0
2	38591152.600	3166234.783	474.879		0
2	38591152.600	3166235.231	473.855		0
2	38591152.600	3166237.087	472.895		0
2	38591152.600	3166239.683	472.278		0
2	38591152.600	3166244.093	471.763		0
2	38591152.600	3166248.131	471.264		0
2	38591152.600	3166252.083	470.478		0
2	38591152.600	3166255.962	469.463		0
2	38591152.600	3166260.017	467.723		0
2	38591152.600	3166260.976	466.644		0
2	38591152.600	3166261.166	465.865		0
2	38591152.600	3166260.783	465.099		0
2	38591152.600	3166259.582	464.162		0
2	38591152.600	3166258.148	463.416		0
2	38591152.600	3166252.199	462.529		0
2	38591152.600	3166243.620	462.280		0
2	38591152.600	3166233.042	462.574		0
2	38591152.600	3166226.116	462.759		0
2	38591152.600	3166218.815	462.997		0
2	38591152.600	3166213.413	463.252		0
2	38591152.600	3166210.684	463.381		0
2	38591152.600	3166206.236	463.524		0
2	38591152.600	3166199.524	463.727		0
2	38591152.600	3166193.562	464.337		0
2	38591152.600	3166189.650	464.766		0
2	38591152.600	3166185.600	465.540		0
2	38591152.600	3166182.320	466.167		0
2	38591152.600	3166179.903	466.885		0
2	38591152.600	3166177.275	467.718		0
2	38591152.600	3166173.609	469.898		0
2	38591152.600	3166172.354	472.077		0
2	38591152.600	3166172.372	474.357		0
2	38591152.600	3166173.844	474.015		0
2	38591152.600	3166177.992	473.024		0
2	38591152.600	3166184.542	472.618		0
2	38591152.600	3166189.186	473.034		0
2	38591152.600	3166194.931	473.845		0
2	38591152.600	3166200.705	474.817		0
2	38591152.600	3166208.157	476.008		0
2	38591152.600	3166214.826	476.977		0
2	38591152.600	3166219.771	477.695		0
2	38591152.600	3166226.655	478.695		0
2	38591152.600	3166234.175	479.692		0
2	38591152.600	3166241.761	480.690		0
2	38591152.600	3166244.447	481.043		0
2	38591152.600	3166247.546	481.411		0
2	38591152.600	3166251.936	481.864		0
2	38591152.600	3166256.809	482.244		0
2	38591152.600	3166261.641	482.210		0
2	38591152.600	3166263.315	482.137		0
2	38591152.600	3166266.831	481.598		0
2	38591152.600	3166270.357	480.423		0
2	38591152.600	3166276.356	477.866		0
0	0.000	0.000	0.000
2	38591227.600	3166586.076	587.828		0
2	38591227.600	3166586.035	576.270		0
2	38591227.600	3166586.095	565.105		0
2	38591227.600	3166585.962	558.619		0
2	38591227.600	3166585.092	546.718		0
2	38591227.600	3166583.834	538.494		0
2	38591227.600	3166580.294	525.450		0
2	38591227.600	3166577.895	519.953		0
2	38591227.600	3166574.997	514.457		0
2	38591227.600	3166571.499	509.160		0
2	38591227.600	3166567.502	505.562		0
2	38591227.600	3166563.004	502.964		0
2	38591227.600	3166555.077	500.625		0
2	38591227.600	3166552.253	499.969		0
2	38591227.600	3166547.452	498.998		0
2	38591227.600	3166544.177	497.426		0
2	38591227.600	3166543.697	496.596		0
2	38591227.600	3166543.745	495.940		0
2	38591227.600	3166544.678	495.281		0
2	38591227.600	3166547.260	494.622		0
2	38591227.600	3166552.757	493.711		0
2	38591227.600	3166556.738	493.056		0
2	38591227.600	3166562.192	491.867		0
2	38591227.600	3166567.637	490.365		0
2	38591227.600	3166569.889	489.678		0
2	38591227.600	3166573.789	487.426		0
2	38591227.600	3166575.779	485.631		0
2	38591227.600	3166577.084	483.142		0
2	38591227.600	3166577.139	481.220		0
2	38591227.600	3166576.206	479.352		0
2	38591227.600	3166574.228	477.595		0
2	38591227.600	3166569.340	475.178		0
2	38591227.600	3166564.172	473.223		0
2	38591227.600	3166558.657	471.569		0
2	38591227.600	3166554.014	470.223		0
2	38591227.600	3166547.977	468.540		0
2	38591227.600	3166547.664	468.103		0
2	38591227.600	3166547.852	467.477		0
2	38591227.600	3166549.040	467.039		0
2	38591227.600	3166552.355	466.727		0
2	38591227.600	3166554.919	466.101		0
2	38591227.600	3166556.044	465.476		0
2	38591227.600	3166556.169	464.788		0
2	38591227.600	3166555.544	464.350		0
2	38591227.600	3166554.146	463.982		0
2	38591227.600	3166551.354	463.569		0
2	38591227.600	3166548.915	462.975		0
2	38591227.600	3166547.915	462.474		0
2	38591227.600	3166547.790	461.974		0
2	38591227.600	3166548.227	461.536		0
2	38591227.600	3166550.291	460.973		0
2	38591227.600	3166553.193	460.649		0
2	38591227.600	3166557.142	460.239		0
2	38591227.600	3166561.804	459.755		0
2	38591227.600	3166565.297	458.655		0
2	38591227.600	3166568.790	457.554		0
2	38591227.600	3166572.675	455.761		0
2	38591227.600	3166576.729	453.497		0
2	38591227.600	3166579.125	450.855		0
2	38591227.600	3166581.099	447.080		0
2	38591227.600	3166582.092	443.582		0
2	38591227.600	3166582.773	434.991		0
2	38591227.600	3166582.284	427.791		0
2	38591227.600	3166580.076	421.879		0
2	38591227.600	3166574.590	412.558		0
2	38591227.600	3166569.362	405.639		0
2	38591227.600	3166565.703	402.205		0
2	38591227.600	3166562.126	399.370		0
2	38591227.600	3166558.227	396.784		0
2	38591227.600	3166556.629	395.825		0
2	38591227.600	3166554.617	394.951		0
2	38591227.600	3166552.306	394.302		0
2	38591227.600	3166548.641	394.699		0
2	38591227.600	3166544.997	396.032		0
2	38591227.600	3166543.572	396.919		0
2	38591227.600	3166542.438	398.493		0
2	38591227.600	3166541.486	400.395		0
2	38591227.600	3166540.082	404.252		0
2	38591227.600	3166539.140	408.130		0
2	38591227.600	3166536.848	421.820		0
2	38591227.600	3166535.926	431.199		0
2	38591227.600	3166534.692	443.481		0
2	38591227.600	3166533.434	454.826		0
2	38591227.600	3166532.342	464.669		0
2	38591227.600	3166531.132	470.779		0
2	38591227.600	3166529.949	473.789		0
2	38591227.600	3166528.606	475.509		0
2	38591227.600	3166526.509	476.315		0
2	38591227.600	3166524.562	476.323		0
2	38591227.600	3166522.827	474.783		0
2	38591227.600	3166521.940	473.950		0
2	38591227.600	3166520.919	472.337		0
2	38591227.600	3166519.435	469.936		0
2	38591227.600	3166517.768	467.239		0
2	38591227.600	3166515.809	463.753		0
2	38591227.600	3166513.763	459.400		0
2	38591227.600	3166511.718	455.046		0
2	38591227.600	3166507.941	443.927		0
2	38591227.600	3166506.952	438.220		0
2	38591227.600	3166505.607	426.238		0
2	38591227.600	3166505.063	419.943		0
2	38591227.600	3166503.791	414.314		0
2	38591227.600	3166502.650	410.993		0
2	38591227.600	3166500.169	406.791		0
2	38591227.600	3166499.236	405.216		0
2	38591227.600	3166498.695	404.300		0
2	38591227.600	3166495.835	401.075		0
2	38591227.600	3166493.888	399.737		0
2	38591227.600	3166492.276	399.919		0
2	38591227.600	3166491.196	401.217		0
2	38591227.600	3166486.374	405.608		0
2	38591227.600	3166482.024	410.780		0
2	38591227.600	3166480.810	412.761		0
2	38591227.600	3166475.477	419.983		0
2	38591227.600	3166472.409	426.925		0
2	38591227.600	3166469.762	437.862		0
2	38591227.600	3166468.074	455.704		0
2	38591227.600	3166466.812	467.595		0
2	38591227.600	3166465.780	476.191		0
2	38591227.600	3166464.812	483.259		0
2	38591227.600	3166461.651	493.130		0
2	38591227.600	3166459.882	496.711		0
2	38591227.600	3166457.831	499.511		0
2	38591227.600	3166454.320	502.777		0
2	38591227.600	3166452.593	503.957		0
2	38591227.600	3166451.245	504.463		0
2	38591227.600	3166447.959	504.673		0
2	38591227.600	3166444.883	503.999		0
2	38591227.600	3166442.238	503.817		0
2	38591227.600	3166439.892	504.452		0
2	38591227.600	3166439.078	505.118		0
2	38591227.600	3166438.819	506.192		0
2	38591227.600	3166439.707	507.376		0
2	38591227.600	3166441.495	507.985		0
2	38591227.600	3166443.019	508.665		0
2	38591227.600	3166444.597	509.060		0
2	38591227.600	3166447.361	510.385		0
2	38591227.600	3166450.317	512.084		0
2	38591227.600	3166453.598	513.562		0
2	38591227.600	3166455.840	514.517		0
2	38591227.600	3166461.318	516.196		0
2	38591227.600	3166465.955	517.875		0
2	38591227.600	3166472.932	520.893		0
2	38591227.600	3166479.780	524.204		0
2	38591227.600	3166483.156	525.733		0
2	38591227.600	3166486.475	527.155		0
2	38591227.600	3166492.203	529.610		0
2	38591227.600	3166495.384	531.232		0
2	38591227.600	3166498.292	532.868		0
2	38591227.600	3166504.195	535.954		0
2	38591227.600	3166507.073	537.547		0
2	38591227.600	3166514.255	541.459		0
2	38591227.600	3166520.722	544.621		0
2	38591227.600	3166524.652	546.633		0
2	38591227.600	3166525.852	546.933		0
2	38591227.600	3166529.381	546.448		0
2	38591227.600	3166532.113	545.477		0
2	38591227.600	3166534.685	544.155		0
2	38591227.600	3166538.063	542.229		0
2	38591227.600	3166539.065	541.641		0
2	38591227.600	3166543.284	539.831		0
2	38591227.600	3166546.496	538.684		0
2	38591227.600	3166548.893	538.212		0
2	38591227.600	3166551.359	537.858		0
2	38591227.600	3166552.362	537.769		0
2	38591227.600	3166555.669	538.799		0
2	38591227.600	3166559.190	540.377		0
2	38591227.600	3166563.136	543.777		0
2	38591227.600	3166566.418	548.304		0
2	38591227.600	3166569.960	554.244		0
2	38591227.600	3166571.877	557.732		0
2	38591227.600	3166574.820	563.262		0
2	38591227.600	3166576.935	567.269		0
2	38591227.600	3166580.274	573.768		0
2	38591227.600	3166582.211	577.667		0
2	38591227.600	3166584.818	584.222		0
2	38591227.600	3166586.076	587.828		0
0	0.000	0.000	0.000
2	38591302.600	3166586.076	587.828		0
2	38591302.600	3166586.035	576.270		0
2	38591302.600	3166586.095	565.105		0
2	38591302.600	3166585.962	558.619		0
2	38591302.600	3166585.092	546.718		0
2	38591302.600	3166583.834	538.494		0
2	38591302.600	3166580.294	525.450		0
2	38591302.600	3166577.895	519.953		0
2	38591302.600	3166574.997	514.457		0
2	38591302.600	3166571.499	509.160		0
2	38591302.600	3166567.502	505.562		0
2	38591302.600	3166563.004	502.964		0
2	38591302.600	3166555.077	500.625		0
2	38591302.600	3166552.253	499.969		0
2	38591302.600	3166547.452	498.998		0
2	38591302.600	3166544.177	497.426		0
2	38591302.600	3166543.697	496.596		0
2	38591302.600	3166543.745	495.940		0
2	38591302.600	3166544.678	495.281		0
2	38591302.600	3166547.260	494.622		0
2	38591302.600	3166552.757	493.711		0
2	38591302.600	3166556.738	493.056		0
2	38591302.600	3166562.192	491.867		0
2	38591302.600	3166567.637	490.365		0
2	38591302.600	3166569.889	489.678		0
2	38591302.600	3166573.789	487.426		0
2	38591302.600	3166575.779	485.631		0
2	38591302.600	3166577.084	483.142		0
2	38591302.600	3166577.139	481.220		0
2	38591302.600	3166576.206	479.352		0
2	38591302.600	3166574.228	477.595		0
2	38591302.600	3166569.340	475.178		0
2	38591302.600	3166564.172	473.223		0
2	38591302.600	3166558.657	471.569		0
2	38591302.600	3166554.014	470.223		0
2	38591302.600	3166547.977	468.540		0
2	38591302.600	3166547.664	468.103		0
2	38591302.600	3166547.852	467.477		0
2	38591302.600	3166549.040	467.039		0
2	38591302.600	3166552.355	466.727		0
2	38591302.600	3166554.919	466.101		0
2	38591302.600	3166556.044	465.476		0
2	38591302.600	3166556.169	464.788		0
2	38591302.600	3166555.544	464.350		0
2	38591302.600	3166554.146	463.982		0
2	38591302.600	3166551.354	463.569		0
2	38591302.600	3166548.915	462.975		0
2	38591302.600	3166547.915	462.474		0
2	38591302.600	3166547.790	461.974		0
2	38591302.600	3166548.227	461.536		0
2	38591302.600	3166550.291	460.973		0
2	38591302.600	3166553.193	460.649		0
2	38591302.600	3166557.142	460.239		0
2	38591302.600	3166561.804	459.755		0
2	38591302.600	3166565.297	458.655		0
2	38591302.600	3166568.790	457.554		0
2	38591302.600	3166572.675	455.761		0
2	38591302.600	3166576.729	453.497		0
2	38591302.600	3166579.125	450.855		0
2	38591302.600	3166581.099	447.080		0
2	38591302.600	3166582.092	443.582		0
2	38591302.600	3166582.773	434.991		0
2	38591302.600	3166582.284	427.791		0
2	38591302.600	3166580.076	421.879		0
2	38591302.600	3166574.590	412.558		0
2	38591302.600	3166569.362	405.639		0
2	38591302.600	3166565.703	402.205		0
2	38591302.600	3166562.126	399.370		0
2	38591302.600	3166558.227	396.784		0
2	38591302.600	3166556.629	395.825		0
2	38591302.600	3166554.617	394.951		0
2	38591302.600	3166552.306	394.302		0
2	38591302.600	3166548.641	394.699		0
2	38591302.600	3166544.997	396.032		0
2	38591302.600	3166543.572	396.919		0
2	38591302.600	3166542.438	398.493		0
2	38591302.600	3166541.486	400.395		0
2	38591302.600	3166540.082	404.252		0
2	38591302.600	3166539.140	408.130		0
2	38591302.600	3166536.848	421.820		0
2	38591302.600	3166535.926	431.199		0
2	38591302.600	3166534.692	443.481		0
2	38591302.600	3166533.434	454.826		0
2	38591302.600	3166532.342	464.669		0
2	38591302.600	3166531.132	470.779		0
2	38591302.600	3166529.949	473.789		0
2	38591302.600	3166528.606	475.509		0
2	38591302.600	3166526.509	476.315		0
2	38591302.600	3166524.562	476.323		0
2	38591302.600	3166522.827	474.783		0
2	38591302.600	3166521.940	473.950		0
2	38591302.600	3166520.919	472.337		0
2	38591302.600	3166519.435	469.936		0
2	38591302.600	3166517.768	467.239		0
2	38591302.600	3166515.809	463.753		0
2	38591302.600	3166513.763	459.400		0
2	38591302.600	3166511.718	455.046		0
2	38591302.600	3166507.941	443.927		0
2	38591302.600	3166506.952	438.220		0
2	38591302.600	3166505.607	426.238		0
2	38591302.600	3166505.063	419.943		0
2	38591302.600	3166503.791	414.314		0
2	38591302.600	3166502.650	410.993		0
2	38591302.600	3166500.169	406.791		0
2	38591302.600	3166499.236	405.216		0
2	38591302.600	3166498.695	404.300		0
2	38591302.600	3166495.835	401.075		0
2	38591302.600	3166493.888	399.737		0
2	38591302.600	3166492.276	399.919		0
2	38591302.600	3166491.196	401.217		0
2	38591302.600	3166486.374	405.608		0
2	38591302.600	3166482.024	410.780		0
2	38591302.600	3166480.810	412.761		0
2	38591302.600	3166475.477	419.983		0
2	38591302.600	3166472.409	426.925		0
2	38591302.600	3166469.762	437.862		0
2	38591302.600	3166468.074	455.704		0
2	38591302.600	3166466.812	467.595		0
2	38591302.600	3166465.780	476.191		0
2	38591302.600	3166464.812	483.259		0
2	38591302.600	3166461.651	493.130		0
2	38591302.600	3166459.882	496.711		0
2	38591302.600	3166457.831	499.511		0
2	38591302.600	3166454.320	502.777		0
2	38591302.600	3166452.593	503.957		0
2	38591302.600	3166451.245	504.463		0
2	38591302.600	3166447.959	504.673		0
2	38591302.600	3166444.883	503.999		0
2	38591302.600	3166442.238	503.817		0
2	38591302.600	3166439.892	504.452		0
2	38591302.600	3166439.078	505.118		0
2	38591302.600	3166438.819	506.192		0
2	38591302.600	3166439.707	507.376		0
2	38591302.600	3166441.495	507.985		0
2	38591302.600	3166443.019	508.665		0
2	38591302.600	3166444.597	509.060		0
2	38591302.600	3166447.361	510.385		0
2	38591302.600	3166450.317	512.084		0
2	38591302.600	3166453.598	513.562		0
2	38591302.600	3166455.840	514.517		0
2	38591302.600	3166461.318	516.196		0
2	38591302.600	3166465.955	517.875		0
2	38591302.600	3166472.932	520.893		0
2	38591302.600	3166479.780	524.204		0
2	38591302.600	3166483.156	525.733		0
2	38591302.600	3166486.475	527.155		0
2	38591302.600	3166492.203	529.610		0
2	38591302.600	3166495.384	531.232		0
2	38591302.600	3166498.292	532.868		0
2	38591302.600	3166504.195	535.954		0
2	38591302.600	3166507.073	537.547		0
2	38591302.600	3166514.255	541.459		0
2	38591302.600	3166520.722	544.621		0
2	38591302.600	3166524.652	546.633		0
2	38591302.600	3166525.852	546.933		0
2	38591302.600	3166529.381	546.448		0
2	38591302.600	3166532.113	545.477		0
2	38591302.600	3166534.685	544.155		0
2	38591302.600	3166538.063	542.229		0
2	38591302.600	3166539.065	541.641		0
2	38591302.600	3166543.284	539.831		0
2	38591302.600	3166546.496	538.684		0
2	38591302.600	3166548.893	538.212		0
2	38591302.600	3166551.359	537.858		0
2	38591302.600	3166552.362	537.769		0
2	38591302.600	3166555.669	538.799		0
2	38591302.600	3166559.190	540.377		0
2	38591302.600	3166563.136	543.777		0
2	38591302.600	3166566.418	548.304		0
2	38591302.600	3166569.960	554.244		0
2	38591302.600	3166571.877	557.732		0
2	38591302.600	3166574.820	563.262		0
2	38591302.600	3166576.935	567.269		0
2	38591302.600	3166580.274	573.768		0
2	38591302.600	3166582.211	577.667		0
2	38591302.600	3166584.818	584.222		0
2	38591302.600	3166586.076	587.828		0
0	0.000	0.000	0.000
2	38591002.600	3166186.782	509.656		0
2	38591002.600	3166186.912	506.072		0
2	38591002.600	3166185.218	500.215		0
2	38591002.600	3166182.935	495.226		0
2	38591002.600	3166180.246	490.118		0
2	38591002.600	3166176.468	484.299		0
2	38591002.600	3166171.374	477.347		0
2	38591002.600	3166167.206	473.045		0
2	38591002.600	3166162.434	470.020		0
2	38591002.600	3166159.140	468.608		0
2	38591002.600	3166156.586	468.138		0
2	38591002.600	3166154.435	468.340		0
2	38591002.600	3166152.660	469.739		0
2	38591002.600	3166151.809	471.454		0
2	38591002.600	3166151.343	473.851		0
2	38591002.600	3166151.545	476.943		0
2	38591002.600	3166152.217	479.565		0
2	38591002.600	3166155.848	486.667		0
2	38591002.600	3166159.470	492.877		0
2	38591002.600	3166160.836	495.233		0
2	38591002.600	3166168.215	498.216		0
2	38591002.600	3166175.002	502.038		0
2	38591002.600	3166183.465	507.423		0
2	38591002.600	3166186.782	509.656		0
0	0.000	0.000	0.000
2	38591227.600	3166378.951	496.715		0
2	38591227.600	3166378.627	487.031		0
2	38591227.600	3166378.260	477.343		0
2	38591227.600	3166377.346	467.302		0
2	38591227.600	3166376.343	458.364		0
2	38591227.600	3166375.703	453.370		0
2	38591227.600	3166374.078	445.447		0
2	38591227.600	3166372.267	436.814		0
2	38591227.600	3166369.520	426.656		0
2	38591227.600	3166365.888	419.990		0
2	38591227.600	3166363.251	417.642		0
2	38591227.600	3166360.792	416.150		0
2	38591227.600	3166357.888	414.817		0
2	38591227.600	3166353.844	413.729		0
2	38591227.600	3166350.663	412.247		0
2	38591227.600	3166349.032	410.258		0
2	38591227.600	3166348.833	408.389		0
2	38591227.600	3166349.271	407.116		0
2	38591227.600	3166349.669	406.360		0
2	38591227.600	3166352.692	404.689		0
2	38591227.600	3166355.556	403.814		0
2	38591227.600	3166361.126	402.461		0
2	38591227.600	3166363.592	401.427		0
2	38591227.600	3166364.388	400.631		0
2	38591227.600	3166364.626	399.518		0
2	38591227.600	3166364.455	398.781		0
2	38591227.600	3166363.893	398.309		0
2	38591227.600	3166362.028	398.174		0
2	38591227.600	3166359.691	398.219		0
2	38591227.600	3166354.238	398.610		0
2	38591227.600	3166349.680	398.997		0
2	38591227.600	3166346.566	399.358		0
2	38591227.600	3166341.500	400.744		0
2	38591227.600	3166336.943	402.657		0
2	38591227.600	3166331.847	405.087		0
2	38591227.600	3166329.015	406.849		0
2	38591227.600	3166325.911	409.593		0
2	38591227.600	3166324.118	412.024		0
2	38591227.600	3166322.980	414.175		0
2	38591227.600	3166321.717	417.372		0
2	38591227.600	3166318.071	427.901		0
2	38591227.600	3166316.141	432.429		0
2	38591227.600	3166314.212	434.723		0
2	38591227.600	3166310.976	437.230		0
2	38591227.600	3166309.077	438.339		0
2	38591227.600	3166303.422	439.558		0
2	38591227.600	3166300.859	440.253		0
2	38591227.600	3166297.137	441.891		0
2	38591227.600	3166294.841	443.101		0
2	38591227.600	3166293.612	444.615		0
2	38591227.600	3166293.096	445.630		0
2	38591227.600	3166293.185	446.965		0
2	38591227.600	3166294.748	447.875		0
2	38591227.600	3166299.088	448.549		0
2	38591227.600	3166306.449	447.944		0
2	38591227.600	3166310.161	447.083		0
2	38591227.600	3166311.506	446.876		0
2	38591227.600	3166313.037	446.520		0
2	38591227.600	3166314.604	446.377		0
2	38591227.600	3166314.924	446.698		0
2	38591227.600	3166314.575	448.043		0
2	38591227.600	3166313.144	450.651		0
2	38591227.600	3166310.224	453.179		0
2	38591227.600	3166306.449	454.425		0
2	38591227.600	3166303.469	456.341		0
2	38591227.600	3166302.823	457.332		0
2	38591227.600	3166303.176	457.745		0
2	38591227.600	3166304.017	457.820		0
2	38591227.600	3166306.544	457.276		0
2	38591227.600	3166306.924	457.167		0
2	38591227.600	3166308.587	457.219		0
2	38591227.600	3166310.830	457.047		0
2	38591227.600	3166313.782	457.235		0
2	38591227.600	3166317.214	458.564		0
2	38591227.600	3166318.882	460.292		0
2	38591227.600	3166319.197	462.891		0
2	38591227.600	3166318.525	466.253		0
2	38591227.600	3166317.650	469.418		0
2	38591227.600	3166316.346	473.338		0
2	38591227.600	3166315.502	475.284		0
2	38591227.600	3166313.939	479.025		0
2	38591227.600	3166312.798	480.497		0
2	38591227.600	3166310.170	484.665		0
2	38591227.600	3166308.563	486.739		0
2	38591227.600	3166311.430	486.470		0
2	38591227.600	3166316.652	485.661		0
2	38591227.600	3166322.996	485.026		0
2	38591227.600	3166326.139	484.712		0
2	38591227.600	3166333.807	484.867		0
2	38591227.600	3166337.957	484.958		0
2	38591227.600	3166339.926	484.958		0
2	38591227.600	3166343.373	485.451		0
2	38591227.600	3166345.220	486.189		0
2	38591227.600	3166346.512	486.928		0
2	38591227.600	3166348.420	488.097		0
2	38591227.600	3166349.036	488.528		0
2	38591227.600	3166351.251	490.990		0
2	38591227.600	3166352.962	493.513		0
2	38591227.600	3166354.945	496.438		0
2	38591227.600	3166356.311	498.453		0
2	38591227.600	3166357.400	500.175		0
2	38591227.600	3166358.499	501.912		0
2	38591227.600	3166360.014	500.175		0
2	38591227.600	3166362.135	497.219		0
2	38591227.600	3166364.176	494.471		0
2	38591227.600	3166366.286	491.713		0
2	38591227.600	3166366.896	491.609		0
2	38591227.600	3166367.871	491.713		0
2	38591227.600	3166369.288	491.647		0
2	38591227.600	3166370.212	491.713		0
2	38591227.600	3166371.382	492.317		0
2	38591227.600	3166372.854	493.601		0
2	38591227.600	3166373.722	495.677		0
2	38591227.600	3166375.715	497.605		0
2	38591227.600	3166378.951	496.715		0
0	0.000	0.000	0.000
2	38591227.600	3166276.356	477.866		0
2	38591227.600	3166267.630	479.880		0
2	38591227.600	3166260.712	480.555		0
2	38591227.600	3166251.011	479.458		0
2	38591227.600	3166243.670	477.870		0
2	38591227.600	3166236.703	476.798		0
2	38591227.600	3166235.359	476.158		0
2	38591227.600	3166234.847	475.454		0
2	38591227.600	3166234.783	474.879		0
2	38591227.600	3166235.231	473.855		0
2	38591227.600	3166237.087	472.895		0
2	38591227.600	3166239.683	472.278		0
2	38591227.600	3166244.093	471.763		0
2	38591227.600	3166248.131	471.264		0
2	38591227.600	3166252.083	470.478		0
2	38591227.600	3166255.962	469.463		0
2	38591227.600	3166260.017	467.723		0
2	38591227.600	3166260.976	466.644		0
2	38591227.600	3166261.166	465.865		0
2	38591227.600	3166260.783	465.099		0
2	38591227.600	3166259.582	464.162		0
2	38591227.600	3166258.148	463.416		0
2	38591227.600	3166252.199	462.529		0
2	38591227.600	3166243.620	462.280		0
2	38591227.600	3166233.042	462.574		0
2	38591227.600	3166226.116	462.759		0
2	38591227.600	3166218.815	462.997		0
2	38591227.600	3166213.413	463.252		0
2	38591227.600	3166210.684	463.381		0
2	38591227.600	3166206.236	463.524		0
2	38591227.600	3166199.524	463.727		0
2	38591227.600	3166193.562	464.337		0
2	38591227.600	3166189.650	464.766		0
2	38591227.600	3166185.600	465.540		0
2	38591227.600	3166182.320	466.167		0
2	38591227.600	3166179.903	466.885		0
2	38591227.600	3166177.275	467.718		0
2	38591227.600	3166173.609	469.898		0
2	38591227.600	3166172.354	472.077		0
2	38591227.600	3166172.372	474.357		0
2	38591227.600	3166173.844	474.015		0
2	38591227.600	3166177.992	473.024		0
2	38591227.600	3166184.542	472.618		0
2	38591227.600	3166189.186	473.034		0
2	38591227.600	3166194.931	473.845		0
2	38591227.600	3166200.705	474.817		0
2	38591227.600	3166208.157	476.008		0
2	38591227.600	3166214.826	476.977		0
2	38591227.600	3166219.771	477.695		0
2	38591227.600	3166226.655	478.695		0
2	38591227.600	3166234.175	479.692		0
2	38591227.600	3166241.761	480.690		0
2	38591227.600	3166244.447	481.043		0
2	38591227.600	3166247.546	481.411		0
2	38591227.600	3166251.936	481.864		0
2	38591227.600	3166256.809	482.244		0
2	38591227.600	3166261.641	482.210		0
2	38591227.600	3166263.315	482.137		0
2	38591227.600	3166266.831	481.598		0
2	38591227.600	3166270.357	480.423		0
2	38591227.600	3166276.356	477.866		0
0	0.000	0.000	0.000
2	38591077.600	3166378.951	496.715		0
2	38591077.600	3166378.627	487.031		0
2	38591077.600	3166378.260	477.343		0
2	38591077.600	3166377.346	467.302		0
2	38591077.600	3166376.343	458.364		0
2	38591077.600	3166375.703	453.370		0
2	38591077.600	3166374.078	445.447		0
2	38591077.600	3166372.267	436.814		0
2	38591077.600	3166369.520	426.656		0
2	38591077.600	3166365.888	419.990		0
2	38591077.600	3166363.251	417.642		0
2	38591077.600	3166360.792	416.150		0
2	38591077.600	3166357.888	414.817		0
2	38591077.600	3166353.844	413.729		0
2	38591077.600	3166350.663	412.247		0
2	38591077.600	3166349.032	410.258		0
2	38591077.600	3166348.833	408.389		0
2	38591077.600	3166349.271	407.116		0
2	38591077.600	3166349.669	406.360		0
2	38591077.600	3166352.692	404.689		0
2	38591077.600	3166355.556	403.814		0
2	38591077.600	3166361.126	402.461		0
2	38591077.600	3166363.592	401.427		0
2	38591077.600	3166364.388	400.631		0
2	38591077.600	3166364.626	399.518		0
2	38591077.600	3166364.455	398.781		0
2	38591077.600	3166363.893	398.309		0
2	38591077.600	3166362.028	398.174		0
2	38591077.600	3166359.691	398.219		0
2	38591077.600	3166354.238	398.610		0
2	38591077.600	3166349.680	398.997		0
2	38591077.600	3166346.566	399.358		0
2	38591077.600	3166341.500	400.744		0
2	38591077.600	3166336.943	402.657		0
2	38591077.600	3166331.847	405.087		0
2	38591077.600	3166329.015	406.849		0
2	38591077.600	3166325.911	409.593		0
2	38591077.600	3166324.118	412.024		0
2	38591077.600	3166322.980	414.175		0
2	38591077.600	3166321.717	417.372		0
2	38591077.600	3166318.071	427.901		0
2	38591077.600	3166316.141	432.429		0
2	38591077.600	3166314.212	434.723		0
2	38591077.600	3166310.976	437.230		0
2	38591077.600	3166309.077	438.339		0
2	38591077.600	3166303.422	439.558		0
2	38591077.600	3166300.859	440.253		0
2	38591077.600	3166297.137	441.891		0
2	38591077.600	3166294.841	443.101		0
2	38591077.600	3166293.612	444.615		0
2	38591077.600	3166293.096	445.630		0
2	38591077.600	3166293.185	446.965		0
2	38591077.600	3166294.748	447.875		0
2	38591077.600	3166299.088	448.549		0
2	38591077.600	3166306.449	447.944		0
2	38591077.600	3166310.161	447.083		0
2	38591077.600	3166311.506	446.876		0
2	38591077.600	3166313.037	446.520		0
2	38591077.600	3166314.604	446.377		0
2	38591077.600	3166314.924	446.698		0
2	38591077.600	3166314.575	448.043		0
2	38591077.600	3166313.144	450.651		0
2	38591077.600	3166310.224	453.179		0
2	38591077.600	3166306.449	454.425		0
2	38591077.600	3166303.469	456.341		0
2	38591077.600	3166302.823	457.332		0
2	38591077.600	3166303.176	457.745		0
2	38591077.600	3166304.017	457.820		0
2	38591077.600	3166306.544	457.276		0
2	38591077.600	3166306.924	457.167		0
2	38591077.600	3166308.587	457.219		0
2	38591077.600	3166310.830	457.047		0
2	38591077.600	3166313.782	457.235		0
2	38591077.600	3166317.214	458.564		0
2	38591077.600	3166318.882	460.292		0
2	38591077.600	3166319.197	462.891		0
2	38591077.600	3166318.525	466.253		0
2	38591077.600	3166317.650	469.418		0
2	38591077.600	3166316.346	473.338		0
2	38591077.600	3166315.502	475.284		0
2	38591077.600	3166313.939	479.025		0
2	38591077.600	3166312.798	480.497		0
2	38591077.600	3166310.170	484.665		0
2	38591077.600	3166308.563	486.739		0
2	38591077.600	3166311.430	486.470		0
2	38591077.600	3166316.652	485.661		0
2	38591077.600	3166322.996	485.026		0
2	38591077.600	3166326.139	484.712		0
2	38591077.600	3166333.807	484.867		0
2	38591077.600	3166337.957	484.958		0
2	38591077.600	3166339.926	484.958		0
2	38591077.600	3166343.373	485.451		0
2	38591077.600	3166345.220	486.189		0
2	38591077.600	3166346.512	486.928		0
2	38591077.600	3166348.420	488.097		0
2	38591077.600	3166349.036	488.528		0
2	38591077.600	3166351.251	490.990		0
2	38591077.600	3166352.962	493.513		0
2	38591077.600	3166354.945	496.438		0
2	38591077.600	3166356.311	498.453		0
2	38591077.600	3166357.400	500.175		0
2	38591077.600	3166358.499	501.912		0
2	38591077.600	3166360.014	500.175		0
2	38591077.600	3166362.135	497.219		0
2	38591077.600	3166364.176	494.471		0
2	38591077.600	3166366.286	491.713		0
2	38591077.600	3166366.896	491.609		0
2	38591077.600	3166367.871	491.713		0
2	38591077.600	3166369.288	491.647		0
2	38591077.600	3166370.212	491.713		0
2	38591077.600	3166371.382	492.317		0
2	38591077.600	3166372.854	493.601		0
2	38591077.600	3166373.722	495.677		0
2	38591077.600	3166375.715	497.605		0
2	38591077.600	3166378.951	496.715		0
0	0.000	0.000	0.000
2	38590702.600	3166115.611	510.367		0
2	38590702.600	3166115.782	509.492		0
2	38590702.600	3166116.031	503.578		0
2	38590702.600	3166116.735	497.798		0
2	38590702.600	3166117.649	495.221		0
2	38590702.600	3166118.273	494.098		0
2	38590702.600	3166119.805	492.336		0
2	38590702.600	3166121.642	490.854		0
2	38590702.600	3166123.028	489.663		0
2	38590702.600	3166124.679	488.562		0
2	38590702.600	3166125.151	487.540		0
2	38590702.600	3166124.758	487.462		0
2	38590702.600	3166123.578	487.698		0
2	38590702.600	3166122.561	488.108		0
2	38590702.600	3166120.053	489.447		0
2	38590702.600	3166118.329	490.752		0
2	38590702.600	3166116.168	492.177		0
2	38590702.600	3166113.959	493.812		0
2	38590702.600	3166112.248	494.801		0
2	38590702.600	3166110.875	495.292		0
2	38590702.600	3166108.895	495.590		0
2	38590702.600	3166107.863	495.513		0
2	38590702.600	3166103.877	494.274		0
2	38590702.600	3166099.926	492.176		0
2	38590702.600	3166098.345	491.265		0
2	38590702.600	3166096.114	490.149		0
2	38590702.600	3166095.310	489.747		0
2	38590702.600	3166094.998	489.524		0
2	38590702.600	3166093.705	489.023		0
2	38590702.600	3166093.168	488.855		0
2	38590702.600	3166092.312	488.773		0
2	38590702.600	3166091.205	488.900		0
2	38590702.600	3166090.438	489.228		0
2	38590702.600	3166089.491	490.220		0
2	38590702.600	3166089.070	491.378		0
2	38590702.600	3166088.853	492.820		0
2	38590702.600	3166089.038	494.332		0
2	38590702.600	3166089.702	495.623		0
2	38590702.600	3166090.919	497.025		0
2	38590702.600	3166093.706	499.695		0
2	38590702.600	3166097.099	502.896		0
2	38590702.600	3166100.086	505.607		0
2	38590702.600	3166103.822	508.852		0
2	38590702.600	3166115.611	510.367		0
0	0.000	0.000	0.000
2	38591452.600	3166716.840	581.566		0
2	38591452.600	3166694.779	568.095		0
2	38591452.600	3166671.836	552.446		0
2	38591452.600	3166664.767	547.172		0
2	38591452.600	3166651.508	536.072		0
2	38591452.600	3166633.806	520.959		0
2	38591452.600	3166615.955	505.761		0
2	38591452.600	3166602.299	493.716		0
2	38591452.600	3166589.042	482.288		0
2	38591452.600	3166575.602	472.480		0
2	38591452.600	3166568.995	468.327		0
2	38591452.600	3166561.122	464.653		0
2	38591452.600	3166555.863	462.805		0
2	38591452.600	3166548.964	461.504		0
2	38591452.600	3166546.117	461.508		0
2	38591452.600	3166545.094	461.621		0
2	38591452.600	3166543.402	462.456		0
2	38591452.600	3166542.790	463.153		0
2	38591452.600	3166542.710	463.458		0
2	38591452.600	3166543.059	464.021		0
2	38591452.600	3166544.170	464.362		0
2	38591452.600	3166545.464	464.428		0
2	38591452.600	3166547.196	464.357		0
2	38591452.600	3166548.104	464.555		0
2	38591452.600	3166548.148	465.081		0
2	38591452.600	3166546.505	467.004		0
2	38591452.600	3166543.456	470.080		0
2	38591452.600	3166541.000	472.404		0
2	38591452.600	3166539.772	473.939		0
2	38591452.600	3166538.588	476.351		0
2	38591452.600	3166538.501	478.763		0
2	38591452.600	3166539.158	480.079		0
2	38591452.600	3166540.123	480.824		0
2	38591452.600	3166541.614	481.438		0
2	38591452.600	3166542.974	481.609		0
2	38591452.600	3166544.541	481.087		0
2	38591452.600	3166545.769	480.080		0
2	38591452.600	3166546.517	479.225		0
2	38591452.600	3166547.733	477.633		0
2	38591452.600	3166546.469	480.202		0
2	38591452.600	3166544.974	483.726		0
2	38591452.600	3166543.499	487.369		0
2	38591452.600	3166539.450	497.737		0
2	38591452.600	3166537.409	503.034		0
2	38591452.600	3166532.762	513.964		0
2	38591452.600	3166529.547	521.094		0
2	38591452.600	3166525.559	529.786		0
2	38591452.600	3166521.314	536.985		0
2	38591452.600	3166517.278	541.771		0
2	38591452.600	3166513.446	545.044		0
2	38591452.600	3166508.746	546.724		0
2	38591452.600	3166504.668	547.307		0
2	38591452.600	3166501.630	547.140		0
2	38591452.600	3166497.376	545.015		0
2	38591452.600	3166494.658	541.049		0
2	38591452.600	3166490.917	533.622		0
2	38591452.600	3166487.589	525.465		0
2	38591452.600	3166485.011	518.950		0
2	38591452.600	3166483.182	514.379		0
2	38591452.600	3166481.769	511.411		0
2	38591452.600	3166480.554	508.937		0
2	38591452.600	3166480.365	507.712		0
2	38591452.600	3166480.554	506.582		0
2	38591452.600	3166481.779	505.451		0
2	38591452.600	3166483.070	505.052		0
2	38591452.600	3166487.502	504.497		0
2	38591452.600	3166491.533	503.239		0
2	38591452.600	3166493.979	500.793		0
2	38591452.600	3166495.325	497.734		0
2	38591452.600	3166495.512	495.262		0
2	38591452.600	3166495.019	493.086		0
2	38591452.600	3166493.551	491.189		0
2	38591452.600	3166491.961	490.333		0
2	38591452.600	3166489.269	489.477		0
2	38591452.600	3166485.419	489.243		0
2	38591452.600	3166480.584	490.516		0
2	38591452.600	3166476.302	493.728		0
2	38591452.600	3166474.191	496.526		0
2	38591452.600	3166471.210	502.398		0
2	38591452.600	3166470.292	508.133		0
2	38591452.600	3166470.705	514.326		0
2	38591452.600	3166471.592	519.852		0
2	38591452.600	3166471.753	523.069		0
2	38591452.600	3166470.028	525.829		0
2	38591452.600	3166464.939	529.067		0
2	38591452.600	3166459.906	530.940		0
2	38591452.600	3166457.325	531.588		0
2	38591452.600	3166454.132	532.956		0
2	38591452.600	3166453.088	533.856		0
2	38591452.600	3166453.256	535.522		0
2	38591452.600	3166455.656	536.681		0
2	38591452.600	3166458.651	537.152		0
2	38591452.600	3166462.041	537.214		0
2	38591452.600	3166462.947	537.622		0
2	38591452.600	3166463.037	538.347		0
2	38591452.600	3166461.996	539.072		0
2	38591452.600	3166458.523	540.147		0
2	38591452.600	3166450.157	543.517		0
2	38591452.600	3166444.021	546.342		0
2	38591452.600	3166436.504	550.897		0
2	38591452.600	3166430.765	555.102		0
2	38591452.600	3166426.202	559.416		0
2	38591452.600	3166424.548	562.198		0
2	38591452.600	3166423.571	566.484		0
2	38591452.600	3166423.571	568.589		0
2	38591452.600	3166424.472	570.967		0
2	38591452.600	3166426.136	573.740		0
2	38591452.600	3166429.852	578.010		0
2	38591452.600	3166433.235	580.561		0
2	38591452.600	3166441.387	583.999		0
2	38591452.600	3166445.768	585.330		0
2	38591452.600	3166452.251	586.718		0
2	38591452.600	3166457.530	587.887		0
2	38591452.600	3166460.086	588.446		0
2	38591452.600	3166462.017	589.212		0
2	38591452.600	3166463.869	590.231		0
2	38591452.600	3166465.154	591.587		0
2	38591452.600	3166466.582	594.442		0
2	38591452.600	3166467.512	599.546		0
2	38591452.600	3166470.404	601.589		0
2	38591452.600	3166474.264	604.288		0
2	38591452.600	3166478.426	606.978		0
2	38591452.600	3166484.908	609.999		0
2	38591452.600	3166488.223	611.854		0
2	38591452.600	3166491.716	613.239		0
2	38591452.600	3166497.603	614.323		0
2	38591452.600	3166505.977	614.545		0
2	38591452.600	3166512.767	614.518		0
2	38591452.600	3166521.869	614.429		0
2	38591452.600	3166530.785	614.348		0
2	38591452.600	3166536.295	614.226		0
2	38591452.600	3166540.727	614.128		0
2	38591452.600	3166545.196	614.050		0
2	38591452.600	3166553.002	613.752		0
2	38591452.600	3166555.978	613.995		0
2	38591452.600	3166564.577	613.448		0
2	38591452.600	3166568.153	613.297		0
2	38591452.600	3166572.141	612.864		0
2	38591452.600	3166580.520	611.543		0
2	38591452.600	3166588.010	610.094		0
2	38591452.600	3166594.991	608.516		0
2	38591452.600	3166599.964	607.598		0
2	38591452.600	3166605.257	606.348		0
2	38591452.600	3166612.432	605.151		0
2	38591452.600	3166617.175	604.309		0
2	38591452.600	3166620.312	604.003		0
2	38591452.600	3166626.076	603.212		0
2	38591452.600	3166633.480	601.732		0
2	38591452.600	3166634.874	601.470		0
2	38591452.600	3166640.536	599.989		0
2	38591452.600	3166655.257	596.505		0
2	38591452.600	3166661.250	594.813		0
2	38591452.600	3166663.829	594.086		0
2	38591452.600	3166669.107	592.324		0
2	38591452.600	3166673.549	591.017		0
2	38591452.600	3166679.831	589.539		0
2	38591452.600	3166683.020	588.805		0
2	38591452.600	3166690.935	586.983		0
2	38591452.600	3166703.006	584.479		0
2	38591452.600	3166706.862	583.747		0
2	38591452.600	3166711.628	582.797		0
2	38591452.600	3166716.840	581.566		0
0	0.000	0.000	0.000
2	38591602.600	3166708.322	589.284		0
2	38591602.600	3166659.387	550.997		0
2	38591602.600	3166626.519	527.441		0
2	38591602.600	3166602.372	508.501		0
2	38591602.600	3166588.159	496.687		0
2	38591602.600	3166564.676	476.687		0
2	38591602.600	3166554.427	472.104		0
2	38591602.600	3166550.449	471.159		0
2	38591602.600	3166544.876	473.288		0
2	38591602.600	3166539.982	479.541		0
2	38591602.600	3166536.402	489.253		0
2	38591602.600	3166532.461	502.195		0
2	38591602.600	3166530.649	506.092		0
2	38591602.600	3166527.387	509.535		0
2	38591602.600	3166524.306	511.257		0
2	38591602.600	3166515.033	512.268		0
2	38591602.600	3166506.810	513.232		0
2	38591602.600	3166496.974	517.224		0
2	38591602.600	3166478.051	527.601		0
2	38591602.600	3166457.067	540.113		0
2	38591602.600	3166431.393	557.904		0
2	38591602.600	3166427.789	560.894		0
2	38591602.600	3166424.303	565.450		0
2	38591602.600	3166423.039	570.061		0
2	38591602.600	3166422.816	573.407		0
2	38591602.600	3166423.560	577.274		0
2	38591602.600	3166425.270	580.546		0
2	38591602.600	3166427.707	583.903		0
2	38591602.600	3166429.331	585.696		0
2	38591602.600	3166432.246	588.195		0
2	38591602.600	3166441.569	593.214		0
2	38591602.600	3166449.925	596.886		0
2	38591602.600	3166457.202	600.000		0
2	38591602.600	3166462.626	603.969		0
2	38591602.600	3166468.362	611.127		0
2	38591602.600	3166481.019	612.624		0
2	38591602.600	3166485.298	613.674		0
2	38591602.600	3166491.439	614.683		0
2	38591602.600	3166495.461	614.304		0
2	38591602.600	3166504.378	611.911		0
2	38591602.600	3166512.011	609.965		0
2	38591602.600	3166519.591	609.907		0
2	38591602.600	3166538.655	609.330		0
2	38591602.600	3166549.893	608.927		0
2	38591602.600	3166569.159	603.310		0
2	38591602.600	3166592.968	595.735		0
2	38591602.600	3166606.927	594.184		0
2	38591602.600	3166613.752	592.633		0
2	38591602.600	3166627.194	585.602		0
2	38591602.600	3166634.122	584.568		0
2	38591602.600	3166639.638	585.470		0
2	38591602.600	3166647.151	587.670		0
2	38591602.600	3166672.268	593.208		0
2	38591602.600	3166680.277	593.889		0
2	38591602.600	3166708.322	589.284		0
0	0.000	0.000	0.000
2	38591677.600	3166708.322	589.284		0
2	38591677.600	3166659.387	550.997		0
2	38591677.600	3166626.519	527.441		0
2	38591677.600	3166602.372	508.501		0
2	38591677.600	3166588.159	496.687		0
2	38591677.600	3166564.676	476.687		0
2	38591677.600	3166554.427	472.104		0
2	38591677.600	3166550.449	471.159		0
2	38591677.600	3166544.876	473.288		0
2	38591677.600	3166539.982	479.541		0
2	38591677.600	3166536.402	489.253		0
2	38591677.600	3166532.461	502.195		0
2	38591677.600	3166530.649	506.092		0
2	38591677.600	3166527.387	509.535		0
2	38591677.600	3166524.306	511.257		0
2	38591677.600	3166515.033	512.268		0
2	38591677.600	3166506.810	513.232		0
2	38591677.600	3166496.974	517.224		0
2	38591677.600	3166478.051	527.601		0
2	38591677.600	3166457.067	540.113		0
2	38591677.600	3166431.393	557.904		0
2	38591677.600	3166427.789	560.894		0
2	38591677.600	3166424.303	565.450		0
2	38591677.600	3166423.039	570.061		0
2	38591677.600	3166422.816	573.407		0
2	38591677.600	3166423.560	577.274		0
2	38591677.600	3166425.270	580.546		0
2	38591677.600	3166427.707	583.903		0
2	38591677.600	3166429.331	585.696		0
2	38591677.600	3166432.246	588.195		0
2	38591677.600	3166441.569	593.214		0
2	38591677.600	3166449.925	596.886		0
2	38591677.600	3166457.202	600.000		0
2	38591677.600	3166462.626	603.969		0
2	38591677.600	3166468.362	611.127		0
2	38591677.600	3166481.019	612.624		0
2	38591677.600	3166485.298	613.674		0
2	38591677.600	3166491.439	614.683		0
2	38591677.600	3166495.461	614.304		0
2	38591677.600	3166504.378	611.911		0
2	38591677.600	3166512.011	609.965		0
2	38591677.600	3166519.591	609.907		0
2	38591677.600	3166538.655	609.330		0
2	38591677.600	3166549.893	608.927		0
2	38591677.600	3166569.159	603.310		0
2	38591677.600	3166592.968	595.735		0
2	38591677.600	3166606.927	594.184		0
2	38591677.600	3166613.752	592.633		0
2	38591677.600	3166627.194	585.602		0
2	38591677.600	3166634.122	584.568		0
2	38591677.600	3166639.638	585.470		0
2	38591677.600	3166647.151	587.670		0
2	38591677.600	3166672.268	593.208		0
2	38591677.600	3166680.277	593.889		0
2	38591677.600	3166708.322	589.284		0
0	0.000	0.000	0.000
0	0.000	0.000	0.000	END
