# Supplementary material for: Evaluation method of ore grade estimation effectiveness
Source: PLoS One. 2024 Sep 12;19(9):e0309696. doi: 10.1371/journal.pone.0309696 (PMC11392407; doi:10.1371/journal.pone.0309696)
Supplement: S1 File — (ZIP) [file pone.0309696.s001.zip › Date/Primary_Sample_Fe_P12.txt]

3166093.853000	38590632.600000	489.302000	1.191541	-55.000000	-33.000000	-99.000000
3166093.853000	38590642.600000	489.302000	1.191381	-55.000000	-33.000000	-99.000000
3166103.853000	38590632.600000	489.302000	1.191507	-55.000000	-33.000000	-99.000000
3166103.853000	38590642.600000	489.302000	1.191339	-55.000000	-33.000000	-99.000000
3166093.853000	38590632.600000	499.302000	1.191683	-55.000000	-33.000000	-99.000000
3166093.853000	38590632.600000	509.302000	1.191826	-55.000000	-33.000000	-99.000000
3166093.853000	38590642.600000	499.302000	1.191565	-55.000000	-33.000000	-99.000000
3166093.853000	38590642.600000	509.302000	1.191740	-55.000000	-33.000000	-99.000000
3166103.853000	38590632.600000	499.302000	1.191662	-55.000000	-33.000000	-99.000000
3166103.853000	38590632.600000	509.302000	1.191814	-55.000000	-33.000000	-99.000000
3166103.853000	38590642.600000	499.302000	1.191545	-55.000000	-33.000000	-99.000000
3166103.853000	38590642.600000	509.302000	1.191734	-55.000000	-33.000000	-99.000000
3166093.853000	38590652.600000	489.302000	1.191230	-55.000000	-33.000000	-99.000000
3166093.853000	38590662.600000	489.302000	1.191098	-55.000000	-33.000000	-99.000000
3166103.853000	38590652.600000	489.302000	1.191181	-55.000000	-33.000000	-99.000000
3166103.853000	38590662.600000	489.302000	1.191045	-55.000000	-33.000000	-99.000000
3166093.853000	38590652.600000	499.302000	1.191476	-55.000000	-33.000000	-99.000000
3166093.853000	38590652.600000	509.302000	1.191691	-55.000000	-33.000000	-99.000000
3166093.853000	38590662.600000	499.302000	1.191434	-55.000000	-33.000000	-99.000000
3166093.853000	38590662.600000	509.302000	1.191696	-55.000000	-33.000000	-99.000000
3166103.853000	38590652.600000	499.302000	1.191466	-55.000000	-33.000000	-99.000000
3166103.853000	38590652.600000	509.302000	1.191703	-55.000000	-33.000000	-99.000000
3166103.853000	38590662.600000	499.302000	1.191457	-55.000000	-33.000000	-99.000000
3166103.853000	38590662.600000	509.302000	1.191749	-55.000000	-33.000000	-99.000000
3166113.853000	38590632.600000	489.302000	1.191493	-55.000000	-33.000000	-99.000000
3166113.853000	38590642.600000	489.302000	1.191319	-55.000000	-33.000000	-99.000000
3166123.853000	38590632.600000	489.302000	1.191501	-55.000000	-33.000000	-99.000000
3166123.853000	38590642.600000	489.302000	1.191324	-55.000000	-33.000000	-99.000000
3166113.853000	38590632.600000	499.302000	1.191655	-55.000000	-33.000000	-99.000000
3166113.853000	38590632.600000	509.302000	1.191814	-55.000000	-33.000000	-99.000000
3166113.853000	38590642.600000	499.302000	1.191539	-55.000000	-33.000000	-99.000000
3166113.853000	38590642.600000	509.302000	1.191738	-55.000000	-33.000000	-99.000000
3166113.853000	38590652.600000	489.302000	1.191156	-55.000000	-33.000000	-99.000000
3166113.853000	38590662.600000	489.302000	1.191020	-55.000000	-33.000000	-99.000000
3166123.853000	38590652.600000	489.302000	1.191158	-55.000000	-33.000000	-99.000000
3166123.853000	38590662.600000	489.302000	1.191021	-55.000000	-33.000000	-99.000000
3166113.853000	38590652.600000	499.302000	1.191468	-55.000000	-33.000000	-99.000000
3166113.853000	38590652.600000	509.302000	1.191720	-55.000000	-33.000000	-99.000000
3166113.853000	38590662.600000	499.302000	1.191490	-55.000000	-33.000000	-99.000000
3166113.853000	38590662.600000	509.302000	1.191799	-55.000000	-33.000000	-99.000000
3166093.853000	38590672.600000	489.302000	1.190996	-55.000000	-33.000000	-99.000000
3166093.853000	38590682.600000	489.302000	1.202932	-55.000000	-33.000000	-99.000000
3166103.853000	38590672.600000	489.302000	1.190958	-55.000000	-33.000000	-99.000000
3166103.853000	38590682.600000	489.302000	1.200480	-55.000000	-33.000000	-99.000000
3166093.853000	38590672.600000	499.302000	1.191461	-55.000000	-33.000000	-99.000000
3166093.853000	38590672.600000	509.302000	1.191767	-55.000000	-33.000000	-99.000000
3166093.853000	38590682.600000	499.302000	1.203912	-55.000000	-33.000000	-99.000000
3166093.853000	38590682.600000	509.302000	1.205417	-55.000000	-33.000000	-99.000000
3166103.853000	38590672.600000	499.302000	1.191578	-55.000000	-33.000000	-99.000000
3166103.853000	38590672.600000	509.302000	1.191906	-55.000000	-33.000000	-99.000000
3166103.853000	38590682.600000	499.302000	1.201884	-55.000000	-33.000000	-99.000000
3166103.853000	38590682.600000	509.302000	1.203655	-55.000000	-33.000000	-99.000000
3166093.853000	38590692.600000	489.302000	1.201695	-55.000000	-33.000000	-99.000000
3166093.853000	38590702.600000	489.302000	1.201480	-55.000000	-33.000000	-99.000000
3166103.853000	38590692.600000	489.302000	1.198739	-55.000000	-33.000000	-99.000000
3166103.853000	38590702.600000	489.302000	1.198328	-55.000000	-33.000000	-99.000000
3166093.853000	38590692.600000	499.302000	1.202896	-55.000000	-33.000000	-99.000000
3166093.853000	38590692.600000	509.302000	1.204577	-55.000000	-33.000000	-99.000000
3166093.853000	38590702.600000	499.302000	1.202762	-55.000000	-33.000000	-99.000000
3166093.853000	38590702.600000	509.302000	1.204508	-55.000000	-33.000000	-99.000000
3166103.853000	38590692.600000	499.302000	1.200644	-55.000000	-33.000000	-99.000000
3166103.853000	38590692.600000	509.302000	1.202552	-55.000000	-33.000000	-99.000000
3166103.853000	38590702.600000	499.302000	1.200420	-55.000000	-33.000000	-99.000000
3166103.853000	38590702.600000	509.302000	1.202354	-55.000000	-33.000000	-99.000000
3166113.853000	38590672.600000	489.302000	1.190957	-55.000000	-33.000000	-99.000000
3166113.853000	38590682.600000	489.302000	1.198806	-55.000000	-33.000000	-99.000000
3166123.853000	38590672.600000	489.302000	1.190965	-55.000000	-33.000000	-99.000000
3166123.853000	38590682.600000	489.302000	1.198484	-55.000000	-33.000000	-99.000000
3166113.853000	38590672.600000	499.302000	1.191715	-55.000000	-33.000000	-99.000000
3166113.853000	38590672.600000	509.302000	1.192035	-55.000000	-33.000000	-99.000000
3166113.853000	38590682.600000	499.302000	1.200653	-55.000000	-33.000000	-99.000000
3166113.853000	38590682.600000	509.302000	1.202537	-55.000000	-33.000000	-99.000000
3166113.853000	38590692.600000	489.302000	1.196976	-55.000000	-33.000000	-99.000000
3166113.853000	38590702.600000	489.302000	1.197520	-55.000000	-33.000000	-99.000000
3166123.853000	38590692.600000	489.302000	1.197060	-55.000000	-33.000000	-99.000000
3166123.853000	38590702.600000	489.302000	1.203332	-55.000000	-33.000000	-99.000000
3166113.853000	38590692.600000	499.302000	1.199352	-55.000000	-33.000000	-99.000000
3166113.853000	38590692.600000	509.302000	1.201054	-55.000000	-33.000000	-99.000000
3166113.853000	38590702.600000	499.302000	1.198624	-55.000000	-33.000000	-99.000000
3166113.853000	38590702.600000	509.302000	1.200553	-55.000000	-33.000000	-99.000000
3166123.853000	38590702.600000	499.302000	1.194544	-55.000000	-33.000000	-99.000000
3166093.853000	38590712.600000	489.302000	1.202476	-55.000000	-33.000000	-99.000000
3166093.853000	38590722.600000	489.302000	1.204512	-55.000000	-33.000000	-99.000000
3166103.853000	38590712.600000	489.302000	1.199530	-55.000000	-33.000000	-99.000000
3166103.853000	38590722.600000	489.302000	1.202063	-55.000000	-33.000000	-99.000000
3166093.853000	38590712.600000	499.302000	1.203632	-55.000000	-33.000000	-99.000000
3166093.853000	38590722.600000	499.302000	1.205436	-55.000000	-33.000000	-99.000000
3166103.853000	38590712.600000	499.302000	1.201316	-55.000000	-33.000000	-99.000000
3166103.853000	38590712.600000	509.302000	1.203277	-55.000000	-33.000000	-99.000000
3166103.853000	38590722.600000	499.302000	1.203345	-55.000000	-33.000000	-99.000000
3166103.853000	38590722.600000	509.302000	1.205141	-55.000000	-33.000000	-99.000000
3166093.853000	38590732.600000	489.302000	1.207237	-55.000000	-33.000000	-99.000000
3166093.853000	38590742.600000	489.302000	1.210356	-55.000000	-33.000000	-99.000000
3166103.853000	38590732.600000	489.302000	1.205302	-55.000000	-33.000000	-99.000000
3166103.853000	38590742.600000	489.302000	1.208841	-55.000000	-33.000000	-99.000000
3166093.853000	38590732.600000	499.302000	1.207939	-55.000000	-33.000000	-99.000000
3166093.853000	38590742.600000	499.302000	1.210886	-55.000000	-33.000000	-99.000000
3166103.853000	38590732.600000	499.302000	1.206187	-55.000000	-33.000000	-99.000000
3166103.853000	38590732.600000	509.302000	1.207686	-55.000000	-33.000000	-99.000000
3166103.853000	38590742.600000	499.302000	1.209467	-55.000000	-33.000000	-99.000000
3166103.853000	38590742.600000	509.302000	1.210676	-55.000000	-33.000000	-99.000000
3166113.853000	38590712.600000	489.302000	1.197559	-55.000000	-33.000000	-99.000000
3166113.853000	38590722.600000	489.302000	1.200409	-55.000000	-33.000000	-99.000000
3166123.853000	38590712.600000	489.302000	1.197287	-55.000000	-33.000000	-99.000000
3166123.853000	38590722.600000	489.302000	1.200101	-55.000000	-33.000000	-99.000000
3166113.853000	38590712.600000	499.302000	1.199957	-55.000000	-33.000000	-99.000000
3166113.853000	38590712.600000	509.302000	1.201846	-55.000000	-33.000000	-99.000000
3166113.853000	38590722.600000	499.302000	1.202044	-55.000000	-33.000000	-99.000000
3166113.853000	38590722.600000	509.302000	1.204009	-55.000000	-33.000000	-99.000000
3166123.853000	38590712.600000	499.302000	1.199705	-55.000000	-33.000000	-99.000000
3166123.853000	38590712.600000	509.302000	1.201538	-55.000000	-33.000000	-99.000000
3166123.853000	38590722.600000	499.302000	1.201828	-55.000000	-33.000000	-99.000000
3166123.853000	38590722.600000	509.302000	1.203828	-55.000000	-33.000000	-99.000000
3166113.853000	38590732.600000	489.302000	1.204086	-55.000000	-33.000000	-99.000000
3166113.853000	38590742.600000	489.302000	1.207947	-55.000000	-33.000000	-99.000000
3166123.853000	38590732.600000	489.302000	1.203360	-55.000000	-33.000000	-99.000000
3166123.853000	38590742.600000	489.302000	1.207850	-55.000000	-33.000000	-99.000000
3166113.853000	38590732.600000	499.302000	1.189641	-55.000000	-33.000000	-99.000000
3166113.853000	38590732.600000	509.302000	1.189759	-55.000000	-33.000000	-99.000000
3166113.853000	38590742.600000	499.302000	1.207890	-55.000000	-33.000000	-99.000000
3166113.853000	38590742.600000	509.302000	1.209160	-55.000000	-33.000000	-99.000000
3166123.853000	38590732.600000	499.302000	1.199409	-55.000000	-33.000000	-99.000000
3166123.853000	38590732.600000	509.302000	1.200529	-55.000000	-33.000000	-99.000000
3166123.853000	38590742.600000	499.302000	1.208563	-55.000000	-33.000000	-99.000000
3166123.853000	38590742.600000	509.302000	1.209891	-55.000000	-33.000000	-99.000000
3166093.853000	38590752.600000	489.302000	1.213683	-55.000000	-33.000000	-99.000000
3166103.853000	38590752.600000	489.302000	1.212494	-55.000000	-33.000000	-99.000000
3166103.853000	38590762.600000	489.302000	1.216179	-55.000000	-33.000000	-99.000000
3166103.853000	38590752.600000	499.302000	1.212107	-55.000000	-33.000000	-99.000000
3166103.853000	38590762.600000	499.302000	1.216522	-55.000000	-33.000000	-99.000000
3166103.853000	38590772.600000	489.302000	1.219853	-55.000000	-33.000000	-99.000000
3166103.853000	38590782.600000	489.302000	1.223497	-55.000000	-33.000000	-99.000000
3166103.853000	38590772.600000	499.302000	1.220116	-55.000000	-33.000000	-99.000000
3166103.853000	38590782.600000	499.302000	1.223700	-55.000000	-33.000000	-99.000000
3166113.853000	38590752.600000	489.302000	1.188183	-55.000000	-33.000000	-99.000000
3166113.853000	38590762.600000	489.302000	1.215692	-55.000000	-33.000000	-99.000000
3166123.853000	38590752.600000	489.302000	1.211806	-55.000000	-33.000000	-99.000000
3166123.853000	38590762.600000	489.302000	1.215722	-55.000000	-33.000000	-99.000000
3166113.853000	38590752.600000	499.302000	1.190953	-55.000000	-33.000000	-99.000000
3166113.853000	38590752.600000	509.302000	1.213464	-55.000000	-33.000000	-99.000000
3166113.853000	38590762.600000	499.302000	1.216056	-55.000000	-33.000000	-99.000000
3166113.853000	38590762.600000	509.302000	1.216883	-55.000000	-33.000000	-99.000000
3166123.853000	38590752.600000	499.302000	1.212308	-55.000000	-33.000000	-99.000000
3166123.853000	38590752.600000	509.302000	1.213355	-55.000000	-33.000000	-99.000000
3166123.853000	38590762.600000	499.302000	1.216091	-55.000000	-33.000000	-99.000000
3166123.853000	38590762.600000	509.302000	1.216927	-55.000000	-33.000000	-99.000000
3166113.853000	38590772.600000	489.302000	1.219504	-55.000000	-33.000000	-99.000000
3166113.853000	38590782.600000	479.302000	1.223405	-55.000000	-33.000000	-99.000000
3166113.853000	38590782.600000	489.302000	1.223260	-55.000000	-33.000000	-99.000000
3166123.853000	38590772.600000	489.302000	1.219583	-55.000000	-33.000000	-99.000000
3166123.853000	38590782.600000	489.302000	1.223383	-55.000000	-33.000000	-99.000000
3166113.853000	38590772.600000	499.302000	1.191050	-55.000000	-33.000000	-99.000000
3166113.853000	38590772.600000	509.302000	1.191164	-55.000000	-33.000000	-99.000000
3166113.853000	38590782.600000	499.302000	1.222090	-55.000000	-33.000000	-99.000000
3166113.853000	38590782.600000	509.302000	1.222641	-55.000000	-33.000000	-99.000000
3166123.853000	38590772.600000	499.302000	1.218758	-55.000000	-33.000000	-99.000000
3166123.853000	38590772.600000	509.302000	1.219432	-55.000000	-33.000000	-99.000000
3166123.853000	38590782.600000	499.302000	1.223595	-55.000000	-33.000000	-99.000000
3166123.853000	38590782.600000	509.302000	1.224147	-55.000000	-33.000000	-99.000000
3166133.853000	38590722.600000	489.302000	1.189135	-55.000000	-33.000000	-99.000000
3166133.853000	38590732.600000	489.302000	1.188611	-55.000000	-33.000000	-99.000000
3166133.853000	38590742.600000	489.302000	1.188253	-55.000000	-33.000000	-99.000000
3166133.853000	38590752.600000	489.302000	1.188006	-55.000000	-33.000000	-99.000000
3166133.853000	38590762.600000	489.302000	1.190791	-55.000000	-33.000000	-99.000000
3166133.853000	38590752.600000	499.302000	1.188224	-55.000000	-33.000000	-99.000000
3166133.853000	38590762.600000	499.302000	1.190965	-55.000000	-33.000000	-99.000000
3166133.853000	38590762.600000	509.302000	1.191110	-55.000000	-33.000000	-99.000000
3166133.853000	38590772.600000	489.302000	1.218886	-55.000000	-33.000000	-99.000000
3166133.853000	38590782.600000	489.302000	1.223875	-55.000000	-33.000000	-99.000000
3166143.853000	38590782.600000	489.302000	1.224722	-55.000000	-33.000000	-99.000000
3166133.853000	38590772.600000	499.302000	1.187521	-55.000000	-33.000000	-99.000000
3166133.853000	38590772.600000	509.302000	1.187561	-55.000000	-33.000000	-99.000000
3166133.853000	38590782.600000	499.302000	1.224082	-55.000000	-33.000000	-99.000000
3166133.853000	38590782.600000	509.302000	1.224625	-55.000000	-33.000000	-99.000000
3166103.853000	38590792.600000	489.302000	1.227099	-55.000000	-33.000000	-99.000000
3166113.853000	38590792.600000	479.302000	1.227094	-55.000000	-33.000000	-99.000000
3166113.853000	38590792.600000	489.302000	1.226955	-55.000000	-33.000000	-99.000000
3166113.853000	38590802.600000	479.302000	1.230720	-55.000000	-33.000000	-99.000000
3166113.853000	38590802.600000	489.302000	1.230587	-55.000000	-33.000000	-99.000000
3166123.853000	38590792.600000	489.302000	1.227118	-55.000000	-33.000000	-99.000000
3166123.853000	38590802.600000	479.302000	1.230923	-55.000000	-33.000000	-99.000000
3166123.853000	38590802.600000	489.302000	1.230789	-55.000000	-33.000000	-99.000000
3166113.853000	38590792.600000	499.302000	1.227118	-55.000000	-33.000000	-99.000000
3166113.853000	38590802.600000	499.302000	1.230712	-55.000000	-33.000000	-99.000000
3166123.853000	38590792.600000	499.302000	1.227281	-55.000000	-33.000000	-99.000000
3166123.853000	38590792.600000	509.302000	1.227735	-55.000000	-33.000000	-99.000000
3166123.853000	38590802.600000	499.302000	1.230914	-55.000000	-33.000000	-99.000000
3166123.853000	38590802.600000	509.302000	1.231287	-55.000000	-33.000000	-99.000000
3166113.853000	38590812.600000	479.302000	1.234282	-55.000000	-33.000000	-99.000000
3166113.853000	38590812.600000	489.302000	1.234156	-55.000000	-33.000000	-99.000000
3166113.853000	38590822.600000	479.302000	1.237781	-55.000000	-33.000000	-99.000000
3166113.853000	38590822.600000	489.302000	1.237660	-55.000000	-33.000000	-99.000000
3166123.853000	38590812.600000	479.302000	1.234523	-55.000000	-33.000000	-99.000000
3166123.853000	38590812.600000	489.302000	1.234395	-55.000000	-33.000000	-99.000000
3166123.853000	38590822.600000	479.302000	1.238058	-55.000000	-33.000000	-99.000000
3166123.853000	38590822.600000	489.302000	1.237936	-55.000000	-33.000000	-99.000000
3166113.853000	38590812.600000	499.302000	1.234249	-55.000000	-33.000000	-99.000000
3166113.853000	38590822.600000	499.302000	1.237728	-55.000000	-33.000000	-99.000000
3166123.853000	38590812.600000	499.302000	1.234488	-55.000000	-33.000000	-99.000000
3166123.853000	38590812.600000	509.302000	1.234795	-55.000000	-33.000000	-99.000000
3166123.853000	38590822.600000	499.302000	1.238003	-55.000000	-33.000000	-99.000000
3166123.853000	38590822.600000	509.302000	1.238254	-55.000000	-33.000000	-99.000000
3166113.853000	38590832.600000	489.302000	1.241100	-55.000000	-33.000000	-99.000000
3166113.853000	38590842.600000	489.302000	1.244476	-55.000000	-33.000000	-99.000000
3166123.853000	38590832.600000	479.302000	1.241529	-55.000000	-33.000000	-99.000000
3166123.853000	38590832.600000	489.302000	1.241412	-55.000000	-33.000000	-99.000000
3166123.853000	38590842.600000	479.302000	1.244937	-55.000000	-33.000000	-99.000000
3166123.853000	38590842.600000	489.302000	1.244824	-55.000000	-33.000000	-99.000000
3166123.853000	38590832.600000	499.302000	1.241457	-55.000000	-33.000000	-99.000000
3166123.853000	38590842.600000	499.302000	1.244849	-55.000000	-33.000000	-99.000000
3166123.853000	38590852.600000	479.302000	1.248282	-55.000000	-33.000000	-99.000000
3166123.853000	38590852.600000	489.302000	1.248172	-55.000000	-33.000000	-99.000000
3166123.853000	38590862.600000	479.302000	1.251564	-55.000000	-33.000000	-99.000000
3166123.853000	38590862.600000	489.302000	1.251457	-55.000000	-33.000000	-99.000000
3166123.853000	38590852.600000	499.302000	1.248180	-55.000000	-33.000000	-99.000000
3166123.853000	38590862.600000	499.302000	1.251449	-55.000000	-33.000000	-99.000000
3166133.853000	38590792.600000	489.302000	1.227595	-55.000000	-33.000000	-99.000000
3166133.853000	38590802.600000	489.302000	1.231258	-55.000000	-33.000000	-99.000000
3166143.853000	38590792.600000	489.302000	1.228373	-55.000000	-33.000000	-99.000000
3166143.853000	38590802.600000	489.302000	1.231986	-55.000000	-33.000000	-99.000000
3166133.853000	38590792.600000	499.302000	1.227754	-55.000000	-33.000000	-99.000000
3166133.853000	38590792.600000	509.302000	1.228200	-55.000000	-33.000000	-99.000000
3166133.853000	38590802.600000	499.302000	1.231379	-55.000000	-33.000000	-99.000000
3166133.853000	38590802.600000	509.302000	1.231747	-55.000000	-33.000000	-99.000000
3166143.853000	38590802.600000	499.302000	1.232101	-55.000000	-33.000000	-99.000000
3166143.853000	38590802.600000	509.302000	1.232457	-55.000000	-33.000000	-99.000000
3166133.853000	38590812.600000	489.302000	1.234863	-55.000000	-33.000000	-99.000000
3166133.853000	38590822.600000	489.302000	1.238409	-55.000000	-33.000000	-99.000000
3166143.853000	38590812.600000	489.302000	1.235555	-55.000000	-33.000000	-99.000000
3166143.853000	38590822.600000	489.302000	1.239075	-55.000000	-33.000000	-99.000000
3166133.853000	38590812.600000	499.302000	1.234954	-55.000000	-33.000000	-99.000000
3166133.853000	38590812.600000	509.302000	1.235256	-55.000000	-33.000000	-99.000000
3166133.853000	38590822.600000	499.302000	1.238473	-55.000000	-33.000000	-99.000000
3166133.853000	38590822.600000	509.302000	1.238720	-55.000000	-33.000000	-99.000000
3166143.853000	38590812.600000	499.302000	1.235640	-55.000000	-33.000000	-99.000000
3166143.853000	38590812.600000	509.302000	1.235933	-55.000000	-33.000000	-99.000000
3166143.853000	38590822.600000	499.302000	1.239135	-55.000000	-33.000000	-99.000000
3166143.853000	38590822.600000	509.302000	1.239374	-55.000000	-33.000000	-99.000000
3166133.853000	38590832.600000	479.302000	1.242012	-55.000000	-33.000000	-99.000000
3166133.853000	38590832.600000	489.302000	1.241894	-55.000000	-33.000000	-99.000000
3166133.853000	38590842.600000	479.302000	1.245433	-55.000000	-33.000000	-99.000000
3166133.853000	38590842.600000	489.302000	1.245319	-55.000000	-33.000000	-99.000000
3166143.853000	38590832.600000	489.302000	1.242543	-55.000000	-33.000000	-99.000000
3166143.853000	38590842.600000	489.302000	1.245959	-55.000000	-33.000000	-99.000000
3166133.853000	38590832.600000	499.302000	1.241937	-55.000000	-33.000000	-99.000000
3166133.853000	38590832.600000	509.302000	1.242136	-55.000000	-33.000000	-99.000000
3166133.853000	38590842.600000	499.302000	1.245342	-55.000000	-33.000000	-99.000000
3166133.853000	38590842.600000	509.302000	1.245499	-55.000000	-33.000000	-99.000000
3166143.853000	38590832.600000	499.302000	1.242582	-55.000000	-33.000000	-99.000000
3166143.853000	38590832.600000	509.302000	1.242774	-55.000000	-33.000000	-99.000000
3166143.853000	38590842.600000	499.302000	1.245978	-55.000000	-33.000000	-99.000000
3166143.853000	38590842.600000	509.302000	1.246129	-55.000000	-33.000000	-99.000000
3166133.853000	38590852.600000	479.302000	1.248794	-55.000000	-33.000000	-99.000000
3166133.853000	38590852.600000	489.302000	1.248684	-55.000000	-33.000000	-99.000000
3166133.853000	38590862.600000	479.302000	1.252095	-55.000000	-33.000000	-99.000000
3166133.853000	38590862.600000	489.302000	1.251987	-55.000000	-33.000000	-99.000000
3166143.853000	38590852.600000	489.302000	1.249319	-55.000000	-33.000000	-99.000000
3166143.853000	38590862.600000	479.302000	1.252733	-55.000000	-33.000000	-99.000000
3166143.853000	38590862.600000	489.302000	1.252625	-55.000000	-33.000000	-99.000000
3166133.853000	38590852.600000	499.302000	1.248689	-55.000000	-33.000000	-99.000000
3166133.853000	38590862.600000	499.302000	1.251976	-55.000000	-33.000000	-99.000000
3166143.853000	38590852.600000	499.302000	1.249321	-55.000000	-33.000000	-99.000000
3166143.853000	38590852.600000	509.302000	1.249435	-55.000000	-33.000000	-99.000000
3166143.853000	38590862.600000	499.302000	1.252611	-55.000000	-33.000000	-99.000000
3166143.853000	38590862.600000	509.302000	1.252691	-55.000000	-33.000000	-99.000000
3166153.853000	38590842.600000	489.302000	1.246733	-55.000000	-33.000000	-99.000000
3166153.853000	38590842.600000	499.302000	1.246749	-55.000000	-33.000000	-99.000000
3166153.853000	38590842.600000	509.302000	1.246891	-55.000000	-33.000000	-99.000000
3166153.853000	38590852.600000	489.302000	1.250072	-55.000000	-33.000000	-99.000000
3166153.853000	38590862.600000	489.302000	1.253362	-55.000000	-33.000000	-99.000000
3166153.853000	38590852.600000	499.302000	1.250070	-55.000000	-33.000000	-99.000000
3166153.853000	38590852.600000	509.302000	1.250176	-55.000000	-33.000000	-99.000000
3166153.853000	38590862.600000	499.302000	1.253345	-55.000000	-33.000000	-99.000000
3166153.853000	38590862.600000	509.302000	1.253418	-55.000000	-33.000000	-99.000000
3166133.853000	38590922.600000	469.302000	1.270767	-55.000000	-33.000000	-99.000000
3166143.853000	38590922.600000	469.302000	1.271499	-55.000000	-33.000000	-99.000000
3166143.853000	38590932.600000	469.302000	1.274396	-55.000000	-33.000000	-99.000000
3166143.853000	38590942.600000	469.302000	1.293550	-55.000000	-33.000000	-99.000000
3166153.853000	38590942.600000	469.302000	1.294235	-55.000000	-33.000000	-99.000000
3166123.853000	38590872.600000	479.302000	1.150038	-55.000000	-33.000000	-99.000000
3166123.853000	38590872.600000	489.302000	1.150969	-55.000000	-33.000000	-99.000000
3166123.853000	38590882.600000	479.302000	1.173556	-55.000000	-33.000000	-99.000000
3166123.853000	38590882.600000	489.302000	1.181932	-55.000000	-33.000000	-99.000000
3166123.853000	38590892.600000	479.302000	1.173538	-55.000000	-33.000000	-99.000000
3166123.853000	38590892.600000	489.302000	1.182372	-55.000000	-33.000000	-99.000000
3166133.853000	38590872.600000	479.302000	1.150125	-55.000000	-33.000000	-99.000000
3166133.853000	38590872.600000	489.302000	1.151067	-55.000000	-33.000000	-99.000000
3166133.853000	38590882.600000	479.302000	1.173710	-55.000000	-33.000000	-99.000000
3166133.853000	38590882.600000	489.302000	1.182195	-55.000000	-33.000000	-99.000000
3166143.853000	38590872.600000	479.302000	1.173870	-55.000000	-33.000000	-99.000000
3166143.853000	38590872.600000	489.302000	1.182007	-55.000000	-33.000000	-99.000000
3166143.853000	38590882.600000	479.302000	1.173831	-55.000000	-33.000000	-99.000000
3166143.853000	38590882.600000	489.302000	1.182433	-55.000000	-33.000000	-99.000000
3166133.853000	38590872.600000	499.302000	1.151041	-55.000000	-33.000000	-99.000000
3166133.853000	38590882.600000	499.302000	1.182172	-55.000000	-33.000000	-99.000000
3166143.853000	38590872.600000	499.302000	1.151065	-55.000000	-33.000000	-99.000000
3166143.853000	38590872.600000	509.302000	1.150958	-55.000000	-33.000000	-99.000000
3166143.853000	38590882.600000	499.302000	1.182409	-55.000000	-33.000000	-99.000000
3166143.853000	38590882.600000	509.302000	1.182348	-55.000000	-33.000000	-99.000000
3166133.853000	38590892.600000	479.302000	1.173716	-55.000000	-33.000000	-99.000000
3166133.853000	38590892.600000	489.302000	1.182670	-55.000000	-33.000000	-99.000000
3166133.853000	38590902.600000	479.302000	1.173791	-55.000000	-33.000000	-99.000000
3166133.853000	38590902.600000	489.302000	1.183227	-55.000000	-33.000000	-99.000000
3166143.853000	38590892.600000	479.302000	1.173863	-55.000000	-33.000000	-99.000000
3166143.853000	38590892.600000	489.302000	1.182944	-55.000000	-33.000000	-99.000000
3166143.853000	38590902.600000	479.302000	1.173967	-55.000000	-33.000000	-99.000000
3166143.853000	38590902.600000	489.302000	1.183540	-55.000000	-33.000000	-99.000000
3166133.853000	38590892.600000	499.302000	1.184696	-55.000000	-33.000000	-99.000000
3166133.853000	38590902.600000	499.302000	1.183194	-55.000000	-33.000000	-99.000000
3166143.853000	38590892.600000	499.302000	1.182914	-55.000000	-33.000000	-99.000000
3166143.853000	38590902.600000	499.302000	1.183506	-55.000000	-33.000000	-99.000000
3166153.853000	38590872.600000	489.302000	1.184861	-55.000000	-33.000000	-99.000000
3166153.853000	38590882.600000	489.302000	1.184720	-55.000000	-33.000000	-99.000000
3166153.853000	38590872.600000	499.302000	1.184873	-55.000000	-33.000000	-99.000000
3166153.853000	38590872.600000	509.302000	1.184875	-55.000000	-33.000000	-99.000000
3166153.853000	38590882.600000	499.302000	1.184729	-55.000000	-33.000000	-99.000000
3166153.853000	38590882.600000	509.302000	1.184731	-55.000000	-33.000000	-99.000000
3166163.853000	38590882.600000	509.302000	1.184703	-55.000000	-33.000000	-99.000000
3166153.853000	38590892.600000	479.302000	1.173980	-55.000000	-33.000000	-99.000000
3166153.853000	38590892.600000	489.302000	1.183192	-55.000000	-33.000000	-99.000000
3166153.853000	38590902.600000	479.302000	1.174114	-55.000000	-33.000000	-99.000000
3166153.853000	38590902.600000	489.302000	1.183828	-55.000000	-33.000000	-99.000000
3166163.853000	38590902.600000	489.302000	1.211956	-55.000000	-33.000000	-99.000000
3166153.853000	38590892.600000	499.302000	1.221590	-55.000000	-33.000000	-99.000000
3166153.853000	38590892.600000	509.302000	1.221630	-55.000000	-33.000000	-99.000000
3166153.853000	38590902.600000	499.302000	1.222647	-55.000000	-33.000000	-99.000000
3166153.853000	38590902.600000	509.302000	1.222678	-55.000000	-33.000000	-99.000000
3166163.853000	38590892.600000	499.302000	1.221839	-55.000000	-33.000000	-99.000000
3166163.853000	38590892.600000	509.302000	1.221877	-55.000000	-33.000000	-99.000000
3166163.853000	38590902.600000	499.302000	1.267706	-55.000000	-33.000000	-99.000000
3166163.853000	38590902.600000	509.302000	1.266667	-55.000000	-33.000000	-99.000000
3166133.853000	38590912.600000	479.302000	1.267714	-55.000000	-33.000000	-99.000000
3166133.853000	38590912.600000	489.302000	1.267626	-55.000000	-33.000000	-99.000000
3166133.853000	38590922.600000	479.302000	1.270638	-55.000000	-33.000000	-99.000000
3166133.853000	38590922.600000	489.302000	1.270531	-55.000000	-33.000000	-99.000000
3166143.853000	38590912.600000	479.302000	1.268407	-55.000000	-33.000000	-99.000000
3166143.853000	38590912.600000	489.302000	1.268300	-55.000000	-33.000000	-99.000000
3166143.853000	38590922.600000	479.302000	1.271370	-55.000000	-33.000000	-99.000000
3166143.853000	38590922.600000	489.302000	1.271261	-55.000000	-33.000000	-99.000000
3166133.853000	38590912.600000	499.302000	1.264860	-55.000000	-33.000000	-99.000000
3166143.853000	38590912.600000	499.302000	1.265325	-55.000000	-33.000000	-99.000000
3166143.853000	38590922.600000	499.302000	1.271166	-55.000000	-33.000000	-99.000000
3166133.853000	38590932.600000	479.302000	1.273515	-55.000000	-33.000000	-99.000000
3166133.853000	38590932.600000	489.302000	1.273406	-55.000000	-33.000000	-99.000000
3166133.853000	38590942.600000	479.302000	1.292782	-55.000000	-33.000000	-99.000000
3166143.853000	38590932.600000	479.302000	1.274274	-55.000000	-33.000000	-99.000000
3166143.853000	38590932.600000	489.302000	1.274163	-55.000000	-33.000000	-99.000000
3166143.853000	38590942.600000	479.302000	1.293459	-55.000000	-33.000000	-99.000000
3166143.853000	38590942.600000	489.302000	1.293361	-55.000000	-33.000000	-99.000000
3166143.853000	38590932.600000	499.302000	1.274056	-55.000000	-33.000000	-99.000000
3166143.853000	38590942.600000	499.302000	1.297252	-55.000000	-33.000000	-99.000000
3166153.853000	38590912.600000	479.302000	1.269153	-55.000000	-33.000000	-99.000000
3166153.853000	38590912.600000	489.302000	1.269044	-55.000000	-33.000000	-99.000000
3166153.853000	38590922.600000	479.302000	1.272132	-55.000000	-33.000000	-99.000000
3166153.853000	38590922.600000	489.302000	1.272021	-55.000000	-33.000000	-99.000000
3166163.853000	38590912.600000	489.302000	1.269820	-55.000000	-33.000000	-99.000000
3166163.853000	38590922.600000	489.302000	1.272802	-55.000000	-33.000000	-99.000000
3166153.853000	38590912.600000	499.302000	1.268958	-55.000000	-33.000000	-99.000000
3166153.853000	38590912.600000	509.302000	1.268896	-55.000000	-33.000000	-99.000000
3166153.853000	38590922.600000	499.302000	1.271921	-55.000000	-33.000000	-99.000000
3166153.853000	38590922.600000	509.302000	1.271835	-55.000000	-33.000000	-99.000000
3166163.853000	38590912.600000	499.302000	1.269730	-55.000000	-33.000000	-99.000000
3166163.853000	38590912.600000	509.302000	1.269661	-55.000000	-33.000000	-99.000000
3166163.853000	38590922.600000	499.302000	1.272699	-55.000000	-33.000000	-99.000000
3166163.853000	38590922.600000	509.302000	1.272605	-55.000000	-33.000000	-99.000000
3166153.853000	38590932.600000	479.302000	1.291686	-55.000000	-33.000000	-99.000000
3166153.853000	38590932.600000	489.302000	1.274941	-55.000000	-33.000000	-99.000000
3166153.853000	38590942.600000	479.302000	1.294144	-55.000000	-33.000000	-99.000000
3166153.853000	38590942.600000	489.302000	1.294044	-55.000000	-33.000000	-99.000000
3166163.853000	38590932.600000	479.302000	1.292369	-55.000000	-33.000000	-99.000000
3166163.853000	38590932.600000	489.302000	1.292271	-55.000000	-33.000000	-99.000000
3166163.853000	38590942.600000	479.302000	1.225982	-55.000000	-33.000000	-99.000000
3166163.853000	38590942.600000	489.302000	1.225696	-55.000000	-33.000000	-99.000000
3166153.853000	38590932.600000	499.302000	1.274829	-55.000000	-33.000000	-99.000000
3166153.853000	38590942.600000	499.302000	1.297868	-55.000000	-33.000000	-99.000000
3166163.853000	38590932.600000	499.302000	1.296262	-55.000000	-33.000000	-99.000000
3166163.853000	38590932.600000	509.302000	1.296142	-55.000000	-33.000000	-99.000000
3166163.853000	38590942.600000	499.302000	1.264909	-55.000000	-33.000000	-99.000000
3166163.853000	38590942.600000	509.302000	1.264625	-55.000000	-33.000000	-99.000000
3166173.853000	38590922.600000	509.302000	1.273389	-55.000000	-33.000000	-99.000000
3166173.853000	38590942.600000	489.302000	1.224973	-55.000000	-33.000000	-99.000000
3166173.853000	38590932.600000	499.302000	1.296880	-55.000000	-33.000000	-99.000000
3166173.853000	38590932.600000	509.302000	1.296755	-55.000000	-33.000000	-99.000000
3166173.853000	38590942.600000	499.302000	1.264433	-55.000000	-33.000000	-99.000000
3166173.853000	38590942.600000	509.302000	1.264141	-55.000000	-33.000000	-99.000000
3166143.853000	38590952.600000	469.302000	1.226627	-55.000000	-33.000000	-99.000000
3166143.853000	38590962.600000	469.302000	1.227463	-55.000000	-33.000000	-99.000000
3166143.853000	38590972.600000	469.302000	1.228386	-55.000000	-33.000000	-99.000000
3166143.853000	38590982.600000	469.302000	1.229402	-55.000000	-33.000000	-99.000000
3166153.853000	38590952.600000	469.302000	1.226067	-55.000000	-33.000000	-99.000000
3166153.853000	38590962.600000	469.302000	1.226906	-55.000000	-33.000000	-99.000000
3166153.853000	38590972.600000	469.302000	1.227838	-55.000000	-33.000000	-99.000000
3166153.853000	38590982.600000	469.302000	1.228874	-55.000000	-33.000000	-99.000000
3166163.853000	38590972.600000	469.302000	1.227181	-55.000000	-33.000000	-99.000000
3166163.853000	38590982.600000	469.302000	1.228225	-55.000000	-33.000000	-99.000000
3166143.853000	38590992.600000	469.302000	1.230520	-55.000000	-33.000000	-99.000000
3166153.853000	38590992.600000	469.302000	1.230025	-55.000000	-33.000000	-99.000000
3166153.853000	38591002.600000	469.302000	1.231301	-55.000000	-33.000000	-99.000000
3166163.853000	38590992.600000	469.302000	1.229396	-55.000000	-33.000000	-99.000000
3166163.853000	38591002.600000	469.302000	1.230708	-55.000000	-33.000000	-99.000000
3166153.853000	38591012.600000	469.302000	1.232711	-55.000000	-33.000000	-99.000000
3166153.853000	38591022.600000	469.302000	1.234266	-55.000000	-33.000000	-99.000000
3166163.853000	38591012.600000	469.302000	1.232176	-55.000000	-33.000000	-99.000000
3166163.853000	38591022.600000	469.302000	1.233813	-55.000000	-33.000000	-99.000000
3166143.853000	38590952.600000	479.302000	1.227908	-55.000000	-33.000000	-99.000000
3166143.853000	38590952.600000	489.302000	1.227625	-55.000000	-33.000000	-99.000000
3166143.853000	38590962.600000	479.302000	1.228729	-55.000000	-33.000000	-99.000000
3166143.853000	38590962.600000	489.302000	1.228424	-55.000000	-33.000000	-99.000000
3166143.853000	38590952.600000	499.302000	1.266156	-55.000000	-33.000000	-99.000000
3166143.853000	38590972.600000	479.302000	1.229634	-55.000000	-33.000000	-99.000000
3166143.853000	38590972.600000	489.302000	1.229306	-55.000000	-33.000000	-99.000000
3166143.853000	38590982.600000	479.302000	1.230632	-55.000000	-33.000000	-99.000000
3166143.853000	38590982.600000	489.302000	1.230278	-55.000000	-33.000000	-99.000000
3166153.853000	38590952.600000	479.302000	1.227352	-55.000000	-33.000000	-99.000000
3166153.853000	38590952.600000	489.302000	1.227056	-55.000000	-33.000000	-99.000000
3166153.853000	38590962.600000	479.302000	1.228175	-55.000000	-33.000000	-99.000000
3166153.853000	38590962.600000	489.302000	1.227855	-55.000000	-33.000000	-99.000000
3166163.853000	38590952.600000	479.302000	1.226710	-55.000000	-33.000000	-99.000000
3166163.853000	38590952.600000	489.302000	1.226400	-55.000000	-33.000000	-99.000000
3166163.853000	38590962.600000	479.302000	1.227524	-55.000000	-33.000000	-99.000000
3166163.853000	38590962.600000	489.302000	1.227189	-55.000000	-33.000000	-99.000000
3166153.853000	38590952.600000	499.302000	1.265778	-55.000000	-33.000000	-99.000000
3166153.853000	38590962.600000	499.302000	1.266273	-55.000000	-33.000000	-99.000000
3166163.853000	38590952.600000	499.302000	1.265343	-55.000000	-33.000000	-99.000000
3166163.853000	38590952.600000	509.302000	1.265035	-55.000000	-33.000000	-99.000000
3166163.853000	38590962.600000	499.302000	1.265829	-55.000000	-33.000000	-99.000000
3166163.853000	38590962.600000	509.302000	1.265493	-55.000000	-33.000000	-99.000000
3166153.853000	38590972.600000	479.302000	1.229090	-55.000000	-33.000000	-99.000000
3166153.853000	38590972.600000	489.302000	1.228744	-55.000000	-33.000000	-99.000000
3166153.853000	38590982.600000	479.302000	1.230106	-55.000000	-33.000000	-99.000000
3166153.853000	38590982.600000	489.302000	1.229732	-55.000000	-33.000000	-99.000000
3166163.853000	38590972.600000	479.302000	1.228437	-55.000000	-33.000000	-99.000000
3166163.853000	38590972.600000	489.302000	1.228073	-55.000000	-33.000000	-99.000000
3166163.853000	38590982.600000	479.302000	1.229461	-55.000000	-33.000000	-99.000000
3166163.853000	38590982.600000	489.302000	1.229065	-55.000000	-33.000000	-99.000000
3166153.853000	38590972.600000	499.302000	1.266823	-55.000000	-33.000000	-99.000000
3166153.853000	38590982.600000	499.302000	1.267435	-55.000000	-33.000000	-99.000000
3166163.853000	38590972.600000	499.302000	1.266375	-55.000000	-33.000000	-99.000000
3166163.853000	38590982.600000	499.302000	1.266986	-55.000000	-33.000000	-99.000000
3166143.853000	38590992.600000	479.302000	1.231729	-55.000000	-33.000000	-99.000000
3166153.853000	38590992.600000	479.302000	1.231235	-55.000000	-33.000000	-99.000000
3166153.853000	38590992.600000	489.302000	1.230828	-55.000000	-33.000000	-99.000000
3166153.853000	38591002.600000	479.302000	1.232486	-55.000000	-33.000000	-99.000000
3166153.853000	38591002.600000	489.302000	1.232044	-55.000000	-33.000000	-99.000000
3166163.853000	38590992.600000	479.302000	1.230608	-55.000000	-33.000000	-99.000000
3166163.853000	38590992.600000	489.302000	1.230177	-55.000000	-33.000000	-99.000000
3166163.853000	38591002.600000	479.302000	1.231894	-55.000000	-33.000000	-99.000000
3166163.853000	38591002.600000	489.302000	1.231422	-55.000000	-33.000000	-99.000000
3166153.853000	38590992.600000	499.302000	1.268113	-55.000000	-33.000000	-99.000000
3166163.853000	38590992.600000	499.302000	1.267671	-55.000000	-33.000000	-99.000000
3166163.853000	38591002.600000	499.302000	1.268438	-55.000000	-33.000000	-99.000000
3166153.853000	38591012.600000	479.302000	1.233869	-55.000000	-33.000000	-99.000000
3166153.853000	38591012.600000	489.302000	1.233388	-55.000000	-33.000000	-99.000000
3166153.853000	38591022.600000	479.302000	1.235393	-55.000000	-33.000000	-99.000000
3166163.853000	38591012.600000	479.302000	1.233332	-55.000000	-33.000000	-99.000000
3166163.853000	38591012.600000	489.302000	1.232816	-55.000000	-33.000000	-99.000000
3166163.853000	38591022.600000	479.302000	1.234937	-55.000000	-33.000000	-99.000000
3166163.853000	38591022.600000	489.302000	1.234370	-55.000000	-33.000000	-99.000000
3166163.853000	38591012.600000	499.302000	1.269296	-55.000000	-33.000000	-99.000000
3166163.853000	38591032.600000	469.302000	1.235633	-55.000000	-33.000000	-99.000000
3166163.853000	38591042.600000	469.302000	1.237643	-55.000000	-33.000000	-99.000000
3166163.853000	38591052.600000	469.302000	1.239845	-55.000000	-33.000000	-99.000000
3166163.853000	38591062.600000	469.302000	1.242231	-55.000000	-33.000000	-99.000000
3166163.853000	38591072.600000	469.302000	1.244777	-55.000000	-33.000000	-99.000000
3166163.853000	38591082.600000	469.302000	1.247439	-55.000000	-33.000000	-99.000000
3166163.853000	38591092.600000	469.302000	1.250149	-55.000000	-33.000000	-99.000000
3166163.853000	38591102.600000	469.302000	1.252810	-55.000000	-33.000000	-99.000000
3166153.853000	38591032.600000	479.302000	1.237064	-55.000000	-33.000000	-99.000000
3166153.853000	38591042.600000	479.302000	1.238882	-55.000000	-33.000000	-99.000000
3166163.853000	38591032.600000	479.302000	1.236719	-55.000000	-33.000000	-99.000000
3166163.853000	38591032.600000	489.302000	1.236097	-55.000000	-33.000000	-99.000000
3166163.853000	38591042.600000	479.302000	1.238688	-55.000000	-33.000000	-99.000000
3166153.853000	38591052.600000	479.302000	1.240844	-55.000000	-33.000000	-99.000000
3166163.853000	38591052.600000	479.302000	1.240844	-55.000000	-33.000000	-99.000000
3166163.853000	38591062.600000	479.302000	1.243179	-55.000000	-33.000000	-99.000000
3166163.853000	38591072.600000	479.302000	1.245671	-55.000000	-33.000000	-99.000000
3166163.853000	38591082.600000	479.302000	1.248275	-55.000000	-33.000000	-99.000000
3166163.853000	38591092.600000	479.302000	1.250924	-55.000000	-33.000000	-99.000000
3166163.853000	38591102.600000	479.302000	1.253524	-55.000000	-33.000000	-99.000000
3166173.853000	38591002.600000	469.302000	1.229947	-55.000000	-33.000000	-99.000000
3166173.853000	38591012.600000	469.302000	1.231455	-55.000000	-33.000000	-99.000000
3166173.853000	38591022.600000	469.302000	1.233160	-55.000000	-33.000000	-99.000000
3166183.853000	38591022.600000	469.302000	1.232268	-55.000000	-33.000000	-99.000000
3166173.853000	38590952.600000	489.302000	1.225651	-55.000000	-33.000000	-99.000000
3166173.853000	38590962.600000	489.302000	1.226417	-55.000000	-33.000000	-99.000000
3166173.853000	38590952.600000	499.302000	1.264849	-55.000000	-33.000000	-99.000000
3166173.853000	38590952.600000	509.302000	1.264531	-55.000000	-33.000000	-99.000000
3166173.853000	38590962.600000	499.302000	1.265319	-55.000000	-33.000000	-99.000000
3166173.853000	38590962.600000	509.302000	1.264970	-55.000000	-33.000000	-99.000000
3166173.853000	38590972.600000	479.302000	1.227666	-55.000000	-33.000000	-99.000000
3166173.853000	38590972.600000	489.302000	1.227283	-55.000000	-33.000000	-99.000000
3166173.853000	38590982.600000	479.302000	1.228682	-55.000000	-33.000000	-99.000000
3166173.853000	38590982.600000	489.302000	1.228264	-55.000000	-33.000000	-99.000000
3166183.853000	38590982.600000	489.302000	1.227318	-55.000000	-33.000000	-99.000000
3166173.853000	38590972.600000	499.302000	1.265850	-55.000000	-33.000000	-99.000000
3166173.853000	38590972.600000	509.302000	1.265468	-55.000000	-33.000000	-99.000000
3166173.853000	38590982.600000	499.302000	1.266451	-55.000000	-33.000000	-99.000000
3166173.853000	38590982.600000	509.302000	1.266030	-55.000000	-33.000000	-99.000000
3166183.853000	38590972.600000	499.302000	1.265244	-55.000000	-33.000000	-99.000000
3166183.853000	38590972.600000	509.302000	1.264848	-55.000000	-33.000000	-99.000000
3166183.853000	38590982.600000	499.302000	1.265823	-55.000000	-33.000000	-99.000000
3166183.853000	38590982.600000	509.302000	1.265385	-55.000000	-33.000000	-99.000000
3166173.853000	38590992.600000	479.302000	1.229832	-55.000000	-33.000000	-99.000000
3166173.853000	38590992.600000	489.302000	1.229375	-55.000000	-33.000000	-99.000000
3166173.853000	38591002.600000	479.302000	1.231136	-55.000000	-33.000000	-99.000000
3166173.853000	38591002.600000	489.302000	1.230634	-55.000000	-33.000000	-99.000000
3166183.853000	38590992.600000	489.302000	1.228408	-55.000000	-33.000000	-99.000000
3166183.853000	38591002.600000	479.302000	1.230191	-55.000000	-33.000000	-99.000000
3166183.853000	38591002.600000	489.302000	1.229657	-55.000000	-33.000000	-99.000000
3166173.853000	38590992.600000	499.302000	1.267132	-55.000000	-33.000000	-99.000000
3166173.853000	38590992.600000	509.302000	1.266666	-55.000000	-33.000000	-99.000000
3166173.853000	38591002.600000	499.302000	1.267903	-55.000000	-33.000000	-99.000000
3166173.853000	38591002.600000	509.302000	1.267387	-55.000000	-33.000000	-99.000000
3166183.853000	38590992.600000	499.302000	1.266486	-55.000000	-33.000000	-99.000000
3166183.853000	38590992.600000	509.302000	1.266000	-55.000000	-33.000000	-99.000000
3166183.853000	38591002.600000	499.302000	1.267247	-55.000000	-33.000000	-99.000000
3166183.853000	38591002.600000	509.302000	1.266705	-55.000000	-33.000000	-99.000000
3166173.853000	38591012.600000	479.302000	1.232612	-55.000000	-33.000000	-99.000000
3166173.853000	38591012.600000	489.302000	1.232059	-55.000000	-33.000000	-99.000000
3166173.853000	38591022.600000	479.302000	1.234281	-55.000000	-33.000000	-99.000000
3166173.853000	38591022.600000	489.302000	1.233671	-55.000000	-33.000000	-99.000000
3166183.853000	38591012.600000	479.302000	1.231681	-55.000000	-33.000000	-99.000000
3166183.853000	38591012.600000	489.302000	1.231090	-55.000000	-33.000000	-99.000000
3166183.853000	38591022.600000	479.302000	1.233390	-55.000000	-33.000000	-99.000000
3166183.853000	38591022.600000	489.302000	1.232733	-55.000000	-33.000000	-99.000000
3166173.853000	38591012.600000	499.302000	1.268775	-55.000000	-33.000000	-99.000000
3166173.853000	38591022.600000	499.302000	1.269761	-55.000000	-33.000000	-99.000000
3166183.853000	38591012.600000	499.302000	1.268118	-55.000000	-33.000000	-99.000000
3166183.853000	38591012.600000	509.302000	1.267511	-55.000000	-33.000000	-99.000000
3166183.853000	38591022.600000	499.302000	1.269116	-55.000000	-33.000000	-99.000000
3166183.853000	38591022.600000	509.302000	1.268433	-55.000000	-33.000000	-99.000000
3166193.853000	38591012.600000	489.302000	1.229881	-55.000000	-33.000000	-99.000000
3166193.853000	38591022.600000	479.302000	1.232225	-55.000000	-33.000000	-99.000000
3166193.853000	38591022.600000	489.302000	1.231520	-55.000000	-33.000000	-99.000000
3166193.853000	38591012.600000	499.302000	1.267306	-55.000000	-33.000000	-99.000000
3166193.853000	38591012.600000	509.302000	1.266670	-55.000000	-33.000000	-99.000000
3166193.853000	38591022.600000	499.302000	1.268294	-55.000000	-33.000000	-99.000000
3166193.853000	38591022.600000	509.302000	1.267573	-55.000000	-33.000000	-99.000000
3166173.853000	38591032.600000	469.302000	1.235082	-55.000000	-33.000000	-99.000000
3166173.853000	38591042.600000	469.302000	1.237239	-55.000000	-33.000000	-99.000000
3166183.853000	38591032.600000	469.302000	1.234269	-55.000000	-33.000000	-99.000000
3166183.853000	38591042.600000	469.302000	1.236554	-55.000000	-33.000000	-99.000000
3166173.853000	38591052.600000	469.302000	1.239643	-55.000000	-33.000000	-99.000000
3166173.853000	38591062.600000	469.302000	1.242296	-55.000000	-33.000000	-99.000000
3166183.853000	38591052.600000	469.302000	1.239148	-55.000000	-33.000000	-99.000000
3166183.853000	38591062.600000	469.302000	1.242071	-55.000000	-33.000000	-99.000000
3166193.853000	38591042.600000	469.302000	1.235518	-55.000000	-33.000000	-99.000000
3166193.853000	38591052.600000	469.302000	1.238272	-55.000000	-33.000000	-99.000000
3166193.853000	38591062.600000	469.302000	1.241446	-55.000000	-33.000000	-99.000000
3166203.853000	38591062.600000	469.302000	1.240288	-55.000000	-33.000000	-99.000000
3166173.853000	38591072.600000	469.302000	1.245184	-55.000000	-33.000000	-99.000000
3166173.853000	38591082.600000	469.302000	1.248267	-55.000000	-33.000000	-99.000000
3166183.853000	38591072.600000	469.302000	1.245325	-55.000000	-33.000000	-99.000000
3166183.853000	38591082.600000	469.302000	1.248883	-55.000000	-33.000000	-99.000000
3166173.853000	38591092.600000	469.302000	1.251472	-55.000000	-33.000000	-99.000000
3166173.853000	38591102.600000	469.302000	1.254686	-55.000000	-33.000000	-99.000000
3166183.853000	38591092.600000	469.302000	1.252678	-55.000000	-33.000000	-99.000000
3166183.853000	38591102.600000	469.302000	1.256583	-55.000000	-33.000000	-99.000000
3166193.853000	38591072.600000	469.302000	1.245070	-55.000000	-33.000000	-99.000000
3166193.853000	38591082.600000	469.302000	1.249144	-55.000000	-33.000000	-99.000000
3166203.853000	38591072.600000	469.302000	1.244248	-55.000000	-33.000000	-99.000000
3166203.853000	38591082.600000	469.302000	1.248842	-55.000000	-33.000000	-99.000000
3166193.853000	38591092.600000	469.302000	1.253622	-55.000000	-33.000000	-99.000000
3166193.853000	38591102.600000	469.302000	1.258381	-55.000000	-33.000000	-99.000000
3166203.853000	38591092.600000	469.302000	1.254073	-55.000000	-33.000000	-99.000000
3166203.853000	38591102.600000	469.302000	1.259853	-55.000000	-33.000000	-99.000000
3166213.853000	38591072.600000	469.302000	1.242647	-55.000000	-33.000000	-99.000000
3166213.853000	38591082.600000	469.302000	1.247698	-55.000000	-33.000000	-99.000000
3166223.853000	38591082.600000	469.302000	1.245359	-55.000000	-33.000000	-99.000000
3166213.853000	38591092.600000	469.302000	1.253681	-55.000000	-33.000000	-99.000000
3166213.853000	38591102.600000	469.302000	1.260601	-55.000000	-33.000000	-99.000000
3166223.853000	38591092.600000	469.302000	1.251955	-55.000000	-33.000000	-99.000000
3166223.853000	38591102.600000	469.302000	1.259980	-55.000000	-33.000000	-99.000000
3166233.853000	38591092.600000	469.302000	1.248284	-55.000000	-33.000000	-99.000000
3166233.853000	38591102.600000	469.302000	1.257066	-55.000000	-33.000000	-99.000000
3166173.853000	38591032.600000	479.302000	1.236163	-55.000000	-33.000000	-99.000000
3166173.853000	38591032.600000	489.302000	1.235487	-55.000000	-33.000000	-99.000000
3166173.853000	38591042.600000	479.302000	1.238274	-55.000000	-33.000000	-99.000000
3166173.853000	38591042.600000	489.302000	1.237523	-55.000000	-33.000000	-99.000000
3166183.853000	38591032.600000	479.302000	1.235347	-55.000000	-33.000000	-99.000000
3166183.853000	38591032.600000	489.302000	1.234614	-55.000000	-33.000000	-99.000000
3166183.853000	38591042.600000	479.302000	1.237580	-55.000000	-33.000000	-99.000000
3166183.853000	38591042.600000	489.302000	1.236760	-55.000000	-33.000000	-99.000000
3166173.853000	38591032.600000	499.302000	1.270870	-55.000000	-33.000000	-99.000000
3166183.853000	38591032.600000	499.302000	1.270257	-55.000000	-33.000000	-99.000000
3166183.853000	38591042.600000	499.302000	1.271557	-55.000000	-33.000000	-99.000000
3166173.853000	38591052.600000	479.302000	1.240626	-55.000000	-33.000000	-99.000000
3166173.853000	38591052.600000	489.302000	1.239792	-55.000000	-33.000000	-99.000000
3166173.853000	38591062.600000	479.302000	1.243220	-55.000000	-33.000000	-99.000000
3166183.853000	38591052.600000	479.302000	1.240116	-55.000000	-33.000000	-99.000000
3166183.853000	38591052.600000	489.302000	1.239195	-55.000000	-33.000000	-99.000000
3166183.853000	38591062.600000	479.302000	1.242971	-55.000000	-33.000000	-99.000000
3166183.853000	38591062.600000	489.302000	1.241934	-55.000000	-33.000000	-99.000000
3166193.853000	38591032.600000	479.302000	1.234220	-55.000000	-33.000000	-99.000000
3166193.853000	38591032.600000	489.302000	1.233428	-55.000000	-33.000000	-99.000000
3166193.853000	38591042.600000	479.302000	1.236540	-55.000000	-33.000000	-99.000000
3166193.853000	38591042.600000	489.302000	1.235645	-55.000000	-33.000000	-99.000000
3166203.853000	38591032.600000	489.302000	1.231877	-55.000000	-33.000000	-99.000000
3166203.853000	38591042.600000	479.302000	1.235080	-55.000000	-33.000000	-99.000000
3166203.853000	38591042.600000	489.302000	1.234108	-55.000000	-33.000000	-99.000000
3166193.853000	38591032.600000	499.302000	1.269442	-55.000000	-33.000000	-99.000000
3166193.853000	38591032.600000	509.302000	1.268621	-55.000000	-33.000000	-99.000000
3166193.853000	38591042.600000	499.302000	1.270774	-55.000000	-33.000000	-99.000000
3166203.853000	38591032.600000	499.302000	1.268394	-55.000000	-33.000000	-99.000000
3166203.853000	38591042.600000	499.302000	1.269720	-55.000000	-33.000000	-99.000000
3166193.853000	38591052.600000	479.302000	1.239229	-55.000000	-33.000000	-99.000000
3166193.853000	38591052.600000	489.302000	1.238213	-55.000000	-33.000000	-99.000000
3166193.853000	38591062.600000	479.302000	1.242325	-55.000000	-33.000000	-99.000000
3166193.853000	38591062.600000	489.302000	1.241168	-55.000000	-33.000000	-99.000000
3166203.853000	38591052.600000	479.302000	1.237864	-55.000000	-33.000000	-99.000000
3166203.853000	38591052.600000	489.302000	1.236749	-55.000000	-33.000000	-99.000000
3166203.853000	38591062.600000	479.302000	1.241150	-55.000000	-33.000000	-99.000000
3166203.853000	38591062.600000	489.302000	1.239865	-55.000000	-33.000000	-99.000000
3166193.853000	38591052.600000	499.302000	1.272313	-55.000000	-33.000000	-99.000000
3166203.853000	38591052.600000	499.302000	1.271286	-55.000000	-33.000000	-99.000000
3166203.853000	38591062.600000	499.302000	1.273127	-55.000000	-33.000000	-99.000000
3166173.853000	38591072.600000	479.302000	1.246043	-55.000000	-33.000000	-99.000000
3166173.853000	38591082.600000	479.302000	1.249054	-55.000000	-33.000000	-99.000000
3166183.853000	38591072.600000	479.302000	1.246147	-55.000000	-33.000000	-99.000000
3166183.853000	38591072.600000	489.302000	1.244978	-55.000000	-33.000000	-99.000000
3166183.853000	38591082.600000	479.302000	1.249618	-55.000000	-33.000000	-99.000000
3166173.853000	38591092.600000	479.302000	1.252183	-55.000000	-33.000000	-99.000000
3166173.853000	38591102.600000	479.302000	1.255318	-55.000000	-33.000000	-99.000000
3166183.853000	38591092.600000	479.302000	1.253316	-55.000000	-33.000000	-99.000000
3166183.853000	38591102.600000	479.302000	1.257117	-55.000000	-33.000000	-99.000000
3166193.853000	38591072.600000	479.302000	1.245857	-55.000000	-33.000000	-99.000000
3166193.853000	38591072.600000	489.302000	1.244534	-55.000000	-33.000000	-99.000000
3166193.853000	38591082.600000	479.302000	1.249824	-55.000000	-33.000000	-99.000000
3166193.853000	38591082.600000	489.302000	1.248306	-55.000000	-33.000000	-99.000000
3166203.853000	38591072.600000	479.302000	1.245003	-55.000000	-33.000000	-99.000000
3166203.853000	38591072.600000	489.302000	1.243512	-55.000000	-33.000000	-99.000000
3166203.853000	38591082.600000	479.302000	1.249468	-55.000000	-33.000000	-99.000000
3166203.853000	38591082.600000	489.302000	1.247726	-55.000000	-33.000000	-99.000000
3166203.853000	38591072.600000	499.302000	1.275271	-55.000000	-33.000000	-99.000000
3166193.853000	38591092.600000	479.302000	1.254178	-55.000000	-33.000000	-99.000000
3166193.853000	38591092.600000	489.302000	1.252437	-55.000000	-33.000000	-99.000000
3166193.853000	38591102.600000	479.302000	1.258798	-55.000000	-33.000000	-99.000000
3166203.853000	38591092.600000	479.302000	1.254542	-55.000000	-33.000000	-99.000000
3166203.853000	38591092.600000	489.302000	1.252499	-55.000000	-33.000000	-99.000000
3166203.853000	38591102.600000	479.302000	1.260134	-55.000000	-33.000000	-99.000000
3166203.853000	38591102.600000	489.302000	1.257732	-55.000000	-33.000000	-99.000000
3166213.853000	38591042.600000	489.302000	1.232079	-55.000000	-33.000000	-99.000000
3166213.853000	38591052.600000	489.302000	1.234701	-55.000000	-33.000000	-99.000000
3166213.853000	38591062.600000	479.302000	1.239295	-55.000000	-33.000000	-99.000000
3166213.853000	38591062.600000	489.302000	1.237877	-55.000000	-33.000000	-99.000000
3166223.853000	38591062.600000	489.302000	1.235053	-55.000000	-33.000000	-99.000000
3166213.853000	38591062.600000	499.302000	1.271736	-55.000000	-33.000000	-99.000000
3166213.853000	38591072.600000	479.302000	1.243379	-55.000000	-33.000000	-99.000000
3166213.853000	38591072.600000	489.302000	1.241709	-55.000000	-33.000000	-99.000000
3166213.853000	38591082.600000	479.302000	1.248276	-55.000000	-33.000000	-99.000000
3166213.853000	38591082.600000	489.302000	1.246290	-55.000000	-33.000000	-99.000000
3166223.853000	38591072.600000	489.302000	1.238896	-55.000000	-33.000000	-99.000000
3166223.853000	38591082.600000	479.302000	1.245905	-55.000000	-33.000000	-99.000000
3166223.853000	38591082.600000	489.302000	1.243666	-55.000000	-33.000000	-99.000000
3166213.853000	38591072.600000	499.302000	1.273957	-55.000000	-33.000000	-99.000000
3166213.853000	38591082.600000	499.302000	1.276594	-55.000000	-33.000000	-99.000000
3166213.853000	38591092.600000	479.302000	1.254063	-55.000000	-33.000000	-99.000000
3166213.853000	38591092.600000	489.302000	1.251680	-55.000000	-33.000000	-99.000000
3166213.853000	38591102.600000	479.302000	1.260732	-55.000000	-33.000000	-99.000000
3166213.853000	38591102.600000	489.302000	1.257850	-55.000000	-33.000000	-99.000000
3166223.853000	38591092.600000	479.302000	1.252264	-55.000000	-33.000000	-99.000000
3166223.853000	38591092.600000	489.302000	1.249519	-55.000000	-33.000000	-99.000000
3166223.853000	38591102.600000	479.302000	1.259966	-55.000000	-33.000000	-99.000000
3166223.853000	38591102.600000	489.302000	1.256550	-55.000000	-33.000000	-99.000000
3166233.853000	38591072.600000	489.302000	1.234850	-55.000000	-33.000000	-99.000000
3166233.853000	38591082.600000	489.302000	1.239491	-55.000000	-33.000000	-99.000000
3166233.853000	38591092.600000	489.302000	1.245453	-55.000000	-33.000000	-99.000000
3166233.853000	38591102.600000	479.302000	1.256948	-55.000000	-33.000000	-99.000000
3166233.853000	38591102.600000	489.302000	1.252998	-55.000000	-33.000000	-99.000000
3166243.853000	38591092.600000	479.302000	1.242329	-55.000000	-33.000000	-99.000000
3166243.853000	38591092.600000	489.302000	1.238911	-55.000000	-33.000000	-99.000000
3166243.853000	38591102.600000	479.302000	1.250646	-55.000000	-33.000000	-99.000000
3166243.853000	38591102.600000	489.302000	1.246232	-55.000000	-33.000000	-99.000000
3166163.853000	38591112.600000	469.302000	1.255297	-55.000000	-33.000000	-99.000000
3166163.853000	38591122.600000	469.302000	1.257466	-55.000000	-33.000000	-99.000000
3166163.853000	38591112.600000	479.302000	1.255953	-55.000000	-33.000000	-99.000000
3166163.853000	38591122.600000	479.302000	1.258072	-55.000000	-33.000000	-99.000000
3166173.853000	38591112.600000	469.302000	1.257747	-55.000000	-33.000000	-99.000000
3166173.853000	38591122.600000	469.302000	1.260458	-55.000000	-33.000000	-99.000000
3166183.853000	38591112.600000	469.302000	1.260398	-55.000000	-33.000000	-99.000000
3166183.853000	38591122.600000	469.302000	1.263850	-55.000000	-33.000000	-99.000000
3166173.853000	38591132.600000	469.302000	1.262604	-55.000000	-33.000000	-99.000000
3166173.853000	38591142.600000	469.302000	1.263996	-55.000000	-33.000000	-99.000000
3166183.853000	38591132.600000	469.302000	1.266616	-55.000000	-33.000000	-99.000000
3166183.853000	38591142.600000	469.302000	1.268395	-55.000000	-33.000000	-99.000000
3166193.853000	38591112.600000	469.302000	1.263186	-55.000000	-33.000000	-99.000000
3166193.853000	38591122.600000	469.302000	1.267669	-55.000000	-33.000000	-99.000000
3166203.853000	38591112.600000	459.302000	1.264407	-55.000000	-33.000000	-99.000000
3166203.853000	38591112.600000	469.302000	1.265943	-55.000000	-33.000000	-99.000000
3166203.853000	38591122.600000	459.302000	1.270185	-55.000000	-33.000000	-99.000000
3166203.853000	38591122.600000	469.302000	1.271877	-55.000000	-33.000000	-99.000000
3166193.853000	38591132.600000	469.302000	1.271342	-55.000000	-33.000000	-99.000000
3166193.853000	38591142.600000	459.302000	1.272230	-55.000000	-33.000000	-99.000000
3166193.853000	38591142.600000	469.302000	1.273698	-55.000000	-33.000000	-99.000000
3166203.853000	38591132.600000	459.302000	1.275110	-55.000000	-33.000000	-99.000000
3166203.853000	38591132.600000	469.302000	1.276925	-55.000000	-33.000000	-99.000000
3166203.853000	38591142.600000	459.302000	1.278321	-55.000000	-33.000000	-99.000000
3166203.853000	38591142.600000	469.302000	1.280196	-55.000000	-33.000000	-99.000000
3166173.853000	38591152.600000	469.302000	1.264517	-55.000000	-33.000000	-99.000000
3166173.853000	38591162.600000	469.302000	1.264155	-55.000000	-33.000000	-99.000000
3166183.853000	38591152.600000	469.302000	1.268992	-55.000000	-33.000000	-99.000000
3166183.853000	38591162.600000	469.302000	1.268392	-55.000000	-33.000000	-99.000000
3166173.853000	38591172.600000	469.302000	1.263004	-55.000000	-33.000000	-99.000000
3166173.853000	38591182.600000	469.302000	1.247663	-55.000000	-33.000000	-99.000000
3166183.853000	38591172.600000	469.302000	1.266760	-55.000000	-33.000000	-99.000000
3166183.853000	38591182.600000	469.302000	1.251366	-55.000000	-33.000000	-99.000000
3166193.853000	38591152.600000	459.302000	1.272937	-55.000000	-33.000000	-99.000000
3166193.853000	38591152.600000	469.302000	1.274390	-55.000000	-33.000000	-99.000000
3166193.853000	38591162.600000	459.302000	1.272007	-55.000000	-33.000000	-99.000000
3166193.853000	38591162.600000	469.302000	1.273397	-55.000000	-33.000000	-99.000000
3166203.853000	38591152.600000	459.302000	1.279159	-55.000000	-33.000000	-99.000000
3166203.853000	38591152.600000	469.302000	1.281011	-55.000000	-33.000000	-99.000000
3166203.853000	38591162.600000	459.302000	1.277587	-55.000000	-33.000000	-99.000000
3166203.853000	38591162.600000	469.302000	1.279337	-55.000000	-33.000000	-99.000000
3166193.853000	38591172.600000	459.302000	1.269736	-55.000000	-33.000000	-99.000000
3166193.853000	38591172.600000	469.302000	1.271029	-55.000000	-33.000000	-99.000000
3166193.853000	38591182.600000	459.302000	1.266584	-55.000000	-33.000000	-99.000000
3166193.853000	38591182.600000	469.302000	1.255362	-55.000000	-33.000000	-99.000000
3166203.853000	38591172.600000	459.302000	1.274210	-55.000000	-33.000000	-99.000000
3166203.853000	38591172.600000	469.302000	1.275805	-55.000000	-33.000000	-99.000000
3166203.853000	38591182.600000	459.302000	1.269848	-55.000000	-33.000000	-99.000000
3166203.853000	38591182.600000	469.302000	1.259498	-55.000000	-33.000000	-99.000000
3166213.853000	38591112.600000	469.302000	1.268289	-55.000000	-33.000000	-99.000000
3166213.853000	38591122.600000	459.302000	1.274112	-55.000000	-33.000000	-99.000000
3166213.853000	38591122.600000	469.302000	1.276247	-55.000000	-33.000000	-99.000000
3166223.853000	38591112.600000	469.302000	1.269460	-55.000000	-33.000000	-99.000000
3166223.853000	38591122.600000	469.302000	1.280065	-55.000000	-33.000000	-99.000000
3166213.853000	38591132.600000	459.302000	1.281111	-55.000000	-33.000000	-99.000000
3166213.853000	38591132.600000	469.302000	1.283450	-55.000000	-33.000000	-99.000000
3166213.853000	38591142.600000	459.302000	1.285860	-55.000000	-33.000000	-99.000000
3166213.853000	38591142.600000	469.302000	1.288299	-55.000000	-33.000000	-99.000000
3166223.853000	38591132.600000	459.302000	1.287635	-55.000000	-33.000000	-99.000000
3166223.853000	38591132.600000	469.302000	1.290663	-55.000000	-33.000000	-99.000000
3166223.853000	38591142.600000	459.302000	1.295402	-55.000000	-33.000000	-99.000000
3166223.853000	38591142.600000	469.302000	1.298557	-55.000000	-33.000000	-99.000000
3166233.853000	38591112.600000	469.302000	1.268119	-55.000000	-33.000000	-99.000000
3166233.853000	38591122.600000	469.302000	1.281561	-55.000000	-33.000000	-99.000000
3166243.853000	38591112.600000	469.302000	1.262433	-55.000000	-33.000000	-99.000000
3166243.853000	38591122.600000	469.302000	1.277540	-55.000000	-33.000000	-99.000000
3166233.853000	38591132.600000	469.302000	1.296896	-55.000000	-33.000000	-99.000000
3166233.853000	38591142.600000	459.302000	1.307523	-55.000000	-33.000000	-99.000000
3166233.853000	38591142.600000	469.302000	1.311589	-55.000000	-33.000000	-99.000000
3166243.853000	38591132.600000	469.302000	1.296376	-55.000000	-33.000000	-99.000000
3166243.853000	38591142.600000	459.302000	1.314186	-55.000000	-33.000000	-99.000000
3166243.853000	38591142.600000	469.302000	1.320652	-55.000000	-33.000000	-99.000000
3166213.853000	38591152.600000	459.302000	1.286887	-55.000000	-33.000000	-99.000000
3166213.853000	38591152.600000	469.302000	1.289286	-55.000000	-33.000000	-99.000000
3166213.853000	38591162.600000	459.302000	1.284112	-55.000000	-33.000000	-99.000000
3166213.853000	38591162.600000	469.302000	1.286347	-55.000000	-33.000000	-99.000000
3166223.853000	38591152.600000	459.302000	1.296767	-55.000000	-33.000000	-99.000000
3166223.853000	38591152.600000	469.302000	1.299846	-55.000000	-33.000000	-99.000000
3166223.853000	38591162.600000	459.302000	1.291434	-55.000000	-33.000000	-99.000000
3166223.853000	38591162.600000	469.302000	1.294281	-55.000000	-33.000000	-99.000000
3166213.853000	38591172.600000	459.302000	1.278930	-55.000000	-33.000000	-99.000000
3166213.853000	38591172.600000	469.302000	1.280918	-55.000000	-33.000000	-99.000000
3166213.853000	38591182.600000	459.302000	1.272857	-55.000000	-33.000000	-99.000000
3166213.853000	38591182.600000	469.302000	1.263400	-55.000000	-33.000000	-99.000000
3166223.853000	38591172.600000	459.302000	1.283271	-55.000000	-33.000000	-99.000000
3166223.853000	38591172.600000	469.302000	1.285745	-55.000000	-33.000000	-99.000000
3166223.853000	38591182.600000	459.302000	1.274945	-55.000000	-33.000000	-99.000000
3166223.853000	38591182.600000	469.302000	1.266282	-55.000000	-33.000000	-99.000000
3166233.853000	38591152.600000	459.302000	1.309846	-55.000000	-33.000000	-99.000000
3166233.853000	38591152.600000	469.302000	1.313814	-55.000000	-33.000000	-99.000000
3166233.853000	38591162.600000	459.302000	1.298146	-55.000000	-33.000000	-99.000000
3166233.853000	38591162.600000	469.302000	1.301686	-55.000000	-33.000000	-99.000000
3166243.853000	38591152.600000	459.302000	1.318947	-55.000000	-33.000000	-99.000000
3166243.853000	38591152.600000	469.302000	1.326654	-55.000000	-33.000000	-99.000000
3166243.853000	38591162.600000	459.302000	1.298322	-55.000000	-33.000000	-99.000000
3166243.853000	38591162.600000	469.302000	1.302673	-55.000000	-33.000000	-99.000000
3166233.853000	38591172.600000	459.302000	1.285620	-55.000000	-33.000000	-99.000000
3166233.853000	38591172.600000	469.302000	1.288647	-55.000000	-33.000000	-99.000000
3166233.853000	38591182.600000	459.302000	1.274950	-55.000000	-33.000000	-99.000000
3166233.853000	38591182.600000	469.302000	1.266751	-55.000000	-33.000000	-99.000000
3166243.853000	38591172.600000	459.302000	1.283025	-55.000000	-33.000000	-99.000000
3166243.853000	38591172.600000	469.302000	1.286608	-55.000000	-33.000000	-99.000000
3166243.853000	38591182.600000	459.302000	1.271366	-55.000000	-33.000000	-99.000000
3166243.853000	38591182.600000	469.302000	1.262984	-55.000000	-33.000000	-99.000000
3166173.853000	38591112.600000	479.302000	1.258302	-55.000000	-33.000000	-99.000000
3166173.853000	38591122.600000	479.302000	1.260942	-55.000000	-33.000000	-99.000000
3166183.853000	38591112.600000	479.302000	1.260825	-55.000000	-33.000000	-99.000000
3166183.853000	38591122.600000	479.302000	1.264176	-55.000000	-33.000000	-99.000000
3166173.853000	38591132.600000	479.302000	1.263033	-55.000000	-33.000000	-99.000000
3166173.853000	38591142.600000	479.302000	1.264391	-55.000000	-33.000000	-99.000000
3166183.853000	38591132.600000	479.302000	1.266860	-55.000000	-33.000000	-99.000000
3166193.853000	38591112.600000	479.302000	1.263452	-55.000000	-33.000000	-99.000000
3166193.853000	38591122.600000	479.302000	1.267782	-55.000000	-33.000000	-99.000000
3166203.853000	38591112.600000	479.302000	1.266003	-55.000000	-33.000000	-99.000000
3166203.853000	38591112.600000	489.302000	1.263191	-55.000000	-33.000000	-99.000000
3166203.853000	38591122.600000	479.302000	1.271696	-55.000000	-33.000000	-99.000000
3166193.853000	38591132.600000	479.302000	1.271324	-55.000000	-33.000000	-99.000000
3166193.853000	38591142.600000	479.302000	1.273597	-55.000000	-33.000000	-99.000000
3166203.853000	38591132.600000	479.302000	1.276514	-55.000000	-33.000000	-99.000000
3166203.853000	38591142.600000	479.302000	1.279630	-55.000000	-33.000000	-99.000000
3166173.853000	38591152.600000	479.302000	1.264904	-55.000000	-33.000000	-99.000000
3166173.853000	38591162.600000	479.302000	1.264561	-55.000000	-33.000000	-99.000000
3166173.853000	38591172.600000	479.302000	1.263452	-55.000000	-33.000000	-99.000000
3166173.853000	38591182.600000	479.302000	1.261737	-55.000000	-33.000000	-99.000000
3166193.853000	38591152.600000	479.302000	1.274278	-55.000000	-33.000000	-99.000000
3166193.853000	38591162.600000	479.302000	1.273346	-55.000000	-33.000000	-99.000000
3166203.853000	38591152.600000	479.302000	1.280428	-55.000000	-33.000000	-99.000000
3166203.853000	38591162.600000	479.302000	1.278883	-55.000000	-33.000000	-99.000000
3166193.853000	38591172.600000	479.302000	1.271091	-55.000000	-33.000000	-99.000000
3166193.853000	38591182.600000	479.302000	1.267958	-55.000000	-33.000000	-99.000000
3166203.853000	38591172.600000	479.302000	1.275561	-55.000000	-33.000000	-99.000000
3166203.853000	38591182.600000	479.302000	1.271248	-55.000000	-33.000000	-99.000000
3166213.853000	38591112.600000	479.302000	1.268099	-55.000000	-33.000000	-99.000000
3166213.853000	38591112.600000	489.302000	1.264597	-55.000000	-33.000000	-99.000000
3166213.853000	38591122.600000	479.302000	1.275655	-55.000000	-33.000000	-99.000000
3166223.853000	38591112.600000	479.302000	1.268990	-55.000000	-33.000000	-99.000000
3166223.853000	38591112.600000	489.302000	1.264678	-55.000000	-33.000000	-99.000000
3166223.853000	38591122.600000	479.302000	1.278928	-55.000000	-33.000000	-99.000000
3166223.853000	38591122.600000	489.302000	1.273455	-55.000000	-33.000000	-99.000000
3166213.853000	38591132.600000	479.302000	1.282411	-55.000000	-33.000000	-99.000000
3166213.853000	38591142.600000	479.302000	1.286909	-55.000000	-33.000000	-99.000000
3166223.853000	38591132.600000	479.302000	1.288575	-55.000000	-33.000000	-99.000000
3166223.853000	38591142.600000	479.302000	1.295445	-55.000000	-33.000000	-99.000000
3166233.853000	38591112.600000	479.302000	1.267406	-55.000000	-33.000000	-99.000000
3166233.853000	38591112.600000	489.302000	1.262256	-55.000000	-33.000000	-99.000000
3166233.853000	38591122.600000	479.302000	1.279843	-55.000000	-33.000000	-99.000000
3166233.853000	38591122.600000	489.302000	1.272995	-55.000000	-33.000000	-99.000000
3166243.853000	38591112.600000	479.302000	1.261626	-55.000000	-33.000000	-99.000000
3166243.853000	38591112.600000	489.302000	1.255780	-55.000000	-33.000000	-99.000000
3166243.853000	38591122.600000	479.302000	1.275543	-55.000000	-33.000000	-99.000000
3166243.853000	38591122.600000	489.302000	1.267602	-55.000000	-33.000000	-99.000000
3166233.853000	38591132.600000	479.302000	1.293214	-55.000000	-33.000000	-99.000000
3166233.853000	38591132.600000	489.302000	1.284211	-55.000000	-33.000000	-99.000000
3166233.853000	38591142.600000	479.302000	1.303850	-55.000000	-33.000000	-99.000000
3166243.853000	38591132.600000	479.302000	1.291701	-55.000000	-33.000000	-99.000000
3166243.853000	38591132.600000	489.302000	1.280976	-55.000000	-33.000000	-99.000000
3166243.853000	38591142.600000	479.302000	1.305680	-55.000000	-33.000000	-99.000000
3166213.853000	38591152.600000	479.302000	1.287866	-55.000000	-33.000000	-99.000000
3166213.853000	38591162.600000	479.302000	1.285236	-55.000000	-33.000000	-99.000000
3166223.853000	38591152.600000	479.302000	1.296631	-55.000000	-33.000000	-99.000000
3166223.853000	38591162.600000	479.302000	1.292030	-55.000000	-33.000000	-99.000000
3166213.853000	38591172.600000	479.302000	1.280239	-55.000000	-33.000000	-99.000000
3166213.853000	38591182.600000	479.302000	1.274287	-55.000000	-33.000000	-99.000000
3166223.853000	38591172.600000	479.302000	1.284474	-55.000000	-33.000000	-99.000000
3166223.853000	38591182.600000	479.302000	1.276422	-55.000000	-33.000000	-99.000000
3166233.853000	38591152.600000	479.302000	1.305345	-55.000000	-33.000000	-99.000000
3166233.853000	38591162.600000	479.302000	1.297566	-55.000000	-33.000000	-99.000000
3166243.853000	38591152.600000	479.302000	1.307350	-55.000000	-33.000000	-99.000000
3166243.853000	38591162.600000	479.302000	1.297303	-55.000000	-33.000000	-99.000000
3166233.853000	38591172.600000	479.302000	1.286722	-55.000000	-33.000000	-99.000000
3166233.853000	38591182.600000	479.302000	1.276542	-55.000000	-33.000000	-99.000000
3166243.853000	38591172.600000	479.302000	1.284372	-55.000000	-33.000000	-99.000000
3166243.853000	38591182.600000	479.302000	1.273218	-55.000000	-33.000000	-99.000000
3166173.853000	38591192.600000	469.302000	1.245074	-55.000000	-33.000000	-99.000000
3166173.853000	38591202.600000	469.302000	1.242200	-55.000000	-33.000000	-99.000000
3166183.853000	38591192.600000	469.302000	1.248012	-55.000000	-33.000000	-99.000000
3166183.853000	38591202.600000	469.302000	1.244419	-55.000000	-33.000000	-99.000000
3166173.853000	38591212.600000	469.302000	1.239217	-55.000000	-33.000000	-99.000000
3166173.853000	38591222.600000	469.302000	1.236256	-55.000000	-33.000000	-99.000000
3166183.853000	38591212.600000	469.302000	1.240807	-55.000000	-33.000000	-99.000000
3166183.853000	38591222.600000	469.302000	1.237322	-55.000000	-33.000000	-99.000000
3166193.853000	38591192.600000	459.302000	1.262993	-55.000000	-33.000000	-99.000000
3166193.853000	38591192.600000	469.302000	1.250987	-55.000000	-33.000000	-99.000000
3166193.853000	38591202.600000	459.302000	1.259298	-55.000000	-33.000000	-99.000000
3166193.853000	38591202.600000	469.302000	1.246494	-55.000000	-33.000000	-99.000000
3166203.853000	38591192.600000	459.302000	1.265171	-55.000000	-33.000000	-99.000000
3166203.853000	38591192.600000	469.302000	1.253781	-55.000000	-33.000000	-99.000000
3166203.853000	38591202.600000	459.302000	1.260599	-55.000000	-33.000000	-99.000000
3166203.853000	38591202.600000	469.302000	1.248205	-55.000000	-33.000000	-99.000000
3166193.853000	38591212.600000	459.302000	1.255714	-55.000000	-33.000000	-99.000000
3166193.853000	38591212.600000	469.302000	1.242145	-55.000000	-33.000000	-99.000000
3166193.853000	38591222.600000	459.302000	1.252362	-55.000000	-33.000000	-99.000000
3166193.853000	38591222.600000	469.302000	1.238082	-55.000000	-33.000000	-99.000000
3166203.853000	38591212.600000	459.302000	1.256351	-55.000000	-33.000000	-99.000000
3166203.853000	38591212.600000	469.302000	1.243033	-55.000000	-33.000000	-99.000000
3166203.853000	38591222.600000	459.302000	1.252516	-55.000000	-33.000000	-99.000000
3166203.853000	38591222.600000	469.302000	1.238371	-55.000000	-33.000000	-99.000000
3166173.853000	38591232.600000	469.302000	1.233403	-55.000000	-33.000000	-99.000000
3166183.853000	38591232.600000	469.302000	1.234049	-55.000000	-33.000000	-99.000000
3166193.853000	38591232.600000	459.302000	1.249296	-55.000000	-33.000000	-99.000000
3166193.853000	38591232.600000	469.302000	1.234369	-55.000000	-33.000000	-99.000000
3166203.853000	38591232.600000	459.302000	1.249111	-55.000000	-33.000000	-99.000000
3166203.853000	38591232.600000	469.302000	1.234236	-55.000000	-33.000000	-99.000000
3166213.853000	38591192.600000	459.302000	1.266829	-55.000000	-33.000000	-99.000000
3166213.853000	38591192.600000	469.302000	1.256003	-55.000000	-33.000000	-99.000000
3166213.853000	38591202.600000	459.302000	1.261281	-55.000000	-33.000000	-99.000000
3166213.853000	38591202.600000	469.302000	1.249209	-55.000000	-33.000000	-99.000000
3166223.853000	38591192.600000	459.302000	1.267424	-55.000000	-33.000000	-99.000000
3166223.853000	38591192.600000	469.302000	1.257006	-55.000000	-33.000000	-99.000000
3166223.853000	38591202.600000	459.302000	1.260946	-55.000000	-33.000000	-99.000000
3166223.853000	38591202.600000	469.302000	1.249033	-55.000000	-33.000000	-99.000000
3166213.853000	38591212.600000	459.302000	1.256365	-55.000000	-33.000000	-99.000000
3166213.853000	38591212.600000	469.302000	1.243201	-55.000000	-33.000000	-99.000000
3166213.853000	38591222.600000	459.302000	1.252092	-55.000000	-33.000000	-99.000000
3166213.853000	38591222.600000	469.302000	1.237986	-55.000000	-33.000000	-99.000000
3166223.853000	38591212.600000	459.302000	1.255478	-55.000000	-33.000000	-99.000000
3166223.853000	38591212.600000	469.302000	1.242315	-55.000000	-33.000000	-99.000000
3166223.853000	38591222.600000	459.302000	1.250897	-55.000000	-33.000000	-99.000000
3166223.853000	38591222.600000	469.302000	1.236697	-55.000000	-33.000000	-99.000000
3166233.853000	38591192.600000	459.302000	1.266202	-55.000000	-33.000000	-99.000000
3166233.853000	38591192.600000	469.302000	1.255887	-55.000000	-33.000000	-99.000000
3166233.853000	38591202.600000	459.302000	1.259116	-55.000000	-33.000000	-99.000000
3166233.853000	38591202.600000	469.302000	1.247103	-55.000000	-33.000000	-99.000000
3166243.853000	38591192.600000	459.302000	1.262356	-55.000000	-33.000000	-99.000000
3166243.853000	38591192.600000	469.302000	1.251668	-55.000000	-33.000000	-99.000000
3166243.853000	38591202.600000	459.302000	1.255351	-55.000000	-33.000000	-99.000000
3166243.853000	38591202.600000	469.302000	1.242884	-55.000000	-33.000000	-99.000000
3166233.853000	38591212.600000	459.302000	1.253390	-55.000000	-33.000000	-99.000000
3166233.853000	38591212.600000	469.302000	1.240018	-55.000000	-33.000000	-99.000000
3166233.853000	38591222.600000	459.302000	1.248747	-55.000000	-33.000000	-99.000000
3166233.853000	38591222.600000	469.302000	1.234283	-55.000000	-33.000000	-99.000000
3166243.853000	38591212.600000	459.302000	1.249860	-55.000000	-33.000000	-99.000000
3166243.853000	38591212.600000	469.302000	1.236013	-55.000000	-33.000000	-99.000000
3166243.853000	38591222.600000	459.302000	1.245509	-55.000000	-33.000000	-99.000000
3166243.853000	38591222.600000	469.302000	1.230581	-55.000000	-33.000000	-99.000000
3166213.853000	38591232.600000	459.302000	1.248410	-55.000000	-33.000000	-99.000000
3166213.853000	38591232.600000	469.302000	1.233498	-55.000000	-33.000000	-99.000000
3166223.853000	38591232.600000	459.302000	1.247063	-55.000000	-33.000000	-99.000000
3166223.853000	38591232.600000	469.302000	1.232002	-55.000000	-33.000000	-99.000000
3166233.853000	38591232.600000	459.302000	1.244957	-55.000000	-33.000000	-99.000000
3166233.853000	38591232.600000	469.302000	1.229609	-55.000000	-33.000000	-99.000000
3166243.853000	38591232.600000	459.302000	1.242022	-55.000000	-33.000000	-99.000000
3166243.853000	38591232.600000	469.302000	1.226234	-55.000000	-33.000000	-99.000000
3166173.853000	38591192.600000	479.302000	1.259606	-55.000000	-33.000000	-99.000000
3166173.853000	38591202.600000	479.302000	1.257236	-55.000000	-33.000000	-99.000000
3166173.853000	38591212.600000	479.302000	1.254773	-55.000000	-33.000000	-99.000000
3166173.853000	38591222.600000	479.302000	1.252324	-55.000000	-33.000000	-99.000000
3166193.853000	38591192.600000	479.302000	1.264383	-55.000000	-33.000000	-99.000000
3166193.853000	38591202.600000	479.302000	1.260699	-55.000000	-33.000000	-99.000000
3166203.853000	38591192.600000	479.302000	1.266602	-55.000000	-33.000000	-99.000000
3166203.853000	38591202.600000	479.302000	1.262045	-55.000000	-33.000000	-99.000000
3166193.853000	38591212.600000	479.302000	1.257122	-55.000000	-33.000000	-99.000000
3166193.853000	38591222.600000	479.302000	1.253773	-55.000000	-33.000000	-99.000000
3166203.853000	38591212.600000	479.302000	1.257804	-55.000000	-33.000000	-99.000000
3166203.853000	38591222.600000	479.302000	1.253969	-55.000000	-33.000000	-99.000000
3166173.853000	38591232.600000	479.302000	1.249962	-55.000000	-33.000000	-99.000000
3166193.853000	38591232.600000	479.302000	1.250709	-55.000000	-33.000000	-99.000000
3166203.853000	38591232.600000	479.302000	1.250562	-55.000000	-33.000000	-99.000000
3166213.853000	38591192.600000	479.302000	1.268317	-55.000000	-33.000000	-99.000000
3166213.853000	38591202.600000	479.302000	1.262791	-55.000000	-33.000000	-99.000000
3166223.853000	38591192.600000	479.302000	1.268998	-55.000000	-33.000000	-99.000000
3166223.853000	38591202.600000	479.302000	1.262543	-55.000000	-33.000000	-99.000000
3166213.853000	38591212.600000	479.302000	1.257878	-55.000000	-33.000000	-99.000000
3166213.853000	38591222.600000	479.302000	1.253599	-55.000000	-33.000000	-99.000000
3166223.853000	38591212.600000	479.302000	1.257069	-55.000000	-33.000000	-99.000000
3166223.853000	38591222.600000	479.302000	1.252472	-55.000000	-33.000000	-99.000000
3166233.853000	38591192.600000	479.302000	1.267914	-55.000000	-33.000000	-99.000000
3166233.853000	38591202.600000	479.302000	1.260836	-55.000000	-33.000000	-99.000000
3166243.853000	38591192.600000	479.302000	1.264278	-55.000000	-33.000000	-99.000000
3166243.853000	38591202.600000	479.302000	1.257233	-55.000000	-33.000000	-99.000000
3166233.853000	38591212.600000	479.302000	1.255084	-55.000000	-33.000000	-99.000000
3166233.853000	38591222.600000	479.302000	1.250406	-55.000000	-33.000000	-99.000000
3166243.853000	38591212.600000	479.302000	1.251679	-55.000000	-33.000000	-99.000000
3166243.853000	38591222.600000	479.302000	1.247268	-55.000000	-33.000000	-99.000000
3166213.853000	38591232.600000	479.302000	1.249908	-55.000000	-33.000000	-99.000000
3166223.853000	38591232.600000	479.302000	1.248620	-55.000000	-33.000000	-99.000000
3166233.853000	38591232.600000	479.302000	1.246583	-55.000000	-33.000000	-99.000000
3166243.853000	38591232.600000	479.302000	1.243728	-55.000000	-33.000000	-99.000000
3166323.853000	38591082.600000	409.302000	0.927673	-55.000000	-33.000000	-99.000000
3166313.853000	38591082.600000	429.302000	1.003523	-55.000000	-33.000000	-99.000000
3166323.853000	38591082.600000	419.302000	0.992815	-55.000000	-33.000000	-99.000000
3166323.853000	38591082.600000	429.302000	0.999310	-55.000000	-33.000000	-99.000000
3166323.853000	38591092.600000	409.302000	0.910045	-55.000000	-33.000000	-99.000000
3166323.853000	38591102.600000	409.302000	0.909226	-55.000000	-33.000000	-99.000000
3166313.853000	38591092.600000	429.302000	1.006915	-55.000000	-33.000000	-99.000000
3166313.853000	38591102.600000	429.302000	1.011816	-55.000000	-33.000000	-99.000000
3166323.853000	38591092.600000	419.302000	0.995242	-55.000000	-33.000000	-99.000000
3166323.853000	38591092.600000	429.302000	1.001338	-55.000000	-33.000000	-99.000000
3166323.853000	38591102.600000	419.302000	0.996407	-55.000000	-33.000000	-99.000000
3166323.853000	38591102.600000	429.302000	1.004148	-55.000000	-33.000000	-99.000000
3166293.853000	38591082.600000	439.302000	1.032739	-55.000000	-33.000000	-99.000000
3166293.853000	38591082.600000	449.302000	1.030478	-55.000000	-33.000000	-99.000000
3166303.853000	38591082.600000	439.302000	1.033012	-55.000000	-33.000000	-99.000000
3166303.853000	38591082.600000	449.302000	1.030636	-55.000000	-33.000000	-99.000000
3166303.853000	38591082.600000	459.302000	1.027849	-55.000000	-33.000000	-99.000000
3166293.853000	38591092.600000	439.302000	1.034551	-55.000000	-33.000000	-99.000000
3166293.853000	38591092.600000	449.302000	1.031532	-55.000000	-33.000000	-99.000000
3166293.853000	38591102.600000	439.302000	1.037343	-55.000000	-33.000000	-99.000000
3166293.853000	38591102.600000	449.302000	1.033189	-55.000000	-33.000000	-99.000000
3166303.853000	38591092.600000	439.302000	1.035076	-55.000000	-33.000000	-99.000000
3166303.853000	38591092.600000	449.302000	1.031842	-55.000000	-33.000000	-99.000000
3166303.853000	38591102.600000	439.302000	1.038465	-55.000000	-33.000000	-99.000000
3166303.853000	38591102.600000	449.302000	1.033860	-55.000000	-33.000000	-99.000000
3166303.853000	38591092.600000	459.302000	1.027844	-55.000000	-33.000000	-99.000000
3166303.853000	38591102.600000	459.302000	1.027730	-55.000000	-33.000000	-99.000000
3166313.853000	38591082.600000	439.302000	1.002360	-55.000000	-33.000000	-99.000000
3166313.853000	38591082.600000	449.302000	1.030620	-55.000000	-33.000000	-99.000000
3166323.853000	38591082.600000	439.302000	0.990267	-55.000000	-33.000000	-99.000000
3166323.853000	38591082.600000	449.302000	0.983234	-55.000000	-33.000000	-99.000000
3166313.853000	38591082.600000	459.302000	1.027848	-55.000000	-33.000000	-99.000000
3166313.853000	38591082.600000	469.302000	1.025108	-55.000000	-33.000000	-99.000000
3166323.853000	38591082.600000	459.302000	1.027845	-55.000000	-33.000000	-99.000000
3166323.853000	38591082.600000	469.302000	1.025282	-55.000000	-33.000000	-99.000000
3166313.853000	38591092.600000	439.302000	1.004892	-55.000000	-33.000000	-99.000000
3166313.853000	38591092.600000	449.302000	1.031810	-55.000000	-33.000000	-99.000000
3166313.853000	38591102.600000	439.302000	1.010973	-55.000000	-33.000000	-99.000000
3166313.853000	38591102.600000	449.302000	1.033787	-55.000000	-33.000000	-99.000000
3166323.853000	38591092.600000	439.302000	0.993013	-55.000000	-33.000000	-99.000000
3166323.853000	38591092.600000	449.302000	0.986778	-55.000000	-33.000000	-99.000000
3166323.853000	38591102.600000	439.302000	0.996989	-55.000000	-33.000000	-99.000000
3166323.853000	38591102.600000	449.302000	0.990876	-55.000000	-33.000000	-99.000000
3166313.853000	38591092.600000	459.302000	1.027844	-55.000000	-33.000000	-99.000000
3166313.853000	38591092.600000	469.302000	1.023959	-55.000000	-33.000000	-99.000000
3166313.853000	38591102.600000	459.302000	1.027737	-55.000000	-33.000000	-99.000000
3166313.853000	38591102.600000	469.302000	1.021993	-55.000000	-33.000000	-99.000000
3166323.853000	38591092.600000	459.302000	1.027848	-55.000000	-33.000000	-99.000000
3166323.853000	38591092.600000	469.302000	1.024306	-55.000000	-33.000000	-99.000000
3166323.853000	38591102.600000	459.302000	1.027794	-55.000000	-33.000000	-99.000000
3166323.853000	38591102.600000	469.302000	1.022759	-55.000000	-33.000000	-99.000000
3166303.853000	38591082.600000	489.302000	1.024045	-55.000000	-33.000000	-99.000000
3166303.853000	38591092.600000	489.302000	1.023122	-55.000000	-33.000000	-99.000000
3166303.853000	38591102.600000	489.302000	1.021758	-55.000000	-33.000000	-99.000000
3166313.853000	38591082.600000	479.302000	1.023720	-55.000000	-33.000000	-99.000000
3166313.853000	38591082.600000	489.302000	1.024058	-55.000000	-33.000000	-99.000000
3166323.853000	38591082.600000	479.302000	1.023923	-55.000000	-33.000000	-99.000000
3166323.853000	38591082.600000	489.302000	1.000878	-55.000000	-33.000000	-99.000000
3166313.853000	38591092.600000	479.302000	1.022402	-55.000000	-33.000000	-99.000000
3166313.853000	38591092.600000	489.302000	1.023145	-55.000000	-33.000000	-99.000000
3166313.853000	38591102.600000	479.302000	1.020199	-55.000000	-33.000000	-99.000000
3166313.853000	38591102.600000	489.302000	1.021805	-55.000000	-33.000000	-99.000000
3166323.853000	38591092.600000	479.302000	1.022799	-55.000000	-33.000000	-99.000000
3166323.853000	38591092.600000	489.302000	0.978889	-55.000000	-33.000000	-99.000000
3166323.853000	38591102.600000	479.302000	1.021054	-55.000000	-33.000000	-99.000000
3166323.853000	38591102.600000	489.302000	0.980169	-55.000000	-33.000000	-99.000000
3166333.853000	38591082.600000	399.302000	0.844300	-55.000000	-33.000000	-99.000000
3166333.853000	38591082.600000	409.302000	0.858356	-55.000000	-33.000000	-99.000000
3166343.853000	38591082.600000	399.302000	0.820436	-55.000000	-33.000000	-99.000000
3166343.853000	38591082.600000	409.302000	0.821665	-55.000000	-33.000000	-99.000000
3166333.853000	38591082.600000	419.302000	0.942964	-55.000000	-33.000000	-99.000000
3166333.853000	38591082.600000	429.302000	0.988104	-55.000000	-33.000000	-99.000000
3166343.853000	38591082.600000	419.302000	0.823412	-55.000000	-33.000000	-99.000000
3166343.853000	38591082.600000	429.302000	0.880027	-55.000000	-33.000000	-99.000000
3166333.853000	38591092.600000	399.302000	0.842882	-55.000000	-33.000000	-99.000000
3166333.853000	38591092.600000	409.302000	0.845782	-55.000000	-33.000000	-99.000000
3166333.853000	38591102.600000	399.302000	0.819091	-55.000000	-33.000000	-99.000000
3166333.853000	38591102.600000	409.302000	0.844464	-55.000000	-33.000000	-99.000000
3166343.853000	38591092.600000	399.302000	0.819687	-55.000000	-33.000000	-99.000000
3166343.853000	38591092.600000	409.302000	0.821341	-55.000000	-33.000000	-99.000000
3166343.853000	38591102.600000	399.302000	0.818496	-55.000000	-33.000000	-99.000000
3166343.853000	38591102.600000	409.302000	0.820802	-55.000000	-33.000000	-99.000000
3166333.853000	38591092.600000	419.302000	0.915666	-55.000000	-33.000000	-99.000000
3166333.853000	38591092.600000	429.302000	0.986176	-55.000000	-33.000000	-99.000000
3166333.853000	38591102.600000	419.302000	0.879299	-55.000000	-33.000000	-99.000000
3166333.853000	38591102.600000	429.302000	0.980436	-55.000000	-33.000000	-99.000000
3166343.853000	38591092.600000	419.302000	0.823606	-55.000000	-33.000000	-99.000000
3166343.853000	38591092.600000	429.302000	0.851797	-55.000000	-33.000000	-99.000000
3166343.853000	38591102.600000	419.302000	0.823932	-55.000000	-33.000000	-99.000000
3166343.853000	38591102.600000	429.302000	0.852114	-55.000000	-33.000000	-99.000000
3166353.853000	38591082.600000	399.302000	0.820349	-55.000000	-33.000000	-99.000000
3166353.853000	38591082.600000	409.302000	0.821627	-55.000000	-33.000000	-99.000000
3166363.853000	38591082.600000	399.302000	0.820367	-55.000000	-33.000000	-99.000000
3166353.853000	38591082.600000	419.302000	0.823434	-55.000000	-33.000000	-99.000000
3166353.853000	38591082.600000	429.302000	0.851627	-55.000000	-33.000000	-99.000000
3166363.853000	38591082.600000	419.302000	0.823430	-55.000000	-33.000000	-99.000000
3166363.853000	38591082.600000	429.302000	0.851622	-55.000000	-33.000000	-99.000000
3166353.853000	38591092.600000	399.302000	0.819522	-55.000000	-33.000000	-99.000000
3166353.853000	38591092.600000	409.302000	0.821267	-55.000000	-33.000000	-99.000000
3166353.853000	38591102.600000	399.302000	0.818151	-55.000000	-33.000000	-99.000000
3166353.853000	38591102.600000	409.302000	0.820640	-55.000000	-33.000000	-99.000000
3166363.853000	38591092.600000	399.302000	0.819556	-55.000000	-33.000000	-99.000000
3166363.853000	38591102.600000	399.302000	0.818224	-55.000000	-33.000000	-99.000000
3166353.853000	38591092.600000	419.302000	0.823650	-55.000000	-33.000000	-99.000000
3166353.853000	38591092.600000	429.302000	0.851840	-55.000000	-33.000000	-99.000000
3166353.853000	38591102.600000	419.302000	0.824029	-55.000000	-33.000000	-99.000000
3166353.853000	38591102.600000	429.302000	0.852209	-55.000000	-33.000000	-99.000000
3166363.853000	38591092.600000	419.302000	0.823641	-55.000000	-33.000000	-99.000000
3166363.853000	38591092.600000	429.302000	0.851831	-55.000000	-33.000000	-99.000000
3166363.853000	38591102.600000	419.302000	0.824009	-55.000000	-33.000000	-99.000000
3166363.853000	38591102.600000	429.302000	0.852189	-55.000000	-33.000000	-99.000000
3166333.853000	38591082.600000	439.302000	0.984321	-55.000000	-33.000000	-99.000000
3166333.853000	38591082.600000	449.302000	0.970766	-55.000000	-33.000000	-99.000000
3166343.853000	38591082.600000	439.302000	0.888033	-55.000000	-33.000000	-99.000000
3166343.853000	38591082.600000	449.302000	0.861805	-55.000000	-33.000000	-99.000000
3166333.853000	38591082.600000	459.302000	0.970587	-55.000000	-33.000000	-99.000000
3166333.853000	38591082.600000	469.302000	1.003696	-55.000000	-33.000000	-99.000000
3166343.853000	38591082.600000	459.302000	0.814196	-55.000000	-33.000000	-99.000000
3166343.853000	38591082.600000	469.302000	0.823678	-55.000000	-33.000000	-99.000000
3166333.853000	38591092.600000	439.302000	0.984844	-55.000000	-33.000000	-99.000000
3166333.853000	38591092.600000	449.302000	0.971245	-55.000000	-33.000000	-99.000000
3166333.853000	38591102.600000	439.302000	0.985259	-55.000000	-33.000000	-99.000000
3166333.853000	38591102.600000	449.302000	0.971534	-55.000000	-33.000000	-99.000000
3166343.853000	38591092.600000	439.302000	0.834923	-55.000000	-33.000000	-99.000000
3166343.853000	38591092.600000	449.302000	0.806941	-55.000000	-33.000000	-99.000000
3166343.853000	38591102.600000	439.302000	0.835013	-55.000000	-33.000000	-99.000000
3166343.853000	38591102.600000	449.302000	0.806933	-55.000000	-33.000000	-99.000000
3166333.853000	38591092.600000	459.302000	0.971100	-55.000000	-33.000000	-99.000000
3166333.853000	38591092.600000	469.302000	0.955827	-55.000000	-33.000000	-99.000000
3166333.853000	38591102.600000	459.302000	0.970442	-55.000000	-33.000000	-99.000000
3166333.853000	38591102.600000	469.302000	0.899372	-55.000000	-33.000000	-99.000000
3166343.853000	38591092.600000	459.302000	0.800561	-55.000000	-33.000000	-99.000000
3166343.853000	38591092.600000	469.302000	0.816191	-55.000000	-33.000000	-99.000000
3166343.853000	38591102.600000	459.302000	0.800497	-55.000000	-33.000000	-99.000000
3166343.853000	38591102.600000	469.302000	0.816166	-55.000000	-33.000000	-99.000000
3166353.853000	38591082.600000	439.302000	0.834875	-55.000000	-33.000000	-99.000000
3166353.853000	38591082.600000	449.302000	0.806944	-55.000000	-33.000000	-99.000000
3166363.853000	38591082.600000	439.302000	0.834873	-55.000000	-33.000000	-99.000000
3166363.853000	38591082.600000	449.302000	0.806944	-55.000000	-33.000000	-99.000000
3166353.853000	38591082.600000	459.302000	0.800595	-55.000000	-33.000000	-99.000000
3166353.853000	38591082.600000	469.302000	0.816205	-55.000000	-33.000000	-99.000000
3166363.853000	38591082.600000	459.302000	0.800596	-55.000000	-33.000000	-99.000000
3166363.853000	38591082.600000	469.302000	0.816206	-55.000000	-33.000000	-99.000000
3166353.853000	38591092.600000	439.302000	0.834936	-55.000000	-33.000000	-99.000000
3166353.853000	38591092.600000	449.302000	0.806940	-55.000000	-33.000000	-99.000000
3166353.853000	38591102.600000	439.302000	0.835040	-55.000000	-33.000000	-99.000000
3166353.853000	38591102.600000	449.302000	0.806931	-55.000000	-33.000000	-99.000000
3166363.853000	38591092.600000	439.302000	0.834933	-55.000000	-33.000000	-99.000000
3166363.853000	38591092.600000	449.302000	0.806940	-55.000000	-33.000000	-99.000000
3166363.853000	38591102.600000	439.302000	0.835034	-55.000000	-33.000000	-99.000000
3166363.853000	38591102.600000	449.302000	0.806931	-55.000000	-33.000000	-99.000000
3166353.853000	38591092.600000	459.302000	0.800553	-55.000000	-33.000000	-99.000000
3166353.853000	38591092.600000	469.302000	0.816188	-55.000000	-33.000000	-99.000000
3166353.853000	38591102.600000	459.302000	0.800478	-55.000000	-33.000000	-99.000000
3166353.853000	38591102.600000	469.302000	0.816158	-55.000000	-33.000000	-99.000000
3166363.853000	38591092.600000	459.302000	0.800554	-55.000000	-33.000000	-99.000000
3166363.853000	38591092.600000	469.302000	0.816189	-55.000000	-33.000000	-99.000000
3166363.853000	38591102.600000	459.302000	0.800482	-55.000000	-33.000000	-99.000000
3166363.853000	38591102.600000	469.302000	0.816160	-55.000000	-33.000000	-99.000000
3166373.853000	38591082.600000	429.302000	0.851593	-55.000000	-33.000000	-99.000000
3166373.853000	38591092.600000	429.302000	0.851773	-55.000000	-33.000000	-99.000000
3166373.853000	38591102.600000	429.302000	0.852065	-55.000000	-33.000000	-99.000000
3166373.853000	38591082.600000	439.302000	0.834864	-55.000000	-33.000000	-99.000000
3166373.853000	38591082.600000	449.302000	0.806944	-55.000000	-33.000000	-99.000000
3166373.853000	38591082.600000	459.302000	0.800602	-55.000000	-33.000000	-99.000000
3166373.853000	38591082.600000	469.302000	0.816208	-55.000000	-33.000000	-99.000000
3166373.853000	38591092.600000	439.302000	0.834916	-55.000000	-33.000000	-99.000000
3166373.853000	38591092.600000	449.302000	0.806941	-55.000000	-33.000000	-99.000000
3166373.853000	38591102.600000	439.302000	0.834999	-55.000000	-33.000000	-99.000000
3166373.853000	38591102.600000	449.302000	0.806935	-55.000000	-33.000000	-99.000000
3166373.853000	38591092.600000	459.302000	0.800566	-55.000000	-33.000000	-99.000000
3166373.853000	38591092.600000	469.302000	0.816193	-55.000000	-33.000000	-99.000000
3166373.853000	38591102.600000	459.302000	0.800507	-55.000000	-33.000000	-99.000000
3166373.853000	38591102.600000	469.302000	0.816170	-55.000000	-33.000000	-99.000000
3166333.853000	38591082.600000	479.302000	0.978342	-55.000000	-33.000000	-99.000000
3166333.853000	38591082.600000	489.302000	0.957508	-55.000000	-33.000000	-99.000000
3166343.853000	38591082.600000	479.302000	0.850226	-55.000000	-33.000000	-99.000000
3166343.853000	38591082.600000	489.302000	0.889281	-55.000000	-33.000000	-99.000000
3166333.853000	38591092.600000	479.302000	0.956804	-55.000000	-33.000000	-99.000000
3166333.853000	38591092.600000	489.302000	0.950438	-55.000000	-33.000000	-99.000000
3166333.853000	38591102.600000	479.302000	0.918272	-55.000000	-33.000000	-99.000000
3166333.853000	38591102.600000	489.302000	0.950344	-55.000000	-33.000000	-99.000000
3166343.853000	38591092.600000	479.302000	0.845341	-55.000000	-33.000000	-99.000000
3166343.853000	38591092.600000	489.302000	0.888752	-55.000000	-33.000000	-99.000000
3166343.853000	38591102.600000	479.302000	0.845122	-55.000000	-33.000000	-99.000000
3166343.853000	38591102.600000	489.302000	0.886925	-55.000000	-33.000000	-99.000000
3166353.853000	38591082.600000	479.302000	0.845459	-55.000000	-33.000000	-99.000000
3166353.853000	38591082.600000	489.302000	0.886740	-55.000000	-33.000000	-99.000000
3166363.853000	38591082.600000	479.302000	0.845462	-55.000000	-33.000000	-99.000000
3166363.853000	38591082.600000	489.302000	0.886739	-55.000000	-33.000000	-99.000000
3166353.853000	38591082.600000	499.302000	0.888597	-55.000000	-33.000000	-99.000000
3166363.853000	38591082.600000	499.302000	0.888580	-55.000000	-33.000000	-99.000000
3166353.853000	38591092.600000	479.302000	0.845310	-55.000000	-33.000000	-99.000000
3166353.853000	38591092.600000	489.302000	0.886823	-55.000000	-33.000000	-99.000000
3166353.853000	38591102.600000	479.302000	0.845056	-55.000000	-33.000000	-99.000000
3166353.853000	38591102.600000	489.302000	0.886955	-55.000000	-33.000000	-99.000000
3166363.853000	38591092.600000	479.302000	0.845317	-55.000000	-33.000000	-99.000000
3166363.853000	38591092.600000	489.302000	0.886820	-55.000000	-33.000000	-99.000000
3166363.853000	38591102.600000	479.302000	0.845070	-55.000000	-33.000000	-99.000000
3166363.853000	38591102.600000	489.302000	0.886949	-55.000000	-33.000000	-99.000000
3166353.853000	38591092.600000	499.302000	0.889419	-55.000000	-33.000000	-99.000000
3166353.853000	38591102.600000	499.302000	0.890817	-55.000000	-33.000000	-99.000000
3166363.853000	38591092.600000	499.302000	0.889385	-55.000000	-33.000000	-99.000000
3166363.853000	38591102.600000	499.302000	0.890742	-55.000000	-33.000000	-99.000000
3166373.853000	38591082.600000	479.302000	0.845483	-55.000000	-33.000000	-99.000000
3166373.853000	38591082.600000	489.302000	0.886727	-55.000000	-33.000000	-99.000000
3166383.853000	38591082.600000	489.302000	0.886709	-55.000000	-33.000000	-99.000000
3166373.853000	38591082.600000	499.302000	0.888464	-55.000000	-33.000000	-99.000000
3166383.853000	38591082.600000	499.302000	0.888281	-55.000000	-33.000000	-99.000000
3166373.853000	38591092.600000	479.302000	0.845357	-55.000000	-33.000000	-99.000000
3166373.853000	38591092.600000	489.302000	0.886799	-55.000000	-33.000000	-99.000000
3166373.853000	38591102.600000	479.302000	0.845156	-55.000000	-33.000000	-99.000000
3166373.853000	38591102.600000	489.302000	0.886908	-55.000000	-33.000000	-99.000000
3166383.853000	38591092.600000	489.302000	0.886767	-55.000000	-33.000000	-99.000000
3166383.853000	38591102.600000	489.302000	0.886850	-55.000000	-33.000000	-99.000000
3166373.853000	38591092.600000	499.302000	0.889166	-55.000000	-33.000000	-99.000000
3166373.853000	38591102.600000	499.302000	0.890280	-55.000000	-33.000000	-99.000000
3166383.853000	38591092.600000	499.302000	0.888838	-55.000000	-33.000000	-99.000000
3166383.853000	38591102.600000	499.302000	0.889647	-55.000000	-33.000000	-99.000000
3166253.853000	38591132.600000	469.302000	1.282196	-55.000000	-33.000000	-99.000000
3166253.853000	38591142.600000	459.302000	1.292340	-55.000000	-33.000000	-99.000000
3166253.853000	38591142.600000	469.302000	1.298691	-55.000000	-33.000000	-99.000000
3166253.853000	38591152.600000	459.302000	1.295704	-55.000000	-33.000000	-99.000000
3166253.853000	38591152.600000	469.302000	1.301751	-55.000000	-33.000000	-99.000000
3166253.853000	38591162.600000	459.302000	1.285038	-55.000000	-33.000000	-99.000000
3166253.853000	38591162.600000	469.302000	1.290132	-55.000000	-33.000000	-99.000000
3166263.853000	38591152.600000	459.302000	1.264675	-55.000000	-33.000000	-99.000000
3166263.853000	38591152.600000	469.302000	1.271315	-55.000000	-33.000000	-99.000000
3166263.853000	38591162.600000	459.302000	1.261912	-55.000000	-33.000000	-99.000000
3166263.853000	38591162.600000	469.302000	1.267448	-55.000000	-33.000000	-99.000000
3166253.853000	38591172.600000	459.302000	1.273016	-55.000000	-33.000000	-99.000000
3166253.853000	38591172.600000	469.302000	1.277053	-55.000000	-33.000000	-99.000000
3166253.853000	38591182.600000	459.302000	1.263103	-55.000000	-33.000000	-99.000000
3166253.853000	38591182.600000	469.302000	1.253649	-55.000000	-33.000000	-99.000000
3166263.853000	38591172.600000	459.302000	1.256108	-55.000000	-33.000000	-99.000000
3166263.853000	38591172.600000	469.302000	1.260446	-55.000000	-33.000000	-99.000000
3166263.853000	38591182.600000	459.302000	1.250290	-55.000000	-33.000000	-99.000000
3166263.853000	38591182.600000	469.302000	1.238887	-55.000000	-33.000000	-99.000000
3166323.853000	38591112.600000	409.302000	0.882215	-55.000000	-33.000000	-99.000000
3166323.853000	38591122.600000	409.302000	0.879899	-55.000000	-33.000000	-99.000000
3166313.853000	38591112.600000	429.302000	1.018932	-55.000000	-33.000000	-99.000000
3166313.853000	38591122.600000	429.302000	1.028426	-55.000000	-33.000000	-99.000000
3166323.853000	38591112.600000	419.302000	0.984753	-55.000000	-33.000000	-99.000000
3166323.853000	38591112.600000	429.302000	1.007900	-55.000000	-33.000000	-99.000000
3166323.853000	38591122.600000	419.302000	0.982565	-55.000000	-33.000000	-99.000000
3166323.853000	38591122.600000	429.302000	1.011992	-55.000000	-33.000000	-99.000000
3166323.853000	38591132.600000	409.302000	0.858761	-55.000000	-33.000000	-99.000000
3166323.853000	38591142.600000	409.302000	0.856049	-55.000000	-33.000000	-99.000000
3166313.853000	38591132.600000	429.302000	1.035603	-55.000000	-33.000000	-99.000000
3166313.853000	38591142.600000	429.302000	1.029614	-55.000000	-33.000000	-99.000000
3166323.853000	38591132.600000	419.302000	0.980258	-55.000000	-33.000000	-99.000000
3166323.853000	38591132.600000	429.302000	1.013454	-55.000000	-33.000000	-99.000000
3166323.853000	38591142.600000	419.302000	0.948374	-55.000000	-33.000000	-99.000000
3166323.853000	38591142.600000	429.302000	1.003247	-55.000000	-33.000000	-99.000000
3166293.853000	38591112.600000	439.302000	1.041704	-55.000000	-33.000000	-99.000000
3166293.853000	38591112.600000	449.302000	1.035797	-55.000000	-33.000000	-99.000000
3166293.853000	38591122.600000	439.302000	1.048010	-55.000000	-33.000000	-99.000000
3166293.853000	38591122.600000	449.302000	1.039571	-55.000000	-33.000000	-99.000000
3166303.853000	38591112.600000	439.302000	1.038195	-55.000000	-33.000000	-99.000000
3166303.853000	38591112.600000	449.302000	1.037453	-55.000000	-33.000000	-99.000000
3166303.853000	38591122.600000	439.302000	1.051506	-55.000000	-33.000000	-99.000000
3166303.853000	38591122.600000	449.302000	1.044667	-55.000000	-33.000000	-99.000000
3166303.853000	38591112.600000	459.302000	1.026989	-55.000000	-33.000000	-99.000000
3166303.853000	38591122.600000	459.302000	1.022471	-55.000000	-33.000000	-99.000000
3166293.853000	38591132.600000	439.302000	1.062067	-55.000000	-33.000000	-99.000000
3166293.853000	38591132.600000	449.302000	1.042764	-55.000000	-33.000000	-99.000000
3166293.853000	38591142.600000	439.302000	1.060289	-55.000000	-33.000000	-99.000000
3166293.853000	38591142.600000	449.302000	1.040907	-55.000000	-33.000000	-99.000000
3166303.853000	38591132.600000	439.302000	1.072138	-55.000000	-33.000000	-99.000000
3166303.853000	38591132.600000	449.302000	1.061324	-55.000000	-33.000000	-99.000000
3166303.853000	38591142.600000	439.302000	1.049213	-55.000000	-33.000000	-99.000000
3166303.853000	38591142.600000	449.302000	1.048901	-55.000000	-33.000000	-99.000000
3166303.853000	38591132.600000	459.302000	1.000038	-55.000000	-33.000000	-99.000000
3166303.853000	38591142.600000	459.302000	1.017767	-55.000000	-33.000000	-99.000000
3166313.853000	38591112.600000	439.302000	1.016106	-55.000000	-33.000000	-99.000000
3166313.853000	38591112.600000	449.302000	1.037258	-55.000000	-33.000000	-99.000000
3166313.853000	38591122.600000	439.302000	1.032749	-55.000000	-33.000000	-99.000000
3166313.853000	38591122.600000	449.302000	1.033693	-55.000000	-33.000000	-99.000000
3166323.853000	38591112.600000	439.302000	1.002758	-55.000000	-33.000000	-99.000000
3166323.853000	38591112.600000	449.302000	0.990949	-55.000000	-33.000000	-99.000000
3166323.853000	38591122.600000	439.302000	1.010179	-55.000000	-33.000000	-99.000000
3166323.853000	38591122.600000	449.302000	0.998266	-55.000000	-33.000000	-99.000000
3166313.853000	38591112.600000	459.302000	1.027051	-55.000000	-33.000000	-99.000000
3166313.853000	38591112.600000	469.302000	1.018436	-55.000000	-33.000000	-99.000000
3166313.853000	38591122.600000	459.302000	1.023149	-55.000000	-33.000000	-99.000000
3166313.853000	38591122.600000	469.302000	1.012079	-55.000000	-33.000000	-99.000000
3166323.853000	38591112.600000	459.302000	1.010499	-55.000000	-33.000000	-99.000000
3166323.853000	38591112.600000	469.302000	1.020315	-55.000000	-33.000000	-99.000000
3166323.853000	38591122.600000	459.302000	0.989451	-55.000000	-33.000000	-99.000000
3166323.853000	38591122.600000	469.302000	1.016935	-55.000000	-33.000000	-99.000000
3166313.853000	38591132.600000	439.302000	1.053620	-55.000000	-33.000000	-99.000000
3166313.853000	38591132.600000	449.302000	1.041365	-55.000000	-33.000000	-99.000000
3166313.853000	38591142.600000	439.302000	1.038410	-55.000000	-33.000000	-99.000000
3166313.853000	38591142.600000	449.302000	1.027463	-55.000000	-33.000000	-99.000000
3166323.853000	38591132.600000	439.302000	1.014645	-55.000000	-33.000000	-99.000000
3166323.853000	38591132.600000	449.302000	1.002424	-55.000000	-33.000000	-99.000000
3166323.853000	38591142.600000	439.302000	1.008212	-55.000000	-33.000000	-99.000000
3166323.853000	38591142.600000	449.302000	0.995801	-55.000000	-33.000000	-99.000000
3166313.853000	38591132.600000	459.302000	1.008687	-55.000000	-33.000000	-99.000000
3166313.853000	38591132.600000	469.302000	1.005040	-55.000000	-33.000000	-99.000000
3166313.853000	38591142.600000	459.302000	1.019452	-55.000000	-33.000000	-99.000000
3166313.853000	38591142.600000	469.302000	1.009225	-55.000000	-33.000000	-99.000000
3166323.853000	38591132.600000	459.302000	0.986911	-55.000000	-33.000000	-99.000000
3166323.853000	38591132.600000	469.302000	1.014407	-55.000000	-33.000000	-99.000000
3166323.853000	38591142.600000	459.302000	0.983405	-55.000000	-33.000000	-99.000000
3166323.853000	38591142.600000	469.302000	0.997642	-55.000000	-33.000000	-99.000000
3166323.853000	38591152.600000	409.302000	0.843711	-55.000000	-33.000000	-99.000000
3166323.853000	38591162.600000	409.302000	0.843539	-55.000000	-33.000000	-99.000000
3166313.853000	38591152.600000	429.302000	1.017588	-55.000000	-33.000000	-99.000000
3166313.853000	38591162.600000	429.302000	1.008010	-55.000000	-33.000000	-99.000000
3166323.853000	38591152.600000	419.302000	0.917965	-55.000000	-33.000000	-99.000000
3166323.853000	38591152.600000	429.302000	0.993391	-55.000000	-33.000000	-99.000000
3166323.853000	38591162.600000	419.302000	0.879882	-55.000000	-33.000000	-99.000000
3166323.853000	38591162.600000	429.302000	0.982125	-55.000000	-33.000000	-99.000000
3166323.853000	38591172.600000	409.302000	0.821039	-55.000000	-33.000000	-99.000000
3166323.853000	38591182.600000	409.302000	0.821399	-55.000000	-33.000000	-99.000000
3166313.853000	38591172.600000	429.302000	1.001660	-55.000000	-33.000000	-99.000000
3166313.853000	38591182.600000	429.302000	0.997629	-55.000000	-33.000000	-99.000000
3166323.853000	38591172.600000	419.302000	0.878068	-55.000000	-33.000000	-99.000000
3166323.853000	38591172.600000	429.302000	0.963168	-55.000000	-33.000000	-99.000000
3166323.853000	38591182.600000	419.302000	0.854406	-55.000000	-33.000000	-99.000000
3166323.853000	38591182.600000	429.302000	0.937509	-55.000000	-33.000000	-99.000000
3166293.853000	38591152.600000	439.302000	1.065667	-55.000000	-33.000000	-99.000000
3166293.853000	38591152.600000	449.302000	1.036901	-55.000000	-33.000000	-99.000000
3166293.853000	38591162.600000	439.302000	1.095469	-55.000000	-33.000000	-99.000000
3166293.853000	38591162.600000	449.302000	1.049176	-55.000000	-33.000000	-99.000000
3166303.853000	38591152.600000	439.302000	1.028308	-55.000000	-33.000000	-99.000000
3166303.853000	38591152.600000	449.302000	1.039230	-55.000000	-33.000000	-99.000000
3166303.853000	38591162.600000	439.302000	1.014235	-55.000000	-33.000000	-99.000000
3166303.853000	38591162.600000	449.302000	1.034780	-55.000000	-33.000000	-99.000000
3166303.853000	38591152.600000	459.302000	1.026160	-55.000000	-33.000000	-99.000000
3166303.853000	38591162.600000	459.302000	1.027536	-55.000000	-33.000000	-99.000000
3166293.853000	38591172.600000	439.302000	1.100510	-55.000000	-33.000000	-99.000000
3166293.853000	38591172.600000	449.302000	1.062983	-55.000000	-33.000000	-99.000000
3166293.853000	38591182.600000	439.302000	1.138791	-55.000000	-33.000000	-99.000000
3166293.853000	38591182.600000	449.302000	1.103536	-55.000000	-33.000000	-99.000000
3166303.853000	38591172.600000	439.302000	1.000244	-55.000000	-33.000000	-99.000000
3166303.853000	38591172.600000	449.302000	1.032354	-55.000000	-33.000000	-99.000000
3166303.853000	38591182.600000	439.302000	0.994002	-55.000000	-33.000000	-99.000000
3166303.853000	38591182.600000	449.302000	1.010295	-55.000000	-33.000000	-99.000000
3166303.853000	38591172.600000	459.302000	1.027766	-55.000000	-33.000000	-99.000000
3166303.853000	38591182.600000	459.302000	1.027798	-55.000000	-33.000000	-99.000000
3166313.853000	38591152.600000	439.302000	1.016317	-55.000000	-33.000000	-99.000000
3166313.853000	38591152.600000	449.302000	1.008756	-55.000000	-33.000000	-99.000000
3166313.853000	38591162.600000	439.302000	1.002354	-55.000000	-33.000000	-99.000000
3166313.853000	38591162.600000	449.302000	0.996033	-55.000000	-33.000000	-99.000000
3166323.853000	38591152.600000	439.302000	0.996838	-55.000000	-33.000000	-99.000000
3166323.853000	38591152.600000	449.302000	0.983941	-55.000000	-33.000000	-99.000000
3166323.853000	38591162.600000	439.302000	0.988380	-55.000000	-33.000000	-99.000000
3166323.853000	38591162.600000	449.302000	0.974824	-55.000000	-33.000000	-99.000000
3166313.853000	38591152.600000	459.302000	1.026297	-55.000000	-33.000000	-99.000000
3166313.853000	38591152.600000	469.302000	1.016562	-55.000000	-33.000000	-99.000000
3166313.853000	38591162.600000	459.302000	1.027552	-55.000000	-33.000000	-99.000000
3166313.853000	38591162.600000	469.302000	1.020942	-55.000000	-33.000000	-99.000000
3166323.853000	38591152.600000	459.302000	0.977517	-55.000000	-33.000000	-99.000000
3166323.853000	38591152.600000	469.302000	0.955745	-55.000000	-33.000000	-99.000000
3166323.853000	38591162.600000	459.302000	0.971906	-55.000000	-33.000000	-99.000000
3166323.853000	38591162.600000	469.302000	0.900004	-55.000000	-33.000000	-99.000000
3166313.853000	38591172.600000	439.302000	0.993796	-55.000000	-33.000000	-99.000000
3166313.853000	38591172.600000	449.302000	0.981434	-55.000000	-33.000000	-99.000000
3166313.853000	38591182.600000	439.302000	0.988509	-55.000000	-33.000000	-99.000000
3166313.853000	38591182.600000	449.302000	0.975545	-55.000000	-33.000000	-99.000000
3166323.853000	38591172.600000	439.302000	0.975290	-55.000000	-33.000000	-99.000000
3166323.853000	38591172.600000	449.302000	0.969398	-55.000000	-33.000000	-99.000000
3166323.853000	38591182.600000	439.302000	0.961991	-55.000000	-33.000000	-99.000000
3166323.853000	38591182.600000	449.302000	0.966402	-55.000000	-33.000000	-99.000000
3166313.853000	38591172.600000	459.302000	1.008498	-55.000000	-33.000000	-99.000000
3166313.853000	38591172.600000	469.302000	1.023347	-55.000000	-33.000000	-99.000000
3166313.853000	38591182.600000	459.302000	0.978126	-55.000000	-33.000000	-99.000000
3166313.853000	38591182.600000	469.302000	1.024726	-55.000000	-33.000000	-99.000000
3166323.853000	38591172.600000	459.302000	0.941463	-55.000000	-33.000000	-99.000000
3166323.853000	38591172.600000	469.302000	0.874519	-55.000000	-33.000000	-99.000000
3166323.853000	38591182.600000	459.302000	0.911534	-55.000000	-33.000000	-99.000000
3166323.853000	38591182.600000	469.302000	0.841602	-55.000000	-33.000000	-99.000000
3166253.853000	38591112.600000	479.302000	1.250061	-55.000000	-33.000000	-99.000000
3166253.853000	38591122.600000	479.302000	1.263157	-55.000000	-33.000000	-99.000000
3166253.853000	38591122.600000	489.302000	1.254740	-55.000000	-33.000000	-99.000000
3166263.853000	38591122.600000	479.302000	1.241672	-55.000000	-33.000000	-99.000000
3166253.853000	38591132.600000	479.302000	1.278607	-55.000000	-33.000000	-99.000000
3166253.853000	38591132.600000	489.302000	1.267498	-55.000000	-33.000000	-99.000000
3166253.853000	38591142.600000	479.302000	1.291980	-55.000000	-33.000000	-99.000000
3166263.853000	38591132.600000	479.302000	1.253584	-55.000000	-33.000000	-99.000000
3166263.853000	38591142.600000	479.302000	1.264124	-55.000000	-33.000000	-99.000000
3166273.853000	38591142.600000	479.302000	1.227530	-55.000000	-33.000000	-99.000000
3166253.853000	38591152.600000	479.302000	1.294603	-55.000000	-33.000000	-99.000000
3166253.853000	38591162.600000	479.302000	1.286216	-55.000000	-33.000000	-99.000000
3166263.853000	38591152.600000	479.302000	1.268183	-55.000000	-33.000000	-99.000000
3166263.853000	38591162.600000	479.302000	1.265213	-55.000000	-33.000000	-99.000000
3166253.853000	38591172.600000	479.302000	1.275152	-55.000000	-33.000000	-99.000000
3166253.853000	38591182.600000	479.302000	1.265384	-55.000000	-33.000000	-99.000000
3166263.853000	38591172.600000	479.302000	1.259189	-55.000000	-33.000000	-99.000000
3166263.853000	38591182.600000	479.302000	1.253085	-55.000000	-33.000000	-99.000000
3166273.853000	38591152.600000	479.302000	1.234700	-55.000000	-33.000000	-99.000000
3166273.853000	38591162.600000	479.302000	1.238116	-55.000000	-33.000000	-99.000000
3166273.853000	38591172.600000	479.302000	1.238538	-55.000000	-33.000000	-99.000000
3166273.853000	38591182.600000	479.302000	1.237494	-55.000000	-33.000000	-99.000000
3166303.853000	38591112.600000	489.302000	1.019516	-55.000000	-33.000000	-99.000000
3166303.853000	38591122.600000	489.302000	1.014058	-55.000000	-33.000000	-99.000000
3166303.853000	38591132.600000	489.302000	0.990917	-55.000000	-33.000000	-99.000000
3166303.853000	38591142.600000	489.302000	1.009393	-55.000000	-33.000000	-99.000000
3166313.853000	38591112.600000	479.302000	1.016267	-55.000000	-33.000000	-99.000000
3166313.853000	38591112.600000	489.302000	1.019639	-55.000000	-33.000000	-99.000000
3166313.853000	38591122.600000	479.302000	1.008936	-55.000000	-33.000000	-99.000000
3166313.853000	38591122.600000	489.302000	1.014745	-55.000000	-33.000000	-99.000000
3166323.853000	38591112.600000	479.302000	1.018349	-55.000000	-33.000000	-99.000000
3166323.853000	38591112.600000	489.302000	0.961815	-55.000000	-33.000000	-99.000000
3166323.853000	38591122.600000	479.302000	0.993879	-55.000000	-33.000000	-99.000000
3166323.853000	38591122.600000	489.302000	0.956743	-55.000000	-33.000000	-99.000000
3166313.853000	38591132.600000	479.302000	0.999555	-55.000000	-33.000000	-99.000000
3166313.853000	38591132.600000	489.302000	1.000336	-55.000000	-33.000000	-99.000000
3166313.853000	38591142.600000	479.302000	1.005318	-55.000000	-33.000000	-99.000000
3166313.853000	38591142.600000	489.302000	0.999896	-55.000000	-33.000000	-99.000000
3166323.853000	38591132.600000	479.302000	0.991471	-55.000000	-33.000000	-99.000000
3166323.853000	38591132.600000	489.302000	0.972293	-55.000000	-33.000000	-99.000000
3166323.853000	38591142.600000	479.302000	0.976223	-55.000000	-33.000000	-99.000000
3166323.853000	38591142.600000	489.302000	0.969254	-55.000000	-33.000000	-99.000000
3166303.853000	38591152.600000	489.302000	1.018291	-55.000000	-33.000000	-99.000000
3166303.853000	38591162.600000	489.302000	1.021142	-55.000000	-33.000000	-99.000000
3166303.853000	38591172.600000	489.302000	1.022723	-55.000000	-33.000000	-99.000000
3166303.853000	38591182.600000	489.302000	1.023769	-55.000000	-33.000000	-99.000000
3166313.853000	38591152.600000	479.302000	1.014209	-55.000000	-33.000000	-99.000000
3166313.853000	38591152.600000	489.302000	0.986548	-55.000000	-33.000000	-99.000000
3166313.853000	38591162.600000	479.302000	1.019093	-55.000000	-33.000000	-99.000000
3166313.853000	38591162.600000	489.302000	0.982137	-55.000000	-33.000000	-99.000000
3166323.853000	38591152.600000	479.302000	0.957177	-55.000000	-33.000000	-99.000000
3166323.853000	38591152.600000	489.302000	0.957357	-55.000000	-33.000000	-99.000000
3166323.853000	38591162.600000	479.302000	0.918868	-55.000000	-33.000000	-99.000000
3166323.853000	38591162.600000	489.302000	0.952127	-55.000000	-33.000000	-99.000000
3166313.853000	38591172.600000	479.302000	1.021768	-55.000000	-33.000000	-99.000000
3166313.853000	38591172.600000	489.302000	0.956419	-55.000000	-33.000000	-99.000000
3166313.853000	38591182.600000	479.302000	0.997720	-55.000000	-33.000000	-99.000000
3166313.853000	38591182.600000	489.302000	0.941398	-55.000000	-33.000000	-99.000000
3166323.853000	38591172.600000	479.302000	0.911056	-55.000000	-33.000000	-99.000000
3166323.853000	38591172.600000	489.302000	0.948999	-55.000000	-33.000000	-99.000000
3166323.853000	38591182.600000	479.302000	0.881555	-55.000000	-33.000000	-99.000000
3166323.853000	38591182.600000	489.302000	0.947292	-55.000000	-33.000000	-99.000000
3166253.853000	38591192.600000	459.302000	1.255377	-55.000000	-33.000000	-99.000000
3166253.853000	38591192.600000	469.302000	1.243723	-55.000000	-33.000000	-99.000000
3166253.853000	38591202.600000	459.302000	1.249415	-55.000000	-33.000000	-99.000000
3166253.853000	38591202.600000	469.302000	1.236085	-55.000000	-33.000000	-99.000000
3166263.853000	38591192.600000	459.302000	1.245375	-55.000000	-33.000000	-99.000000
3166263.853000	38591192.600000	469.302000	1.232175	-55.000000	-33.000000	-99.000000
3166263.853000	38591202.600000	459.302000	1.241429	-55.000000	-33.000000	-99.000000
3166263.853000	38591202.600000	469.302000	1.226842	-55.000000	-33.000000	-99.000000
3166253.853000	38591212.600000	459.302000	1.244787	-55.000000	-33.000000	-99.000000
3166253.853000	38591212.600000	469.302000	1.230176	-55.000000	-33.000000	-99.000000
3166253.853000	38591222.600000	459.302000	1.241153	-55.000000	-33.000000	-99.000000
3166253.853000	38591222.600000	469.302000	1.225549	-55.000000	-33.000000	-99.000000
3166263.853000	38591212.600000	459.302000	1.238291	-55.000000	-33.000000	-99.000000
3166263.853000	38591212.600000	469.302000	1.222640	-55.000000	-33.000000	-99.000000
3166263.853000	38591222.600000	459.302000	1.235785	-55.000000	-33.000000	-99.000000
3166263.853000	38591222.600000	469.302000	1.219309	-55.000000	-33.000000	-99.000000
3166253.853000	38591232.600000	459.302000	1.238260	-55.000000	-33.000000	-99.000000
3166253.853000	38591232.600000	469.302000	1.221875	-55.000000	-33.000000	-99.000000
3166263.853000	38591232.600000	459.302000	1.233762	-55.000000	-33.000000	-99.000000
3166263.853000	38591232.600000	469.302000	1.216637	-55.000000	-33.000000	-99.000000
3166323.853000	38591192.600000	409.302000	0.821665	-55.000000	-33.000000	-99.000000
3166323.853000	38591202.600000	409.302000	0.821857	-55.000000	-33.000000	-99.000000
3166313.853000	38591192.600000	429.302000	0.995069	-55.000000	-33.000000	-99.000000
3166313.853000	38591202.600000	429.302000	0.987242	-55.000000	-33.000000	-99.000000
3166323.853000	38591192.600000	419.302000	0.823451	-55.000000	-33.000000	-99.000000
3166323.853000	38591192.600000	429.302000	0.909325	-55.000000	-33.000000	-99.000000
3166323.853000	38591202.600000	419.302000	0.823334	-55.000000	-33.000000	-99.000000
3166323.853000	38591202.600000	429.302000	0.880118	-55.000000	-33.000000	-99.000000
3166323.853000	38591212.600000	409.302000	0.821995	-55.000000	-33.000000	-99.000000
3166323.853000	38591222.600000	409.302000	0.822096	-55.000000	-33.000000	-99.000000
3166313.853000	38591212.600000	429.302000	0.984199	-55.000000	-33.000000	-99.000000
3166313.853000	38591222.600000	429.302000	0.978211	-55.000000	-33.000000	-99.000000
3166323.853000	38591212.600000	419.302000	0.823249	-55.000000	-33.000000	-99.000000
3166323.853000	38591212.600000	429.302000	0.851422	-55.000000	-33.000000	-99.000000
3166323.853000	38591222.600000	419.302000	0.823187	-55.000000	-33.000000	-99.000000
3166323.853000	38591222.600000	429.302000	0.851361	-55.000000	-33.000000	-99.000000
3166293.853000	38591192.600000	439.302000	1.143855	-55.000000	-33.000000	-99.000000
3166293.853000	38591192.600000	449.302000	1.144749	-55.000000	-33.000000	-99.000000
3166293.853000	38591202.600000	439.302000	1.147498	-55.000000	-33.000000	-99.000000
3166293.853000	38591202.600000	449.302000	1.148462	-55.000000	-33.000000	-99.000000
3166303.853000	38591192.600000	439.302000	0.989758	-55.000000	-33.000000	-99.000000
3166303.853000	38591192.600000	449.302000	1.007943	-55.000000	-33.000000	-99.000000
3166303.853000	38591202.600000	439.302000	0.986825	-55.000000	-33.000000	-99.000000
3166303.853000	38591202.600000	449.302000	0.979694	-55.000000	-33.000000	-99.000000
3166303.853000	38591192.600000	459.302000	1.027795	-55.000000	-33.000000	-99.000000
3166303.853000	38591202.600000	459.302000	1.027788	-55.000000	-33.000000	-99.000000
3166293.853000	38591212.600000	439.302000	1.150090	-55.000000	-33.000000	-99.000000
3166293.853000	38591212.600000	449.302000	1.151012	-55.000000	-33.000000	-99.000000
3166293.853000	38591222.600000	439.302000	1.151933	-55.000000	-33.000000	-99.000000
3166293.853000	38591222.600000	449.302000	1.152771	-55.000000	-33.000000	-99.000000
3166303.853000	38591212.600000	439.302000	0.984763	-55.000000	-33.000000	-99.000000
3166303.853000	38591212.600000	449.302000	0.978394	-55.000000	-33.000000	-99.000000
3166303.853000	38591222.600000	439.302000	0.983286	-55.000000	-33.000000	-99.000000
3166303.853000	38591222.600000	449.302000	0.976945	-55.000000	-33.000000	-99.000000
3166303.853000	38591212.600000	459.302000	1.027782	-55.000000	-33.000000	-99.000000
3166303.853000	38591222.600000	459.302000	1.027778	-55.000000	-33.000000	-99.000000
3166313.853000	38591192.600000	439.302000	0.985185	-55.000000	-33.000000	-99.000000
3166313.853000	38591192.600000	449.302000	0.971785	-55.000000	-33.000000	-99.000000
3166313.853000	38591202.600000	439.302000	0.983044	-55.000000	-33.000000	-99.000000
3166313.853000	38591202.600000	449.302000	0.969346	-55.000000	-33.000000	-99.000000
3166323.853000	38591192.600000	439.302000	0.930292	-55.000000	-33.000000	-99.000000
3166323.853000	38591192.600000	449.302000	0.930854	-55.000000	-33.000000	-99.000000
3166323.853000	38591202.600000	439.302000	0.888250	-55.000000	-33.000000	-99.000000
3166323.853000	38591202.600000	449.302000	0.862063	-55.000000	-33.000000	-99.000000
3166313.853000	38591192.600000	459.302000	0.975887	-55.000000	-33.000000	-99.000000
3166313.853000	38591192.600000	469.302000	1.025569	-55.000000	-33.000000	-99.000000
3166313.853000	38591202.600000	459.302000	0.969628	-55.000000	-33.000000	-99.000000
3166313.853000	38591202.600000	469.302000	1.004012	-55.000000	-33.000000	-99.000000
3166323.853000	38591192.600000	459.302000	0.883464	-55.000000	-33.000000	-99.000000
3166323.853000	38591192.600000	469.302000	0.828533	-55.000000	-33.000000	-99.000000
3166323.853000	38591202.600000	459.302000	0.833770	-55.000000	-33.000000	-99.000000
3166323.853000	38591202.600000	469.302000	0.823737	-55.000000	-33.000000	-99.000000
3166313.853000	38591212.600000	439.302000	0.981630	-55.000000	-33.000000	-99.000000
3166313.853000	38591212.600000	449.302000	0.967728	-55.000000	-33.000000	-99.000000
3166313.853000	38591222.600000	439.302000	0.980672	-55.000000	-33.000000	-99.000000
3166313.853000	38591222.600000	449.302000	0.966632	-55.000000	-33.000000	-99.000000
3166323.853000	38591212.600000	439.302000	0.834800	-55.000000	-33.000000	-99.000000
3166323.853000	38591212.600000	449.302000	0.806935	-55.000000	-33.000000	-99.000000
3166323.853000	38591222.600000	439.302000	0.834783	-55.000000	-33.000000	-99.000000
3166323.853000	38591222.600000	449.302000	0.806936	-55.000000	-33.000000	-99.000000
3166313.853000	38591212.600000	459.302000	0.961225	-55.000000	-33.000000	-99.000000
3166313.853000	38591212.600000	469.302000	0.955803	-55.000000	-33.000000	-99.000000
3166313.853000	38591222.600000	459.302000	0.960262	-55.000000	-33.000000	-99.000000
3166313.853000	38591222.600000	469.302000	0.898420	-55.000000	-33.000000	-99.000000
3166323.853000	38591212.600000	459.302000	0.800639	-55.000000	-33.000000	-99.000000
3166323.853000	38591212.600000	469.302000	0.816227	-55.000000	-33.000000	-99.000000
3166323.853000	38591222.600000	459.302000	0.804760	-55.000000	-33.000000	-99.000000
3166323.853000	38591222.600000	469.302000	0.816232	-55.000000	-33.000000	-99.000000
3166323.853000	38591232.600000	409.302000	0.822172	-55.000000	-33.000000	-99.000000
3166313.853000	38591232.600000	429.302000	0.955032	-55.000000	-33.000000	-99.000000
3166323.853000	38591232.600000	419.302000	0.823140	-55.000000	-33.000000	-99.000000
3166323.853000	38591232.600000	429.302000	0.854751	-55.000000	-33.000000	-99.000000
3166293.853000	38591232.600000	439.302000	1.153247	-55.000000	-33.000000	-99.000000
3166293.853000	38591232.600000	449.302000	1.153991	-55.000000	-33.000000	-99.000000
3166303.853000	38591232.600000	439.302000	0.982209	-55.000000	-33.000000	-99.000000
3166303.853000	38591232.600000	449.302000	1.015852	-55.000000	-33.000000	-99.000000
3166303.853000	38591232.600000	459.302000	1.049293	-55.000000	-33.000000	-99.000000
3166313.853000	38591232.600000	439.302000	0.971719	-55.000000	-33.000000	-99.000000
3166313.853000	38591232.600000	449.302000	0.965874	-55.000000	-33.000000	-99.000000
3166323.853000	38591232.600000	439.302000	0.834771	-55.000000	-33.000000	-99.000000
3166323.853000	38591232.600000	449.302000	0.806937	-55.000000	-33.000000	-99.000000
3166313.853000	38591232.600000	459.302000	0.939645	-55.000000	-33.000000	-99.000000
3166313.853000	38591232.600000	469.302000	0.873989	-55.000000	-33.000000	-99.000000
3166323.853000	38591232.600000	459.302000	0.804780	-55.000000	-33.000000	-99.000000
3166323.853000	38591232.600000	469.302000	0.816235	-55.000000	-33.000000	-99.000000
3166253.853000	38591192.600000	479.302000	1.257579	-55.000000	-33.000000	-99.000000
3166253.853000	38591202.600000	479.302000	1.251494	-55.000000	-33.000000	-99.000000
3166263.853000	38591192.600000	479.302000	1.247899	-55.000000	-33.000000	-99.000000
3166263.853000	38591202.600000	479.302000	1.243728	-55.000000	-33.000000	-99.000000
3166253.853000	38591212.600000	479.302000	1.246753	-55.000000	-33.000000	-99.000000
3166253.853000	38591222.600000	479.302000	1.243023	-55.000000	-33.000000	-99.000000
3166263.853000	38591212.600000	479.302000	1.240416	-55.000000	-33.000000	-99.000000
3166263.853000	38591222.600000	479.302000	1.237775	-55.000000	-33.000000	-99.000000
3166273.853000	38591192.600000	479.302000	1.235974	-55.000000	-33.000000	-99.000000
3166273.853000	38591202.600000	479.302000	1.234425	-55.000000	-33.000000	-99.000000
3166273.853000	38591212.600000	479.302000	1.233009	-55.000000	-33.000000	-99.000000
3166273.853000	38591222.600000	479.302000	1.231766	-55.000000	-33.000000	-99.000000
3166253.853000	38591232.600000	479.302000	1.240053	-55.000000	-33.000000	-99.000000
3166263.853000	38591232.600000	479.302000	1.235647	-55.000000	-33.000000	-99.000000
3166273.853000	38591232.600000	479.302000	1.230690	-55.000000	-33.000000	-99.000000
3166303.853000	38591192.600000	489.302000	1.024497	-55.000000	-33.000000	-99.000000
3166303.853000	38591202.600000	489.302000	1.000582	-55.000000	-33.000000	-99.000000
3166303.853000	38591212.600000	489.302000	0.975767	-55.000000	-33.000000	-99.000000
3166303.853000	38591222.600000	489.302000	1.018155	-55.000000	-33.000000	-99.000000
3166313.853000	38591192.600000	479.302000	0.997707	-55.000000	-33.000000	-99.000000
3166313.853000	38591192.600000	489.302000	0.958112	-55.000000	-33.000000	-99.000000
3166313.853000	38591202.600000	479.302000	0.978440	-55.000000	-33.000000	-99.000000
3166313.853000	38591202.600000	489.302000	0.956835	-55.000000	-33.000000	-99.000000
3166323.853000	38591192.600000	479.302000	0.824727	-55.000000	-33.000000	-99.000000
3166323.853000	38591192.600000	489.302000	0.937578	-55.000000	-33.000000	-99.000000
3166323.853000	38591202.600000	479.302000	0.850337	-55.000000	-33.000000	-99.000000
3166323.853000	38591202.600000	489.302000	0.916754	-55.000000	-33.000000	-99.000000
3166313.853000	38591212.600000	479.302000	0.956658	-55.000000	-33.000000	-99.000000
3166313.853000	38591212.600000	489.302000	0.948519	-55.000000	-33.000000	-99.000000
3166313.853000	38591222.600000	479.302000	0.941630	-55.000000	-33.000000	-99.000000
3166313.853000	38591222.600000	489.302000	0.947836	-55.000000	-33.000000	-99.000000
3166323.853000	38591212.600000	479.302000	0.845624	-55.000000	-33.000000	-99.000000
3166323.853000	38591212.600000	489.302000	0.888696	-55.000000	-33.000000	-99.000000
3166323.853000	38591222.600000	479.302000	0.845666	-55.000000	-33.000000	-99.000000
3166323.853000	38591222.600000	489.302000	0.886659	-55.000000	-33.000000	-99.000000
3166303.853000	38591232.600000	489.302000	1.068454	-55.000000	-33.000000	-99.000000
3166313.853000	38591232.600000	479.302000	0.911130	-55.000000	-33.000000	-99.000000
3166313.853000	38591232.600000	489.302000	0.962499	-55.000000	-33.000000	-99.000000
3166323.853000	38591232.600000	479.302000	0.845697	-55.000000	-33.000000	-99.000000
3166323.853000	38591232.600000	489.302000	0.886637	-55.000000	-33.000000	-99.000000
3166333.853000	38591112.600000	399.302000	0.817760	-55.000000	-33.000000	-99.000000
3166333.853000	38591112.600000	409.302000	0.820456	-55.000000	-33.000000	-99.000000
3166333.853000	38591122.600000	399.302000	0.815911	-55.000000	-33.000000	-99.000000
3166333.853000	38591122.600000	409.302000	0.819536	-55.000000	-33.000000	-99.000000
3166343.853000	38591112.600000	399.302000	0.816513	-55.000000	-33.000000	-99.000000
3166343.853000	38591112.600000	409.302000	0.819841	-55.000000	-33.000000	-99.000000
3166343.853000	38591122.600000	399.302000	0.813151	-55.000000	-33.000000	-99.000000
3166343.853000	38591122.600000	409.302000	0.818023	-55.000000	-33.000000	-99.000000
3166333.853000	38591112.600000	419.302000	0.877760	-55.000000	-33.000000	-99.000000
3166333.853000	38591112.600000	429.302000	0.963579	-55.000000	-33.000000	-99.000000
3166333.853000	38591122.600000	419.302000	0.853994	-55.000000	-33.000000	-99.000000
3166333.853000	38591122.600000	429.302000	0.937480	-55.000000	-33.000000	-99.000000
3166343.853000	38591112.600000	419.302000	0.824523	-55.000000	-33.000000	-99.000000
3166343.853000	38591112.600000	429.302000	0.852677	-55.000000	-33.000000	-99.000000
3166343.853000	38591122.600000	419.302000	0.825668	-55.000000	-33.000000	-99.000000
3166343.853000	38591122.600000	429.302000	0.853727	-55.000000	-33.000000	-99.000000
3166333.853000	38591132.600000	399.302000	0.813877	-55.000000	-33.000000	-99.000000
3166333.853000	38591132.600000	409.302000	0.818443	-55.000000	-33.000000	-99.000000
3166333.853000	38591142.600000	399.302000	0.812916	-55.000000	-33.000000	-99.000000
3166333.853000	38591142.600000	409.302000	0.817900	-55.000000	-33.000000	-99.000000
3166343.853000	38591132.600000	399.302000	0.808127	-55.000000	-33.000000	-99.000000
3166343.853000	38591132.600000	409.302000	0.814828	-55.000000	-33.000000	-99.000000
3166343.853000	38591142.600000	399.302000	0.804893	-55.000000	-33.000000	-99.000000
3166343.853000	38591142.600000	409.302000	0.812423	-55.000000	-33.000000	-99.000000
3166333.853000	38591132.600000	419.302000	0.825422	-55.000000	-33.000000	-99.000000
3166333.853000	38591132.600000	429.302000	0.907977	-55.000000	-33.000000	-99.000000
3166333.853000	38591142.600000	419.302000	0.825787	-55.000000	-33.000000	-99.000000
3166333.853000	38591142.600000	429.302000	0.879203	-55.000000	-33.000000	-99.000000
3166343.853000	38591132.600000	419.302000	0.827747	-55.000000	-33.000000	-99.000000
3166343.853000	38591132.600000	429.302000	0.855519	-55.000000	-33.000000	-99.000000
3166343.853000	38591142.600000	419.302000	0.829376	-55.000000	-33.000000	-99.000000
3166343.853000	38591142.600000	429.302000	0.856834	-55.000000	-33.000000	-99.000000
3166353.853000	38591112.600000	399.302000	0.815693	-55.000000	-33.000000	-99.000000
3166353.853000	38591112.600000	409.302000	0.819418	-55.000000	-33.000000	-99.000000
3166353.853000	38591122.600000	399.302000	0.810878	-55.000000	-33.000000	-99.000000
3166353.853000	38591122.600000	409.302000	0.816649	-55.000000	-33.000000	-99.000000
3166363.853000	38591112.600000	399.302000	0.815873	-55.000000	-33.000000	-99.000000
3166363.853000	38591122.600000	399.302000	0.811418	-55.000000	-33.000000	-99.000000
3166353.853000	38591112.600000	419.302000	0.824782	-55.000000	-33.000000	-99.000000
3166353.853000	38591112.600000	429.302000	0.852922	-55.000000	-33.000000	-99.000000
3166353.853000	38591122.600000	419.302000	0.826540	-55.000000	-33.000000	-99.000000
3166353.853000	38591122.600000	429.302000	0.854501	-55.000000	-33.000000	-99.000000
3166363.853000	38591112.600000	419.302000	0.824725	-55.000000	-33.000000	-99.000000
3166363.853000	38591112.600000	429.302000	0.852867	-55.000000	-33.000000	-99.000000
3166363.853000	38591122.600000	419.302000	0.826325	-55.000000	-33.000000	-99.000000
3166363.853000	38591122.600000	429.302000	0.854312	-55.000000	-33.000000	-99.000000
3166353.853000	38591132.600000	399.302000	0.800922	-55.000000	-33.000000	-99.000000
3166353.853000	38591132.600000	409.302000	0.808943	-55.000000	-33.000000	-99.000000
3166353.853000	38591142.600000	399.302000	0.790572	-55.000000	-33.000000	-99.000000
3166353.853000	38591142.600000	409.302000	0.791738	-55.000000	-33.000000	-99.000000
3166363.853000	38591132.600000	399.302000	0.802972	-55.000000	-33.000000	-99.000000
3166363.853000	38591142.600000	399.302000	0.795155	-55.000000	-33.000000	-99.000000
3166353.853000	38591132.600000	419.302000	0.831645	-55.000000	-33.000000	-99.000000
3166353.853000	38591132.600000	429.302000	0.858634	-55.000000	-33.000000	-99.000000
3166353.853000	38591142.600000	419.302000	0.844947	-55.000000	-33.000000	-99.000000
3166353.853000	38591142.600000	429.302000	0.870234	-55.000000	-33.000000	-99.000000
3166363.853000	38591132.600000	419.302000	0.830396	-55.000000	-33.000000	-99.000000
3166363.853000	38591132.600000	429.302000	0.857660	-55.000000	-33.000000	-99.000000
3166363.853000	38591142.600000	419.302000	0.836314	-55.000000	-33.000000	-99.000000
3166363.853000	38591142.600000	429.302000	0.862258	-55.000000	-33.000000	-99.000000
3166333.853000	38591112.600000	439.302000	0.977013	-55.000000	-33.000000	-99.000000
3166333.853000	38591112.600000	449.302000	0.971143	-55.000000	-33.000000	-99.000000
3166333.853000	38591122.600000	439.302000	0.962183	-55.000000	-33.000000	-99.000000
3166333.853000	38591122.600000	449.302000	0.968900	-55.000000	-33.000000	-99.000000
3166343.853000	38591112.600000	439.302000	0.835166	-55.000000	-33.000000	-99.000000
3166343.853000	38591112.600000	449.302000	0.806911	-55.000000	-33.000000	-99.000000
3166343.853000	38591122.600000	439.302000	0.835439	-55.000000	-33.000000	-99.000000
3166343.853000	38591122.600000	449.302000	0.806836	-55.000000	-33.000000	-99.000000
3166333.853000	38591112.600000	459.302000	0.942254	-55.000000	-33.000000	-99.000000
3166333.853000	38591112.600000	469.302000	0.874708	-55.000000	-33.000000	-99.000000
3166333.853000	38591122.600000	459.302000	0.912332	-55.000000	-33.000000	-99.000000
3166333.853000	38591122.600000	469.302000	0.841858	-55.000000	-33.000000	-99.000000
3166343.853000	38591112.600000	459.302000	0.800382	-55.000000	-33.000000	-99.000000
3166343.853000	38591112.600000	469.302000	0.816122	-55.000000	-33.000000	-99.000000
3166343.853000	38591122.600000	459.302000	0.800163	-55.000000	-33.000000	-99.000000
3166343.853000	38591122.600000	469.302000	0.816043	-55.000000	-33.000000	-99.000000
3166333.853000	38591132.600000	439.302000	0.929567	-55.000000	-33.000000	-99.000000
3166333.853000	38591132.600000	449.302000	0.929797	-55.000000	-33.000000	-99.000000
3166333.853000	38591142.600000	439.302000	0.884877	-55.000000	-33.000000	-99.000000
3166333.853000	38591142.600000	449.302000	0.858103	-55.000000	-33.000000	-99.000000
3166343.853000	38591132.600000	439.302000	0.835878	-55.000000	-33.000000	-99.000000
3166343.853000	38591132.600000	449.302000	0.806602	-55.000000	-33.000000	-99.000000
3166343.853000	38591142.600000	439.302000	0.836190	-55.000000	-33.000000	-99.000000
3166343.853000	38591142.600000	449.302000	0.806329	-55.000000	-33.000000	-99.000000
3166333.853000	38591132.600000	459.302000	0.855462	-55.000000	-33.000000	-99.000000
3166333.853000	38591132.600000	469.302000	0.828085	-55.000000	-33.000000	-99.000000
3166333.853000	38591142.600000	459.302000	0.831046	-55.000000	-33.000000	-99.000000
3166333.853000	38591142.600000	469.302000	0.822801	-55.000000	-33.000000	-99.000000
3166343.853000	38591132.600000	459.302000	0.799764	-55.000000	-33.000000	-99.000000
3166343.853000	38591132.600000	469.302000	0.815922	-55.000000	-33.000000	-99.000000
3166343.853000	38591142.600000	459.302000	0.799446	-55.000000	-33.000000	-99.000000
3166343.853000	38591142.600000	469.302000	0.815850	-55.000000	-33.000000	-99.000000
3166353.853000	38591112.600000	439.302000	0.835233	-55.000000	-33.000000	-99.000000
3166353.853000	38591112.600000	449.302000	0.806899	-55.000000	-33.000000	-99.000000
3166353.853000	38591122.600000	439.302000	0.835636	-55.000000	-33.000000	-99.000000
3166353.853000	38591122.600000	449.302000	0.806756	-55.000000	-33.000000	-99.000000
3166363.853000	38591112.600000	439.302000	0.835218	-55.000000	-33.000000	-99.000000
3166363.853000	38591112.600000	449.302000	0.806902	-55.000000	-33.000000	-99.000000
3166363.853000	38591122.600000	439.302000	0.835589	-55.000000	-33.000000	-99.000000
3166363.853000	38591122.600000	449.302000	0.806778	-55.000000	-33.000000	-99.000000
3166353.853000	38591112.600000	459.302000	0.800332	-55.000000	-33.000000	-99.000000
3166353.853000	38591112.600000	469.302000	0.816102	-55.000000	-33.000000	-99.000000
3166353.853000	38591122.600000	459.302000	0.799995	-55.000000	-33.000000	-99.000000
3166353.853000	38591122.600000	469.302000	0.815987	-55.000000	-33.000000	-99.000000
3166363.853000	38591112.600000	459.302000	0.800343	-55.000000	-33.000000	-99.000000
3166363.853000	38591112.600000	469.302000	0.816107	-55.000000	-33.000000	-99.000000
3166363.853000	38591122.600000	459.302000	0.800036	-55.000000	-33.000000	-99.000000
3166363.853000	38591122.600000	469.302000	0.816000	-55.000000	-33.000000	-99.000000
3166353.853000	38591132.600000	439.302000	0.836701	-55.000000	-33.000000	-99.000000
3166353.853000	38591132.600000	449.302000	0.805872	-55.000000	-33.000000	-99.000000
3166353.853000	38591142.600000	439.302000	0.842937	-55.000000	-33.000000	-99.000000
3166353.853000	38591142.600000	449.302000	0.801813	-55.000000	-33.000000	-99.000000
3166363.853000	38591132.600000	439.302000	0.836424	-55.000000	-33.000000	-99.000000
3166363.853000	38591132.600000	449.302000	0.806143	-55.000000	-33.000000	-99.000000
3166363.853000	38591142.600000	439.302000	0.838059	-55.000000	-33.000000	-99.000000
3166363.853000	38591142.600000	449.302000	0.804600	-55.000000	-33.000000	-99.000000
3166353.853000	38591132.600000	459.302000	0.798993	-55.000000	-33.000000	-99.000000
3166353.853000	38591132.600000	469.302000	0.815753	-55.000000	-33.000000	-99.000000
3166353.853000	38591142.600000	459.302000	0.796398	-55.000000	-33.000000	-99.000000
3166353.853000	38591142.600000	469.302000	0.816267	-55.000000	-33.000000	-99.000000
3166363.853000	38591132.600000	459.302000	0.799244	-55.000000	-33.000000	-99.000000
3166363.853000	38591132.600000	469.302000	0.815798	-55.000000	-33.000000	-99.000000
3166363.853000	38591142.600000	459.302000	0.798007	-55.000000	-33.000000	-99.000000
3166363.853000	38591142.600000	469.302000	0.815709	-55.000000	-33.000000	-99.000000
3166333.853000	38591152.600000	399.302000	0.813987	-55.000000	-33.000000	-99.000000
3166333.853000	38591152.600000	409.302000	0.818516	-55.000000	-33.000000	-99.000000
3166333.853000	38591162.600000	399.302000	0.816042	-55.000000	-33.000000	-99.000000
3166333.853000	38591162.600000	409.302000	0.819621	-55.000000	-33.000000	-99.000000
3166343.853000	38591152.600000	399.302000	0.808430	-55.000000	-33.000000	-99.000000
3166343.853000	38591152.600000	409.302000	0.815059	-55.000000	-33.000000	-99.000000
3166343.853000	38591162.600000	399.302000	0.813404	-55.000000	-33.000000	-99.000000
3166343.853000	38591162.600000	409.302000	0.818193	-55.000000	-33.000000	-99.000000
3166333.853000	38591152.600000	419.302000	0.825411	-55.000000	-33.000000	-99.000000
3166333.853000	38591152.600000	429.302000	0.853468	-55.000000	-33.000000	-99.000000
3166333.853000	38591162.600000	419.302000	0.824720	-55.000000	-33.000000	-99.000000
3166333.853000	38591162.600000	429.302000	0.852830	-55.000000	-33.000000	-99.000000
3166343.853000	38591152.600000	419.302000	0.827666	-55.000000	-33.000000	-99.000000
3166343.853000	38591152.600000	429.302000	0.855423	-55.000000	-33.000000	-99.000000
3166343.853000	38591162.600000	419.302000	0.825637	-55.000000	-33.000000	-99.000000
3166343.853000	38591162.600000	429.302000	0.853662	-55.000000	-33.000000	-99.000000
3166333.853000	38591172.600000	399.302000	0.817868	-55.000000	-33.000000	-99.000000
3166333.853000	38591172.600000	409.302000	0.820526	-55.000000	-33.000000	-99.000000
3166333.853000	38591182.600000	399.302000	0.819173	-55.000000	-33.000000	-99.000000
3166333.853000	38591182.600000	409.302000	0.821130	-55.000000	-33.000000	-99.000000
3166343.853000	38591172.600000	399.302000	0.816677	-55.000000	-33.000000	-99.000000
3166343.853000	38591172.600000	409.302000	0.819947	-55.000000	-33.000000	-99.000000
3166343.853000	38591182.600000	399.302000	0.818604	-55.000000	-33.000000	-99.000000
3166343.853000	38591182.600000	409.302000	0.820872	-55.000000	-33.000000	-99.000000
3166333.853000	38591172.600000	419.302000	0.824157	-55.000000	-33.000000	-99.000000
3166333.853000	38591172.600000	429.302000	0.852299	-55.000000	-33.000000	-99.000000
3166333.853000	38591182.600000	419.302000	0.823784	-55.000000	-33.000000	-99.000000
3166333.853000	38591182.600000	429.302000	0.851941	-55.000000	-33.000000	-99.000000
3166343.853000	38591172.600000	419.302000	0.824525	-55.000000	-33.000000	-99.000000
3166343.853000	38591172.600000	429.302000	0.852643	-55.000000	-33.000000	-99.000000
3166343.853000	38591182.600000	419.302000	0.823946	-55.000000	-33.000000	-99.000000
3166343.853000	38591182.600000	429.302000	0.852095	-55.000000	-33.000000	-99.000000
3166353.853000	38591152.600000	399.302000	0.801660	-55.000000	-33.000000	-99.000000
3166353.853000	38591152.600000	409.302000	0.809665	-55.000000	-33.000000	-99.000000
3166353.853000	38591162.600000	399.302000	0.811265	-55.000000	-33.000000	-99.000000
3166353.853000	38591162.600000	409.302000	0.816922	-55.000000	-33.000000	-99.000000
3166363.853000	38591152.600000	399.302000	0.803560	-55.000000	-33.000000	-99.000000
3166363.853000	38591162.600000	399.302000	0.811769	-55.000000	-33.000000	-99.000000
3166353.853000	38591152.600000	419.302000	0.831289	-55.000000	-33.000000	-99.000000
3166353.853000	38591152.600000	429.302000	0.858323	-55.000000	-33.000000	-99.000000
3166353.853000	38591162.600000	419.302000	0.826467	-55.000000	-33.000000	-99.000000
3166353.853000	38591162.600000	429.302000	0.854391	-55.000000	-33.000000	-99.000000
3166363.853000	38591152.600000	419.302000	0.830153	-55.000000	-33.000000	-99.000000
3166363.853000	38591152.600000	429.302000	0.857435	-55.000000	-33.000000	-99.000000
3166363.853000	38591162.600000	419.302000	0.826264	-55.000000	-33.000000	-99.000000
3166363.853000	38591162.600000	429.302000	0.854214	-55.000000	-33.000000	-99.000000
3166353.853000	38591172.600000	399.302000	0.815900	-55.000000	-33.000000	-99.000000
3166353.853000	38591172.600000	409.302000	0.819552	-55.000000	-33.000000	-99.000000
3166353.853000	38591182.600000	399.302000	0.818275	-55.000000	-33.000000	-99.000000
3166353.853000	38591182.600000	409.302000	0.820720	-55.000000	-33.000000	-99.000000
3166363.853000	38591172.600000	399.302000	0.816070	-55.000000	-33.000000	-99.000000
3166363.853000	38591182.600000	399.302000	0.818344	-55.000000	-33.000000	-99.000000
3166353.853000	38591172.600000	419.302000	0.824777	-55.000000	-33.000000	-99.000000
3166353.853000	38591172.600000	429.302000	0.852875	-55.000000	-33.000000	-99.000000
3166353.853000	38591182.600000	419.302000	0.824043	-55.000000	-33.000000	-99.000000
3166353.853000	38591182.600000	429.302000	0.852186	-55.000000	-33.000000	-99.000000
3166363.853000	38591172.600000	419.302000	0.824721	-55.000000	-33.000000	-99.000000
3166363.853000	38591172.600000	429.302000	0.852824	-55.000000	-33.000000	-99.000000
3166363.853000	38591182.600000	419.302000	0.824022	-55.000000	-33.000000	-99.000000
3166363.853000	38591182.600000	429.302000	0.852167	-55.000000	-33.000000	-99.000000
3166333.853000	38591152.600000	439.302000	0.835351	-55.000000	-33.000000	-99.000000
3166333.853000	38591152.600000	449.302000	0.806843	-55.000000	-33.000000	-99.000000
3166333.853000	38591162.600000	439.302000	0.835182	-55.000000	-33.000000	-99.000000
3166333.853000	38591162.600000	449.302000	0.806885	-55.000000	-33.000000	-99.000000
3166343.853000	38591152.600000	439.302000	0.835829	-55.000000	-33.000000	-99.000000
3166343.853000	38591152.600000	449.302000	0.806597	-55.000000	-33.000000	-99.000000
3166343.853000	38591162.600000	439.302000	0.835392	-55.000000	-33.000000	-99.000000
3166343.853000	38591162.600000	449.302000	0.806820	-55.000000	-33.000000	-99.000000
3166333.853000	38591152.600000	459.302000	0.800218	-55.000000	-33.000000	-99.000000
3166333.853000	38591152.600000	469.302000	0.816071	-55.000000	-33.000000	-99.000000
3166333.853000	38591162.600000	459.302000	0.800353	-55.000000	-33.000000	-99.000000
3166333.853000	38591162.600000	469.302000	0.816119	-55.000000	-33.000000	-99.000000
3166343.853000	38591152.600000	459.302000	0.799784	-55.000000	-33.000000	-99.000000
3166343.853000	38591152.600000	469.302000	0.815939	-55.000000	-33.000000	-99.000000
3166343.853000	38591162.600000	459.302000	0.800177	-55.000000	-33.000000	-99.000000
3166343.853000	38591162.600000	469.302000	0.816060	-55.000000	-33.000000	-99.000000
3166333.853000	38591172.600000	439.302000	0.835040	-55.000000	-33.000000	-99.000000
3166333.853000	38591172.600000	449.302000	0.806911	-55.000000	-33.000000	-99.000000
3166333.853000	38591182.600000	439.302000	0.834943	-55.000000	-33.000000	-99.000000
3166333.853000	38591182.600000	449.302000	0.806923	-55.000000	-33.000000	-99.000000
3166343.853000	38591172.600000	439.302000	0.835129	-55.000000	-33.000000	-99.000000
3166343.853000	38591172.600000	449.302000	0.806893	-55.000000	-33.000000	-99.000000
3166343.853000	38591182.600000	439.302000	0.834983	-55.000000	-33.000000	-99.000000
3166343.853000	38591182.600000	449.302000	0.806917	-55.000000	-33.000000	-99.000000
3166333.853000	38591172.600000	459.302000	0.800462	-55.000000	-33.000000	-99.000000
3166333.853000	38591172.600000	469.302000	0.816160	-55.000000	-33.000000	-99.000000
3166333.853000	38591182.600000	459.302000	0.800535	-55.000000	-33.000000	-99.000000
3166333.853000	38591182.600000	469.302000	0.816187	-55.000000	-33.000000	-99.000000
3166343.853000	38591172.600000	459.302000	0.800392	-55.000000	-33.000000	-99.000000
3166343.853000	38591172.600000	469.302000	0.816135	-55.000000	-33.000000	-99.000000
3166343.853000	38591182.600000	459.302000	0.800504	-55.000000	-33.000000	-99.000000
3166343.853000	38591182.600000	469.302000	0.816176	-55.000000	-33.000000	-99.000000
3166353.853000	38591152.600000	439.302000	0.836572	-55.000000	-33.000000	-99.000000
3166353.853000	38591152.600000	449.302000	0.805920	-55.000000	-33.000000	-99.000000
3166353.853000	38591162.600000	439.302000	0.835570	-55.000000	-33.000000	-99.000000
3166353.853000	38591162.600000	449.302000	0.806740	-55.000000	-33.000000	-99.000000
3166363.853000	38591152.600000	439.302000	0.836329	-55.000000	-33.000000	-99.000000
3166363.853000	38591152.600000	449.302000	0.806167	-55.000000	-33.000000	-99.000000
3166363.853000	38591162.600000	439.302000	0.835527	-55.000000	-33.000000	-99.000000
3166363.853000	38591162.600000	449.302000	0.806761	-55.000000	-33.000000	-99.000000
3166353.853000	38591152.600000	459.302000	0.799055	-55.000000	-33.000000	-99.000000
3166353.853000	38591152.600000	469.302000	0.815788	-55.000000	-33.000000	-99.000000
3166353.853000	38591162.600000	459.302000	0.800018	-55.000000	-33.000000	-99.000000
3166353.853000	38591162.600000	469.302000	0.816010	-55.000000	-33.000000	-99.000000
3166363.853000	38591152.600000	459.302000	0.799289	-55.000000	-33.000000	-99.000000
3166363.853000	38591152.600000	469.302000	0.815827	-55.000000	-33.000000	-99.000000
3166363.853000	38591162.600000	459.302000	0.800057	-55.000000	-33.000000	-99.000000
3166363.853000	38591162.600000	469.302000	0.816022	-55.000000	-33.000000	-99.000000
3166353.853000	38591172.600000	439.302000	0.835189	-55.000000	-33.000000	-99.000000
3166353.853000	38591172.600000	449.302000	0.806878	-55.000000	-33.000000	-99.000000
3166353.853000	38591182.600000	439.302000	0.835007	-55.000000	-33.000000	-99.000000
3166353.853000	38591182.600000	449.302000	0.806913	-55.000000	-33.000000	-99.000000
3166363.853000	38591172.600000	439.302000	0.835175	-55.000000	-33.000000	-99.000000
3166363.853000	38591172.600000	449.302000	0.806882	-55.000000	-33.000000	-99.000000
3166363.853000	38591182.600000	439.302000	0.835002	-55.000000	-33.000000	-99.000000
3166363.853000	38591182.600000	449.302000	0.806914	-55.000000	-33.000000	-99.000000
3166353.853000	38591172.600000	459.302000	0.800344	-55.000000	-33.000000	-99.000000
3166353.853000	38591172.600000	469.302000	0.816118	-55.000000	-33.000000	-99.000000
3166353.853000	38591182.600000	459.302000	0.800485	-55.000000	-33.000000	-99.000000
3166353.853000	38591182.600000	469.302000	0.816169	-55.000000	-33.000000	-99.000000
3166363.853000	38591172.600000	459.302000	0.800354	-55.000000	-33.000000	-99.000000
3166363.853000	38591172.600000	469.302000	0.816122	-55.000000	-33.000000	-99.000000
3166363.853000	38591182.600000	459.302000	0.800489	-55.000000	-33.000000	-99.000000
3166363.853000	38591182.600000	469.302000	0.816171	-55.000000	-33.000000	-99.000000
3166373.853000	38591112.600000	429.302000	0.852561	-55.000000	-33.000000	-99.000000
3166373.853000	38591122.600000	429.302000	0.853417	-55.000000	-33.000000	-99.000000
3166373.853000	38591132.600000	429.302000	0.854687	-55.000000	-33.000000	-99.000000
3166373.853000	38591142.600000	429.302000	0.855479	-55.000000	-33.000000	-99.000000
3166373.853000	38591112.600000	439.302000	0.835134	-55.000000	-33.000000	-99.000000
3166373.853000	38591112.600000	449.302000	0.806916	-55.000000	-33.000000	-99.000000
3166373.853000	38591122.600000	439.302000	0.835359	-55.000000	-33.000000	-99.000000
3166373.853000	38591122.600000	449.302000	0.806862	-55.000000	-33.000000	-99.000000
3166373.853000	38591112.600000	459.302000	0.800406	-55.000000	-33.000000	-99.000000
3166373.853000	38591112.600000	469.302000	0.816131	-55.000000	-33.000000	-99.000000
3166373.853000	38591122.600000	459.302000	0.800228	-55.000000	-33.000000	-99.000000
3166373.853000	38591122.600000	469.302000	0.816066	-55.000000	-33.000000	-99.000000
3166373.853000	38591132.600000	439.302000	0.835673	-55.000000	-33.000000	-99.000000
3166373.853000	38591132.600000	449.302000	0.806725	-55.000000	-33.000000	-99.000000
3166373.853000	38591142.600000	439.302000	0.835855	-55.000000	-33.000000	-99.000000
3166373.853000	38591142.600000	449.302000	0.806598	-55.000000	-33.000000	-99.000000
3166373.853000	38591132.600000	459.302000	0.799953	-55.000000	-33.000000	-99.000000
3166373.853000	38591132.600000	469.302000	0.815978	-55.000000	-33.000000	-99.000000
3166373.853000	38591142.600000	459.302000	0.799772	-55.000000	-33.000000	-99.000000
3166373.853000	38591142.600000	469.302000	0.815930	-55.000000	-33.000000	-99.000000
3166373.853000	38591152.600000	429.302000	0.854625	-55.000000	-33.000000	-99.000000
3166373.853000	38591162.600000	429.302000	0.853366	-55.000000	-33.000000	-99.000000
3166373.853000	38591172.600000	429.302000	0.852531	-55.000000	-33.000000	-99.000000
3166373.853000	38591182.600000	429.302000	0.852048	-55.000000	-33.000000	-99.000000
3166373.853000	38591152.600000	439.302000	0.835636	-55.000000	-33.000000	-99.000000
3166373.853000	38591152.600000	449.302000	0.806717	-55.000000	-33.000000	-99.000000
3166373.853000	38591162.600000	439.302000	0.835318	-55.000000	-33.000000	-99.000000
3166373.853000	38591162.600000	449.302000	0.806846	-55.000000	-33.000000	-99.000000
3166373.853000	38591152.600000	459.302000	0.799966	-55.000000	-33.000000	-99.000000
3166373.853000	38591152.600000	469.302000	0.815991	-55.000000	-33.000000	-99.000000
3166373.853000	38591162.600000	459.302000	0.800240	-55.000000	-33.000000	-99.000000
3166373.853000	38591162.600000	469.302000	0.816081	-55.000000	-33.000000	-99.000000
3166373.853000	38591172.600000	439.302000	0.835100	-55.000000	-33.000000	-99.000000
3166373.853000	38591172.600000	449.302000	0.806899	-55.000000	-33.000000	-99.000000
3166373.853000	38591182.600000	439.302000	0.834971	-55.000000	-33.000000	-99.000000
3166373.853000	38591182.600000	449.302000	0.806919	-55.000000	-33.000000	-99.000000
3166373.853000	38591172.600000	459.302000	0.800415	-55.000000	-33.000000	-99.000000
3166373.853000	38591172.600000	469.302000	0.816143	-55.000000	-33.000000	-99.000000
3166373.853000	38591182.600000	459.302000	0.800513	-55.000000	-33.000000	-99.000000
3166373.853000	38591182.600000	469.302000	0.816179	-55.000000	-33.000000	-99.000000
3166333.853000	38591112.600000	479.302000	0.888878	-55.000000	-33.000000	-99.000000
3166333.853000	38591112.600000	489.302000	0.949656	-55.000000	-33.000000	-99.000000
3166333.853000	38591122.600000	479.302000	0.880642	-55.000000	-33.000000	-99.000000
3166333.853000	38591122.600000	489.302000	0.947655	-55.000000	-33.000000	-99.000000
3166343.853000	38591112.600000	479.302000	0.844741	-55.000000	-33.000000	-99.000000
3166343.853000	38591112.600000	489.302000	0.887102	-55.000000	-33.000000	-99.000000
3166343.853000	38591122.600000	479.302000	0.844057	-55.000000	-33.000000	-99.000000
3166343.853000	38591122.600000	489.302000	0.887326	-55.000000	-33.000000	-99.000000
3166333.853000	38591132.600000	479.302000	0.825253	-55.000000	-33.000000	-99.000000
3166333.853000	38591132.600000	489.302000	0.935852	-55.000000	-33.000000	-99.000000
3166333.853000	38591142.600000	479.302000	0.848292	-55.000000	-33.000000	-99.000000
3166333.853000	38591142.600000	489.302000	0.914460	-55.000000	-33.000000	-99.000000
3166343.853000	38591132.600000	479.302000	0.842975	-55.000000	-33.000000	-99.000000
3166343.853000	38591132.600000	489.302000	0.887362	-55.000000	-33.000000	-99.000000
3166343.853000	38591142.600000	479.302000	0.842263	-55.000000	-33.000000	-99.000000
3166343.853000	38591142.600000	489.302000	0.887084	-55.000000	-33.000000	-99.000000
3166353.853000	38591112.600000	479.302000	0.844578	-55.000000	-33.000000	-99.000000
3166353.853000	38591112.600000	489.302000	0.887163	-55.000000	-33.000000	-99.000000
3166353.853000	38591122.600000	479.302000	0.843573	-55.000000	-33.000000	-99.000000
3166353.853000	38591122.600000	489.302000	0.887387	-55.000000	-33.000000	-99.000000
3166363.853000	38591112.600000	479.302000	0.844614	-55.000000	-33.000000	-99.000000
3166363.853000	38591112.600000	489.302000	0.887150	-55.000000	-33.000000	-99.000000
3166363.853000	38591122.600000	479.302000	0.843689	-55.000000	-33.000000	-99.000000
3166363.853000	38591122.600000	489.302000	0.887380	-55.000000	-33.000000	-99.000000
3166353.853000	38591112.600000	499.302000	0.893444	-55.000000	-33.000000	-99.000000
3166353.853000	38591122.600000	499.302000	0.899169	-55.000000	-33.000000	-99.000000
3166363.853000	38591112.600000	499.302000	0.893247	-55.000000	-33.000000	-99.000000
3166363.853000	38591122.600000	499.302000	0.898489	-55.000000	-33.000000	-99.000000
3166353.853000	38591132.600000	479.302000	0.841440	-55.000000	-33.000000	-99.000000
3166353.853000	38591132.600000	489.302000	0.886173	-55.000000	-33.000000	-99.000000
3166353.853000	38591142.600000	479.302000	0.839559	-55.000000	-33.000000	-99.000000
3166353.853000	38591142.600000	489.302000	0.873575	-55.000000	-33.000000	-99.000000
3166363.853000	38591132.600000	479.302000	0.841864	-55.000000	-33.000000	-99.000000
3166363.853000	38591132.600000	489.302000	0.886718	-55.000000	-33.000000	-99.000000
3166363.853000	38591142.600000	479.302000	0.840328	-55.000000	-33.000000	-99.000000
3166363.853000	38591142.600000	489.302000	0.882826	-55.000000	-33.000000	-99.000000
3166353.853000	38591132.600000	499.302000	0.915027	-55.000000	-33.000000	-99.000000
3166353.853000	38591142.600000	499.302000	0.953195	-55.000000	-33.000000	-99.000000
3166363.853000	38591132.600000	499.302000	0.911185	-55.000000	-33.000000	-99.000000
3166363.853000	38591142.600000	499.302000	0.930044	-55.000000	-33.000000	-99.000000
3166333.853000	38591152.600000	479.302000	0.844242	-55.000000	-33.000000	-99.000000
3166333.853000	38591152.600000	489.302000	0.888978	-55.000000	-33.000000	-99.000000
3166333.853000	38591162.600000	479.302000	0.844666	-55.000000	-33.000000	-99.000000
3166333.853000	38591162.600000	489.302000	0.887204	-55.000000	-33.000000	-99.000000
3166343.853000	38591152.600000	479.302000	0.843037	-55.000000	-33.000000	-99.000000
3166343.853000	38591152.600000	489.302000	0.887430	-55.000000	-33.000000	-99.000000
3166343.853000	38591162.600000	479.302000	0.844123	-55.000000	-33.000000	-99.000000
3166343.853000	38591162.600000	489.302000	0.887393	-55.000000	-33.000000	-99.000000
3166333.853000	38591172.600000	479.302000	0.845025	-55.000000	-33.000000	-99.000000
3166333.853000	38591172.600000	489.302000	0.887044	-55.000000	-33.000000	-99.000000
3166333.853000	38591182.600000	479.302000	0.845269	-55.000000	-33.000000	-99.000000
3166333.853000	38591182.600000	489.302000	0.886913	-55.000000	-33.000000	-99.000000
3166343.853000	38591172.600000	479.302000	0.844795	-55.000000	-33.000000	-99.000000
3166343.853000	38591172.600000	489.302000	0.887160	-55.000000	-33.000000	-99.000000
3166343.853000	38591182.600000	479.302000	0.845166	-55.000000	-33.000000	-99.000000
3166343.853000	38591182.600000	489.302000	0.886975	-55.000000	-33.000000	-99.000000
3166353.853000	38591152.600000	479.302000	0.841555	-55.000000	-33.000000	-99.000000
3166353.853000	38591152.600000	489.302000	0.886387	-55.000000	-33.000000	-99.000000
3166353.853000	38591162.600000	479.302000	0.843662	-55.000000	-33.000000	-99.000000
3166353.853000	38591162.600000	489.302000	0.887477	-55.000000	-33.000000	-99.000000
3166363.853000	38591152.600000	479.302000	0.841962	-55.000000	-33.000000	-99.000000
3166363.853000	38591152.600000	489.302000	0.886869	-55.000000	-33.000000	-99.000000
3166363.853000	38591162.600000	479.302000	0.843772	-55.000000	-33.000000	-99.000000
3166363.853000	38591162.600000	489.302000	0.887464	-55.000000	-33.000000	-99.000000
3166353.853000	38591152.600000	499.302000	0.914530	-55.000000	-33.000000	-99.000000
3166353.853000	38591162.600000	499.302000	0.899058	-55.000000	-33.000000	-99.000000
3166363.853000	38591152.600000	499.302000	0.910844	-55.000000	-33.000000	-99.000000
3166363.853000	38591162.600000	499.302000	0.898395	-55.000000	-33.000000	-99.000000
3166353.853000	38591172.600000	479.302000	0.844641	-55.000000	-33.000000	-99.000000
3166353.853000	38591172.600000	489.302000	0.887230	-55.000000	-33.000000	-99.000000
3166353.853000	38591182.600000	479.302000	0.845105	-55.000000	-33.000000	-99.000000
3166353.853000	38591182.600000	489.302000	0.887010	-55.000000	-33.000000	-99.000000
3166363.853000	38591172.600000	479.302000	0.844675	-55.000000	-33.000000	-99.000000
3166363.853000	38591172.600000	489.302000	0.887215	-55.000000	-33.000000	-99.000000
3166363.853000	38591182.600000	479.302000	0.845118	-55.000000	-33.000000	-99.000000
3166363.853000	38591182.600000	489.302000	0.887003	-55.000000	-33.000000	-99.000000
3166353.853000	38591172.600000	499.302000	0.893428	-55.000000	-33.000000	-99.000000
3166353.853000	38591182.600000	499.302000	0.890830	-55.000000	-33.000000	-99.000000
3166363.853000	38591172.600000	499.302000	0.893234	-55.000000	-33.000000	-99.000000
3166363.853000	38591182.600000	499.302000	0.890756	-55.000000	-33.000000	-99.000000
3166373.853000	38591112.600000	479.302000	0.844820	-55.000000	-33.000000	-99.000000
3166373.853000	38591112.600000	489.302000	0.887070	-55.000000	-33.000000	-99.000000
3166373.853000	38591122.600000	479.302000	0.844258	-55.000000	-33.000000	-99.000000
3166373.853000	38591122.600000	489.302000	0.887279	-55.000000	-33.000000	-99.000000
3166383.853000	38591112.600000	489.302000	0.886962	-55.000000	-33.000000	-99.000000
3166383.853000	38591122.600000	489.302000	0.887101	-55.000000	-33.000000	-99.000000
3166373.853000	38591112.600000	499.302000	0.892131	-55.000000	-33.000000	-99.000000
3166373.853000	38591122.600000	499.302000	0.895263	-55.000000	-33.000000	-99.000000
3166383.853000	38591112.600000	499.302000	0.890820	-55.000000	-33.000000	-99.000000
3166383.853000	38591122.600000	499.302000	0.892411	-55.000000	-33.000000	-99.000000
3166373.853000	38591132.600000	479.302000	0.843465	-55.000000	-33.000000	-99.000000
3166373.853000	38591132.600000	489.302000	0.887413	-55.000000	-33.000000	-99.000000
3166373.853000	38591142.600000	479.302000	0.843002	-55.000000	-33.000000	-99.000000
3166373.853000	38591142.600000	489.302000	0.887395	-55.000000	-33.000000	-99.000000
3166383.853000	38591132.600000	489.302000	0.887229	-55.000000	-33.000000	-99.000000
3166383.853000	38591142.600000	489.302000	0.887291	-55.000000	-33.000000	-99.000000
3166373.853000	38591132.600000	499.302000	0.899925	-55.000000	-33.000000	-99.000000
3166373.853000	38591142.600000	499.302000	0.902967	-55.000000	-33.000000	-99.000000
3166383.853000	38591132.600000	499.302000	0.894116	-55.000000	-33.000000	-99.000000
3166383.853000	38591142.600000	499.302000	0.894932	-55.000000	-33.000000	-99.000000
3166373.853000	38591152.600000	479.302000	0.843513	-55.000000	-33.000000	-99.000000
3166373.853000	38591152.600000	489.302000	0.887463	-55.000000	-33.000000	-99.000000
3166373.853000	38591162.600000	479.302000	0.844314	-55.000000	-33.000000	-99.000000
3166373.853000	38591162.600000	489.302000	0.887336	-55.000000	-33.000000	-99.000000
3166383.853000	38591152.600000	489.302000	0.887254	-55.000000	-33.000000	-99.000000
3166383.853000	38591162.600000	489.302000	0.887139	-55.000000	-33.000000	-99.000000
3166373.853000	38591152.600000	499.302000	0.899859	-55.000000	-33.000000	-99.000000
3166373.853000	38591162.600000	499.302000	0.895230	-55.000000	-33.000000	-99.000000
3166383.853000	38591152.600000	499.302000	0.894107	-55.000000	-33.000000	-99.000000
3166383.853000	38591162.600000	499.302000	0.892409	-55.000000	-33.000000	-99.000000
3166373.853000	38591172.600000	479.302000	0.844870	-55.000000	-33.000000	-99.000000
3166373.853000	38591172.600000	489.302000	0.887124	-55.000000	-33.000000	-99.000000
3166373.853000	38591182.600000	479.302000	0.845197	-55.000000	-33.000000	-99.000000
3166373.853000	38591182.600000	489.302000	0.886956	-55.000000	-33.000000	-99.000000
3166383.853000	38591172.600000	489.302000	0.887004	-55.000000	-33.000000	-99.000000
3166383.853000	38591182.600000	489.302000	0.886890	-55.000000	-33.000000	-99.000000
3166373.853000	38591172.600000	499.302000	0.892132	-55.000000	-33.000000	-99.000000
3166373.853000	38591182.600000	499.302000	0.890296	-55.000000	-33.000000	-99.000000
3166383.853000	38591172.600000	499.302000	0.890830	-55.000000	-33.000000	-99.000000
3166383.853000	38591182.600000	499.302000	0.889665	-55.000000	-33.000000	-99.000000
3166333.853000	38591192.600000	399.302000	0.820055	-55.000000	-33.000000	-99.000000
3166333.853000	38591192.600000	409.302000	0.821518	-55.000000	-33.000000	-99.000000
3166333.853000	38591202.600000	399.302000	0.820654	-55.000000	-33.000000	-99.000000
3166333.853000	38591202.600000	409.302000	0.821772	-55.000000	-33.000000	-99.000000
3166343.853000	38591192.600000	399.302000	0.819762	-55.000000	-33.000000	-99.000000
3166343.853000	38591192.600000	409.302000	0.821391	-55.000000	-33.000000	-99.000000
3166343.853000	38591202.600000	399.302000	0.820491	-55.000000	-33.000000	-99.000000
3166343.853000	38591202.600000	409.302000	0.821704	-55.000000	-33.000000	-99.000000
3166333.853000	38591192.600000	419.302000	0.823544	-55.000000	-33.000000	-99.000000
3166333.853000	38591192.600000	429.302000	0.851709	-55.000000	-33.000000	-99.000000
3166333.853000	38591202.600000	419.302000	0.823388	-55.000000	-33.000000	-99.000000
3166333.853000	38591202.600000	429.302000	0.851557	-55.000000	-33.000000	-99.000000
3166343.853000	38591192.600000	419.302000	0.823624	-55.000000	-33.000000	-99.000000
3166343.853000	38591192.600000	429.302000	0.851786	-55.000000	-33.000000	-99.000000
3166343.853000	38591202.600000	419.302000	0.823431	-55.000000	-33.000000	-99.000000
3166343.853000	38591202.600000	429.302000	0.851598	-55.000000	-33.000000	-99.000000
3166333.853000	38591212.600000	399.302000	0.821069	-55.000000	-33.000000	-99.000000
3166333.853000	38591212.600000	409.302000	0.821943	-55.000000	-33.000000	-99.000000
3166333.853000	38591222.600000	399.302000	0.821364	-55.000000	-33.000000	-99.000000
3166333.853000	38591222.600000	409.302000	0.822063	-55.000000	-33.000000	-99.000000
3166343.853000	38591212.600000	399.302000	0.820973	-55.000000	-33.000000	-99.000000
3166343.853000	38591212.600000	409.302000	0.821904	-55.000000	-33.000000	-99.000000
3166343.853000	38591222.600000	399.302000	0.821304	-55.000000	-33.000000	-99.000000
3166343.853000	38591222.600000	409.302000	0.822039	-55.000000	-33.000000	-99.000000
3166333.853000	38591212.600000	419.302000	0.823282	-55.000000	-33.000000	-99.000000
3166333.853000	38591212.600000	429.302000	0.851454	-55.000000	-33.000000	-99.000000
3166333.853000	38591222.600000	419.302000	0.823208	-55.000000	-33.000000	-99.000000
3166333.853000	38591222.600000	429.302000	0.851381	-55.000000	-33.000000	-99.000000
3166343.853000	38591212.600000	419.302000	0.823307	-55.000000	-33.000000	-99.000000
3166343.853000	38591212.600000	429.302000	0.851478	-55.000000	-33.000000	-99.000000
3166343.853000	38591222.600000	419.302000	0.823223	-55.000000	-33.000000	-99.000000
3166343.853000	38591222.600000	429.302000	0.851396	-55.000000	-33.000000	-99.000000
3166353.853000	38591192.600000	399.302000	0.819604	-55.000000	-33.000000	-99.000000
3166353.853000	38591192.600000	409.302000	0.821322	-55.000000	-33.000000	-99.000000
3166353.853000	38591202.600000	399.302000	0.820407	-55.000000	-33.000000	-99.000000
3166353.853000	38591202.600000	409.302000	0.821669	-55.000000	-33.000000	-99.000000
3166363.853000	38591192.600000	399.302000	0.819636	-55.000000	-33.000000	-99.000000
3166363.853000	38591202.600000	399.302000	0.820424	-55.000000	-33.000000	-99.000000
3166353.853000	38591192.600000	419.302000	0.823668	-55.000000	-33.000000	-99.000000
3166353.853000	38591192.600000	429.302000	0.851827	-55.000000	-33.000000	-99.000000
3166353.853000	38591202.600000	419.302000	0.823453	-55.000000	-33.000000	-99.000000
3166353.853000	38591202.600000	429.302000	0.851620	-55.000000	-33.000000	-99.000000
3166363.853000	38591192.600000	419.302000	0.823659	-55.000000	-33.000000	-99.000000
3166363.853000	38591192.600000	429.302000	0.851819	-55.000000	-33.000000	-99.000000
3166363.853000	38591202.600000	419.302000	0.823448	-55.000000	-33.000000	-99.000000
3166363.853000	38591202.600000	429.302000	0.851615	-55.000000	-33.000000	-99.000000
3166353.853000	38591212.600000	399.302000	0.820924	-55.000000	-33.000000	-99.000000
3166353.853000	38591212.600000	409.302000	0.821884	-55.000000	-33.000000	-99.000000
3166353.853000	38591222.600000	399.302000	0.821275	-55.000000	-33.000000	-99.000000
3166353.853000	38591222.600000	409.302000	0.822028	-55.000000	-33.000000	-99.000000
3166363.853000	38591212.600000	399.302000	0.820934	-55.000000	-33.000000	-99.000000
3166363.853000	38591222.600000	399.302000	0.821281	-55.000000	-33.000000	-99.000000
3166353.853000	38591212.600000	419.302000	0.823319	-55.000000	-33.000000	-99.000000
3166353.853000	38591212.600000	429.302000	0.851490	-55.000000	-33.000000	-99.000000
3166353.853000	38591222.600000	419.302000	0.823231	-55.000000	-33.000000	-99.000000
3166353.853000	38591222.600000	429.302000	0.851403	-55.000000	-33.000000	-99.000000
3166363.853000	38591212.600000	419.302000	0.823317	-55.000000	-33.000000	-99.000000
3166363.853000	38591212.600000	429.302000	0.851487	-55.000000	-33.000000	-99.000000
3166363.853000	38591222.600000	419.302000	0.823229	-55.000000	-33.000000	-99.000000
3166363.853000	38591222.600000	429.302000	0.851402	-55.000000	-33.000000	-99.000000
[truncated: 10,894 more rows]
