# Supplementary material for: Evaluation method of ore grade estimation effectiveness
Source: PLoS One. 2024 Sep 12;19(9):e0309696. doi: 10.1371/journal.pone.0309696 (PMC11392407; doi:10.1371/journal.pone.0309696)
Supplement: S1 File — (ZIP) [file pone.0309696.s001.zip › Date/Primary_Sample_Fe_P15.txt]

3166093.853000	38590632.600000	489.302000	1.205357	-55.000000	-33.000000	-99.000000
3166093.853000	38590642.600000	489.302000	1.203701	-55.000000	-33.000000	-99.000000
3166103.853000	38590632.600000	489.302000	1.204995	-55.000000	-33.000000	-99.000000
3166103.853000	38590642.600000	489.302000	1.203224	-55.000000	-33.000000	-99.000000
3166093.853000	38590632.600000	499.302000	1.205624	-55.000000	-33.000000	-99.000000
3166093.853000	38590632.600000	509.302000	1.206070	-55.000000	-33.000000	-99.000000
3166093.853000	38590642.600000	499.302000	1.204016	-55.000000	-33.000000	-99.000000
3166093.853000	38590642.600000	509.302000	1.204537	-55.000000	-33.000000	-99.000000
3166103.853000	38590632.600000	499.302000	1.205279	-55.000000	-33.000000	-99.000000
3166103.853000	38590632.600000	509.302000	1.205753	-55.000000	-33.000000	-99.000000
3166103.853000	38590642.600000	499.302000	1.203567	-55.000000	-33.000000	-99.000000
3166103.853000	38590642.600000	509.302000	1.204128	-55.000000	-33.000000	-99.000000
3166093.853000	38590652.600000	489.302000	1.202044	-55.000000	-33.000000	-99.000000
3166093.853000	38590662.600000	489.302000	1.200423	-55.000000	-33.000000	-99.000000
3166103.853000	38590652.600000	489.302000	1.201420	-55.000000	-33.000000	-99.000000
3166103.853000	38590662.600000	489.302000	1.199612	-55.000000	-33.000000	-99.000000
3166093.853000	38590652.600000	499.302000	1.202430	-55.000000	-33.000000	-99.000000
3166093.853000	38590652.600000	509.302000	1.203045	-55.000000	-33.000000	-99.000000
3166093.853000	38590662.600000	499.302000	1.200914	-55.000000	-33.000000	-99.000000
3166093.853000	38590662.600000	509.302000	1.201648	-55.000000	-33.000000	-99.000000
3166103.853000	38590652.600000	499.302000	1.201855	-55.000000	-33.000000	-99.000000
3166103.853000	38590652.600000	509.302000	1.202532	-55.000000	-33.000000	-99.000000
3166103.853000	38590662.600000	499.302000	1.200195	-55.000000	-33.000000	-99.000000
3166103.853000	38590662.600000	509.302000	1.201021	-55.000000	-33.000000	-99.000000
3166113.853000	38590632.600000	489.302000	1.204832	-55.000000	-33.000000	-99.000000
3166113.853000	38590642.600000	489.302000	1.202982	-55.000000	-33.000000	-99.000000
3166123.853000	38590632.600000	489.302000	1.204894	-55.000000	-33.000000	-99.000000
3166123.853000	38590642.600000	489.302000	1.203017	-55.000000	-33.000000	-99.000000
3166113.853000	38590632.600000	499.302000	1.205127	-55.000000	-33.000000	-99.000000
3166113.853000	38590632.600000	509.302000	1.205619	-55.000000	-33.000000	-99.000000
3166113.853000	38590642.600000	499.302000	1.203344	-55.000000	-33.000000	-99.000000
3166113.853000	38590642.600000	509.302000	1.203932	-55.000000	-33.000000	-99.000000
3166113.853000	38590652.600000	489.302000	1.201076	-55.000000	-33.000000	-99.000000
3166113.853000	38590662.600000	489.302000	1.199131	-55.000000	-33.000000	-99.000000
3166123.853000	38590652.600000	489.302000	1.201077	-55.000000	-33.000000	-99.000000
3166123.853000	38590662.600000	489.302000	1.199090	-55.000000	-33.000000	-99.000000
3166113.853000	38590652.600000	499.302000	1.201546	-55.000000	-33.000000	-99.000000
3166113.853000	38590652.600000	509.302000	1.202265	-55.000000	-33.000000	-99.000000
3166113.853000	38590662.600000	499.302000	1.199785	-55.000000	-33.000000	-99.000000
3166113.853000	38590662.600000	509.302000	1.200676	-55.000000	-33.000000	-99.000000
3166093.853000	38590672.600000	489.302000	1.190676	-55.000000	-33.000000	-99.000000
3166093.853000	38590682.600000	489.302000	1.196407	-55.000000	-33.000000	-99.000000
3166103.853000	38590672.600000	489.302000	1.197864	-55.000000	-33.000000	-99.000000
3166103.853000	38590682.600000	489.302000	1.195322	-55.000000	-33.000000	-99.000000
3166093.853000	38590672.600000	499.302000	1.199551	-55.000000	-33.000000	-99.000000
3166093.853000	38590672.600000	509.302000	1.200418	-55.000000	-33.000000	-99.000000
3166093.853000	38590682.600000	499.302000	1.202998	-55.000000	-33.000000	-99.000000
3166093.853000	38590682.600000	509.302000	1.207218	-55.000000	-33.000000	-99.000000
3166103.853000	38590672.600000	499.302000	1.198689	-55.000000	-33.000000	-99.000000
3166103.853000	38590672.600000	509.302000	1.199685	-55.000000	-33.000000	-99.000000
3166103.853000	38590682.600000	499.302000	1.203332	-55.000000	-33.000000	-99.000000
3166103.853000	38590682.600000	509.302000	1.205252	-55.000000	-33.000000	-99.000000
3166093.853000	38590692.600000	489.302000	1.195878	-55.000000	-33.000000	-99.000000
3166093.853000	38590702.600000	489.302000	1.195804	-55.000000	-33.000000	-99.000000
3166103.853000	38590692.600000	489.302000	1.194653	-55.000000	-33.000000	-99.000000
3166103.853000	38590702.600000	489.302000	1.194547	-55.000000	-33.000000	-99.000000
3166093.853000	38590692.600000	499.302000	1.202104	-55.000000	-33.000000	-99.000000
3166093.853000	38590692.600000	509.302000	1.203829	-55.000000	-33.000000	-99.000000
3166093.853000	38590702.600000	499.302000	1.201992	-55.000000	-33.000000	-99.000000
3166093.853000	38590702.600000	509.302000	1.203774	-55.000000	-33.000000	-99.000000
3166103.853000	38590692.600000	499.302000	1.200109	-55.000000	-33.000000	-99.000000
3166103.853000	38590692.600000	509.302000	1.202003	-55.000000	-33.000000	-99.000000
3166103.853000	38590702.600000	499.302000	1.199924	-55.000000	-33.000000	-99.000000
3166103.853000	38590702.600000	509.302000	1.201830	-55.000000	-33.000000	-99.000000
3166113.853000	38590672.600000	489.302000	1.197203	-55.000000	-33.000000	-99.000000
3166113.853000	38590682.600000	489.302000	1.194642	-55.000000	-33.000000	-99.000000
3166123.853000	38590672.600000	489.302000	1.197108	-55.000000	-33.000000	-99.000000
3166123.853000	38590682.600000	489.302000	1.194520	-55.000000	-33.000000	-99.000000
3166113.853000	38590672.600000	499.302000	1.198191	-55.000000	-33.000000	-99.000000
3166113.853000	38590672.600000	509.302000	1.199267	-55.000000	-33.000000	-99.000000
3166113.853000	38590682.600000	499.302000	1.201889	-55.000000	-33.000000	-99.000000
3166113.853000	38590682.600000	509.302000	1.203980	-55.000000	-33.000000	-99.000000
3166113.853000	38590692.600000	489.302000	1.194422	-55.000000	-33.000000	-99.000000
3166113.853000	38590702.600000	489.302000	1.195645	-55.000000	-33.000000	-99.000000
3166123.853000	38590692.600000	489.302000	1.194933	-55.000000	-33.000000	-99.000000
3166123.853000	38590702.600000	489.302000	1.202263	-55.000000	-33.000000	-99.000000
3166113.853000	38590692.600000	499.302000	1.199002	-55.000000	-33.000000	-99.000000
3166113.853000	38590692.600000	509.302000	1.200635	-55.000000	-33.000000	-99.000000
3166113.853000	38590702.600000	499.302000	1.198352	-55.000000	-33.000000	-99.000000
3166113.853000	38590702.600000	509.302000	1.200175	-55.000000	-33.000000	-99.000000
3166123.853000	38590702.600000	499.302000	1.194390	-55.000000	-33.000000	-99.000000
3166093.853000	38590712.600000	489.302000	1.196261	-55.000000	-33.000000	-99.000000
3166093.853000	38590722.600000	489.302000	1.197190	-55.000000	-33.000000	-99.000000
3166103.853000	38590712.600000	489.302000	1.195003	-55.000000	-33.000000	-99.000000
3166103.853000	38590722.600000	489.302000	1.196084	-55.000000	-33.000000	-99.000000
3166093.853000	38590712.600000	499.302000	1.202770	-55.000000	-33.000000	-99.000000
3166093.853000	38590722.600000	499.302000	1.204371	-55.000000	-33.000000	-99.000000
3166103.853000	38590712.600000	499.302000	1.200717	-55.000000	-33.000000	-99.000000
3166103.853000	38590712.600000	509.302000	1.202669	-55.000000	-33.000000	-99.000000
3166103.853000	38590722.600000	499.302000	1.202517	-55.000000	-33.000000	-99.000000
3166103.853000	38590722.600000	509.302000	1.204349	-55.000000	-33.000000	-99.000000
3166093.853000	38590732.600000	489.302000	1.198441	-55.000000	-33.000000	-99.000000
3166093.853000	38590742.600000	489.302000	1.199871	-55.000000	-33.000000	-99.000000
3166103.853000	38590732.600000	489.302000	1.197543	-55.000000	-33.000000	-99.000000
3166103.853000	38590742.600000	489.302000	1.199157	-55.000000	-33.000000	-99.000000
3166093.853000	38590732.600000	499.302000	1.206572	-55.000000	-33.000000	-99.000000
3166093.853000	38590742.600000	499.302000	1.209131	-55.000000	-33.000000	-99.000000
3166103.853000	38590732.600000	499.302000	1.205031	-55.000000	-33.000000	-99.000000
3166103.853000	38590732.600000	509.302000	1.206620	-55.000000	-33.000000	-99.000000
3166103.853000	38590742.600000	499.302000	1.207896	-55.000000	-33.000000	-99.000000
3166103.853000	38590742.600000	509.302000	1.209255	-55.000000	-33.000000	-99.000000
3166113.853000	38590712.600000	489.302000	1.194436	-55.000000	-33.000000	-99.000000
3166113.853000	38590722.600000	489.302000	1.195367	-55.000000	-33.000000	-99.000000
3166123.853000	38590712.600000	489.302000	1.194510	-55.000000	-33.000000	-99.000000
3166123.853000	38590722.600000	489.302000	1.195229	-55.000000	-33.000000	-99.000000
3166113.853000	38590712.600000	499.302000	1.199536	-55.000000	-33.000000	-99.000000
3166113.853000	38590712.600000	509.302000	1.201369	-55.000000	-33.000000	-99.000000
3166113.853000	38590722.600000	499.302000	1.201363	-55.000000	-33.000000	-99.000000
3166113.853000	38590722.600000	509.302000	1.203328	-55.000000	-33.000000	-99.000000
3166123.853000	38590712.600000	499.302000	1.199322	-55.000000	-33.000000	-99.000000
3166123.853000	38590712.600000	509.302000	1.201083	-55.000000	-33.000000	-99.000000
3166123.853000	38590722.600000	499.302000	1.201168	-55.000000	-33.000000	-99.000000
3166123.853000	38590722.600000	509.302000	1.203160	-55.000000	-33.000000	-99.000000
3166113.853000	38590732.600000	489.302000	1.196975	-55.000000	-33.000000	-99.000000
3166113.853000	38590742.600000	489.302000	1.198723	-55.000000	-33.000000	-99.000000
3166123.853000	38590732.600000	489.302000	1.209578	-55.000000	-33.000000	-99.000000
3166123.853000	38590742.600000	489.302000	1.198646	-55.000000	-33.000000	-99.000000
3166113.853000	38590732.600000	499.302000	1.194339	-55.000000	-33.000000	-99.000000
3166113.853000	38590732.600000	509.302000	1.194891	-55.000000	-33.000000	-99.000000
3166113.853000	38590742.600000	499.302000	1.215819	-55.000000	-33.000000	-99.000000
3166113.853000	38590742.600000	509.302000	1.217463	-55.000000	-33.000000	-99.000000
3166123.853000	38590732.600000	499.302000	1.203661	-55.000000	-33.000000	-99.000000
3166123.853000	38590732.600000	509.302000	1.198546	-55.000000	-33.000000	-99.000000
3166123.853000	38590742.600000	499.302000	1.207091	-55.000000	-33.000000	-99.000000
3166123.853000	38590742.600000	509.302000	1.208547	-55.000000	-33.000000	-99.000000
3166093.853000	38590752.600000	489.302000	1.222511	-55.000000	-33.000000	-99.000000
3166103.853000	38590752.600000	489.302000	1.200819	-55.000000	-33.000000	-99.000000
3166103.853000	38590762.600000	489.302000	1.202482	-55.000000	-33.000000	-99.000000
3166103.853000	38590752.600000	499.302000	1.221625	-55.000000	-33.000000	-99.000000
3166103.853000	38590762.600000	499.302000	1.213916	-55.000000	-33.000000	-99.000000
3166103.853000	38590772.600000	489.302000	1.204125	-55.000000	-33.000000	-99.000000
3166103.853000	38590782.600000	489.302000	1.205741	-55.000000	-33.000000	-99.000000
3166103.853000	38590772.600000	499.302000	1.216905	-55.000000	-33.000000	-99.000000
3166103.853000	38590782.600000	499.302000	1.219837	-55.000000	-33.000000	-99.000000
3166113.853000	38590752.600000	489.302000	1.195276	-55.000000	-33.000000	-99.000000
3166113.853000	38590762.600000	489.302000	1.202218	-55.000000	-33.000000	-99.000000
3166123.853000	38590752.600000	489.302000	1.200428	-55.000000	-33.000000	-99.000000
3166123.853000	38590762.600000	489.302000	1.202178	-55.000000	-33.000000	-99.000000
3166113.853000	38590752.600000	499.302000	1.201599	-55.000000	-33.000000	-99.000000
3166113.853000	38590752.600000	509.302000	1.216855	-55.000000	-33.000000	-99.000000
3166113.853000	38590762.600000	499.302000	1.213508	-55.000000	-33.000000	-99.000000
3166113.853000	38590762.600000	509.302000	1.214594	-55.000000	-33.000000	-99.000000
3166123.853000	38590752.600000	499.302000	1.210317	-55.000000	-33.000000	-99.000000
3166123.853000	38590752.600000	509.302000	1.211559	-55.000000	-33.000000	-99.000000
3166123.853000	38590762.600000	499.302000	1.213518	-55.000000	-33.000000	-99.000000
3166123.853000	38590762.600000	509.302000	1.214613	-55.000000	-33.000000	-99.000000
3166113.853000	38590772.600000	489.302000	1.203915	-55.000000	-33.000000	-99.000000
3166113.853000	38590782.600000	479.302000	1.205606	-55.000000	-33.000000	-99.000000
3166113.853000	38590782.600000	489.302000	1.205571	-55.000000	-33.000000	-99.000000
3166123.853000	38590772.600000	489.302000	1.203886	-55.000000	-33.000000	-99.000000
3166123.853000	38590782.600000	489.302000	1.205550	-55.000000	-33.000000	-99.000000
3166113.853000	38590772.600000	499.302000	1.205082	-55.000000	-33.000000	-99.000000
3166113.853000	38590772.600000	509.302000	1.205424	-55.000000	-33.000000	-99.000000
3166113.853000	38590782.600000	499.302000	1.234826	-55.000000	-33.000000	-99.000000
3166113.853000	38590782.600000	509.302000	1.235478	-55.000000	-33.000000	-99.000000
3166123.853000	38590772.600000	499.302000	1.230466	-55.000000	-33.000000	-99.000000
3166123.853000	38590772.600000	509.302000	1.217726	-55.000000	-33.000000	-99.000000
3166123.853000	38590782.600000	499.302000	1.219700	-55.000000	-33.000000	-99.000000
3166123.853000	38590782.600000	509.302000	1.220629	-55.000000	-33.000000	-99.000000
3166133.853000	38590722.600000	489.302000	1.192749	-55.000000	-33.000000	-99.000000
3166133.853000	38590732.600000	489.302000	1.193439	-55.000000	-33.000000	-99.000000
3166133.853000	38590742.600000	489.302000	1.194316	-55.000000	-33.000000	-99.000000
3166133.853000	38590752.600000	489.302000	1.195295	-55.000000	-33.000000	-99.000000
3166133.853000	38590762.600000	489.302000	1.203356	-55.000000	-33.000000	-99.000000
3166133.853000	38590752.600000	499.302000	1.195568	-55.000000	-33.000000	-99.000000
3166133.853000	38590762.600000	499.302000	1.203593	-55.000000	-33.000000	-99.000000
3166133.853000	38590762.600000	509.302000	1.196794	-55.000000	-33.000000	-99.000000
3166133.853000	38590772.600000	489.302000	1.230734	-55.000000	-33.000000	-99.000000
3166133.853000	38590782.600000	489.302000	1.205680	-55.000000	-33.000000	-99.000000
3166143.853000	38590782.600000	489.302000	1.205951	-55.000000	-33.000000	-99.000000
3166133.853000	38590772.600000	499.302000	1.197216	-55.000000	-33.000000	-99.000000
3166133.853000	38590772.600000	509.302000	1.197412	-55.000000	-33.000000	-99.000000
3166133.853000	38590782.600000	499.302000	1.220063	-55.000000	-33.000000	-99.000000
3166133.853000	38590782.600000	509.302000	1.220990	-55.000000	-33.000000	-99.000000
3166103.853000	38590792.600000	489.302000	1.239150	-55.000000	-33.000000	-99.000000
3166113.853000	38590792.600000	479.302000	1.239100	-55.000000	-33.000000	-99.000000
3166113.853000	38590792.600000	489.302000	1.207186	-55.000000	-33.000000	-99.000000
3166113.853000	38590802.600000	479.302000	1.208819	-55.000000	-33.000000	-99.000000
3166113.853000	38590802.600000	489.302000	1.208763	-55.000000	-33.000000	-99.000000
3166123.853000	38590792.600000	489.302000	1.207171	-55.000000	-33.000000	-99.000000
3166123.853000	38590802.600000	479.302000	1.208810	-55.000000	-33.000000	-99.000000
3166123.853000	38590802.600000	489.302000	1.208752	-55.000000	-33.000000	-99.000000
3166113.853000	38590792.600000	499.302000	1.222559	-55.000000	-33.000000	-99.000000
3166113.853000	38590802.600000	499.302000	1.225403	-55.000000	-33.000000	-99.000000
3166123.853000	38590792.600000	499.302000	1.222658	-55.000000	-33.000000	-99.000000
3166123.853000	38590792.600000	509.302000	1.223543	-55.000000	-33.000000	-99.000000
3166123.853000	38590802.600000	499.302000	1.225525	-55.000000	-33.000000	-99.000000
3166123.853000	38590802.600000	509.302000	1.226382	-55.000000	-33.000000	-99.000000
3166113.853000	38590812.600000	479.302000	1.210367	-55.000000	-33.000000	-99.000000
3166113.853000	38590812.600000	489.302000	1.210303	-55.000000	-33.000000	-99.000000
3166113.853000	38590822.600000	479.302000	1.211880	-55.000000	-33.000000	-99.000000
3166113.853000	38590822.600000	489.302000	1.211810	-55.000000	-33.000000	-99.000000
3166123.853000	38590812.600000	479.302000	1.210361	-55.000000	-33.000000	-99.000000
3166123.853000	38590812.600000	489.302000	1.210295	-55.000000	-33.000000	-99.000000
3166123.853000	38590822.600000	479.302000	1.211877	-55.000000	-33.000000	-99.000000
3166123.853000	38590822.600000	489.302000	1.211805	-55.000000	-33.000000	-99.000000
3166113.853000	38590812.600000	499.302000	1.228160	-55.000000	-33.000000	-99.000000
3166113.853000	38590822.600000	499.302000	1.230831	-55.000000	-33.000000	-99.000000
3166123.853000	38590812.600000	499.302000	1.228302	-55.000000	-33.000000	-99.000000
3166123.853000	38590812.600000	509.302000	1.229142	-55.000000	-33.000000	-99.000000
3166123.853000	38590822.600000	499.302000	1.230993	-55.000000	-33.000000	-99.000000
3166123.853000	38590822.600000	509.302000	1.231823	-55.000000	-33.000000	-99.000000
3166113.853000	38590832.600000	489.302000	1.213287	-55.000000	-33.000000	-99.000000
3166113.853000	38590842.600000	489.302000	1.214738	-55.000000	-33.000000	-99.000000
3166123.853000	38590832.600000	479.302000	1.213362	-55.000000	-33.000000	-99.000000
3166123.853000	38590832.600000	489.302000	1.213284	-55.000000	-33.000000	-99.000000
3166123.853000	38590842.600000	479.302000	1.214820	-55.000000	-33.000000	-99.000000
3166123.853000	38590842.600000	489.302000	1.214736	-55.000000	-33.000000	-99.000000
3166123.853000	38590832.600000	499.302000	1.233601	-55.000000	-33.000000	-99.000000
3166123.853000	38590842.600000	499.302000	1.236129	-55.000000	-33.000000	-99.000000
3166123.853000	38590852.600000	479.302000	1.216256	-55.000000	-33.000000	-99.000000
3166123.853000	38590852.600000	489.302000	1.216165	-55.000000	-33.000000	-99.000000
3166123.853000	38590862.600000	479.302000	1.217673	-55.000000	-33.000000	-99.000000
3166123.853000	38590862.600000	489.302000	1.217576	-55.000000	-33.000000	-99.000000
3166123.853000	38590852.600000	499.302000	1.238583	-55.000000	-33.000000	-99.000000
3166123.853000	38590862.600000	499.302000	1.240966	-55.000000	-33.000000	-99.000000
3166133.853000	38590792.600000	489.302000	1.207280	-55.000000	-33.000000	-99.000000
3166133.853000	38590802.600000	489.302000	1.208843	-55.000000	-33.000000	-99.000000
3166143.853000	38590792.600000	489.302000	1.207505	-55.000000	-33.000000	-99.000000
3166143.853000	38590802.600000	489.302000	1.209031	-55.000000	-33.000000	-99.000000
3166133.853000	38590792.600000	499.302000	1.222998	-55.000000	-33.000000	-99.000000
3166133.853000	38590792.600000	509.302000	1.223883	-55.000000	-33.000000	-99.000000
3166133.853000	38590802.600000	499.302000	1.225848	-55.000000	-33.000000	-99.000000
3166133.853000	38590802.600000	509.302000	1.226707	-55.000000	-33.000000	-99.000000
3166143.853000	38590802.600000	499.302000	1.226364	-55.000000	-33.000000	-99.000000
3166143.853000	38590802.600000	509.302000	1.227223	-55.000000	-33.000000	-99.000000
3166133.853000	38590812.600000	489.302000	1.210372	-55.000000	-33.000000	-99.000000
3166133.853000	38590822.600000	489.302000	1.211869	-55.000000	-33.000000	-99.000000
3166143.853000	38590812.600000	489.302000	1.210528	-55.000000	-33.000000	-99.000000
3166143.853000	38590822.600000	489.302000	1.211997	-55.000000	-33.000000	-99.000000
3166133.853000	38590812.600000	499.302000	1.228614	-55.000000	-33.000000	-99.000000
3166133.853000	38590812.600000	509.302000	1.229457	-55.000000	-33.000000	-99.000000
3166133.853000	38590822.600000	499.302000	1.231297	-55.000000	-33.000000	-99.000000
3166133.853000	38590822.600000	509.302000	1.232131	-55.000000	-33.000000	-99.000000
3166143.853000	38590812.600000	499.302000	1.229088	-55.000000	-33.000000	-99.000000
3166143.853000	38590812.600000	509.302000	1.229932	-55.000000	-33.000000	-99.000000
3166143.853000	38590822.600000	499.302000	1.231738	-55.000000	-33.000000	-99.000000
3166143.853000	38590822.600000	509.302000	1.232575	-55.000000	-33.000000	-99.000000
3166133.853000	38590832.600000	479.302000	1.213416	-55.000000	-33.000000	-99.000000
3166133.853000	38590832.600000	489.302000	1.213336	-55.000000	-33.000000	-99.000000
3166133.853000	38590842.600000	479.302000	1.214864	-55.000000	-33.000000	-99.000000
3166133.853000	38590842.600000	489.302000	1.214778	-55.000000	-33.000000	-99.000000
3166143.853000	38590832.600000	489.302000	1.213441	-55.000000	-33.000000	-99.000000
3166143.853000	38590842.600000	489.302000	1.214862	-55.000000	-33.000000	-99.000000
3166133.853000	38590832.600000	499.302000	1.233900	-55.000000	-33.000000	-99.000000
3166133.853000	38590832.600000	509.302000	1.234731	-55.000000	-33.000000	-99.000000
3166133.853000	38590842.600000	499.302000	1.236427	-55.000000	-33.000000	-99.000000
3166133.853000	38590842.600000	509.302000	1.237257	-55.000000	-33.000000	-99.000000
3166143.853000	38590832.600000	499.302000	1.234315	-55.000000	-33.000000	-99.000000
3166143.853000	38590832.600000	509.302000	1.235149	-55.000000	-33.000000	-99.000000
3166143.853000	38590842.600000	499.302000	1.236821	-55.000000	-33.000000	-99.000000
3166143.853000	38590842.600000	509.302000	1.237656	-55.000000	-33.000000	-99.000000
3166133.853000	38590852.600000	479.302000	1.216291	-55.000000	-33.000000	-99.000000
3166133.853000	38590852.600000	489.302000	1.216199	-55.000000	-33.000000	-99.000000
3166133.853000	38590862.600000	479.302000	1.217701	-55.000000	-33.000000	-99.000000
3166133.853000	38590862.600000	489.302000	1.217601	-55.000000	-33.000000	-99.000000
3166143.853000	38590852.600000	489.302000	1.216263	-55.000000	-33.000000	-99.000000
3166143.853000	38590862.600000	479.302000	1.217751	-55.000000	-33.000000	-99.000000
3166143.853000	38590862.600000	489.302000	1.217648	-55.000000	-33.000000	-99.000000
3166133.853000	38590852.600000	499.302000	1.238880	-55.000000	-33.000000	-99.000000
3166133.853000	38590862.600000	499.302000	1.241265	-55.000000	-33.000000	-99.000000
3166143.853000	38590852.600000	499.302000	1.239258	-55.000000	-33.000000	-99.000000
3166143.853000	38590852.600000	509.302000	1.240096	-55.000000	-33.000000	-99.000000
3166143.853000	38590862.600000	499.302000	1.241630	-55.000000	-33.000000	-99.000000
3166143.853000	38590862.600000	509.302000	1.242471	-55.000000	-33.000000	-99.000000
3166153.853000	38590842.600000	489.302000	1.214981	-55.000000	-33.000000	-99.000000
3166153.853000	38590842.600000	499.302000	1.237303	-55.000000	-33.000000	-99.000000
3166153.853000	38590842.600000	509.302000	1.238143	-55.000000	-33.000000	-99.000000
3166153.853000	38590852.600000	489.302000	1.216353	-55.000000	-33.000000	-99.000000
3166153.853000	38590862.600000	489.302000	1.217713	-55.000000	-33.000000	-99.000000
3166153.853000	38590852.600000	499.302000	1.239709	-55.000000	-33.000000	-99.000000
3166153.853000	38590852.600000	509.302000	1.240552	-55.000000	-33.000000	-99.000000
3166153.853000	38590862.600000	499.302000	1.242055	-55.000000	-33.000000	-99.000000
3166153.853000	38590862.600000	509.302000	1.242902	-55.000000	-33.000000	-99.000000
3166133.853000	38590922.600000	469.302000	1.232901	-55.000000	-33.000000	-99.000000
3166143.853000	38590922.600000	469.302000	1.232978	-55.000000	-33.000000	-99.000000
3166143.853000	38590932.600000	469.302000	1.234538	-55.000000	-33.000000	-99.000000
3166143.853000	38590942.600000	469.302000	1.236111	-55.000000	-33.000000	-99.000000
3166153.853000	38590942.600000	469.302000	1.236152	-55.000000	-33.000000	-99.000000
3166123.853000	38590872.600000	479.302000	1.173177	-55.000000	-33.000000	-99.000000
3166123.853000	38590872.600000	489.302000	1.173188	-55.000000	-33.000000	-99.000000
3166123.853000	38590882.600000	479.302000	1.201466	-55.000000	-33.000000	-99.000000
3166123.853000	38590882.600000	489.302000	1.201440	-55.000000	-33.000000	-99.000000
3166123.853000	38590892.600000	479.302000	1.202739	-55.000000	-33.000000	-99.000000
3166123.853000	38590892.600000	489.302000	1.202709	-55.000000	-33.000000	-99.000000
3166133.853000	38590872.600000	479.302000	1.173515	-55.000000	-33.000000	-99.000000
3166133.853000	38590872.600000	489.302000	1.173524	-55.000000	-33.000000	-99.000000
3166133.853000	38590882.600000	479.302000	1.201904	-55.000000	-33.000000	-99.000000
3166133.853000	38590882.600000	489.302000	1.201876	-55.000000	-33.000000	-99.000000
3166143.853000	38590872.600000	479.302000	1.201045	-55.000000	-33.000000	-99.000000
3166143.853000	38590872.600000	489.302000	1.173818	-55.000000	-33.000000	-99.000000
3166143.853000	38590882.600000	479.302000	1.202333	-55.000000	-33.000000	-99.000000
3166143.853000	38590882.600000	489.302000	1.202304	-55.000000	-33.000000	-99.000000
3166133.853000	38590872.600000	499.302000	1.173478	-55.000000	-33.000000	-99.000000
3166133.853000	38590882.600000	499.302000	1.201826	-55.000000	-33.000000	-99.000000
3166143.853000	38590872.600000	499.302000	1.173770	-55.000000	-33.000000	-99.000000
3166143.853000	38590872.600000	509.302000	1.173665	-55.000000	-33.000000	-99.000000
3166143.853000	38590882.600000	499.302000	1.202252	-55.000000	-33.000000	-99.000000
3166143.853000	38590882.600000	509.302000	1.202175	-55.000000	-33.000000	-99.000000
3166133.853000	38590892.600000	479.302000	1.203221	-55.000000	-33.000000	-99.000000
3166133.853000	38590892.600000	489.302000	1.203190	-55.000000	-33.000000	-99.000000
3166133.853000	38590902.600000	479.302000	1.204606	-55.000000	-33.000000	-99.000000
3166133.853000	38590902.600000	489.302000	1.204570	-55.000000	-33.000000	-99.000000
3166143.853000	38590892.600000	479.302000	1.203692	-55.000000	-33.000000	-99.000000
3166143.853000	38590892.600000	489.302000	1.203659	-55.000000	-33.000000	-99.000000
3166143.853000	38590902.600000	479.302000	1.205123	-55.000000	-33.000000	-99.000000
3166143.853000	38590902.600000	489.302000	1.205085	-55.000000	-33.000000	-99.000000
3166133.853000	38590892.600000	499.302000	1.203682	-55.000000	-33.000000	-99.000000
3166133.853000	38590902.600000	499.302000	1.204502	-55.000000	-33.000000	-99.000000
3166143.853000	38590892.600000	499.302000	1.203597	-55.000000	-33.000000	-99.000000
3166143.853000	38590902.600000	499.302000	1.205014	-55.000000	-33.000000	-99.000000
3166153.853000	38590872.600000	489.302000	1.161175	-55.000000	-33.000000	-99.000000
3166153.853000	38590882.600000	489.302000	1.203298	-55.000000	-33.000000	-99.000000
3166153.853000	38590872.600000	499.302000	1.148422	-55.000000	-33.000000	-99.000000
3166153.853000	38590872.600000	509.302000	1.148354	-55.000000	-33.000000	-99.000000
3166153.853000	38590882.600000	499.302000	1.203289	-55.000000	-33.000000	-99.000000
3166153.853000	38590882.600000	509.302000	1.203276	-55.000000	-33.000000	-99.000000
3166163.853000	38590882.600000	509.302000	1.203501	-55.000000	-33.000000	-99.000000
3166153.853000	38590892.600000	479.302000	1.204149	-55.000000	-33.000000	-99.000000
3166153.853000	38590892.600000	489.302000	1.204115	-55.000000	-33.000000	-99.000000
3166153.853000	38590902.600000	479.302000	1.205623	-55.000000	-33.000000	-99.000000
3166153.853000	38590902.600000	489.302000	1.205584	-55.000000	-33.000000	-99.000000
3166163.853000	38590902.600000	489.302000	1.239757	-55.000000	-33.000000	-99.000000
3166153.853000	38590892.600000	499.302000	1.234870	-55.000000	-33.000000	-99.000000
3166153.853000	38590892.600000	509.302000	1.206712	-55.000000	-33.000000	-99.000000
3166153.853000	38590902.600000	499.302000	1.236366	-55.000000	-33.000000	-99.000000
3166153.853000	38590902.600000	509.302000	1.236366	-55.000000	-33.000000	-99.000000
3166163.853000	38590892.600000	499.302000	1.235246	-55.000000	-33.000000	-99.000000
3166163.853000	38590892.600000	509.302000	1.235256	-55.000000	-33.000000	-99.000000
3166163.853000	38590902.600000	499.302000	1.267972	-55.000000	-33.000000	-99.000000
3166163.853000	38590902.600000	509.302000	1.252133	-55.000000	-33.000000	-99.000000
3166133.853000	38590912.600000	479.302000	1.282967	-55.000000	-33.000000	-99.000000
3166133.853000	38590912.600000	489.302000	1.282870	-55.000000	-33.000000	-99.000000
3166133.853000	38590922.600000	479.302000	1.226033	-55.000000	-33.000000	-99.000000
3166133.853000	38590922.600000	489.302000	1.225876	-55.000000	-33.000000	-99.000000
3166143.853000	38590912.600000	479.302000	1.224629	-55.000000	-33.000000	-99.000000
3166143.853000	38590912.600000	489.302000	1.224478	-55.000000	-33.000000	-99.000000
3166143.853000	38590922.600000	479.302000	1.226022	-55.000000	-33.000000	-99.000000
3166143.853000	38590922.600000	489.302000	1.225858	-55.000000	-33.000000	-99.000000
3166133.853000	38590912.600000	499.302000	1.283269	-55.000000	-33.000000	-99.000000
3166143.853000	38590912.600000	499.302000	1.283818	-55.000000	-33.000000	-99.000000
3166143.853000	38590922.600000	499.302000	1.254688	-55.000000	-33.000000	-99.000000
3166133.853000	38590932.600000	479.302000	1.227447	-55.000000	-33.000000	-99.000000
3166133.853000	38590932.600000	489.302000	1.227277	-55.000000	-33.000000	-99.000000
3166133.853000	38590942.600000	479.302000	1.228882	-55.000000	-33.000000	-99.000000
3166143.853000	38590932.600000	479.302000	1.227434	-55.000000	-33.000000	-99.000000
3166143.853000	38590932.600000	489.302000	1.227256	-55.000000	-33.000000	-99.000000
3166143.853000	38590942.600000	479.302000	1.228871	-55.000000	-33.000000	-99.000000
3166143.853000	38590942.600000	489.302000	1.228678	-55.000000	-33.000000	-99.000000
3166143.853000	38590932.600000	499.302000	1.256704	-55.000000	-33.000000	-99.000000
3166143.853000	38590942.600000	499.302000	1.258685	-55.000000	-33.000000	-99.000000
3166153.853000	38590912.600000	479.302000	1.224599	-55.000000	-33.000000	-99.000000
3166153.853000	38590912.600000	489.302000	1.224442	-55.000000	-33.000000	-99.000000
3166153.853000	38590922.600000	479.302000	1.225979	-55.000000	-33.000000	-99.000000
3166153.853000	38590922.600000	489.302000	1.225809	-55.000000	-33.000000	-99.000000
3166163.853000	38590912.600000	489.302000	1.224379	-55.000000	-33.000000	-99.000000
3166163.853000	38590922.600000	489.302000	1.225723	-55.000000	-33.000000	-99.000000
3166153.853000	38590912.600000	499.302000	1.252984	-55.000000	-33.000000	-99.000000
3166153.853000	38590912.600000	509.302000	1.253847	-55.000000	-33.000000	-99.000000
3166153.853000	38590922.600000	499.302000	1.255034	-55.000000	-33.000000	-99.000000
3166153.853000	38590922.600000	509.302000	1.255895	-55.000000	-33.000000	-99.000000
3166163.853000	38590912.600000	499.302000	1.253338	-55.000000	-33.000000	-99.000000
3166163.853000	38590912.600000	509.302000	1.254207	-55.000000	-33.000000	-99.000000
3166163.853000	38590922.600000	499.302000	1.255374	-55.000000	-33.000000	-99.000000
3166163.853000	38590922.600000	509.302000	1.256241	-55.000000	-33.000000	-99.000000
3166153.853000	38590932.600000	479.302000	1.227381	-55.000000	-33.000000	-99.000000
3166153.853000	38590932.600000	489.302000	1.227196	-55.000000	-33.000000	-99.000000
3166153.853000	38590942.600000	479.302000	1.228813	-55.000000	-33.000000	-99.000000
3166153.853000	38590942.600000	489.302000	1.228611	-55.000000	-33.000000	-99.000000
3166163.853000	38590932.600000	479.302000	1.227283	-55.000000	-33.000000	-99.000000
3166163.853000	38590932.600000	489.302000	1.227091	-55.000000	-33.000000	-99.000000
3166163.853000	38590942.600000	479.302000	1.177490	-55.000000	-33.000000	-99.000000
3166163.853000	38590942.600000	489.302000	1.189019	-55.000000	-33.000000	-99.000000
3166153.853000	38590932.600000	499.302000	1.257048	-55.000000	-33.000000	-99.000000
3166153.853000	38590942.600000	499.302000	1.259030	-55.000000	-33.000000	-99.000000
3166163.853000	38590932.600000	499.302000	1.257377	-55.000000	-33.000000	-99.000000
3166163.853000	38590932.600000	509.302000	1.258240	-55.000000	-33.000000	-99.000000
3166163.853000	38590942.600000	499.302000	1.188767	-55.000000	-33.000000	-99.000000
3166163.853000	38590942.600000	509.302000	1.188495	-55.000000	-33.000000	-99.000000
3166173.853000	38590922.600000	509.302000	1.256575	-55.000000	-33.000000	-99.000000
3166173.853000	38590942.600000	489.302000	1.188251	-55.000000	-33.000000	-99.000000
3166173.853000	38590932.600000	499.302000	1.257684	-55.000000	-33.000000	-99.000000
3166173.853000	38590932.600000	509.302000	1.258554	-55.000000	-33.000000	-99.000000
3166173.853000	38590942.600000	499.302000	1.187994	-55.000000	-33.000000	-99.000000
3166173.853000	38590942.600000	509.302000	1.187719	-55.000000	-33.000000	-99.000000
3166143.853000	38590952.600000	469.302000	1.172996	-55.000000	-33.000000	-99.000000
3166143.853000	38590962.600000	469.302000	1.174010	-55.000000	-33.000000	-99.000000
3166143.853000	38590972.600000	469.302000	1.175132	-55.000000	-33.000000	-99.000000
3166143.853000	38590982.600000	469.302000	1.176371	-55.000000	-33.000000	-99.000000
3166153.853000	38590952.600000	469.302000	1.172327	-55.000000	-33.000000	-99.000000
3166153.853000	38590962.600000	469.302000	1.173343	-55.000000	-33.000000	-99.000000
3166153.853000	38590972.600000	469.302000	1.174475	-55.000000	-33.000000	-99.000000
3166153.853000	38590982.600000	469.302000	1.175737	-55.000000	-33.000000	-99.000000
3166163.853000	38590972.600000	469.302000	1.173687	-55.000000	-33.000000	-99.000000
3166163.853000	38590982.600000	469.302000	1.174956	-55.000000	-33.000000	-99.000000
3166143.853000	38590992.600000	469.302000	1.177739	-55.000000	-33.000000	-99.000000
3166153.853000	38590992.600000	469.302000	1.177143	-55.000000	-33.000000	-99.000000
3166153.853000	38591002.600000	469.302000	1.178707	-55.000000	-33.000000	-99.000000
3166163.853000	38590992.600000	469.302000	1.176385	-55.000000	-33.000000	-99.000000
3166163.853000	38591002.600000	469.302000	1.177992	-55.000000	-33.000000	-99.000000
3166153.853000	38591012.600000	469.302000	1.180445	-55.000000	-33.000000	-99.000000
3166153.853000	38591022.600000	469.302000	1.182370	-55.000000	-33.000000	-99.000000
3166163.853000	38591012.600000	469.302000	1.179798	-55.000000	-33.000000	-99.000000
3166163.853000	38591022.600000	469.302000	1.181822	-55.000000	-33.000000	-99.000000
3166143.853000	38590952.600000	479.302000	1.179730	-55.000000	-33.000000	-99.000000
3166143.853000	38590952.600000	489.302000	1.191093	-55.000000	-33.000000	-99.000000
3166143.853000	38590962.600000	479.302000	1.180697	-55.000000	-33.000000	-99.000000
3166143.853000	38590962.600000	489.302000	1.191969	-55.000000	-33.000000	-99.000000
3166143.853000	38590952.600000	499.302000	1.190833	-55.000000	-33.000000	-99.000000
3166143.853000	38590972.600000	479.302000	1.181766	-55.000000	-33.000000	-99.000000
3166143.853000	38590972.600000	489.302000	1.192936	-55.000000	-33.000000	-99.000000
3166143.853000	38590982.600000	479.302000	1.182948	-55.000000	-33.000000	-99.000000
3166143.853000	38590982.600000	489.302000	1.194006	-55.000000	-33.000000	-99.000000
3166153.853000	38590952.600000	479.302000	1.179086	-55.000000	-33.000000	-99.000000
3166153.853000	38590952.600000	489.302000	1.190486	-55.000000	-33.000000	-99.000000
3166153.853000	38590962.600000	479.302000	1.180054	-55.000000	-33.000000	-99.000000
3166153.853000	38590962.600000	489.302000	1.191361	-55.000000	-33.000000	-99.000000
3166163.853000	38590952.600000	479.302000	1.178342	-55.000000	-33.000000	-99.000000
3166163.853000	38590952.600000	489.302000	1.189787	-55.000000	-33.000000	-99.000000
3166163.853000	38590962.600000	479.302000	1.179299	-55.000000	-33.000000	-99.000000
3166163.853000	38590962.600000	489.302000	1.190649	-55.000000	-33.000000	-99.000000
3166153.853000	38590952.600000	499.302000	1.190217	-55.000000	-33.000000	-99.000000
3166153.853000	38590962.600000	499.302000	1.191065	-55.000000	-33.000000	-99.000000
3166163.853000	38590952.600000	499.302000	1.189510	-55.000000	-33.000000	-99.000000
3166163.853000	38590952.600000	509.302000	1.189209	-55.000000	-33.000000	-99.000000
3166163.853000	38590962.600000	499.302000	1.190344	-55.000000	-33.000000	-99.000000
3166163.853000	38590962.600000	509.302000	1.190008	-55.000000	-33.000000	-99.000000
3166153.853000	38590972.600000	479.302000	1.181133	-55.000000	-33.000000	-99.000000
3166153.853000	38590972.600000	489.302000	1.192335	-55.000000	-33.000000	-99.000000
3166153.853000	38590982.600000	479.302000	1.182336	-55.000000	-33.000000	-99.000000
3166153.853000	38590982.600000	489.302000	1.193421	-55.000000	-33.000000	-99.000000
3166163.853000	38590972.600000	479.302000	1.180374	-55.000000	-33.000000	-99.000000
3166163.853000	38590972.600000	489.302000	1.191618	-55.000000	-33.000000	-99.000000
3166163.853000	38590982.600000	479.302000	1.181584	-55.000000	-33.000000	-99.000000
3166163.853000	38590982.600000	489.302000	1.192707	-55.000000	-33.000000	-99.000000
3166153.853000	38590972.600000	499.302000	1.192009	-55.000000	-33.000000	-99.000000
3166153.853000	38590982.600000	499.302000	1.193059	-55.000000	-33.000000	-99.000000
3166163.853000	38590972.600000	499.302000	1.191279	-55.000000	-33.000000	-99.000000
3166163.853000	38590982.600000	499.302000	1.192330	-55.000000	-33.000000	-99.000000
3166143.853000	38590992.600000	479.302000	1.184253	-55.000000	-33.000000	-99.000000
3166153.853000	38590992.600000	479.302000	1.183676	-55.000000	-33.000000	-99.000000
3166153.853000	38590992.600000	489.302000	1.194631	-55.000000	-33.000000	-99.000000
3166153.853000	38591002.600000	479.302000	1.185167	-55.000000	-33.000000	-99.000000
3166153.853000	38591002.600000	489.302000	1.195976	-55.000000	-33.000000	-99.000000
3166163.853000	38590992.600000	479.302000	1.182944	-55.000000	-33.000000	-99.000000
3166163.853000	38590992.600000	489.302000	1.193932	-55.000000	-33.000000	-99.000000
3166163.853000	38591002.600000	479.302000	1.184475	-55.000000	-33.000000	-99.000000
3166163.853000	38591002.600000	489.302000	1.195310	-55.000000	-33.000000	-99.000000
3166153.853000	38590992.600000	499.302000	1.194229	-55.000000	-33.000000	-99.000000
3166163.853000	38590992.600000	499.302000	1.193511	-55.000000	-33.000000	-99.000000
3166163.853000	38591002.600000	499.302000	1.194838	-55.000000	-33.000000	-99.000000
3166153.853000	38591012.600000	479.302000	1.186823	-55.000000	-33.000000	-99.000000
3166153.853000	38591012.600000	489.302000	1.197470	-55.000000	-33.000000	-99.000000
3166153.853000	38591022.600000	479.302000	1.188656	-55.000000	-33.000000	-99.000000
3166163.853000	38591012.600000	479.302000	1.186194	-55.000000	-33.000000	-99.000000
3166163.853000	38591012.600000	489.302000	1.196857	-55.000000	-33.000000	-99.000000
3166163.853000	38591022.600000	479.302000	1.188122	-55.000000	-33.000000	-99.000000
3166163.853000	38591022.600000	489.302000	1.198591	-55.000000	-33.000000	-99.000000
3166163.853000	38591012.600000	499.302000	1.196325	-55.000000	-33.000000	-99.000000
3166163.853000	38591032.600000	469.302000	1.184084	-55.000000	-33.000000	-99.000000
3166163.853000	38591042.600000	469.302000	1.186599	-55.000000	-33.000000	-99.000000
3166163.853000	38591052.600000	469.302000	1.189373	-55.000000	-33.000000	-99.000000
3166163.853000	38591062.600000	469.302000	1.192401	-55.000000	-33.000000	-99.000000
3166163.853000	38591072.600000	469.302000	1.195659	-55.000000	-33.000000	-99.000000
3166163.853000	38591082.600000	469.302000	1.199095	-55.000000	-33.000000	-99.000000
3166163.853000	38591092.600000	469.302000	1.202625	-55.000000	-33.000000	-99.000000
3166163.853000	38591102.600000	469.302000	1.206122	-55.000000	-33.000000	-99.000000
3166153.853000	38591032.600000	479.302000	1.190676	-55.000000	-33.000000	-99.000000
3166153.853000	38591042.600000	479.302000	1.192888	-55.000000	-33.000000	-99.000000
3166163.853000	38591032.600000	479.302000	1.190276	-55.000000	-33.000000	-99.000000
3166163.853000	38591032.600000	489.302000	1.200526	-55.000000	-33.000000	-99.000000
3166163.853000	38591042.600000	479.302000	1.192669	-55.000000	-33.000000	-99.000000
3166153.853000	38591052.600000	479.302000	1.195289	-55.000000	-33.000000	-99.000000
3166163.853000	38591052.600000	479.302000	1.195308	-55.000000	-33.000000	-99.000000
3166163.853000	38591062.600000	479.302000	1.198188	-55.000000	-33.000000	-99.000000
3166163.853000	38591072.600000	479.302000	1.201286	-55.000000	-33.000000	-99.000000
3166163.853000	38591082.600000	479.302000	1.204552	-55.000000	-33.000000	-99.000000
3166163.853000	38591092.600000	479.302000	1.207906	-55.000000	-33.000000	-99.000000
3166163.853000	38591102.600000	479.302000	1.211227	-55.000000	-33.000000	-99.000000
3166173.853000	38591002.600000	469.302000	1.177074	-55.000000	-33.000000	-99.000000
3166173.853000	38591012.600000	469.302000	1.178925	-55.000000	-33.000000	-99.000000
3166173.853000	38591022.600000	469.302000	1.181030	-55.000000	-33.000000	-99.000000
3166183.853000	38591022.600000	469.302000	1.179947	-55.000000	-33.000000	-99.000000
3166173.853000	38590952.600000	489.302000	1.188990	-55.000000	-33.000000	-99.000000
3166173.853000	38590962.600000	489.302000	1.189826	-55.000000	-33.000000	-99.000000
3166173.853000	38590952.600000	499.302000	1.188707	-55.000000	-33.000000	-99.000000
3166173.853000	38590952.600000	509.302000	1.188401	-55.000000	-33.000000	-99.000000
3166173.853000	38590962.600000	499.302000	1.189513	-55.000000	-33.000000	-99.000000
3166173.853000	38590962.600000	509.302000	1.189172	-55.000000	-33.000000	-99.000000
3166173.853000	38590972.600000	479.302000	1.179479	-55.000000	-33.000000	-99.000000
3166173.853000	38590972.600000	489.302000	1.190774	-55.000000	-33.000000	-99.000000
3166173.853000	38590982.600000	479.302000	1.180677	-55.000000	-33.000000	-99.000000
3166173.853000	38590982.600000	489.302000	1.191851	-55.000000	-33.000000	-99.000000
3166183.853000	38590982.600000	489.302000	1.190841	-55.000000	-33.000000	-99.000000
3166173.853000	38590972.600000	499.302000	1.190426	-55.000000	-33.000000	-99.000000
3166173.853000	38590972.600000	509.302000	1.190043	-55.000000	-33.000000	-99.000000
3166173.853000	38590982.600000	499.302000	1.191461	-55.000000	-33.000000	-99.000000
3166173.853000	38590982.600000	509.302000	1.191030	-55.000000	-33.000000	-99.000000
3166183.853000	38590972.600000	499.302000	1.189441	-55.000000	-33.000000	-99.000000
3166183.853000	38590972.600000	509.302000	1.189053	-55.000000	-33.000000	-99.000000
3166183.853000	38590982.600000	499.302000	1.190440	-55.000000	-33.000000	-99.000000
3166183.853000	38590982.600000	509.302000	1.190001	-55.000000	-33.000000	-99.000000
3166173.853000	38590992.600000	479.302000	1.182039	-55.000000	-33.000000	-99.000000
3166173.853000	38590992.600000	489.302000	1.193074	-55.000000	-33.000000	-99.000000
3166173.853000	38591002.600000	479.302000	1.183589	-55.000000	-33.000000	-99.000000
3166173.853000	38591002.600000	489.302000	1.194464	-55.000000	-33.000000	-99.000000
3166183.853000	38590992.600000	489.302000	1.192039	-55.000000	-33.000000	-99.000000
3166183.853000	38591002.600000	479.302000	1.182485	-55.000000	-33.000000	-99.000000
3166183.853000	38591002.600000	489.302000	1.193417	-55.000000	-33.000000	-99.000000
3166173.853000	38590992.600000	499.302000	1.192635	-55.000000	-33.000000	-99.000000
3166173.853000	38590992.600000	509.302000	1.192147	-55.000000	-33.000000	-99.000000
3166173.853000	38591002.600000	499.302000	1.193969	-55.000000	-33.000000	-99.000000
3166173.853000	38591002.600000	509.302000	1.193413	-55.000000	-33.000000	-99.000000
3166183.853000	38590992.600000	499.302000	1.191586	-55.000000	-33.000000	-99.000000
3166183.853000	38590992.600000	509.302000	1.191086	-55.000000	-33.000000	-99.000000
3166183.853000	38591002.600000	499.302000	1.192902	-55.000000	-33.000000	-99.000000
3166183.853000	38591002.600000	509.302000	1.192330	-55.000000	-33.000000	-99.000000
3166173.853000	38591012.600000	479.302000	1.185351	-55.000000	-33.000000	-99.000000
3166173.853000	38591012.600000	489.302000	1.196045	-55.000000	-33.000000	-99.000000
3166173.853000	38591022.600000	479.302000	1.187353	-55.000000	-33.000000	-99.000000
3166173.853000	38591022.600000	489.302000	1.197839	-55.000000	-33.000000	-99.000000
3166183.853000	38591012.600000	479.302000	1.184260	-55.000000	-33.000000	-99.000000
3166183.853000	38591012.600000	489.302000	1.195003	-55.000000	-33.000000	-99.000000
3166183.853000	38591022.600000	479.302000	1.186305	-55.000000	-33.000000	-99.000000
3166183.853000	38591022.600000	489.302000	1.196830	-55.000000	-33.000000	-99.000000
3166173.853000	38591012.600000	499.302000	1.195483	-55.000000	-33.000000	-99.000000
3166173.853000	38591022.600000	499.302000	1.197199	-55.000000	-33.000000	-99.000000
3166183.853000	38591012.600000	499.302000	1.194415	-55.000000	-33.000000	-99.000000
3166183.853000	38591012.600000	509.302000	1.193755	-55.000000	-33.000000	-99.000000
3166183.853000	38591022.600000	499.302000	1.196154	-55.000000	-33.000000	-99.000000
3166183.853000	38591022.600000	509.302000	1.195387	-55.000000	-33.000000	-99.000000
3166193.853000	38591012.600000	489.302000	1.193705	-55.000000	-33.000000	-99.000000
3166193.853000	38591022.600000	479.302000	1.184937	-55.000000	-33.000000	-99.000000
3166193.853000	38591022.600000	489.302000	1.195525	-55.000000	-33.000000	-99.000000
3166193.853000	38591012.600000	499.302000	1.193096	-55.000000	-33.000000	-99.000000
3166193.853000	38591012.600000	509.302000	1.192419	-55.000000	-33.000000	-99.000000
3166193.853000	38591022.600000	499.302000	1.194819	-55.000000	-33.000000	-99.000000
3166193.853000	38591022.600000	509.302000	1.194026	-55.000000	-33.000000	-99.000000
3166173.853000	38591032.600000	469.302000	1.183416	-55.000000	-33.000000	-99.000000
3166173.853000	38591042.600000	469.302000	1.186111	-55.000000	-33.000000	-99.000000
3166183.853000	38591032.600000	469.302000	1.182426	-55.000000	-33.000000	-99.000000
3166183.853000	38591042.600000	469.302000	1.185275	-55.000000	-33.000000	-99.000000
3166173.853000	38591052.600000	469.302000	1.189137	-55.000000	-33.000000	-99.000000
3166173.853000	38591062.600000	469.302000	1.192505	-55.000000	-33.000000	-99.000000
3166183.853000	38591052.600000	469.302000	1.188536	-55.000000	-33.000000	-99.000000
3166183.853000	38591062.600000	469.302000	1.192244	-55.000000	-33.000000	-99.000000
3166193.853000	38591042.600000	469.302000	1.184008	-55.000000	-33.000000	-99.000000
3166193.853000	38591052.600000	469.302000	1.187461	-55.000000	-33.000000	-99.000000
3166193.853000	38591062.600000	469.302000	1.191479	-55.000000	-33.000000	-99.000000
3166203.853000	38591062.600000	469.302000	1.190048	-55.000000	-33.000000	-99.000000
3166173.853000	38591072.600000	469.302000	1.196204	-55.000000	-33.000000	-99.000000
3166173.853000	38591082.600000	469.302000	1.200192	-55.000000	-33.000000	-99.000000
3166183.853000	38591072.600000	469.302000	1.196412	-55.000000	-33.000000	-99.000000
3166183.853000	38591082.600000	469.302000	1.201022	-55.000000	-33.000000	-99.000000
3166173.853000	38591092.600000	469.302000	1.204383	-55.000000	-33.000000	-99.000000
3166173.853000	38591102.600000	469.302000	1.208631	-55.000000	-33.000000	-99.000000
3166183.853000	38591092.600000	469.302000	1.206000	-55.000000	-33.000000	-99.000000
3166183.853000	38591102.600000	469.302000	1.211190	-55.000000	-33.000000	-99.000000
3166193.853000	38591072.600000	469.302000	1.196116	-55.000000	-33.000000	-99.000000
3166193.853000	38591082.600000	469.302000	1.201397	-55.000000	-33.000000	-99.000000
3166203.853000	38591072.600000	469.302000	1.195102	-55.000000	-33.000000	-99.000000
3166203.853000	38591082.600000	469.302000	1.201048	-55.000000	-33.000000	-99.000000
3166193.853000	38591092.600000	469.302000	1.207284	-55.000000	-33.000000	-99.000000
3166193.853000	38591102.600000	469.302000	1.213639	-55.000000	-33.000000	-99.000000
3166203.853000	38591092.600000	469.302000	1.207928	-55.000000	-33.000000	-99.000000
3166203.853000	38591102.600000	469.302000	1.215672	-55.000000	-33.000000	-99.000000
3166213.853000	38591072.600000	469.302000	1.193107	-55.000000	-33.000000	-99.000000
3166213.853000	38591082.600000	469.302000	1.199617	-55.000000	-33.000000	-99.000000
3166223.853000	38591082.600000	469.302000	1.196670	-55.000000	-33.000000	-99.000000
3166213.853000	38591092.600000	469.302000	1.207469	-55.000000	-33.000000	-99.000000
3166213.853000	38591102.600000	469.302000	1.216748	-55.000000	-33.000000	-99.000000
3166223.853000	38591092.600000	469.302000	1.205272	-55.000000	-33.000000	-99.000000
3166223.853000	38591102.600000	469.302000	1.215991	-55.000000	-33.000000	-99.000000
3166233.853000	38591092.600000	469.302000	1.200586	-55.000000	-33.000000	-99.000000
3166233.853000	38591102.600000	469.302000	1.212192	-55.000000	-33.000000	-99.000000
3166173.853000	38591032.600000	479.302000	1.189622	-55.000000	-33.000000	-99.000000
3166173.853000	38591032.600000	489.302000	1.199873	-55.000000	-33.000000	-99.000000
3166173.853000	38591042.600000	479.302000	1.192186	-55.000000	-33.000000	-99.000000
3166173.853000	38591042.600000	489.302000	1.202167	-55.000000	-33.000000	-99.000000
3166183.853000	38591032.600000	479.302000	1.188661	-55.000000	-33.000000	-99.000000
3166183.853000	38591032.600000	489.302000	1.198933	-55.000000	-33.000000	-99.000000
3166183.853000	38591042.600000	479.302000	1.191369	-55.000000	-33.000000	-99.000000
3166183.853000	38591042.600000	489.302000	1.201347	-55.000000	-33.000000	-99.000000
3166173.853000	38591032.600000	499.302000	1.199139	-55.000000	-33.000000	-99.000000
3166183.853000	38591032.600000	499.302000	1.198151	-55.000000	-33.000000	-99.000000
3166183.853000	38591042.600000	499.302000	1.200436	-55.000000	-33.000000	-99.000000
3166173.853000	38591052.600000	479.302000	1.195063	-55.000000	-33.000000	-99.000000
3166173.853000	38591052.600000	489.302000	1.204740	-55.000000	-33.000000	-99.000000
3166173.853000	38591062.600000	479.302000	1.198264	-55.000000	-33.000000	-99.000000
3166183.853000	38591052.600000	479.302000	1.194466	-55.000000	-33.000000	-99.000000
3166183.853000	38591052.600000	489.302000	1.204106	-55.000000	-33.000000	-99.000000
3166183.853000	38591062.600000	479.302000	1.197986	-55.000000	-33.000000	-99.000000
3166183.853000	38591062.600000	489.302000	1.207235	-55.000000	-33.000000	-99.000000
3166193.853000	38591032.600000	479.302000	1.187333	-55.000000	-33.000000	-99.000000
3166193.853000	38591032.600000	489.302000	1.197654	-55.000000	-33.000000	-99.000000
3166193.853000	38591042.600000	479.302000	1.190138	-55.000000	-33.000000	-99.000000
3166193.853000	38591042.600000	489.302000	1.200143	-55.000000	-33.000000	-99.000000
3166203.853000	38591032.600000	489.302000	1.195984	-55.000000	-33.000000	-99.000000
3166203.853000	38591042.600000	479.302000	1.188412	-55.000000	-33.000000	-99.000000
3166203.853000	38591042.600000	489.302000	1.198482	-55.000000	-33.000000	-99.000000
3166193.853000	38591032.600000	499.302000	1.196828	-55.000000	-33.000000	-99.000000
3166193.853000	38591032.600000	509.302000	1.195894	-55.000000	-33.000000	-99.000000
3166193.853000	38591042.600000	499.302000	1.199171	-55.000000	-33.000000	-99.000000
3166203.853000	38591032.600000	499.302000	1.195124	-55.000000	-33.000000	-99.000000
3166203.853000	38591042.600000	499.302000	1.197458	-55.000000	-33.000000	-99.000000
3166193.853000	38591052.600000	479.302000	1.193415	-55.000000	-33.000000	-99.000000
3166193.853000	38591052.600000	489.302000	1.203047	-55.000000	-33.000000	-99.000000
3166193.853000	38591062.600000	479.302000	1.197225	-55.000000	-33.000000	-99.000000
3166193.853000	38591062.600000	489.302000	1.206417	-55.000000	-33.000000	-99.000000
3166203.853000	38591052.600000	479.302000	1.191792	-55.000000	-33.000000	-99.000000
3166203.853000	38591052.600000	489.302000	1.201460	-55.000000	-33.000000	-99.000000
3166203.853000	38591062.600000	479.302000	1.195823	-55.000000	-33.000000	-99.000000
3166203.853000	38591062.600000	489.302000	1.205003	-55.000000	-33.000000	-99.000000
3166193.853000	38591052.600000	499.302000	1.201893	-55.000000	-33.000000	-99.000000
3166203.853000	38591052.600000	499.302000	1.200228	-55.000000	-33.000000	-99.000000
3166203.853000	38591062.600000	499.302000	1.203506	-55.000000	-33.000000	-99.000000
3166173.853000	38591072.600000	479.302000	1.201777	-55.000000	-33.000000	-99.000000
3166173.853000	38591082.600000	479.302000	1.205564	-55.000000	-33.000000	-99.000000
3166183.853000	38591072.600000	479.302000	1.201941	-55.000000	-33.000000	-99.000000
3166183.853000	38591072.600000	489.302000	1.210744	-55.000000	-33.000000	-99.000000
3166183.853000	38591082.600000	479.302000	1.206312	-55.000000	-33.000000	-99.000000
3166173.853000	38591092.600000	479.302000	1.209540	-55.000000	-33.000000	-99.000000
3166173.853000	38591102.600000	479.302000	1.213567	-55.000000	-33.000000	-99.000000
3166183.853000	38591092.600000	479.302000	1.211028	-55.000000	-33.000000	-99.000000
3166183.853000	38591102.600000	479.302000	1.215938	-55.000000	-33.000000	-99.000000
3166193.853000	38591072.600000	479.302000	1.201619	-55.000000	-33.000000	-99.000000
3166193.853000	38591072.600000	489.302000	1.210293	-55.000000	-33.000000	-99.000000
3166193.853000	38591082.600000	479.302000	1.206617	-55.000000	-33.000000	-99.000000
3166193.853000	38591082.600000	489.302000	1.214690	-55.000000	-33.000000	-99.000000
3166203.853000	38591072.600000	479.302000	1.200605	-55.000000	-33.000000	-99.000000
3166203.853000	38591072.600000	489.302000	1.209194	-55.000000	-33.000000	-99.000000
3166203.853000	38591082.600000	479.302000	1.206224	-55.000000	-33.000000	-99.000000
3166203.853000	38591082.600000	489.302000	1.214099	-55.000000	-33.000000	-99.000000
3166203.853000	38591072.600000	499.302000	1.207358	-55.000000	-33.000000	-99.000000
3166193.853000	38591092.600000	479.302000	1.212184	-55.000000	-33.000000	-99.000000
3166193.853000	38591092.600000	489.302000	1.219567	-55.000000	-33.000000	-99.000000
3166193.853000	38591102.600000	479.302000	1.218182	-55.000000	-33.000000	-99.000000
3166203.853000	38591092.600000	479.302000	1.212714	-55.000000	-33.000000	-99.000000
3166203.853000	38591092.600000	489.302000	1.219736	-55.000000	-33.000000	-99.000000
3166203.853000	38591102.600000	479.302000	1.220003	-55.000000	-33.000000	-99.000000
3166203.853000	38591102.600000	489.302000	1.226026	-55.000000	-33.000000	-99.000000
3166213.853000	38591042.600000	489.302000	1.196293	-55.000000	-33.000000	-99.000000
3166213.853000	38591052.600000	489.302000	1.199239	-55.000000	-33.000000	-99.000000
3166213.853000	38591062.600000	479.302000	1.193606	-55.000000	-33.000000	-99.000000
3166213.853000	38591062.600000	489.302000	1.202838	-55.000000	-33.000000	-99.000000
3166223.853000	38591062.600000	489.302000	1.199771	-55.000000	-33.000000	-99.000000
3166213.853000	38591062.600000	499.302000	1.201245	-55.000000	-33.000000	-99.000000
3166213.853000	38591072.600000	479.302000	1.198652	-55.000000	-33.000000	-99.000000
3166213.853000	38591072.600000	489.302000	1.207224	-55.000000	-33.000000	-99.000000
3166213.853000	38591082.600000	479.302000	1.204791	-55.000000	-33.000000	-99.000000
3166213.853000	38591082.600000	489.302000	1.212537	-55.000000	-33.000000	-99.000000
3166223.853000	38591072.600000	489.302000	1.204146	-55.000000	-33.000000	-99.000000
3166223.853000	38591082.600000	479.302000	1.201909	-55.000000	-33.000000	-99.000000
3166223.853000	38591082.600000	489.302000	1.209644	-55.000000	-33.000000	-99.000000
3166213.853000	38591072.600000	499.302000	1.205232	-55.000000	-33.000000	-99.000000
3166213.853000	38591082.600000	499.302000	1.210014	-55.000000	-33.000000	-99.000000
3166213.853000	38591092.600000	479.302000	1.212180	-55.000000	-33.000000	-99.000000
3166213.853000	38591092.600000	489.302000	1.218890	-55.000000	-33.000000	-99.000000
3166213.853000	38591102.600000	479.302000	1.220882	-55.000000	-33.000000	-99.000000
3166213.853000	38591102.600000	489.302000	1.226305	-55.000000	-33.000000	-99.000000
3166223.853000	38591092.600000	479.302000	1.209981	-55.000000	-33.000000	-99.000000
3166223.853000	38591092.600000	489.302000	1.216503	-55.000000	-33.000000	-99.000000
3166223.853000	38591102.600000	479.302000	1.219998	-55.000000	-33.000000	-99.000000
3166223.853000	38591102.600000	489.302000	1.224919	-55.000000	-33.000000	-99.000000
3166233.853000	38591072.600000	489.302000	1.199749	-55.000000	-33.000000	-99.000000
3166233.853000	38591082.600000	489.302000	1.205055	-55.000000	-33.000000	-99.000000
3166233.853000	38591092.600000	489.302000	1.211973	-55.000000	-33.000000	-99.000000
3166233.853000	38591102.600000	479.302000	1.216220	-55.000000	-33.000000	-99.000000
3166233.853000	38591102.600000	489.302000	1.220912	-55.000000	-33.000000	-99.000000
3166243.853000	38591092.600000	479.302000	1.197838	-55.000000	-33.000000	-99.000000
3166243.853000	38591092.600000	489.302000	1.204767	-55.000000	-33.000000	-99.000000
3166243.853000	38591102.600000	479.302000	1.208351	-55.000000	-33.000000	-99.000000
3166243.853000	38591102.600000	489.302000	1.213298	-55.000000	-33.000000	-99.000000
3166163.853000	38591112.600000	469.302000	1.209419	-55.000000	-33.000000	-99.000000
3166163.853000	38591122.600000	469.302000	1.212318	-55.000000	-33.000000	-99.000000
3166163.853000	38591112.600000	479.302000	1.214356	-55.000000	-33.000000	-99.000000
3166163.853000	38591122.600000	479.302000	1.217107	-55.000000	-33.000000	-99.000000
3166173.853000	38591112.600000	469.302000	1.212720	-55.000000	-33.000000	-99.000000
3166173.853000	38591122.600000	469.302000	1.216377	-55.000000	-33.000000	-99.000000
3166183.853000	38591112.600000	469.302000	1.216327	-55.000000	-33.000000	-99.000000
3166183.853000	38591122.600000	469.302000	1.221032	-55.000000	-33.000000	-99.000000
3166173.853000	38591132.600000	469.302000	1.219295	-55.000000	-33.000000	-99.000000
3166173.853000	38591142.600000	469.302000	1.221198	-55.000000	-33.000000	-99.000000
3166183.853000	38591132.600000	469.302000	1.224843	-55.000000	-33.000000	-99.000000
3166183.853000	38591142.600000	469.302000	1.227312	-55.000000	-33.000000	-99.000000
3166193.853000	38591112.600000	469.302000	1.220161	-55.000000	-33.000000	-99.000000
3166193.853000	38591122.600000	469.302000	1.226343	-55.000000	-33.000000	-99.000000
3166203.853000	38591112.600000	459.302000	1.246362	-55.000000	-33.000000	-99.000000
3166203.853000	38591112.600000	469.302000	1.223998	-55.000000	-33.000000	-99.000000
3166203.853000	38591122.600000	459.302000	1.252653	-55.000000	-33.000000	-99.000000
3166203.853000	38591122.600000	469.302000	1.232280	-55.000000	-33.000000	-99.000000
3166193.853000	38591132.600000	469.302000	1.231480	-55.000000	-33.000000	-99.000000
3166193.853000	38591142.600000	459.302000	1.254909	-55.000000	-33.000000	-99.000000
3166193.853000	38591142.600000	469.302000	1.234807	-55.000000	-33.000000	-99.000000
3166203.853000	38591132.600000	459.302000	1.258111	-55.000000	-33.000000	-99.000000
3166203.853000	38591132.600000	469.302000	1.239460	-55.000000	-33.000000	-99.000000
3166203.853000	38591142.600000	459.302000	1.261719	-55.000000	-33.000000	-99.000000
3166203.853000	38591142.600000	469.302000	1.244179	-55.000000	-33.000000	-99.000000
3166173.853000	38591152.600000	469.302000	1.221909	-55.000000	-33.000000	-99.000000
3166173.853000	38591162.600000	469.302000	1.221406	-55.000000	-33.000000	-99.000000
3166183.853000	38591152.600000	469.302000	1.228139	-55.000000	-33.000000	-99.000000
3166183.853000	38591162.600000	469.302000	1.227295	-55.000000	-33.000000	-99.000000
3166173.853000	38591172.600000	469.302000	1.219823	-55.000000	-33.000000	-99.000000
3166173.853000	38591182.600000	469.302000	1.217401	-55.000000	-33.000000	-99.000000
3166183.853000	38591172.600000	469.302000	1.225019	-55.000000	-33.000000	-99.000000
3166183.853000	38591182.600000	469.302000	1.221715	-55.000000	-33.000000	-99.000000
3166193.853000	38591152.600000	459.302000	1.255693	-55.000000	-33.000000	-99.000000
3166193.853000	38591152.600000	469.302000	1.235784	-55.000000	-33.000000	-99.000000
3166193.853000	38591162.600000	459.302000	1.254661	-55.000000	-33.000000	-99.000000
3166193.853000	38591162.600000	469.302000	1.234365	-55.000000	-33.000000	-99.000000
3166203.853000	38591152.600000	459.302000	1.262668	-55.000000	-33.000000	-99.000000
3166203.853000	38591152.600000	469.302000	1.245356	-55.000000	-33.000000	-99.000000
3166203.853000	38591162.600000	459.302000	1.260894	-55.000000	-33.000000	-99.000000
3166203.853000	38591162.600000	469.302000	1.242916	-55.000000	-33.000000	-99.000000
3166193.853000	38591172.600000	459.302000	1.252157	-55.000000	-33.000000	-99.000000
3166193.853000	38591172.600000	469.302000	1.231009	-55.000000	-33.000000	-99.000000
3166193.853000	38591182.600000	459.302000	1.248711	-55.000000	-33.000000	-99.000000
3166193.853000	38591182.600000	469.302000	1.226426	-55.000000	-33.000000	-99.000000
3166203.853000	38591172.600000	459.302000	1.257110	-55.000000	-33.000000	-99.000000
3166203.853000	38591172.600000	469.302000	1.237821	-55.000000	-33.000000	-99.000000
3166203.853000	38591182.600000	459.302000	1.252282	-55.000000	-33.000000	-99.000000
3166203.853000	38591182.600000	469.302000	1.231365	-55.000000	-33.000000	-99.000000
3166213.853000	38591112.600000	469.302000	1.227313	-55.000000	-33.000000	-99.000000
3166213.853000	38591122.600000	459.302000	1.256996	-55.000000	-33.000000	-99.000000
3166213.853000	38591122.600000	469.302000	1.238545	-55.000000	-33.000000	-99.000000
3166223.853000	38591112.600000	469.302000	1.229028	-55.000000	-33.000000	-99.000000
3166223.853000	38591122.600000	469.302000	1.244114	-55.000000	-33.000000	-99.000000
3166213.853000	38591132.600000	459.302000	1.264867	-55.000000	-33.000000	-99.000000
3166213.853000	38591132.600000	469.302000	1.248980	-55.000000	-33.000000	-99.000000
3166213.853000	38591142.600000	459.302000	1.270306	-55.000000	-33.000000	-99.000000
3166213.853000	38591142.600000	469.302000	1.256150	-55.000000	-33.000000	-99.000000
3166223.853000	38591132.600000	459.302000	1.272310	-55.000000	-33.000000	-99.000000
3166223.853000	38591132.600000	469.302000	1.259738	-55.000000	-33.000000	-99.000000
3166223.853000	38591142.600000	459.302000	1.281364	-55.000000	-33.000000	-99.000000
3166223.853000	38591142.600000	469.302000	1.271719	-55.000000	-33.000000	-99.000000
3166233.853000	38591112.600000	469.302000	1.227277	-55.000000	-33.000000	-99.000000
3166233.853000	38591122.600000	469.302000	1.246381	-55.000000	-33.000000	-99.000000
3166243.853000	38591112.600000	469.302000	1.219644	-55.000000	-33.000000	-99.000000
3166243.853000	38591122.600000	469.302000	1.240735	-55.000000	-33.000000	-99.000000
3166233.853000	38591132.600000	469.302000	1.269196	-55.000000	-33.000000	-99.000000
3166233.853000	38591142.600000	459.302000	1.295561	-55.000000	-33.000000	-99.000000
3166233.853000	38591142.600000	469.302000	1.291765	-55.000000	-33.000000	-99.000000
3166243.853000	38591132.600000	469.302000	1.268439	-55.000000	-33.000000	-99.000000
3166243.853000	38591142.600000	459.302000	1.303319	-55.000000	-33.000000	-99.000000
3166243.853000	38591142.600000	469.302000	1.304860	-55.000000	-33.000000	-99.000000
3166213.853000	38591152.600000	459.302000	1.271497	-55.000000	-33.000000	-99.000000
3166213.853000	38591152.600000	469.302000	1.257620	-55.000000	-33.000000	-99.000000
3166213.853000	38591162.600000	459.302000	1.268306	-55.000000	-33.000000	-99.000000
3166213.853000	38591162.600000	469.302000	1.253230	-55.000000	-33.000000	-99.000000
3166223.853000	38591152.600000	459.302000	1.282987	-55.000000	-33.000000	-99.000000
3166223.853000	38591152.600000	469.302000	1.273702	-55.000000	-33.000000	-99.000000
3166223.853000	38591162.600000	459.302000	1.276750	-55.000000	-33.000000	-99.000000
3166223.853000	38591162.600000	469.302000	1.265180	-55.000000	-33.000000	-99.000000
3166213.853000	38591172.600000	459.302000	1.262407	-55.000000	-33.000000	-99.000000
3166213.853000	38591172.600000	469.302000	1.245239	-55.000000	-33.000000	-99.000000
3166213.853000	38591182.600000	459.302000	1.255606	-55.000000	-33.000000	-99.000000
3166213.853000	38591182.600000	469.302000	1.236088	-55.000000	-33.000000	-99.000000
3166223.853000	38591172.600000	459.302000	1.267329	-55.000000	-33.000000	-99.000000
3166223.853000	38591172.600000	469.302000	1.252367	-55.000000	-33.000000	-99.000000
3166223.853000	38591182.600000	459.302000	1.257928	-55.000000	-33.000000	-99.000000
3166223.853000	38591182.600000	469.302000	1.239624	-55.000000	-33.000000	-99.000000
3166233.853000	38591152.600000	459.302000	1.298373	-55.000000	-33.000000	-99.000000
3166233.853000	38591152.600000	469.302000	1.295219	-55.000000	-33.000000	-99.000000
3166233.853000	38591162.600000	459.302000	1.284537	-55.000000	-33.000000	-99.000000
3166233.853000	38591162.600000	469.302000	1.276536	-55.000000	-33.000000	-99.000000
3166243.853000	38591152.600000	459.302000	1.309157	-55.000000	-33.000000	-99.000000
3166243.853000	38591152.600000	469.302000	1.313414	-55.000000	-33.000000	-99.000000
3166243.853000	38591162.600000	459.302000	1.284614	-55.000000	-33.000000	-99.000000
3166243.853000	38591162.600000	469.302000	1.278022	-55.000000	-33.000000	-99.000000
3166233.853000	38591172.600000	459.302000	1.269992	-55.000000	-33.000000	-99.000000
3166233.853000	38591172.600000	469.302000	1.256727	-55.000000	-33.000000	-99.000000
3166233.853000	38591182.600000	459.302000	1.257931	-55.000000	-33.000000	-99.000000
3166233.853000	38591182.600000	469.302000	1.240242	-55.000000	-33.000000	-99.000000
3166243.853000	38591172.600000	459.302000	1.266992	-55.000000	-33.000000	-99.000000
3166243.853000	38591172.600000	469.302000	1.253769	-55.000000	-33.000000	-99.000000
3166243.853000	38591182.600000	459.302000	1.253966	-55.000000	-33.000000	-99.000000
3166243.853000	38591182.600000	469.302000	1.235730	-55.000000	-33.000000	-99.000000
3166173.853000	38591112.600000	479.302000	1.217442	-55.000000	-33.000000	-99.000000
3166173.853000	38591122.600000	479.302000	1.220904	-55.000000	-33.000000	-99.000000
3166183.853000	38591112.600000	479.302000	1.220793	-55.000000	-33.000000	-99.000000
3166183.853000	38591122.600000	479.302000	1.225236	-55.000000	-33.000000	-99.000000
3166173.853000	38591132.600000	479.302000	1.223668	-55.000000	-33.000000	-99.000000
3166173.853000	38591142.600000	479.302000	1.225473	-55.000000	-33.000000	-99.000000
3166183.853000	38591132.600000	479.302000	1.228833	-55.000000	-33.000000	-99.000000
3166193.853000	38591112.600000	479.302000	1.224327	-55.000000	-33.000000	-99.000000
3166193.853000	38591122.600000	479.302000	1.230139	-55.000000	-33.000000	-99.000000
3166203.853000	38591112.600000	479.302000	1.227814	-55.000000	-33.000000	-99.000000
3166203.853000	38591112.600000	489.302000	1.232712	-55.000000	-33.000000	-99.000000
3166203.853000	38591122.600000	479.302000	1.235555	-55.000000	-33.000000	-99.000000
3166193.853000	38591132.600000	479.302000	1.234961	-55.000000	-33.000000	-99.000000
3166193.853000	38591142.600000	479.302000	1.238086	-55.000000	-33.000000	-99.000000
3166203.853000	38591132.600000	479.302000	1.242239	-55.000000	-33.000000	-99.000000
3166203.853000	38591142.600000	479.302000	1.246626	-55.000000	-33.000000	-99.000000
3166173.853000	38591152.600000	479.302000	1.226154	-55.000000	-33.000000	-99.000000
3166173.853000	38591162.600000	479.302000	1.225689	-55.000000	-33.000000	-99.000000
3166173.853000	38591172.600000	479.302000	1.224204	-55.000000	-33.000000	-99.000000
3166173.853000	38591182.600000	479.302000	1.221923	-55.000000	-33.000000	-99.000000
3166193.853000	38591152.600000	479.302000	1.239020	-55.000000	-33.000000	-99.000000
3166193.853000	38591162.600000	479.302000	1.237718	-55.000000	-33.000000	-99.000000
3166203.853000	38591152.600000	479.302000	1.247747	-55.000000	-33.000000	-99.000000
3166203.853000	38591162.600000	479.302000	1.245534	-55.000000	-33.000000	-99.000000
3166193.853000	38591172.600000	479.302000	1.234601	-55.000000	-33.000000	-99.000000
3166193.853000	38591182.600000	479.302000	1.230321	-55.000000	-33.000000	-99.000000
3166203.853000	38591172.600000	479.302000	1.240846	-55.000000	-33.000000	-99.000000
3166203.853000	38591182.600000	479.302000	1.234859	-55.000000	-33.000000	-99.000000
3166213.853000	38591112.600000	479.302000	1.230744	-55.000000	-33.000000	-99.000000
3166213.853000	38591112.600000	489.302000	1.234608	-55.000000	-33.000000	-99.000000
3166213.853000	38591122.600000	479.302000	1.241154	-55.000000	-33.000000	-99.000000
3166223.853000	38591112.600000	479.302000	1.232097	-55.000000	-33.000000	-99.000000
3166223.853000	38591112.600000	489.302000	1.234917	-55.000000	-33.000000	-99.000000
3166223.853000	38591122.600000	479.302000	1.245931	-55.000000	-33.000000	-99.000000
3166223.853000	38591122.600000	489.302000	1.246081	-55.000000	-33.000000	-99.000000
3166213.853000	38591132.600000	479.302000	1.250738	-55.000000	-33.000000	-99.000000
3166213.853000	38591142.600000	479.302000	1.257274	-55.000000	-33.000000	-99.000000
3166223.853000	38591132.600000	479.302000	1.259966	-55.000000	-33.000000	-99.000000
3166223.853000	38591142.600000	479.302000	1.270424	-55.000000	-33.000000	-99.000000
3166233.853000	38591112.600000	479.302000	1.230146	-55.000000	-33.000000	-99.000000
3166233.853000	38591112.600000	489.302000	1.232204	-55.000000	-33.000000	-99.000000
3166233.853000	38591122.600000	479.302000	1.247482	-55.000000	-33.000000	-99.000000
3166233.853000	38591122.600000	489.302000	1.245827	-55.000000	-33.000000	-99.000000
3166243.853000	38591112.600000	479.302000	1.222686	-55.000000	-33.000000	-99.000000
3166243.853000	38591112.600000	489.302000	1.224712	-55.000000	-33.000000	-99.000000
3166243.853000	38591122.600000	479.302000	1.241739	-55.000000	-33.000000	-99.000000
3166243.853000	38591122.600000	489.302000	1.239399	-55.000000	-33.000000	-99.000000
3166233.853000	38591132.600000	479.302000	1.267371	-55.000000	-33.000000	-99.000000
3166233.853000	38591132.600000	489.302000	1.260801	-55.000000	-33.000000	-99.000000
3166233.853000	38591142.600000	479.302000	1.285019	-55.000000	-33.000000	-99.000000
3166243.853000	38591132.600000	479.302000	1.265588	-55.000000	-33.000000	-99.000000
3166243.853000	38591132.600000	489.302000	1.256946	-55.000000	-33.000000	-99.000000
3166243.853000	38591142.600000	479.302000	1.290675	-55.000000	-33.000000	-99.000000
3166213.853000	38591152.600000	479.302000	1.258661	-55.000000	-33.000000	-99.000000
3166213.853000	38591162.600000	479.302000	1.254767	-55.000000	-33.000000	-99.000000
3166223.853000	38591152.600000	479.302000	1.272234	-55.000000	-33.000000	-99.000000
3166223.853000	38591162.600000	479.302000	1.265050	-55.000000	-33.000000	-99.000000
3166213.853000	38591172.600000	479.302000	1.247531	-55.000000	-33.000000	-99.000000
3166213.853000	38591182.600000	479.302000	1.239127	-55.000000	-33.000000	-99.000000
3166223.853000	38591172.600000	479.302000	1.253759	-55.000000	-33.000000	-99.000000
3166223.853000	38591182.600000	479.302000	1.242209	-55.000000	-33.000000	-99.000000
3166233.853000	38591152.600000	479.302000	1.287653	-55.000000	-33.000000	-99.000000
3166233.853000	38591162.600000	479.302000	1.274009	-55.000000	-33.000000	-99.000000
3166243.853000	38591152.600000	479.302000	1.294908	-55.000000	-33.000000	-99.000000
3166243.853000	38591162.600000	479.302000	1.274138	-55.000000	-33.000000	-99.000000
3166233.853000	38591172.600000	479.302000	1.257250	-55.000000	-33.000000	-99.000000
3166233.853000	38591182.600000	479.302000	1.242513	-55.000000	-33.000000	-99.000000
3166243.853000	38591172.600000	479.302000	1.254060	-55.000000	-33.000000	-99.000000
3166243.853000	38591182.600000	479.302000	1.238048	-55.000000	-33.000000	-99.000000
3166173.853000	38591192.600000	469.302000	1.214419	-55.000000	-33.000000	-99.000000
3166173.853000	38591202.600000	469.302000	1.211137	-55.000000	-33.000000	-99.000000
3166183.853000	38591192.600000	469.302000	1.217814	-55.000000	-33.000000	-99.000000
3166183.853000	38591202.600000	469.302000	1.213679	-55.000000	-33.000000	-99.000000
3166173.853000	38591212.600000	469.302000	1.207761	-55.000000	-33.000000	-99.000000
3166173.853000	38591222.600000	469.302000	1.204438	-55.000000	-33.000000	-99.000000
3166183.853000	38591212.600000	469.302000	1.209566	-55.000000	-33.000000	-99.000000
3166183.853000	38591222.600000	469.302000	1.205640	-55.000000	-33.000000	-99.000000
3166193.853000	38591192.600000	459.302000	1.244828	-55.000000	-33.000000	-99.000000
3166193.853000	38591192.600000	469.302000	1.221284	-55.000000	-33.000000	-99.000000
3166193.853000	38591202.600000	459.302000	1.240882	-55.000000	-33.000000	-99.000000
3166193.853000	38591202.600000	469.302000	1.216075	-55.000000	-33.000000	-99.000000
3166203.853000	38591192.600000	459.302000	1.247181	-55.000000	-33.000000	-99.000000
3166203.853000	38591192.600000	469.302000	1.224577	-55.000000	-33.000000	-99.000000
3166203.853000	38591202.600000	459.302000	1.242271	-55.000000	-33.000000	-99.000000
3166203.853000	38591202.600000	469.302000	1.218066	-55.000000	-33.000000	-99.000000
3166193.853000	38591212.600000	459.302000	1.237103	-55.000000	-33.000000	-99.000000
3166193.853000	38591212.600000	469.302000	1.211097	-55.000000	-33.000000	-99.000000
3166193.853000	38591222.600000	459.302000	1.233609	-55.000000	-33.000000	-99.000000
3166193.853000	38591222.600000	469.302000	1.206504	-55.000000	-33.000000	-99.000000
3166203.853000	38591212.600000	459.302000	1.237776	-55.000000	-33.000000	-99.000000
3166203.853000	38591212.600000	469.302000	1.212124	-55.000000	-33.000000	-99.000000
3166203.853000	38591222.600000	459.302000	1.233774	-55.000000	-33.000000	-99.000000
3166203.853000	38591222.600000	469.302000	1.206844	-55.000000	-33.000000	-99.000000
3166173.853000	38591232.600000	469.302000	1.201264	-55.000000	-33.000000	-99.000000
3166183.853000	38591232.600000	469.302000	1.201988	-55.000000	-33.000000	-99.000000
3166193.853000	38591232.600000	459.302000	1.230448	-55.000000	-33.000000	-99.000000
3166193.853000	38591232.600000	469.302000	1.202355	-55.000000	-33.000000	-99.000000
3166203.853000	38591232.600000	459.302000	1.230264	-55.000000	-33.000000	-99.000000
3166203.853000	38591232.600000	469.302000	1.202221	-55.000000	-33.000000	-99.000000
3166213.853000	38591192.600000	459.302000	1.248984	-55.000000	-33.000000	-99.000000
3166213.853000	38591192.600000	469.302000	1.227223	-55.000000	-33.000000	-99.000000
3166213.853000	38591202.600000	459.302000	1.243005	-55.000000	-33.000000	-99.000000
3166213.853000	38591202.600000	469.302000	1.219253	-55.000000	-33.000000	-99.000000
3166223.853000	38591192.600000	459.302000	1.249637	-55.000000	-33.000000	-99.000000
3166223.853000	38591192.600000	469.302000	1.228445	-55.000000	-33.000000	-99.000000
3166223.853000	38591202.600000	459.302000	1.242655	-55.000000	-33.000000	-99.000000
3166223.853000	38591202.600000	469.302000	1.219077	-55.000000	-33.000000	-99.000000
3166213.853000	38591212.600000	459.302000	1.237798	-55.000000	-33.000000	-99.000000
3166213.853000	38591212.600000	469.302000	1.212336	-55.000000	-33.000000	-99.000000
3166213.853000	38591222.600000	459.302000	1.233341	-55.000000	-33.000000	-99.000000
3166213.853000	38591222.600000	469.302000	1.206430	-55.000000	-33.000000	-99.000000
3166223.853000	38591212.600000	459.302000	1.236877	-55.000000	-33.000000	-99.000000
3166223.853000	38591212.600000	469.302000	1.211354	-55.000000	-33.000000	-99.000000
3166223.853000	38591222.600000	459.302000	1.232116	-55.000000	-33.000000	-99.000000
3166223.853000	38591222.600000	469.302000	1.205009	-55.000000	-33.000000	-99.000000
3166233.853000	38591192.600000	459.302000	1.248318	-55.000000	-33.000000	-99.000000
3166233.853000	38591192.600000	469.302000	1.227162	-55.000000	-33.000000	-99.000000
3166233.853000	38591202.600000	459.302000	1.240723	-55.000000	-33.000000	-99.000000
3166233.853000	38591202.600000	469.302000	1.216884	-55.000000	-33.000000	-99.000000
3166243.853000	38591192.600000	459.302000	1.244192	-55.000000	-33.000000	-99.000000
3166243.853000	38591192.600000	469.302000	1.222260	-55.000000	-33.000000	-99.000000
3166243.853000	38591202.600000	459.302000	1.236778	-55.000000	-33.000000	-99.000000
3166243.853000	38591202.600000	469.302000	1.212101	-55.000000	-33.000000	-99.000000
3166233.853000	38591212.600000	459.302000	1.234712	-55.000000	-33.000000	-99.000000
3166233.853000	38591212.600000	469.302000	1.208784	-55.000000	-33.000000	-99.000000
3166233.853000	38591222.600000	459.302000	1.229919	-55.000000	-33.000000	-99.000000
3166233.853000	38591222.600000	469.302000	1.202348	-55.000000	-33.000000	-99.000000
3166243.853000	38591212.600000	459.302000	1.231081	-55.000000	-33.000000	-99.000000
3166243.853000	38591212.600000	469.302000	1.204331	-55.000000	-33.000000	-99.000000
3166243.853000	38591222.600000	459.302000	1.226640	-55.000000	-33.000000	-99.000000
3166243.853000	38591222.600000	469.302000	1.198294	-55.000000	-33.000000	-99.000000
3166213.853000	38591232.600000	459.302000	1.229553	-55.000000	-33.000000	-99.000000
3166213.853000	38591232.600000	469.302000	1.201419	-55.000000	-33.000000	-99.000000
3166223.853000	38591232.600000	459.302000	1.228187	-55.000000	-33.000000	-99.000000
3166223.853000	38591232.600000	469.302000	1.199785	-55.000000	-33.000000	-99.000000
3166233.853000	38591232.600000	459.302000	1.226062	-55.000000	-33.000000	-99.000000
3166233.853000	38591232.600000	469.302000	1.197180	-55.000000	-33.000000	-99.000000
3166243.853000	38591232.600000	459.302000	1.223125	-55.000000	-33.000000	-99.000000
3166243.853000	38591232.600000	469.302000	1.193530	-55.000000	-33.000000	-99.000000
3166173.853000	38591192.600000	479.302000	1.219110	-55.000000	-33.000000	-99.000000
3166173.853000	38591202.600000	479.302000	1.216008	-55.000000	-33.000000	-99.000000
3166173.853000	38591212.600000	479.302000	1.212812	-55.000000	-33.000000	-99.000000
3166173.853000	38591222.600000	479.302000	1.209664	-55.000000	-33.000000	-99.000000
3166193.853000	38591192.600000	479.302000	1.225500	-55.000000	-33.000000	-99.000000
3166193.853000	38591202.600000	479.302000	1.220601	-55.000000	-33.000000	-99.000000
3166203.853000	38591192.600000	479.302000	1.228524	-55.000000	-33.000000	-99.000000
3166203.853000	38591202.600000	479.302000	1.222421	-55.000000	-33.000000	-99.000000
3166193.853000	38591212.600000	479.302000	1.215907	-55.000000	-33.000000	-99.000000
3166193.853000	38591222.600000	479.302000	1.211568	-55.000000	-33.000000	-99.000000
3166203.853000	38591212.600000	479.302000	1.216831	-55.000000	-33.000000	-99.000000
3166203.853000	38591222.600000	479.302000	1.211852	-55.000000	-33.000000	-99.000000
3166173.853000	38591232.600000	479.302000	1.206653	-55.000000	-33.000000	-99.000000
3166193.853000	38591232.600000	479.302000	1.207643	-55.000000	-33.000000	-99.000000
3166203.853000	38591232.600000	479.302000	1.207484	-55.000000	-33.000000	-99.000000
3166213.853000	38591192.600000	479.302000	1.230904	-55.000000	-33.000000	-99.000000
3166213.853000	38591202.600000	479.302000	1.223462	-55.000000	-33.000000	-99.000000
3166223.853000	38591192.600000	479.302000	1.231911	-55.000000	-33.000000	-99.000000
3166223.853000	38591202.600000	479.302000	1.223199	-55.000000	-33.000000	-99.000000
3166213.853000	38591212.600000	479.302000	1.216973	-55.000000	-33.000000	-99.000000
3166213.853000	38591222.600000	479.302000	1.211414	-55.000000	-33.000000	-99.000000
3166223.853000	38591212.600000	479.302000	1.215974	-55.000000	-33.000000	-99.000000
3166223.853000	38591222.600000	479.302000	1.210015	-55.000000	-33.000000	-99.000000
3166233.853000	38591192.600000	479.302000	1.230542	-55.000000	-33.000000	-99.000000
3166233.853000	38591202.600000	479.302000	1.221022	-55.000000	-33.000000	-99.000000
3166243.853000	38591192.600000	479.302000	1.225775	-55.000000	-33.000000	-99.000000
3166243.853000	38591202.600000	479.302000	1.216399	-55.000000	-33.000000	-99.000000
3166233.853000	38591212.600000	479.302000	1.213466	-55.000000	-33.000000	-99.000000
3166233.853000	38591222.600000	479.302000	1.207436	-55.000000	-33.000000	-99.000000
3166243.853000	38591212.600000	479.302000	1.209175	-55.000000	-33.000000	-99.000000
3166243.853000	38591222.600000	479.302000	1.203536	-55.000000	-33.000000	-99.000000
3166213.853000	38591232.600000	479.302000	1.206687	-55.000000	-33.000000	-99.000000
3166223.853000	38591232.600000	479.302000	1.205096	-55.000000	-33.000000	-99.000000
3166233.853000	38591232.600000	479.302000	1.202580	-55.000000	-33.000000	-99.000000
3166243.853000	38591232.600000	479.302000	1.199071	-55.000000	-33.000000	-99.000000
3166323.853000	38591082.600000	409.302000	0.921723	-55.000000	-33.000000	-99.000000
3166313.853000	38591082.600000	429.302000	0.983106	-55.000000	-33.000000	-99.000000
3166323.853000	38591082.600000	419.302000	0.971076	-55.000000	-33.000000	-99.000000
3166323.853000	38591082.600000	429.302000	0.978318	-55.000000	-33.000000	-99.000000
3166323.853000	38591092.600000	409.302000	0.916260	-55.000000	-33.000000	-99.000000
3166323.853000	38591102.600000	409.302000	0.915262	-55.000000	-33.000000	-99.000000
3166313.853000	38591092.600000	429.302000	0.986754	-55.000000	-33.000000	-99.000000
3166313.853000	38591102.600000	429.302000	0.992032	-55.000000	-33.000000	-99.000000
3166323.853000	38591092.600000	419.302000	0.972143	-55.000000	-33.000000	-99.000000
3166323.853000	38591092.600000	429.302000	0.980374	-55.000000	-33.000000	-99.000000
3166323.853000	38591102.600000	419.302000	0.964005	-55.000000	-33.000000	-99.000000
3166323.853000	38591102.600000	429.302000	0.983206	-55.000000	-33.000000	-99.000000
3166293.853000	38591082.600000	439.302000	1.055433	-55.000000	-33.000000	-99.000000
3166293.853000	38591082.600000	449.302000	1.053580	-55.000000	-33.000000	-99.000000
3166303.853000	38591082.600000	439.302000	1.021048	-55.000000	-33.000000	-99.000000
3166303.853000	38591082.600000	449.302000	1.025344	-55.000000	-33.000000	-99.000000
3166303.853000	38591082.600000	459.302000	1.025241	-55.000000	-33.000000	-99.000000
3166293.853000	38591092.600000	439.302000	1.055585	-55.000000	-33.000000	-99.000000
3166293.853000	38591092.600000	449.302000	1.053024	-55.000000	-33.000000	-99.000000
3166293.853000	38591102.600000	439.302000	1.056240	-55.000000	-33.000000	-99.000000
3166293.853000	38591102.600000	449.302000	1.052569	-55.000000	-33.000000	-99.000000
3166303.853000	38591092.600000	439.302000	1.010297	-55.000000	-33.000000	-99.000000
3166303.853000	38591092.600000	449.302000	1.026783	-55.000000	-33.000000	-99.000000
3166303.853000	38591102.600000	439.302000	1.015627	-55.000000	-33.000000	-99.000000
3166303.853000	38591102.600000	449.302000	1.029081	-55.000000	-33.000000	-99.000000
3166303.853000	38591092.600000	459.302000	1.025634	-55.000000	-33.000000	-99.000000
3166303.853000	38591102.600000	459.302000	1.025963	-55.000000	-33.000000	-99.000000
3166313.853000	38591082.600000	439.302000	0.967975	-55.000000	-33.000000	-99.000000
3166313.853000	38591082.600000	449.302000	1.007761	-55.000000	-33.000000	-99.000000
3166323.853000	38591082.600000	439.302000	0.965936	-55.000000	-33.000000	-99.000000
3166323.853000	38591082.600000	449.302000	0.949699	-55.000000	-33.000000	-99.000000
3166313.853000	38591082.600000	459.302000	1.024294	-55.000000	-33.000000	-99.000000
3166313.853000	38591082.600000	469.302000	1.024146	-55.000000	-33.000000	-99.000000
3166323.853000	38591082.600000	459.302000	1.003289	-55.000000	-33.000000	-99.000000
3166323.853000	38591082.600000	469.302000	1.023148	-55.000000	-33.000000	-99.000000
3166313.853000	38591092.600000	439.302000	0.973201	-55.000000	-33.000000	-99.000000
3166313.853000	38591092.600000	449.302000	1.010024	-55.000000	-33.000000	-99.000000
3166313.853000	38591102.600000	439.302000	0.978148	-55.000000	-33.000000	-99.000000
3166313.853000	38591102.600000	449.302000	1.002491	-55.000000	-33.000000	-99.000000
3166323.853000	38591092.600000	439.302000	0.968927	-55.000000	-33.000000	-99.000000
3166323.853000	38591092.600000	449.302000	0.952343	-55.000000	-33.000000	-99.000000
3166323.853000	38591102.600000	439.302000	0.973265	-55.000000	-33.000000	-99.000000
3166323.853000	38591102.600000	449.302000	0.957435	-55.000000	-33.000000	-99.000000
3166313.853000	38591092.600000	459.302000	1.024546	-55.000000	-33.000000	-99.000000
3166313.853000	38591092.600000	469.302000	1.023549	-55.000000	-33.000000	-99.000000
3166313.853000	38591102.600000	459.302000	1.024754	-55.000000	-33.000000	-99.000000
3166313.853000	38591102.600000	469.302000	1.022280	-55.000000	-33.000000	-99.000000
3166323.853000	38591092.600000	459.302000	1.003899	-55.000000	-33.000000	-99.000000
3166323.853000	38591092.600000	469.302000	1.022427	-55.000000	-33.000000	-99.000000
3166323.853000	38591102.600000	459.302000	0.988157	-55.000000	-33.000000	-99.000000
3166323.853000	38591102.600000	469.302000	1.021185	-55.000000	-33.000000	-99.000000
3166303.853000	38591082.600000	489.302000	1.023255	-55.000000	-33.000000	-99.000000
3166303.853000	38591092.600000	489.302000	1.022606	-55.000000	-33.000000	-99.000000
3166303.853000	38591102.600000	489.302000	1.021535	-55.000000	-33.000000	-99.000000
3166313.853000	38591082.600000	479.302000	1.022170	-55.000000	-33.000000	-99.000000
3166313.853000	38591082.600000	489.302000	1.022409	-55.000000	-33.000000	-99.000000
3166323.853000	38591082.600000	479.302000	1.021129	-55.000000	-33.000000	-99.000000
3166323.853000	38591082.600000	489.302000	0.967119	-55.000000	-33.000000	-99.000000
3166313.853000	38591092.600000	479.302000	1.021289	-55.000000	-33.000000	-99.000000
3166313.853000	38591092.600000	489.302000	1.021637	-55.000000	-33.000000	-99.000000
3166313.853000	38591102.600000	479.302000	1.019628	-55.000000	-33.000000	-99.000000
3166313.853000	38591102.600000	489.302000	1.006613	-55.000000	-33.000000	-99.000000
3166323.853000	38591092.600000	479.302000	1.020133	-55.000000	-33.000000	-99.000000
3166323.853000	38591092.600000	489.302000	0.970276	-55.000000	-33.000000	-99.000000
3166323.853000	38591102.600000	479.302000	1.006662	-55.000000	-33.000000	-99.000000
3166323.853000	38591102.600000	489.302000	0.971637	-55.000000	-33.000000	-99.000000
3166333.853000	38591082.600000	399.302000	0.857017	-55.000000	-33.000000	-99.000000
3166333.853000	38591082.600000	409.302000	0.880358	-55.000000	-33.000000	-99.000000
3166343.853000	38591082.600000	399.302000	0.828271	-55.000000	-33.000000	-99.000000
3166343.853000	38591082.600000	409.302000	0.829546	-55.000000	-33.000000	-99.000000
3166333.853000	38591082.600000	419.302000	0.929394	-55.000000	-33.000000	-99.000000
3166333.853000	38591082.600000	429.302000	0.973835	-55.000000	-33.000000	-99.000000
3166343.853000	38591082.600000	419.302000	0.830965	-55.000000	-33.000000	-99.000000
3166343.853000	38591082.600000	429.302000	0.880681	-55.000000	-33.000000	-99.000000
3166333.853000	38591092.600000	399.302000	0.855348	-55.000000	-33.000000	-99.000000
3166333.853000	38591092.600000	409.302000	0.858494	-55.000000	-33.000000	-99.000000
3166333.853000	38591102.600000	399.302000	0.852925	-55.000000	-33.000000	-99.000000
3166333.853000	38591102.600000	409.302000	0.856798	-55.000000	-33.000000	-99.000000
3166343.853000	38591092.600000	399.302000	0.827396	-55.000000	-33.000000	-99.000000
3166343.853000	38591092.600000	409.302000	0.829091	-55.000000	-33.000000	-99.000000
3166343.853000	38591102.600000	399.302000	0.826031	-55.000000	-33.000000	-99.000000
3166343.853000	38591102.600000	409.302000	0.828355	-55.000000	-33.000000	-99.000000
3166333.853000	38591092.600000	419.302000	0.910328	-55.000000	-33.000000	-99.000000
3166333.853000	38591092.600000	429.302000	0.968482	-55.000000	-33.000000	-99.000000
3166333.853000	38591102.600000	419.302000	0.883139	-55.000000	-33.000000	-99.000000
3166333.853000	38591102.600000	429.302000	0.967827	-55.000000	-33.000000	-99.000000
3166343.853000	38591092.600000	419.302000	0.831046	-55.000000	-33.000000	-99.000000
3166343.853000	38591092.600000	429.302000	0.836336	-55.000000	-33.000000	-99.000000
3166343.853000	38591102.600000	419.302000	0.831186	-55.000000	-33.000000	-99.000000
3166343.853000	38591102.600000	429.302000	0.836889	-55.000000	-33.000000	-99.000000
3166353.853000	38591082.600000	399.302000	0.828168	-55.000000	-33.000000	-99.000000
3166353.853000	38591082.600000	409.302000	0.829493	-55.000000	-33.000000	-99.000000
3166363.853000	38591082.600000	399.302000	0.828189	-55.000000	-33.000000	-99.000000
3166353.853000	38591082.600000	419.302000	0.830974	-55.000000	-33.000000	-99.000000
3166353.853000	38591082.600000	429.302000	0.836038	-55.000000	-33.000000	-99.000000
3166363.853000	38591082.600000	419.302000	0.830972	-55.000000	-33.000000	-99.000000
3166363.853000	38591082.600000	429.302000	0.836030	-55.000000	-33.000000	-99.000000
3166353.853000	38591092.600000	399.302000	0.827205	-55.000000	-33.000000	-99.000000
3166353.853000	38591092.600000	409.302000	0.828989	-55.000000	-33.000000	-99.000000
3166353.853000	38591102.600000	399.302000	0.825640	-55.000000	-33.000000	-99.000000
3166353.853000	38591102.600000	409.302000	0.828138	-55.000000	-33.000000	-99.000000
3166363.853000	38591092.600000	399.302000	0.827244	-55.000000	-33.000000	-99.000000
3166363.853000	38591102.600000	399.302000	0.825722	-55.000000	-33.000000	-99.000000
3166353.853000	38591092.600000	419.302000	0.831063	-55.000000	-33.000000	-99.000000
3166353.853000	38591092.600000	429.302000	0.836412	-55.000000	-33.000000	-99.000000
3166353.853000	38591102.600000	419.302000	0.831229	-55.000000	-33.000000	-99.000000
3166353.853000	38591102.600000	429.302000	0.837053	-55.000000	-33.000000	-99.000000
3166363.853000	38591092.600000	419.302000	0.831060	-55.000000	-33.000000	-99.000000
3166363.853000	38591092.600000	429.302000	0.836396	-55.000000	-33.000000	-99.000000
3166363.853000	38591102.600000	419.302000	0.831220	-55.000000	-33.000000	-99.000000
3166363.853000	38591102.600000	429.302000	0.837018	-55.000000	-33.000000	-99.000000
3166333.853000	38591082.600000	439.302000	0.959291	-55.000000	-33.000000	-99.000000
3166333.853000	38591082.600000	449.302000	0.938072	-55.000000	-33.000000	-99.000000
3166343.853000	38591082.600000	439.302000	0.915093	-55.000000	-33.000000	-99.000000
3166343.853000	38591082.600000	449.302000	0.905814	-55.000000	-33.000000	-99.000000
3166333.853000	38591082.600000	459.302000	0.937656	-55.000000	-33.000000	-99.000000
3166333.853000	38591082.600000	469.302000	0.965709	-55.000000	-33.000000	-99.000000
3166343.853000	38591082.600000	459.302000	0.845365	-55.000000	-33.000000	-99.000000
3166343.853000	38591082.600000	469.302000	0.825234	-55.000000	-33.000000	-99.000000
3166333.853000	38591092.600000	439.302000	0.959776	-55.000000	-33.000000	-99.000000
3166333.853000	38591092.600000	449.302000	0.938657	-55.000000	-33.000000	-99.000000
3166333.853000	38591102.600000	439.302000	0.960099	-55.000000	-33.000000	-99.000000
3166333.853000	38591102.600000	449.302000	0.939048	-55.000000	-33.000000	-99.000000
3166343.853000	38591092.600000	439.302000	0.873372	-55.000000	-33.000000	-99.000000
3166343.853000	38591092.600000	449.302000	0.847689	-55.000000	-33.000000	-99.000000
3166343.853000	38591102.600000	439.302000	0.841568	-55.000000	-33.000000	-99.000000
3166343.853000	38591102.600000	449.302000	0.820282	-55.000000	-33.000000	-99.000000
3166333.853000	38591092.600000	459.302000	0.936114	-55.000000	-33.000000	-99.000000
3166333.853000	38591092.600000	469.302000	0.931626	-55.000000	-33.000000	-99.000000
3166333.853000	38591102.600000	459.302000	0.935608	-55.000000	-33.000000	-99.000000
3166333.853000	38591102.600000	469.302000	0.907980	-55.000000	-33.000000	-99.000000
3166343.853000	38591092.600000	459.302000	0.819651	-55.000000	-33.000000	-99.000000
3166343.853000	38591092.600000	469.302000	0.819210	-55.000000	-33.000000	-99.000000
3166343.853000	38591102.600000	459.302000	0.814556	-55.000000	-33.000000	-99.000000
3166343.853000	38591102.600000	469.302000	0.812382	-55.000000	-33.000000	-99.000000
3166353.853000	38591082.600000	439.302000	0.841666	-55.000000	-33.000000	-99.000000
3166353.853000	38591082.600000	449.302000	0.820682	-55.000000	-33.000000	-99.000000
3166363.853000	38591082.600000	439.302000	0.841667	-55.000000	-33.000000	-99.000000
3166363.853000	38591082.600000	449.302000	0.820685	-55.000000	-33.000000	-99.000000
3166353.853000	38591082.600000	459.302000	0.815031	-55.000000	-33.000000	-99.000000
3166353.853000	38591082.600000	469.302000	0.812307	-55.000000	-33.000000	-99.000000
3166363.853000	38591082.600000	459.302000	0.815036	-55.000000	-33.000000	-99.000000
3166363.853000	38591082.600000	469.302000	0.812307	-55.000000	-33.000000	-99.000000
3166353.853000	38591092.600000	439.302000	0.841622	-55.000000	-33.000000	-99.000000
3166353.853000	38591092.600000	449.302000	0.820506	-55.000000	-33.000000	-99.000000
3166353.853000	38591102.600000	439.302000	0.841551	-55.000000	-33.000000	-99.000000
3166353.853000	38591102.600000	449.302000	0.820206	-55.000000	-33.000000	-99.000000
3166363.853000	38591092.600000	439.302000	0.841624	-55.000000	-33.000000	-99.000000
3166363.853000	38591092.600000	449.302000	0.820514	-55.000000	-33.000000	-99.000000
3166363.853000	38591102.600000	439.302000	0.841554	-55.000000	-33.000000	-99.000000
3166363.853000	38591102.600000	449.302000	0.820222	-55.000000	-33.000000	-99.000000
3166353.853000	38591092.600000	459.302000	0.814822	-55.000000	-33.000000	-99.000000
3166353.853000	38591092.600000	469.302000	0.812340	-55.000000	-33.000000	-99.000000
3166353.853000	38591102.600000	459.302000	0.814466	-55.000000	-33.000000	-99.000000
3166353.853000	38591102.600000	469.302000	0.812395	-55.000000	-33.000000	-99.000000
3166363.853000	38591092.600000	459.302000	0.814831	-55.000000	-33.000000	-99.000000
3166363.853000	38591092.600000	469.302000	0.812339	-55.000000	-33.000000	-99.000000
3166363.853000	38591102.600000	459.302000	0.814485	-55.000000	-33.000000	-99.000000
3166363.853000	38591102.600000	469.302000	0.812393	-55.000000	-33.000000	-99.000000
3166373.853000	38591082.600000	429.302000	0.835978	-55.000000	-33.000000	-99.000000
3166373.853000	38591092.600000	429.302000	0.836296	-55.000000	-33.000000	-99.000000
3166373.853000	38591102.600000	429.302000	0.836804	-55.000000	-33.000000	-99.000000
3166373.853000	38591082.600000	439.302000	0.841673	-55.000000	-33.000000	-99.000000
3166373.853000	38591082.600000	449.302000	0.820710	-55.000000	-33.000000	-99.000000
3166373.853000	38591082.600000	459.302000	0.815065	-55.000000	-33.000000	-99.000000
3166373.853000	38591082.600000	469.302000	0.812302	-55.000000	-33.000000	-99.000000
3166373.853000	38591092.600000	439.302000	0.841635	-55.000000	-33.000000	-99.000000
3166373.853000	38591092.600000	449.302000	0.820560	-55.000000	-33.000000	-99.000000
3166373.853000	38591102.600000	439.302000	0.841577	-55.000000	-33.000000	-99.000000
3166373.853000	38591102.600000	449.302000	0.820321	-55.000000	-33.000000	-99.000000
3166373.853000	38591092.600000	459.302000	0.814887	-55.000000	-33.000000	-99.000000
3166373.853000	38591092.600000	469.302000	0.812330	-55.000000	-33.000000	-99.000000
3166373.853000	38591102.600000	459.302000	0.814603	-55.000000	-33.000000	-99.000000
3166373.853000	38591102.600000	469.302000	0.812375	-55.000000	-33.000000	-99.000000
3166333.853000	38591082.600000	479.302000	0.948275	-55.000000	-33.000000	-99.000000
3166333.853000	38591082.600000	489.302000	0.945485	-55.000000	-33.000000	-99.000000
3166343.853000	38591082.600000	479.302000	0.855549	-55.000000	-33.000000	-99.000000
3166343.853000	38591082.600000	489.302000	0.932922	-55.000000	-33.000000	-99.000000
3166333.853000	38591092.600000	479.302000	0.930827	-55.000000	-33.000000	-99.000000
3166333.853000	38591092.600000	489.302000	0.955081	-55.000000	-33.000000	-99.000000
3166333.853000	38591102.600000	479.302000	0.919049	-55.000000	-33.000000	-99.000000
3166333.853000	38591102.600000	489.302000	0.954977	-55.000000	-33.000000	-99.000000
3166343.853000	38591092.600000	479.302000	0.852146	-55.000000	-33.000000	-99.000000
3166343.853000	38591092.600000	489.302000	0.915480	-55.000000	-33.000000	-99.000000
3166343.853000	38591102.600000	479.302000	0.864177	-55.000000	-33.000000	-99.000000
3166343.853000	38591102.600000	489.302000	0.898524	-55.000000	-33.000000	-99.000000
3166353.853000	38591082.600000	479.302000	0.865083	-55.000000	-33.000000	-99.000000
3166353.853000	38591082.600000	489.302000	0.867432	-55.000000	-33.000000	-99.000000
3166363.853000	38591082.600000	479.302000	0.865092	-55.000000	-33.000000	-99.000000
3166363.853000	38591082.600000	489.302000	0.867421	-55.000000	-33.000000	-99.000000
3166353.853000	38591082.600000	499.302000	0.905661	-55.000000	-33.000000	-99.000000
3166363.853000	38591082.600000	499.302000	0.869625	-55.000000	-33.000000	-99.000000
3166353.853000	38591092.600000	479.302000	0.864682	-55.000000	-33.000000	-99.000000
3166353.853000	38591092.600000	489.302000	0.867926	-55.000000	-33.000000	-99.000000
3166353.853000	38591102.600000	479.302000	0.864004	-55.000000	-33.000000	-99.000000
3166353.853000	38591102.600000	489.302000	0.868722	-55.000000	-33.000000	-99.000000
3166363.853000	38591092.600000	479.302000	0.864699	-55.000000	-33.000000	-99.000000
3166363.853000	38591092.600000	489.302000	0.867906	-55.000000	-33.000000	-99.000000
3166363.853000	38591102.600000	479.302000	0.864041	-55.000000	-33.000000	-99.000000
3166363.853000	38591102.600000	489.302000	0.868681	-55.000000	-33.000000	-99.000000
3166353.853000	38591092.600000	499.302000	0.888341	-55.000000	-33.000000	-99.000000
3166353.853000	38591102.600000	499.302000	0.889191	-55.000000	-33.000000	-99.000000
3166363.853000	38591092.600000	499.302000	0.870898	-55.000000	-33.000000	-99.000000
3166363.853000	38591102.600000	499.302000	0.872946	-55.000000	-33.000000	-99.000000
3166373.853000	38591082.600000	479.302000	0.865150	-55.000000	-33.000000	-99.000000
3166373.853000	38591082.600000	489.302000	0.867351	-55.000000	-33.000000	-99.000000
3166383.853000	38591082.600000	489.302000	0.867239	-55.000000	-33.000000	-99.000000
3166373.853000	38591082.600000	499.302000	0.869438	-55.000000	-33.000000	-99.000000
3166383.853000	38591082.600000	499.302000	0.869140	-55.000000	-33.000000	-99.000000
3166373.853000	38591092.600000	479.302000	0.864807	-55.000000	-33.000000	-99.000000
3166373.853000	38591092.600000	489.302000	0.867776	-55.000000	-33.000000	-99.000000
3166373.853000	38591102.600000	479.302000	0.864267	-55.000000	-33.000000	-99.000000
3166373.853000	38591102.600000	489.302000	0.868424	-55.000000	-33.000000	-99.000000
3166383.853000	38591092.600000	489.302000	0.867580	-55.000000	-33.000000	-99.000000
3166383.853000	38591102.600000	489.302000	0.868062	-55.000000	-33.000000	-99.000000
3166373.853000	38591092.600000	499.302000	0.870556	-55.000000	-33.000000	-99.000000
3166373.853000	38591102.600000	499.302000	0.872261	-55.000000	-33.000000	-99.000000
3166383.853000	38591092.600000	499.302000	0.870037	-55.000000	-33.000000	-99.000000
3166383.853000	38591102.600000	499.302000	0.871301	-55.000000	-33.000000	-99.000000
3166253.853000	38591132.600000	469.302000	1.247662	-55.000000	-33.000000	-99.000000
3166253.853000	38591142.600000	459.302000	1.277446	-55.000000	-33.000000	-99.000000
3166253.853000	38591142.600000	469.302000	1.271937	-55.000000	-33.000000	-99.000000
3166253.853000	38591152.600000	459.302000	1.281355	-55.000000	-33.000000	-99.000000
3166253.853000	38591152.600000	469.302000	1.276540	-55.000000	-33.000000	-99.000000
3166253.853000	38591162.600000	459.302000	1.269199	-55.000000	-33.000000	-99.000000
3166253.853000	38591162.600000	469.302000	1.259132	-55.000000	-33.000000	-99.000000
3166263.853000	38591152.600000	459.302000	1.246831	-55.000000	-33.000000	-99.000000
3166263.853000	38591152.600000	469.302000	1.232485	-55.000000	-33.000000	-99.000000
3166263.853000	38591162.600000	459.302000	1.243858	-55.000000	-33.000000	-99.000000
3166263.853000	38591162.600000	469.302000	1.226935	-55.000000	-33.000000	-99.000000
3166253.853000	38591172.600000	459.302000	1.255788	-55.000000	-33.000000	-99.000000
3166253.853000	38591172.600000	469.302000	1.240010	-55.000000	-33.000000	-99.000000
3166253.853000	38591182.600000	459.302000	1.245024	-55.000000	-33.000000	-99.000000
3166253.853000	38591182.600000	469.302000	1.224712	-55.000000	-33.000000	-99.000000
3166263.853000	38591172.600000	459.302000	1.237715	-55.000000	-33.000000	-99.000000
3166263.853000	38591172.600000	469.302000	1.217184	-55.000000	-33.000000	-99.000000
3166263.853000	38591182.600000	459.302000	1.231654	-55.000000	-33.000000	-99.000000
3166263.853000	38591182.600000	469.302000	1.207898	-55.000000	-33.000000	-99.000000
3166323.853000	38591112.600000	409.302000	0.904987	-55.000000	-33.000000	-99.000000
3166323.853000	38591122.600000	409.302000	0.902385	-55.000000	-33.000000	-99.000000
3166313.853000	38591112.600000	429.302000	0.999718	-55.000000	-33.000000	-99.000000
3166313.853000	38591122.600000	429.302000	1.010019	-55.000000	-33.000000	-99.000000
3166323.853000	38591112.600000	419.302000	0.958086	-55.000000	-33.000000	-99.000000
3166323.853000	38591112.600000	429.302000	0.986960	-55.000000	-33.000000	-99.000000
3166323.853000	38591122.600000	419.302000	0.958145	-55.000000	-33.000000	-99.000000
3166323.853000	38591122.600000	429.302000	0.990990	-55.000000	-33.000000	-99.000000
3166323.853000	38591132.600000	409.302000	0.879926	-55.000000	-33.000000	-99.000000
3166323.853000	38591142.600000	409.302000	0.876917	-55.000000	-33.000000	-99.000000
3166313.853000	38591132.600000	429.302000	1.017804	-55.000000	-33.000000	-99.000000
3166313.853000	38591142.600000	429.302000	1.010915	-55.000000	-33.000000	-99.000000
3166323.853000	38591132.600000	419.302000	0.939298	-55.000000	-33.000000	-99.000000
3166323.853000	38591132.600000	429.302000	0.992209	-55.000000	-33.000000	-99.000000
3166323.853000	38591142.600000	419.302000	0.934453	-55.000000	-33.000000	-99.000000
3166323.853000	38591142.600000	429.302000	0.988115	-55.000000	-33.000000	-99.000000
3166293.853000	38591112.600000	439.302000	1.067377	-55.000000	-33.000000	-99.000000
3166293.853000	38591112.600000	449.302000	1.052482	-55.000000	-33.000000	-99.000000
3166293.853000	38591122.600000	439.302000	1.069534	-55.000000	-33.000000	-99.000000
3166293.853000	38591122.600000	449.302000	1.053229	-55.000000	-33.000000	-99.000000
3166303.853000	38591112.600000	439.302000	1.024339	-55.000000	-33.000000	-99.000000
3166303.853000	38591112.600000	449.302000	1.033060	-55.000000	-33.000000	-99.000000
3166303.853000	38591122.600000	439.302000	1.030626	-55.000000	-33.000000	-99.000000
3166303.853000	38591122.600000	449.302000	1.040898	-55.000000	-33.000000	-99.000000
3166303.853000	38591112.600000	459.302000	1.025729	-55.000000	-33.000000	-99.000000
3166303.853000	38591122.600000	459.302000	1.021985	-55.000000	-33.000000	-99.000000
3166293.853000	38591132.600000	439.302000	1.080844	-55.000000	-33.000000	-99.000000
3166293.853000	38591132.600000	449.302000	1.054564	-55.000000	-33.000000	-99.000000
3166293.853000	38591142.600000	439.302000	1.081370	-55.000000	-33.000000	-99.000000
3166293.853000	38591142.600000	449.302000	1.062238	-55.000000	-33.000000	-99.000000
3166303.853000	38591132.600000	439.302000	1.057663	-55.000000	-33.000000	-99.000000
3166303.853000	38591132.600000	449.302000	1.058364	-55.000000	-33.000000	-99.000000
3166303.853000	38591142.600000	439.302000	1.029564	-55.000000	-33.000000	-99.000000
3166303.853000	38591142.600000	449.302000	1.038508	-55.000000	-33.000000	-99.000000
3166303.853000	38591132.600000	459.302000	1.001007	-55.000000	-33.000000	-99.000000
3166303.853000	38591142.600000	459.302000	1.017499	-55.000000	-33.000000	-99.000000
3166313.853000	38591112.600000	439.302000	0.990640	-55.000000	-33.000000	-99.000000
3166313.853000	38591112.600000	449.302000	1.010025	-55.000000	-33.000000	-99.000000
3166313.853000	38591122.600000	439.302000	1.014716	-55.000000	-33.000000	-99.000000
3166313.853000	38591122.600000	449.302000	1.013025	-55.000000	-33.000000	-99.000000
3166323.853000	38591112.600000	439.302000	0.979557	-55.000000	-33.000000	-99.000000
3166323.853000	38591112.600000	449.302000	0.962156	-55.000000	-33.000000	-99.000000
3166323.853000	38591122.600000	439.302000	0.987617	-55.000000	-33.000000	-99.000000
3166323.853000	38591122.600000	449.302000	0.971238	-55.000000	-33.000000	-99.000000
3166313.853000	38591112.600000	459.302000	1.024508	-55.000000	-33.000000	-99.000000
3166313.853000	38591112.600000	469.302000	1.019573	-55.000000	-33.000000	-99.000000
3166313.853000	38591122.600000	459.302000	1.021425	-55.000000	-33.000000	-99.000000
3166313.853000	38591122.600000	469.302000	1.014151	-55.000000	-33.000000	-99.000000
3166323.853000	38591112.600000	459.302000	0.978773	-55.000000	-33.000000	-99.000000
3166323.853000	38591112.600000	469.302000	1.019083	-55.000000	-33.000000	-99.000000
3166323.853000	38591122.600000	459.302000	0.963188	-55.000000	-33.000000	-99.000000
3166323.853000	38591122.600000	469.302000	1.015980	-55.000000	-33.000000	-99.000000
3166313.853000	38591132.600000	439.302000	1.038878	-55.000000	-33.000000	-99.000000
3166313.853000	38591132.600000	449.302000	1.034181	-55.000000	-33.000000	-99.000000
3166313.853000	38591142.600000	439.302000	1.020825	-55.000000	-33.000000	-99.000000
3166313.853000	38591142.600000	449.302000	1.008018	-55.000000	-33.000000	-99.000000
3166323.853000	38591132.600000	439.302000	0.992299	-55.000000	-33.000000	-99.000000
3166323.853000	38591132.600000	449.302000	0.976384	-55.000000	-33.000000	-99.000000
3166323.853000	38591142.600000	439.302000	0.984903	-55.000000	-33.000000	-99.000000
3166323.853000	38591142.600000	449.302000	0.968075	-55.000000	-33.000000	-99.000000
3166313.853000	38591132.600000	459.302000	1.008336	-55.000000	-33.000000	-99.000000
3166313.853000	38591132.600000	469.302000	1.007721	-55.000000	-33.000000	-99.000000
3166313.853000	38591142.600000	459.302000	1.007586	-55.000000	-33.000000	-99.000000
3166313.853000	38591142.600000	469.302000	1.011166	-55.000000	-33.000000	-99.000000
3166323.853000	38591132.600000	459.302000	0.964552	-55.000000	-33.000000	-99.000000
3166323.853000	38591132.600000	469.302000	1.000284	-55.000000	-33.000000	-99.000000
3166323.853000	38591142.600000	459.302000	0.955812	-55.000000	-33.000000	-99.000000
3166323.853000	38591142.600000	469.302000	0.965953	-55.000000	-33.000000	-99.000000
3166323.853000	38591152.600000	409.302000	0.875001	-55.000000	-33.000000	-99.000000
3166323.853000	38591162.600000	409.302000	0.855749	-55.000000	-33.000000	-99.000000
3166313.853000	38591152.600000	429.302000	0.997607	-55.000000	-33.000000	-99.000000
3166313.853000	38591162.600000	429.302000	0.987260	-55.000000	-33.000000	-99.000000
3166323.853000	38591152.600000	419.302000	0.912409	-55.000000	-33.000000	-99.000000
3166323.853000	38591152.600000	429.302000	0.975522	-55.000000	-33.000000	-99.000000
3166323.853000	38591162.600000	419.302000	0.883704	-55.000000	-33.000000	-99.000000
3166323.853000	38591162.600000	429.302000	0.969420	-55.000000	-33.000000	-99.000000
3166323.853000	38591172.600000	409.302000	0.855829	-55.000000	-33.000000	-99.000000
3166323.853000	38591182.600000	409.302000	0.845614	-55.000000	-33.000000	-99.000000
3166313.853000	38591172.600000	429.302000	0.980526	-55.000000	-33.000000	-99.000000
3166313.853000	38591182.600000	429.302000	0.976311	-55.000000	-33.000000	-99.000000
3166323.853000	38591172.600000	419.302000	0.867958	-55.000000	-33.000000	-99.000000
3166323.853000	38591172.600000	429.302000	0.954583	-55.000000	-33.000000	-99.000000
3166323.853000	38591182.600000	419.302000	0.867099	-55.000000	-33.000000	-99.000000
3166323.853000	38591182.600000	429.302000	0.930132	-55.000000	-33.000000	-99.000000
3166293.853000	38591152.600000	439.302000	1.093216	-55.000000	-33.000000	-99.000000
3166293.853000	38591152.600000	449.302000	1.075957	-55.000000	-33.000000	-99.000000
3166293.853000	38591162.600000	439.302000	1.098308	-55.000000	-33.000000	-99.000000
3166293.853000	38591162.600000	449.302000	1.081617	-55.000000	-33.000000	-99.000000
3166303.853000	38591152.600000	439.302000	1.002304	-55.000000	-33.000000	-99.000000
3166303.853000	38591152.600000	449.302000	1.023887	-55.000000	-33.000000	-99.000000
3166303.853000	38591162.600000	439.302000	0.982560	-55.000000	-33.000000	-99.000000
3166303.853000	38591162.600000	449.302000	1.005105	-55.000000	-33.000000	-99.000000
3166303.853000	38591152.600000	459.302000	1.024458	-55.000000	-33.000000	-99.000000
3166303.853000	38591162.600000	459.302000	1.024825	-55.000000	-33.000000	-99.000000
3166293.853000	38591172.600000	439.302000	1.113561	-55.000000	-33.000000	-99.000000
3166293.853000	38591172.600000	449.302000	1.100967	-55.000000	-33.000000	-99.000000
3166293.853000	38591182.600000	439.302000	1.118612	-55.000000	-33.000000	-99.000000
3166293.853000	38591182.600000	449.302000	1.117403	-55.000000	-33.000000	-99.000000
3166303.853000	38591172.600000	439.302000	0.971184	-55.000000	-33.000000	-99.000000
3166303.853000	38591172.600000	449.302000	0.998288	-55.000000	-33.000000	-99.000000
3166303.853000	38591182.600000	439.302000	0.970165	-55.000000	-33.000000	-99.000000
3166303.853000	38591182.600000	449.302000	0.975891	-55.000000	-33.000000	-99.000000
3166303.853000	38591172.600000	459.302000	1.024242	-55.000000	-33.000000	-99.000000
3166303.853000	38591182.600000	459.302000	1.023633	-55.000000	-33.000000	-99.000000
3166313.853000	38591152.600000	439.302000	0.995190	-55.000000	-33.000000	-99.000000
3166313.853000	38591152.600000	449.302000	0.981454	-55.000000	-33.000000	-99.000000
3166313.853000	38591162.600000	439.302000	0.979254	-55.000000	-33.000000	-99.000000
3166313.853000	38591162.600000	449.302000	0.964181	-55.000000	-33.000000	-99.000000
3166323.853000	38591152.600000	439.302000	0.972385	-55.000000	-33.000000	-99.000000
3166323.853000	38591152.600000	449.302000	0.953653	-55.000000	-33.000000	-99.000000
3166323.853000	38591162.600000	439.302000	0.963319	-55.000000	-33.000000	-99.000000
3166323.853000	38591162.600000	449.302000	0.942902	-55.000000	-33.000000	-99.000000
3166313.853000	38591152.600000	459.302000	1.008784	-55.000000	-33.000000	-99.000000
3166313.853000	38591152.600000	469.302000	1.016997	-55.000000	-33.000000	-99.000000
3166313.853000	38591162.600000	459.302000	0.990515	-55.000000	-33.000000	-99.000000
3166313.853000	38591162.600000	469.302000	1.019961	-55.000000	-33.000000	-99.000000
3166323.853000	38591152.600000	459.302000	0.945351	-55.000000	-33.000000	-99.000000
3166323.853000	38591152.600000	469.302000	0.933149	-55.000000	-33.000000	-99.000000
3166323.853000	38591162.600000	459.302000	0.937788	-55.000000	-33.000000	-99.000000
3166323.853000	38591162.600000	469.302000	0.908346	-55.000000	-33.000000	-99.000000
3166313.853000	38591172.600000	439.302000	0.969680	-55.000000	-33.000000	-99.000000
3166313.853000	38591172.600000	449.302000	0.950582	-55.000000	-33.000000	-99.000000
3166313.853000	38591182.600000	439.302000	0.963868	-55.000000	-33.000000	-99.000000
3166313.853000	38591182.600000	449.302000	0.943607	-55.000000	-33.000000	-99.000000
3166323.853000	38591172.600000	439.302000	0.949953	-55.000000	-33.000000	-99.000000
3166323.853000	38591172.600000	449.302000	0.936632	-55.000000	-33.000000	-99.000000
3166323.853000	38591182.600000	439.302000	0.946928	-55.000000	-33.000000	-99.000000
3166323.853000	38591182.600000	449.302000	0.933200	-55.000000	-33.000000	-99.000000
3166313.853000	38591172.600000	459.302000	0.973625	-55.000000	-33.000000	-99.000000
3166313.853000	38591172.600000	469.302000	1.021284	-55.000000	-33.000000	-99.000000
3166313.853000	38591182.600000	459.302000	0.970002	-55.000000	-33.000000	-99.000000
3166313.853000	38591182.600000	469.302000	1.021915	-55.000000	-33.000000	-99.000000
3166323.853000	38591172.600000	459.302000	0.933248	-55.000000	-33.000000	-99.000000
3166323.853000	38591172.600000	469.302000	0.884777	-55.000000	-33.000000	-99.000000
3166323.853000	38591182.600000	459.302000	0.893511	-55.000000	-33.000000	-99.000000
3166323.853000	38591182.600000	469.302000	0.859454	-55.000000	-33.000000	-99.000000
3166253.853000	38591112.600000	479.302000	1.208100	-55.000000	-33.000000	-99.000000
3166253.853000	38591122.600000	479.302000	1.225272	-55.000000	-33.000000	-99.000000
3166253.853000	38591122.600000	489.302000	1.224219	-55.000000	-33.000000	-99.000000
3166263.853000	38591122.600000	479.302000	1.198492	-55.000000	-33.000000	-99.000000
3166253.853000	38591132.600000	479.302000	1.246719	-55.000000	-33.000000	-99.000000
3166253.853000	38591132.600000	489.302000	1.240040	-55.000000	-33.000000	-99.000000
3166253.853000	38591142.600000	479.302000	1.266869	-55.000000	-33.000000	-99.000000
3166263.853000	38591132.600000	479.302000	1.213611	-55.000000	-33.000000	-99.000000
3166263.853000	38591142.600000	479.302000	1.227398	-55.000000	-33.000000	-99.000000
3166273.853000	38591142.600000	479.302000	1.182894	-55.000000	-33.000000	-99.000000
3166253.853000	38591152.600000	479.302000	1.270881	-55.000000	-33.000000	-99.000000
3166253.853000	38591162.600000	479.302000	1.257432	-55.000000	-33.000000	-99.000000
3166263.853000	38591152.600000	479.302000	1.232636	-55.000000	-33.000000	-99.000000
3166263.853000	38591162.600000	479.302000	1.228242	-55.000000	-33.000000	-99.000000
3166253.853000	38591172.600000	479.302000	1.241168	-55.000000	-33.000000	-99.000000
3166253.853000	38591182.600000	479.302000	1.227569	-55.000000	-33.000000	-99.000000
3166263.853000	38591172.600000	479.302000	1.219886	-55.000000	-33.000000	-99.000000
3166263.853000	38591182.600000	479.302000	1.211684	-55.000000	-33.000000	-99.000000
3166273.853000	38591152.600000	479.302000	1.190842	-55.000000	-33.000000	-99.000000
3166273.853000	38591162.600000	479.302000	1.194314	-55.000000	-33.000000	-99.000000
3166273.853000	38591172.600000	479.302000	1.194258	-55.000000	-33.000000	-99.000000
3166273.853000	38591182.600000	479.302000	1.192551	-55.000000	-33.000000	-99.000000
3166303.853000	38591112.600000	489.302000	1.019601	-55.000000	-33.000000	-99.000000
3166303.853000	38591122.600000	489.302000	1.014570	-55.000000	-33.000000	-99.000000
3166303.853000	38591132.600000	489.302000	0.992416	-55.000000	-33.000000	-99.000000
3166303.853000	38591142.600000	489.302000	1.009962	-55.000000	-33.000000	-99.000000
3166313.853000	38591112.600000	479.302000	1.016368	-55.000000	-33.000000	-99.000000
3166313.853000	38591112.600000	489.302000	1.006426	-55.000000	-33.000000	-99.000000
3166313.853000	38591122.600000	479.302000	1.009871	-55.000000	-33.000000	-99.000000
3166313.853000	38591122.600000	489.302000	0.993705	-55.000000	-33.000000	-99.000000
3166323.853000	38591112.600000	479.302000	0.990560	-55.000000	-33.000000	-99.000000
3166323.853000	38591112.600000	489.302000	0.958082	-55.000000	-33.000000	-99.000000
3166323.853000	38591122.600000	479.302000	0.971325	-55.000000	-33.000000	-99.000000
3166323.853000	38591122.600000	489.302000	0.961375	-55.000000	-33.000000	-99.000000
3166313.853000	38591132.600000	479.302000	1.001203	-55.000000	-33.000000	-99.000000
3166313.853000	38591132.600000	489.302000	0.986435	-55.000000	-33.000000	-99.000000
3166313.853000	38591142.600000	479.302000	1.006095	-55.000000	-33.000000	-99.000000
3166313.853000	38591142.600000	489.302000	0.982060	-55.000000	-33.000000	-99.000000
3166323.853000	38591132.600000	479.302000	0.969272	-55.000000	-33.000000	-99.000000
3166323.853000	38591132.600000	489.302000	0.962905	-55.000000	-33.000000	-99.000000
3166323.853000	38591142.600000	479.302000	0.950890	-55.000000	-33.000000	-99.000000
3166323.853000	38591142.600000	489.302000	0.958064	-55.000000	-33.000000	-99.000000
3166303.853000	38591152.600000	489.302000	1.017869	-55.000000	-33.000000	-99.000000
3166303.853000	38591162.600000	489.302000	1.006803	-55.000000	-33.000000	-99.000000
3166303.853000	38591172.600000	489.302000	1.005979	-55.000000	-33.000000	-99.000000
3166303.853000	38591182.600000	489.302000	0.986978	-55.000000	-33.000000	-99.000000
3166313.853000	38591152.600000	479.302000	1.013431	-55.000000	-33.000000	-99.000000
3166313.853000	38591152.600000	489.302000	0.978997	-55.000000	-33.000000	-99.000000
3166313.853000	38591162.600000	479.302000	1.005790	-55.000000	-33.000000	-99.000000
3166313.853000	38591162.600000	489.302000	0.973795	-55.000000	-33.000000	-99.000000
3166323.853000	38591152.600000	479.302000	0.932919	-55.000000	-33.000000	-99.000000
3166323.853000	38591152.600000	489.302000	0.960323	-55.000000	-33.000000	-99.000000
3166323.853000	38591162.600000	479.302000	0.919579	-55.000000	-33.000000	-99.000000
3166323.853000	38591162.600000	489.302000	0.956298	-55.000000	-33.000000	-99.000000
3166313.853000	38591172.600000	479.302000	0.991075	-55.000000	-33.000000	-99.000000
3166313.853000	38591172.600000	489.302000	0.953242	-55.000000	-33.000000	-99.000000
3166313.853000	38591182.600000	479.302000	0.970109	-55.000000	-33.000000	-99.000000
3166313.853000	38591182.600000	489.302000	0.949953	-55.000000	-33.000000	-99.000000
3166323.853000	38591172.600000	479.302000	0.891678	-55.000000	-33.000000	-99.000000
3166323.853000	38591172.600000	489.302000	0.953965	-55.000000	-33.000000	-99.000000
3166323.853000	38591182.600000	479.302000	0.868501	-55.000000	-33.000000	-99.000000
3166323.853000	38591182.600000	489.302000	0.952720	-55.000000	-33.000000	-99.000000
3166253.853000	38591192.600000	459.302000	1.236844	-55.000000	-33.000000	-99.000000
3166253.853000	38591192.600000	469.302000	1.213169	-55.000000	-33.000000	-99.000000
3166253.853000	38591202.600000	459.302000	1.230660	-55.000000	-33.000000	-99.000000
3166253.853000	38591202.600000	469.302000	1.204504	-55.000000	-33.000000	-99.000000
3166263.853000	38591192.600000	459.302000	1.226615	-55.000000	-33.000000	-99.000000
3166263.853000	38591192.600000	469.302000	1.200325	-55.000000	-33.000000	-99.000000
3166263.853000	38591202.600000	459.302000	1.222622	-55.000000	-33.000000	-99.000000
3166263.853000	38591202.600000	469.302000	1.194409	-55.000000	-33.000000	-99.000000
3166253.853000	38591212.600000	459.302000	1.225940	-55.000000	-33.000000	-99.000000
3166253.853000	38591212.600000	469.302000	1.197925	-55.000000	-33.000000	-99.000000
3166253.853000	38591222.600000	459.302000	1.222282	-55.000000	-33.000000	-99.000000
3166253.853000	38591222.600000	469.302000	1.192849	-55.000000	-33.000000	-99.000000
3166263.853000	38591212.600000	459.302000	1.219484	-55.000000	-33.000000	-99.000000
3166263.853000	38591212.600000	469.302000	1.189809	-55.000000	-33.000000	-99.000000
3166263.853000	38591222.600000	459.302000	1.217000	-55.000000	-33.000000	-99.000000
3166263.853000	38591222.600000	469.302000	1.186201	-55.000000	-33.000000	-99.000000
3166253.853000	38591232.600000	459.302000	1.219401	-55.000000	-33.000000	-99.000000
3166253.853000	38591232.600000	469.302000	1.188864	-55.000000	-33.000000	-99.000000
3166263.853000	38591232.600000	459.302000	1.215010	-55.000000	-33.000000	-99.000000
3166263.853000	38591232.600000	469.302000	1.183333	-55.000000	-33.000000	-99.000000
3166323.853000	38591192.600000	409.302000	0.845995	-55.000000	-33.000000	-99.000000
3166323.853000	38591202.600000	409.302000	0.829812	-55.000000	-33.000000	-99.000000
3166313.853000	38591192.600000	429.302000	0.973662	-55.000000	-33.000000	-99.000000
3166313.853000	38591202.600000	429.302000	0.973042	-55.000000	-33.000000	-99.000000
3166323.853000	38591192.600000	419.302000	0.848201	-55.000000	-33.000000	-99.000000
3166323.853000	38591192.600000	429.302000	0.904768	-55.000000	-33.000000	-99.000000
3166323.853000	38591202.600000	419.302000	0.830949	-55.000000	-33.000000	-99.000000
3166323.853000	38591202.600000	429.302000	0.880820	-55.000000	-33.000000	-99.000000
3166323.853000	38591212.600000	409.302000	0.830012	-55.000000	-33.000000	-99.000000
3166323.853000	38591222.600000	409.302000	0.830160	-55.000000	-33.000000	-99.000000
3166313.853000	38591212.600000	429.302000	0.971891	-55.000000	-33.000000	-99.000000
3166313.853000	38591222.600000	429.302000	0.965696	-55.000000	-33.000000	-99.000000
3166323.853000	38591212.600000	419.302000	0.830914	-55.000000	-33.000000	-99.000000
3166323.853000	38591212.600000	429.302000	0.835674	-55.000000	-33.000000	-99.000000
3166323.853000	38591222.600000	419.302000	0.830889	-55.000000	-33.000000	-99.000000
3166323.853000	38591222.600000	429.302000	0.835565	-55.000000	-33.000000	-99.000000
3166293.853000	38591192.600000	439.302000	1.143065	-55.000000	-33.000000	-99.000000
3166293.853000	38591192.600000	449.302000	1.121683	-55.000000	-33.000000	-99.000000
3166293.853000	38591202.600000	439.302000	1.175065	-55.000000	-33.000000	-99.000000
3166293.853000	38591202.600000	449.302000	1.146783	-55.000000	-33.000000	-99.000000
3166303.853000	38591192.600000	439.302000	0.965411	-55.000000	-33.000000	-99.000000
3166303.853000	38591192.600000	449.302000	0.971853	-55.000000	-33.000000	-99.000000
3166303.853000	38591202.600000	439.302000	0.962167	-55.000000	-33.000000	-99.000000
3166303.853000	38591202.600000	449.302000	0.945347	-55.000000	-33.000000	-99.000000
3166303.853000	38591192.600000	459.302000	1.023149	-55.000000	-33.000000	-99.000000
3166303.853000	38591202.600000	459.302000	1.002153	-55.000000	-33.000000	-99.000000
3166293.853000	38591212.600000	439.302000	1.178000	-55.000000	-33.000000	-99.000000
3166293.853000	38591212.600000	449.302000	1.179339	-55.000000	-33.000000	-99.000000
3166293.853000	38591222.600000	439.302000	1.180091	-55.000000	-33.000000	-99.000000
3166293.853000	38591222.600000	449.302000	1.181277	-55.000000	-33.000000	-99.000000
3166303.853000	38591212.600000	439.302000	0.959907	-55.000000	-33.000000	-99.000000
3166303.853000	38591212.600000	449.302000	0.942867	-55.000000	-33.000000	-99.000000
3166303.853000	38591222.600000	439.302000	0.958299	-55.000000	-33.000000	-99.000000
3166303.853000	38591222.600000	449.302000	0.939989	-55.000000	-33.000000	-99.000000
3166303.853000	38591212.600000	459.302000	1.001323	-55.000000	-33.000000	-99.000000
3166303.853000	38591222.600000	459.302000	1.054336	-55.000000	-33.000000	-99.000000
3166313.853000	38591192.600000	439.302000	0.960260	-55.000000	-33.000000	-99.000000
3166313.853000	38591192.600000	449.302000	0.939233	-55.000000	-33.000000	-99.000000
3166313.853000	38591202.600000	439.302000	0.957958	-55.000000	-33.000000	-99.000000
3166313.853000	38591202.600000	449.302000	0.936426	-55.000000	-33.000000	-99.000000
3166323.853000	38591192.600000	439.302000	0.936250	-55.000000	-33.000000	-99.000000
3166323.853000	38591192.600000	449.302000	0.933523	-55.000000	-33.000000	-99.000000
3166323.853000	38591202.600000	439.302000	0.915436	-55.000000	-33.000000	-99.000000
3166323.853000	38591202.600000	449.302000	0.906210	-55.000000	-33.000000	-99.000000
3166313.853000	38591192.600000	459.302000	0.943522	-55.000000	-33.000000	-99.000000
3166313.853000	38591192.600000	469.302000	1.005968	-55.000000	-33.000000	-99.000000
3166313.853000	38591202.600000	459.302000	0.936464	-55.000000	-33.000000	-99.000000
3166313.853000	38591202.600000	469.302000	0.965651	-55.000000	-33.000000	-99.000000
3166323.853000	38591192.600000	459.302000	0.892077	-55.000000	-33.000000	-99.000000
3166323.853000	38591192.600000	469.302000	0.840077	-55.000000	-33.000000	-99.000000
3166323.853000	38591202.600000	459.302000	0.845582	-55.000000	-33.000000	-99.000000
3166323.853000	38591202.600000	469.302000	0.825301	-55.000000	-33.000000	-99.000000
3166313.853000	38591212.600000	439.302000	0.956448	-55.000000	-33.000000	-99.000000
3166313.853000	38591212.600000	449.302000	0.934578	-55.000000	-33.000000	-99.000000
3166313.853000	38591222.600000	439.302000	0.955431	-55.000000	-33.000000	-99.000000
3166313.853000	38591222.600000	449.302000	0.933331	-55.000000	-33.000000	-99.000000
3166323.853000	38591212.600000	439.302000	0.874109	-55.000000	-33.000000	-99.000000
3166323.853000	38591212.600000	449.302000	0.869883	-55.000000	-33.000000	-99.000000
3166323.853000	38591222.600000	439.302000	0.841704	-55.000000	-33.000000	-99.000000
3166323.853000	38591222.600000	449.302000	0.820890	-55.000000	-33.000000	-99.000000
3166313.853000	38591212.600000	459.302000	0.933341	-55.000000	-33.000000	-99.000000
3166313.853000	38591212.600000	469.302000	0.931147	-55.000000	-33.000000	-99.000000
3166313.853000	38591222.600000	459.302000	0.932283	-55.000000	-33.000000	-99.000000
3166313.853000	38591222.600000	469.302000	0.907533	-55.000000	-33.000000	-99.000000
3166323.853000	38591212.600000	459.302000	0.820105	-55.000000	-33.000000	-99.000000
3166323.853000	38591212.600000	469.302000	0.819348	-55.000000	-33.000000	-99.000000
3166323.853000	38591222.600000	459.302000	0.815296	-55.000000	-33.000000	-99.000000
3166323.853000	38591222.600000	469.302000	0.812273	-55.000000	-33.000000	-99.000000
3166323.853000	38591232.600000	409.302000	0.830272	-55.000000	-33.000000	-99.000000
3166313.853000	38591232.600000	429.302000	0.949496	-55.000000	-33.000000	-99.000000
3166323.853000	38591232.600000	419.302000	0.830870	-55.000000	-33.000000	-99.000000
3166323.853000	38591232.600000	429.302000	0.835484	-55.000000	-33.000000	-99.000000
3166293.853000	38591232.600000	439.302000	1.181590	-55.000000	-33.000000	-99.000000
3166293.853000	38591232.600000	449.302000	1.182629	-55.000000	-33.000000	-99.000000
3166303.853000	38591232.600000	439.302000	0.957134	-55.000000	-33.000000	-99.000000
3166303.853000	38591232.600000	449.302000	1.004171	-55.000000	-33.000000	-99.000000
3166303.853000	38591232.600000	459.302000	1.110880	-55.000000	-33.000000	-99.000000
3166313.853000	38591232.600000	439.302000	0.946257	-55.000000	-33.000000	-99.000000
3166313.853000	38591232.600000	449.302000	0.932471	-55.000000	-33.000000	-99.000000
3166323.853000	38591232.600000	439.302000	0.841715	-55.000000	-33.000000	-99.000000
3166323.853000	38591232.600000	449.302000	0.820929	-55.000000	-33.000000	-99.000000
3166313.853000	38591232.600000	459.302000	0.931557	-55.000000	-33.000000	-99.000000
3166313.853000	38591232.600000	469.302000	0.884612	-55.000000	-33.000000	-99.000000
3166323.853000	38591232.600000	459.302000	0.815342	-55.000000	-33.000000	-99.000000
3166323.853000	38591232.600000	469.302000	0.812265	-55.000000	-33.000000	-99.000000
3166253.853000	38591192.600000	479.302000	1.217087	-55.000000	-33.000000	-99.000000
3166253.853000	38591202.600000	479.302000	1.209124	-55.000000	-33.000000	-99.000000
3166263.853000	38591192.600000	479.302000	1.204876	-55.000000	-33.000000	-99.000000
3166263.853000	38591202.600000	479.302000	1.199495	-55.000000	-33.000000	-99.000000
3166253.853000	38591212.600000	479.302000	1.203036	-55.000000	-33.000000	-99.000000
3166253.853000	38591222.600000	479.302000	1.198315	-55.000000	-33.000000	-99.000000
3166263.853000	38591212.600000	479.302000	1.195281	-55.000000	-33.000000	-99.000000
3166263.853000	38591222.600000	479.302000	1.191957	-55.000000	-33.000000	-99.000000
3166273.853000	38591192.600000	479.302000	1.190391	-55.000000	-33.000000	-99.000000
3166273.853000	38591202.600000	479.302000	1.188292	-55.000000	-33.000000	-99.000000
3166273.853000	38591212.600000	479.302000	1.186423	-55.000000	-33.000000	-99.000000
3166273.853000	38591222.600000	479.302000	1.184811	-55.000000	-33.000000	-99.000000
3166253.853000	38591232.600000	479.302000	1.194598	-55.000000	-33.000000	-99.000000
3166263.853000	38591232.600000	479.302000	1.189303	-55.000000	-33.000000	-99.000000
3166273.853000	38591232.600000	479.302000	1.183435	-55.000000	-33.000000	-99.000000
3166303.853000	38591192.600000	489.302000	0.985503	-55.000000	-33.000000	-99.000000
3166303.853000	38591202.600000	489.302000	0.965620	-55.000000	-33.000000	-99.000000
3166303.853000	38591212.600000	489.302000	0.966994	-55.000000	-33.000000	-99.000000
3166303.853000	38591222.600000	489.302000	0.978336	-55.000000	-33.000000	-99.000000
3166313.853000	38591192.600000	479.302000	0.969082	-55.000000	-33.000000	-99.000000
3166313.853000	38591192.600000	489.302000	0.948060	-55.000000	-33.000000	-99.000000
3166313.853000	38591202.600000	479.302000	0.948098	-55.000000	-33.000000	-99.000000
3166313.853000	38591202.600000	489.302000	0.944805	-55.000000	-33.000000	-99.000000
3166323.853000	38591192.600000	479.302000	0.866120	-55.000000	-33.000000	-99.000000
3166323.853000	38591192.600000	489.302000	0.952065	-55.000000	-33.000000	-99.000000
3166323.853000	38591202.600000	479.302000	0.855682	-55.000000	-33.000000	-99.000000
3166323.853000	38591202.600000	489.302000	0.933154	-55.000000	-33.000000	-99.000000
3166313.853000	38591212.600000	479.302000	0.930208	-55.000000	-33.000000	-99.000000
3166313.853000	38591212.600000	489.302000	0.953691	-55.000000	-33.000000	-99.000000
3166313.853000	38591222.600000	479.302000	0.918511	-55.000000	-33.000000	-99.000000
3166313.853000	38591222.600000	489.302000	0.953188	-55.000000	-33.000000	-99.000000
3166323.853000	38591212.600000	479.302000	0.852510	-55.000000	-33.000000	-99.000000
3166323.853000	38591212.600000	489.302000	0.916052	-55.000000	-33.000000	-99.000000
3166323.853000	38591222.600000	479.302000	0.865632	-55.000000	-33.000000	-99.000000
3166323.853000	38591222.600000	489.302000	0.899068	-55.000000	-33.000000	-99.000000
3166303.853000	38591232.600000	489.302000	1.017311	-55.000000	-33.000000	-99.000000
3166313.853000	38591232.600000	479.302000	0.891254	-55.000000	-33.000000	-99.000000
3166313.853000	38591232.600000	489.302000	0.952845	-55.000000	-33.000000	-99.000000
3166323.853000	38591232.600000	479.302000	0.865720	-55.000000	-33.000000	-99.000000
3166323.853000	38591232.600000	489.302000	0.873684	-55.000000	-33.000000	-99.000000
3166333.853000	38591112.600000	399.302000	0.840105	-55.000000	-33.000000	-99.000000
3166333.853000	38591112.600000	409.302000	0.854172	-55.000000	-33.000000	-99.000000
3166333.853000	38591122.600000	399.302000	0.836725	-55.000000	-33.000000	-99.000000
3166333.853000	38591122.600000	409.302000	0.841388	-55.000000	-33.000000	-99.000000
3166343.853000	38591112.600000	399.302000	0.823808	-55.000000	-33.000000	-99.000000
3166343.853000	38591112.600000	409.302000	0.827091	-55.000000	-33.000000	-99.000000
3166343.853000	38591122.600000	399.302000	0.820132	-55.000000	-33.000000	-99.000000
3166343.853000	38591122.600000	409.302000	0.824825	-55.000000	-33.000000	-99.000000
3166333.853000	38591112.600000	419.302000	0.867799	-55.000000	-33.000000	-99.000000
3166333.853000	38591112.600000	429.302000	0.954977	-55.000000	-33.000000	-99.000000
3166333.853000	38591122.600000	419.302000	0.848357	-55.000000	-33.000000	-99.000000
3166333.853000	38591122.600000	429.302000	0.930343	-55.000000	-33.000000	-99.000000
3166343.853000	38591112.600000	419.302000	0.831458	-55.000000	-33.000000	-99.000000
3166343.853000	38591112.600000	429.302000	0.837853	-55.000000	-33.000000	-99.000000
3166343.853000	38591122.600000	419.302000	0.832036	-55.000000	-33.000000	-99.000000
3166343.853000	38591122.600000	429.302000	0.839607	-55.000000	-33.000000	-99.000000
3166333.853000	38591132.600000	399.302000	0.833175	-55.000000	-33.000000	-99.000000
3166333.853000	38591132.600000	409.302000	0.838475	-55.000000	-33.000000	-99.000000
3166333.853000	38591142.600000	399.302000	0.819877	-55.000000	-33.000000	-99.000000
3166333.853000	38591142.600000	409.302000	0.824670	-55.000000	-33.000000	-99.000000
3166343.853000	38591132.600000	399.302000	0.814741	-55.000000	-33.000000	-99.000000
3166343.853000	38591132.600000	409.302000	0.821071	-55.000000	-33.000000	-99.000000
3166343.853000	38591142.600000	399.302000	0.811290	-55.000000	-33.000000	-99.000000
3166343.853000	38591142.600000	409.302000	0.818354	-55.000000	-33.000000	-99.000000
3166333.853000	38591132.600000	419.302000	0.847123	-55.000000	-33.000000	-99.000000
3166333.853000	38591132.600000	429.302000	0.903848	-55.000000	-33.000000	-99.000000
3166333.853000	38591142.600000	419.302000	0.832111	-55.000000	-33.000000	-99.000000
3166333.853000	38591142.600000	429.302000	0.879713	-55.000000	-33.000000	-99.000000
3166343.853000	38591132.600000	419.302000	0.833227	-55.000000	-33.000000	-99.000000
3166343.853000	38591132.600000	429.302000	0.842490	-55.000000	-33.000000	-99.000000
3166343.853000	38591142.600000	419.302000	0.834264	-55.000000	-33.000000	-99.000000
3166343.853000	38591142.600000	429.302000	0.844533	-55.000000	-33.000000	-99.000000
3166353.853000	38591112.600000	399.302000	0.822903	-55.000000	-33.000000	-99.000000
3166353.853000	38591112.600000	409.302000	0.826553	-55.000000	-33.000000	-99.000000
3166353.853000	38591122.600000	399.302000	0.817684	-55.000000	-33.000000	-99.000000
3166353.853000	38591122.600000	409.302000	0.823185	-55.000000	-33.000000	-99.000000
3166363.853000	38591112.600000	399.302000	0.823101	-55.000000	-33.000000	-99.000000
3166363.853000	38591122.600000	399.302000	0.818263	-55.000000	-33.000000	-99.000000
3166353.853000	38591112.600000	419.302000	0.831582	-55.000000	-33.000000	-99.000000
3166353.853000	38591112.600000	429.302000	0.838267	-55.000000	-33.000000	-99.000000
3166353.853000	38591122.600000	419.302000	0.832512	-55.000000	-33.000000	-99.000000
3166353.853000	38591122.600000	429.302000	0.840867	-55.000000	-33.000000	-99.000000
3166363.853000	38591112.600000	419.302000	0.831554	-55.000000	-33.000000	-99.000000
3166363.853000	38591112.600000	429.302000	0.838175	-55.000000	-33.000000	-99.000000
3166363.853000	38591122.600000	419.302000	0.832392	-55.000000	-33.000000	-99.000000
3166363.853000	38591122.600000	429.302000	0.840563	-55.000000	-33.000000	-99.000000
3166353.853000	38591132.600000	399.302000	0.807039	-55.000000	-33.000000	-99.000000
3166353.853000	38591132.600000	409.302000	0.814531	-55.000000	-33.000000	-99.000000
3166353.853000	38591142.600000	399.302000	0.795146	-55.000000	-33.000000	-99.000000
3166353.853000	38591142.600000	409.302000	0.796220	-55.000000	-33.000000	-99.000000
3166363.853000	38591132.600000	399.302000	0.809237	-55.000000	-33.000000	-99.000000
3166363.853000	38591142.600000	399.302000	0.800743	-55.000000	-33.000000	-99.000000
3166353.853000	38591132.600000	419.302000	0.835805	-55.000000	-33.000000	-99.000000
3166353.853000	38591132.600000	429.302000	0.847228	-55.000000	-33.000000	-99.000000
3166353.853000	38591142.600000	419.302000	0.846555	-55.000000	-33.000000	-99.000000
3166353.853000	38591142.600000	429.302000	0.861850	-55.000000	-33.000000	-99.000000
3166363.853000	38591132.600000	419.302000	0.834937	-55.000000	-33.000000	-99.000000
3166363.853000	38591132.600000	429.302000	0.845784	-55.000000	-33.000000	-99.000000
3166363.853000	38591142.600000	419.302000	0.839325	-55.000000	-33.000000	-99.000000
3166363.853000	38591142.600000	429.302000	0.852274	-55.000000	-33.000000	-99.000000
3166333.853000	38591112.600000	439.302000	0.951752	-55.000000	-33.000000	-99.000000
3166333.853000	38591112.600000	449.302000	0.938701	-55.000000	-33.000000	-99.000000
3166333.853000	38591122.600000	439.302000	0.949457	-55.000000	-33.000000	-99.000000
3166333.853000	38591122.600000	449.302000	0.936334	-55.000000	-33.000000	-99.000000
3166343.853000	38591112.600000	439.302000	0.841464	-55.000000	-33.000000	-99.000000
3166343.853000	38591112.600000	449.302000	0.819830	-55.000000	-33.000000	-99.000000
3166343.853000	38591122.600000	439.302000	0.841297	-55.000000	-33.000000	-99.000000
3166343.853000	38591122.600000	449.302000	0.819008	-55.000000	-33.000000	-99.000000
3166333.853000	38591112.600000	459.302000	0.933978	-55.000000	-33.000000	-99.000000
3166333.853000	38591112.600000	469.302000	0.884797	-55.000000	-33.000000	-99.000000
3166333.853000	38591122.600000	459.302000	0.894831	-55.000000	-33.000000	-99.000000
3166333.853000	38591122.600000	469.302000	0.859047	-55.000000	-33.000000	-99.000000
3166343.853000	38591112.600000	459.302000	0.814023	-55.000000	-33.000000	-99.000000
3166343.853000	38591112.600000	469.302000	0.812464	-55.000000	-33.000000	-99.000000
3166343.853000	38591122.600000	459.302000	0.813067	-55.000000	-33.000000	-99.000000
3166343.853000	38591122.600000	469.302000	0.812606	-55.000000	-33.000000	-99.000000
3166333.853000	38591132.600000	439.302000	0.935371	-55.000000	-33.000000	-99.000000
3166333.853000	38591132.600000	449.302000	0.932431	-55.000000	-33.000000	-99.000000
3166333.853000	38591142.600000	439.302000	0.910553	-55.000000	-33.000000	-99.000000
3166333.853000	38591142.600000	449.302000	0.900066	-55.000000	-33.000000	-99.000000
3166343.853000	38591132.600000	439.302000	0.841078	-55.000000	-33.000000	-99.000000
3166343.853000	38591132.600000	449.302000	0.817635	-55.000000	-33.000000	-99.000000
3166343.853000	38591142.600000	439.302000	0.840964	-55.000000	-33.000000	-99.000000
3166343.853000	38591142.600000	449.302000	0.816618	-55.000000	-33.000000	-99.000000
3166333.853000	38591132.600000	459.302000	0.865680	-55.000000	-33.000000	-99.000000
3166333.853000	38591132.600000	469.302000	0.838971	-55.000000	-33.000000	-99.000000
3166333.853000	38591142.600000	459.302000	0.842288	-55.000000	-33.000000	-99.000000
3166333.853000	38591142.600000	469.302000	0.824370	-55.000000	-33.000000	-99.000000
3166343.853000	38591132.600000	459.302000	0.811525	-55.000000	-33.000000	-99.000000
3166343.853000	38591132.600000	469.302000	0.812825	-55.000000	-33.000000	-99.000000
3166343.853000	38591142.600000	459.302000	0.810438	-55.000000	-33.000000	-99.000000
3166343.853000	38591142.600000	469.302000	0.812980	-55.000000	-33.000000	-99.000000
3166353.853000	38591112.600000	439.302000	0.841425	-55.000000	-33.000000	-99.000000
3166353.853000	38591112.600000	449.302000	0.819638	-55.000000	-33.000000	-99.000000
3166353.853000	38591122.600000	439.302000	0.841199	-55.000000	-33.000000	-99.000000
3166353.853000	38591122.600000	449.302000	0.818419	-55.000000	-33.000000	-99.000000
3166363.853000	38591112.600000	439.302000	0.841434	-55.000000	-33.000000	-99.000000
3166363.853000	38591112.600000	449.302000	0.819681	-55.000000	-33.000000	-99.000000
3166363.853000	38591122.600000	439.302000	0.841221	-55.000000	-33.000000	-99.000000
3166363.853000	38591122.600000	449.302000	0.818562	-55.000000	-33.000000	-99.000000
3166353.853000	38591112.600000	459.302000	0.813797	-55.000000	-33.000000	-99.000000
3166353.853000	38591112.600000	469.302000	0.812497	-55.000000	-33.000000	-99.000000
3166353.853000	38591122.600000	459.302000	0.812392	-55.000000	-33.000000	-99.000000
3166353.853000	38591122.600000	469.302000	0.812700	-55.000000	-33.000000	-99.000000
3166363.853000	38591112.600000	459.302000	0.813847	-55.000000	-33.000000	-99.000000
3166363.853000	38591112.600000	469.302000	0.812489	-55.000000	-33.000000	-99.000000
3166363.853000	38591122.600000	459.302000	0.812555	-55.000000	-33.000000	-99.000000
3166363.853000	38591122.600000	469.302000	0.812678	-55.000000	-33.000000	-99.000000
3166353.853000	38591132.600000	439.302000	0.840969	-55.000000	-33.000000	-99.000000
3166353.853000	38591132.600000	449.302000	0.815290	-55.000000	-33.000000	-99.000000
3166353.853000	38591142.600000	439.302000	0.845163	-55.000000	-33.000000	-99.000000
3166353.853000	38591142.600000	449.302000	0.808249	-55.000000	-33.000000	-99.000000
3166363.853000	38591132.600000	439.302000	0.840959	-55.000000	-33.000000	-99.000000
3166363.853000	38591132.600000	449.302000	0.816020	-55.000000	-33.000000	-99.000000
3166363.853000	38591142.600000	439.302000	0.841481	-55.000000	-33.000000	-99.000000
3166363.853000	38591142.600000	449.302000	0.812637	-55.000000	-33.000000	-99.000000
3166353.853000	38591132.600000	459.302000	0.809074	-55.000000	-33.000000	-99.000000
3166353.853000	38591132.600000	469.302000	0.813145	-55.000000	-33.000000	-99.000000
3166353.853000	38591142.600000	459.302000	0.803164	-55.000000	-33.000000	-99.000000
3166353.853000	38591142.600000	469.302000	0.814533	-55.000000	-33.000000	-99.000000
3166363.853000	38591132.600000	459.302000	0.809809	-55.000000	-33.000000	-99.000000
3166363.853000	38591132.600000	469.302000	0.813050	-55.000000	-33.000000	-99.000000
3166363.853000	38591142.600000	459.302000	0.806587	-55.000000	-33.000000	-99.000000
3166363.853000	38591142.600000	469.302000	0.813526	-55.000000	-33.000000	-99.000000
3166333.853000	38591152.600000	399.302000	0.821036	-55.000000	-33.000000	-99.000000
3166333.853000	38591152.600000	409.302000	0.825419	-55.000000	-33.000000	-99.000000
3166333.853000	38591162.600000	399.302000	0.823285	-55.000000	-33.000000	-99.000000
3166333.853000	38591162.600000	409.302000	0.826801	-55.000000	-33.000000	-99.000000
3166343.853000	38591152.600000	399.302000	0.815063	-55.000000	-33.000000	-99.000000
3166343.853000	38591152.600000	409.302000	0.821328	-55.000000	-33.000000	-99.000000
3166343.853000	38591162.600000	399.302000	0.820403	-55.000000	-33.000000	-99.000000
3166343.853000	38591162.600000	409.302000	0.825021	-55.000000	-33.000000	-99.000000
3166333.853000	38591152.600000	419.302000	0.831918	-55.000000	-33.000000	-99.000000
3166333.853000	38591152.600000	429.302000	0.839177	-55.000000	-33.000000	-99.000000
3166333.853000	38591162.600000	419.302000	0.831574	-55.000000	-33.000000	-99.000000
3166333.853000	38591162.600000	429.302000	0.838109	-55.000000	-33.000000	-99.000000
3166343.853000	38591152.600000	419.302000	0.833193	-55.000000	-33.000000	-99.000000
3166343.853000	38591152.600000	429.302000	0.842338	-55.000000	-33.000000	-99.000000
3166343.853000	38591162.600000	419.302000	0.832043	-55.000000	-33.000000	-99.000000
3166343.853000	38591162.600000	429.302000	0.839497	-55.000000	-33.000000	-99.000000
3166333.853000	38591172.600000	399.302000	0.825318	-55.000000	-33.000000	-99.000000
3166333.853000	38591172.600000	409.302000	0.827976	-55.000000	-33.000000	-99.000000
3166333.853000	38591182.600000	399.302000	0.826800	-55.000000	-33.000000	-99.000000
3166333.853000	38591182.600000	409.302000	0.828790	-55.000000	-33.000000	-99.000000
3166343.853000	38591172.600000	399.302000	0.823987	-55.000000	-33.000000	-99.000000
3166343.853000	38591172.600000	409.302000	0.827217	-55.000000	-33.000000	-99.000000
3166343.853000	38591182.600000	399.302000	0.826150	-55.000000	-33.000000	-99.000000
3166343.853000	38591182.600000	409.302000	0.828439	-55.000000	-33.000000	-99.000000
3166333.853000	38591172.600000	419.302000	0.831309	-55.000000	-33.000000	-99.000000
3166333.853000	38591172.600000	429.302000	0.837204	-55.000000	-33.000000	-99.000000
3166333.853000	38591182.600000	419.302000	0.831142	-55.000000	-33.000000	-99.000000
3166333.853000	38591182.600000	429.302000	0.836586	-55.000000	-33.000000	-99.000000
3166343.853000	38591172.600000	419.302000	0.831483	-55.000000	-33.000000	-99.000000
3166343.853000	38591172.600000	429.302000	0.837792	-55.000000	-33.000000	-99.000000
3166343.853000	38591182.600000	419.302000	0.831215	-55.000000	-33.000000	-99.000000
3166343.853000	38591182.600000	429.302000	0.836853	-55.000000	-33.000000	-99.000000
3166353.853000	38591152.600000	399.302000	0.807832	-55.000000	-33.000000	-99.000000
3166353.853000	38591152.600000	409.302000	0.815310	-55.000000	-33.000000	-99.000000
3166353.853000	38591162.600000	399.302000	0.818096	-55.000000	-33.000000	-99.000000
3166353.853000	38591162.600000	409.302000	0.823495	-55.000000	-33.000000	-99.000000
3166363.853000	38591152.600000	399.302000	0.809866	-55.000000	-33.000000	-99.000000
3166363.853000	38591162.600000	399.302000	0.818639	-55.000000	-33.000000	-99.000000
3166353.853000	38591152.600000	419.302000	0.835571	-55.000000	-33.000000	-99.000000
3166353.853000	38591152.600000	429.302000	0.846773	-55.000000	-33.000000	-99.000000
3166353.853000	38591162.600000	419.302000	0.832498	-55.000000	-33.000000	-99.000000
3166353.853000	38591162.600000	429.302000	0.840688	-55.000000	-33.000000	-99.000000
3166363.853000	38591152.600000	419.302000	0.834789	-55.000000	-33.000000	-99.000000
3166363.853000	38591152.600000	429.302000	0.845446	-55.000000	-33.000000	-99.000000
3166363.853000	38591162.600000	419.302000	0.832385	-55.000000	-33.000000	-99.000000
3166363.853000	38591162.600000	429.302000	0.840402	-55.000000	-33.000000	-99.000000
3166353.853000	38591172.600000	399.302000	0.823128	-55.000000	-33.000000	-99.000000
3166353.853000	38591172.600000	409.302000	0.826711	-55.000000	-33.000000	-99.000000
3166353.853000	38591182.600000	399.302000	0.825776	-55.000000	-33.000000	-99.000000
3166353.853000	38591182.600000	409.302000	0.828234	-55.000000	-33.000000	-99.000000
3166363.853000	38591172.600000	399.302000	0.823316	-55.000000	-33.000000	-99.000000
3166363.853000	38591182.600000	399.302000	0.825855	-55.000000	-33.000000	-99.000000
3166353.853000	38591172.600000	419.302000	0.831606	-55.000000	-33.000000	-99.000000
3166353.853000	38591172.600000	429.302000	0.838185	-55.000000	-33.000000	-99.000000
3166353.853000	38591182.600000	419.302000	0.831259	-55.000000	-33.000000	-99.000000
3166353.853000	38591182.600000	429.302000	0.837011	-55.000000	-33.000000	-99.000000
3166363.853000	38591172.600000	419.302000	0.831579	-55.000000	-33.000000	-99.000000
3166363.853000	38591172.600000	429.302000	0.838098	-55.000000	-33.000000	-99.000000
3166363.853000	38591182.600000	419.302000	0.831250	-55.000000	-33.000000	-99.000000
3166363.853000	38591182.600000	429.302000	0.836977	-55.000000	-33.000000	-99.000000
3166333.853000	38591152.600000	439.302000	0.870596	-55.000000	-33.000000	-99.000000
3166333.853000	38591152.600000	449.302000	0.844318	-55.000000	-33.000000	-99.000000
3166333.853000	38591162.600000	439.302000	0.841405	-55.000000	-33.000000	-99.000000
3166333.853000	38591162.600000	449.302000	0.819681	-55.000000	-33.000000	-99.000000
3166343.853000	38591152.600000	439.302000	0.841054	-55.000000	-33.000000	-99.000000
3166343.853000	38591152.600000	449.302000	0.817674	-55.000000	-33.000000	-99.000000
3166343.853000	38591162.600000	439.302000	0.841266	-55.000000	-33.000000	-99.000000
3166343.853000	38591162.600000	449.302000	0.819022	-55.000000	-33.000000	-99.000000
3166333.853000	38591152.600000	459.302000	0.817869	-55.000000	-33.000000	-99.000000
3166333.853000	38591152.600000	469.302000	0.818748	-55.000000	-33.000000	-99.000000
3166333.853000	38591162.600000	459.302000	0.813875	-55.000000	-33.000000	-99.000000
3166333.853000	38591162.600000	469.302000	0.812501	-55.000000	-33.000000	-99.000000
3166343.853000	38591152.600000	459.302000	0.811586	-55.000000	-33.000000	-99.000000
3166343.853000	38591152.600000	469.302000	0.812833	-55.000000	-33.000000	-99.000000
3166343.853000	38591162.600000	459.302000	0.813113	-55.000000	-33.000000	-99.000000
3166343.853000	38591162.600000	469.302000	0.812618	-55.000000	-33.000000	-99.000000
3166333.853000	38591172.600000	439.302000	0.841500	-55.000000	-33.000000	-99.000000
3166333.853000	38591172.600000	449.302000	0.820107	-55.000000	-33.000000	-99.000000
3166333.853000	38591182.600000	439.302000	0.841572	-55.000000	-33.000000	-99.000000
3166333.853000	38591182.600000	449.302000	0.820400	-55.000000	-33.000000	-99.000000
3166343.853000	38591172.600000	439.302000	0.841432	-55.000000	-33.000000	-99.000000
3166343.853000	38591172.600000	449.302000	0.819826	-55.000000	-33.000000	-99.000000
3166343.853000	38591182.600000	439.302000	0.841538	-55.000000	-33.000000	-99.000000
3166343.853000	38591182.600000	449.302000	0.820271	-55.000000	-33.000000	-99.000000
3166333.853000	38591172.600000	459.302000	0.814375	-55.000000	-33.000000	-99.000000
3166333.853000	38591172.600000	469.302000	0.812424	-55.000000	-33.000000	-99.000000
3166333.853000	38591182.600000	459.302000	0.814721	-55.000000	-33.000000	-99.000000
3166333.853000	38591182.600000	469.302000	0.812369	-55.000000	-33.000000	-99.000000
3166343.853000	38591172.600000	459.302000	0.814048	-55.000000	-33.000000	-99.000000
3166343.853000	38591172.600000	469.302000	0.812476	-55.000000	-33.000000	-99.000000
3166343.853000	38591182.600000	459.302000	0.814570	-55.000000	-33.000000	-99.000000
3166343.853000	38591182.600000	469.302000	0.812393	-55.000000	-33.000000	-99.000000
3166353.853000	38591152.600000	439.302000	0.840912	-55.000000	-33.000000	-99.000000
3166353.853000	38591152.600000	449.302000	0.815453	-55.000000	-33.000000	-99.000000
3166353.853000	38591162.600000	439.302000	0.841161	-55.000000	-33.000000	-99.000000
3166353.853000	38591162.600000	449.302000	0.818454	-55.000000	-33.000000	-99.000000
3166363.853000	38591152.600000	439.302000	0.840919	-55.000000	-33.000000	-99.000000
3166363.853000	38591152.600000	449.302000	0.816133	-55.000000	-33.000000	-99.000000
3166363.853000	38591162.600000	439.302000	0.841185	-55.000000	-33.000000	-99.000000
3166363.853000	38591162.600000	449.302000	0.818591	-55.000000	-33.000000	-99.000000
3166353.853000	38591152.600000	459.302000	0.809249	-55.000000	-33.000000	-99.000000
3166353.853000	38591152.600000	469.302000	0.813153	-55.000000	-33.000000	-99.000000
3166353.853000	38591162.600000	459.302000	0.812466	-55.000000	-33.000000	-99.000000
3166353.853000	38591162.600000	469.302000	0.812714	-55.000000	-33.000000	-99.000000
3166363.853000	38591152.600000	459.302000	0.809941	-55.000000	-33.000000	-99.000000
3166363.853000	38591152.600000	469.302000	0.813059	-55.000000	-33.000000	-99.000000
3166363.853000	38591162.600000	459.302000	0.812621	-55.000000	-33.000000	-99.000000
3166363.853000	38591162.600000	469.302000	0.812691	-55.000000	-33.000000	-99.000000
3166353.853000	38591172.600000	439.302000	0.841389	-55.000000	-33.000000	-99.000000
3166353.853000	38591172.600000	449.302000	0.819639	-55.000000	-33.000000	-99.000000
3166353.853000	38591182.600000	439.302000	0.841519	-55.000000	-33.000000	-99.000000
3166353.853000	38591182.600000	449.302000	0.820196	-55.000000	-33.000000	-99.000000
3166363.853000	38591172.600000	439.302000	0.841399	-55.000000	-33.000000	-99.000000
3166363.853000	38591172.600000	449.302000	0.819680	-55.000000	-33.000000	-99.000000
3166363.853000	38591182.600000	439.302000	0.841523	-55.000000	-33.000000	-99.000000
3166363.853000	38591182.600000	449.302000	0.820212	-55.000000	-33.000000	-99.000000
3166353.853000	38591172.600000	459.302000	0.813831	-55.000000	-33.000000	-99.000000
3166353.853000	38591172.600000	469.302000	0.812511	-55.000000	-33.000000	-99.000000
3166353.853000	38591182.600000	459.302000	0.814482	-55.000000	-33.000000	-99.000000
3166353.853000	38591182.600000	469.302000	0.812408	-55.000000	-33.000000	-99.000000
3166363.853000	38591172.600000	459.302000	0.813879	-55.000000	-33.000000	-99.000000
3166363.853000	38591172.600000	469.302000	0.812503	-55.000000	-33.000000	-99.000000
3166363.853000	38591182.600000	459.302000	0.814501	-55.000000	-33.000000	-99.000000
3166363.853000	38591182.600000	469.302000	0.812405	-55.000000	-33.000000	-99.000000
3166373.853000	38591112.600000	429.302000	0.837656	-55.000000	-33.000000	-99.000000
3166373.853000	38591122.600000	429.302000	0.839093	-55.000000	-33.000000	-99.000000
3166373.853000	38591132.600000	429.302000	0.841167	-55.000000	-33.000000	-99.000000
3166373.853000	38591142.600000	429.302000	0.842426	-55.000000	-33.000000	-99.000000
3166373.853000	38591112.600000	439.302000	0.841484	-55.000000	-33.000000	-99.000000
3166373.853000	38591112.600000	449.302000	0.819922	-55.000000	-33.000000	-99.000000
3166373.853000	38591122.600000	439.302000	0.841341	-55.000000	-33.000000	-99.000000
3166373.853000	38591122.600000	449.302000	0.819247	-55.000000	-33.000000	-99.000000
3166373.853000	38591112.600000	459.302000	0.814132	-55.000000	-33.000000	-99.000000
3166373.853000	38591112.600000	469.302000	0.812447	-55.000000	-33.000000	-99.000000
3166373.853000	38591122.600000	459.302000	0.813345	-55.000000	-33.000000	-99.000000
3166373.853000	38591122.600000	469.302000	0.812566	-55.000000	-33.000000	-99.000000
3166373.853000	38591132.600000	439.302000	0.841164	-55.000000	-33.000000	-99.000000
3166373.853000	38591132.600000	449.302000	0.818265	-55.000000	-33.000000	-99.000000
3166373.853000	38591142.600000	439.302000	0.841065	-55.000000	-33.000000	-99.000000
3166373.853000	38591142.600000	449.302000	0.817648	-55.000000	-33.000000	-99.000000
3166373.853000	38591132.600000	459.302000	0.812226	-55.000000	-33.000000	-99.000000
3166373.853000	38591132.600000	469.302000	0.812729	-55.000000	-33.000000	-99.000000
3166373.853000	38591142.600000	459.302000	0.811549	-55.000000	-33.000000	-99.000000
3166373.853000	38591142.600000	469.302000	0.812830	-55.000000	-33.000000	-99.000000
3166373.853000	38591152.600000	429.302000	0.841066	-55.000000	-33.000000	-99.000000
3166373.853000	38591162.600000	429.302000	0.839007	-55.000000	-33.000000	-99.000000
3166373.853000	38591172.600000	429.302000	0.837603	-55.000000	-33.000000	-99.000000
3166373.853000	38591182.600000	429.302000	0.836772	-55.000000	-33.000000	-99.000000
3166373.853000	38591152.600000	439.302000	0.841144	-55.000000	-33.000000	-99.000000
3166373.853000	38591152.600000	449.302000	0.818286	-55.000000	-33.000000	-99.000000
3166373.853000	38591162.600000	439.302000	0.841313	-55.000000	-33.000000	-99.000000
3166373.853000	38591162.600000	449.302000	0.819255	-55.000000	-33.000000	-99.000000
3166373.853000	38591152.600000	459.302000	0.812268	-55.000000	-33.000000	-99.000000
3166373.853000	38591152.600000	469.302000	0.812736	-55.000000	-33.000000	-99.000000
3166373.853000	38591162.600000	459.302000	0.813381	-55.000000	-33.000000	-99.000000
3166373.853000	38591162.600000	469.302000	0.812577	-55.000000	-33.000000	-99.000000
3166373.853000	38591172.600000	439.302000	0.841454	-55.000000	-33.000000	-99.000000
3166373.853000	38591172.600000	449.302000	0.819917	-55.000000	-33.000000	-99.000000
3166373.853000	38591182.600000	439.302000	0.841548	-55.000000	-33.000000	-99.000000
3166373.853000	38591182.600000	449.302000	0.820311	-55.000000	-33.000000	-99.000000
3166373.853000	38591172.600000	459.302000	0.814154	-55.000000	-33.000000	-99.000000
3166373.853000	38591172.600000	469.302000	0.812459	-55.000000	-33.000000	-99.000000
3166373.853000	38591182.600000	459.302000	0.814616	-55.000000	-33.000000	-99.000000
3166373.853000	38591182.600000	469.302000	0.812386	-55.000000	-33.000000	-99.000000
3166333.853000	38591112.600000	479.302000	0.891704	-55.000000	-33.000000	-99.000000
3166333.853000	38591112.600000	489.302000	0.954402	-55.000000	-33.000000	-99.000000
3166333.853000	38591122.600000	479.302000	0.868169	-55.000000	-33.000000	-99.000000
3166333.853000	38591122.600000	489.302000	0.952809	-55.000000	-33.000000	-99.000000
3166343.853000	38591112.600000	479.302000	0.863178	-55.000000	-33.000000	-99.000000
3166343.853000	38591112.600000	489.302000	0.875536	-55.000000	-33.000000	-99.000000
3166343.853000	38591122.600000	479.302000	0.861432	-55.000000	-33.000000	-99.000000
3166343.853000	38591122.600000	489.302000	0.873759	-55.000000	-33.000000	-99.000000
3166333.853000	38591132.600000	479.302000	0.863914	-55.000000	-33.000000	-99.000000
3166333.853000	38591132.600000	489.302000	0.949767	-55.000000	-33.000000	-99.000000
3166333.853000	38591142.600000	479.302000	0.853230	-55.000000	-33.000000	-99.000000
3166333.853000	38591142.600000	489.302000	0.929700	-55.000000	-33.000000	-99.000000
3166343.853000	38591132.600000	479.302000	0.858742	-55.000000	-33.000000	-99.000000
3166343.853000	38591132.600000	489.302000	0.873485	-55.000000	-33.000000	-99.000000
3166343.853000	38591142.600000	479.302000	0.856965	-55.000000	-33.000000	-99.000000
3166343.853000	38591142.600000	489.302000	0.874508	-55.000000	-33.000000	-99.000000
3166353.853000	38591112.600000	479.302000	0.862757	-55.000000	-33.000000	-99.000000
3166353.853000	38591112.600000	489.302000	0.870072	-55.000000	-33.000000	-99.000000
3166353.853000	38591122.600000	479.302000	0.860228	-55.000000	-33.000000	-99.000000
3166353.853000	38591122.600000	489.302000	0.872375	-55.000000	-33.000000	-99.000000
3166363.853000	38591112.600000	479.302000	0.862850	-55.000000	-33.000000	-99.000000
3166363.853000	38591112.600000	489.302000	0.869978	-55.000000	-33.000000	-99.000000
3166363.853000	38591122.600000	479.302000	0.860515	-55.000000	-33.000000	-99.000000
3166363.853000	38591122.600000	489.302000	0.872147	-55.000000	-33.000000	-99.000000
3166353.853000	38591112.600000	499.302000	0.876758	-55.000000	-33.000000	-99.000000
3166353.853000	38591122.600000	499.302000	0.884099	-55.000000	-33.000000	-99.000000
3166363.853000	38591112.600000	499.302000	0.876490	-55.000000	-33.000000	-99.000000
3166363.853000	38591122.600000	499.302000	0.883263	-55.000000	-33.000000	-99.000000
3166353.853000	38591132.600000	479.302000	0.854887	-55.000000	-33.000000	-99.000000
3166353.853000	38591132.600000	489.302000	0.875034	-55.000000	-33.000000	-99.000000
3166353.853000	38591142.600000	479.302000	0.848359	-55.000000	-33.000000	-99.000000
3166353.853000	38591142.600000	489.302000	0.867564	-55.000000	-33.000000	-99.000000
3166363.853000	38591132.600000	479.302000	0.855977	-55.000000	-33.000000	-99.000000
3166363.853000	38591132.600000	489.302000	0.874815	-55.000000	-33.000000	-99.000000
3166363.853000	38591142.600000	479.302000	0.851676	-55.000000	-33.000000	-99.000000
3166363.853000	38591142.600000	489.302000	0.874049	-55.000000	-33.000000	-99.000000
3166353.853000	38591132.600000	499.302000	0.902254	-55.000000	-33.000000	-99.000000
3166353.853000	38591142.600000	499.302000	0.943230	-55.000000	-33.000000	-99.000000
3166363.853000	38591132.600000	499.302000	0.898009	-55.000000	-33.000000	-99.000000
3166363.853000	38591142.600000	499.302000	0.918458	-55.000000	-33.000000	-99.000000
3166333.853000	38591152.600000	479.302000	0.850703	-55.000000	-33.000000	-99.000000
3166333.853000	38591152.600000	489.302000	0.913371	-55.000000	-33.000000	-99.000000
3166333.853000	38591162.600000	479.302000	0.862950	-55.000000	-33.000000	-99.000000
3166333.853000	38591162.600000	489.302000	0.898155	-55.000000	-33.000000	-99.000000
3166343.853000	38591152.600000	479.302000	0.858868	-55.000000	-33.000000	-99.000000
3166343.853000	38591152.600000	489.302000	0.873501	-55.000000	-33.000000	-99.000000
3166343.853000	38591162.600000	479.302000	0.861559	-55.000000	-33.000000	-99.000000
3166343.853000	38591162.600000	489.302000	0.871389	-55.000000	-33.000000	-99.000000
3166333.853000	38591172.600000	479.302000	0.863887	-55.000000	-33.000000	-99.000000
3166333.853000	38591172.600000	489.302000	0.875123	-55.000000	-33.000000	-99.000000
3166333.853000	38591182.600000	479.302000	0.864539	-55.000000	-33.000000	-99.000000
3166333.853000	38591182.600000	489.302000	0.871157	-55.000000	-33.000000	-99.000000
3166343.853000	38591172.600000	479.302000	0.863280	-55.000000	-33.000000	-99.000000
3166343.853000	38591172.600000	489.302000	0.869675	-55.000000	-33.000000	-99.000000
3166343.853000	38591182.600000	479.302000	0.864258	-55.000000	-33.000000	-99.000000
3166343.853000	38591182.600000	489.302000	0.868568	-55.000000	-33.000000	-99.000000
3166353.853000	38591152.600000	479.302000	0.855144	-55.000000	-33.000000	-99.000000
3166353.853000	38591152.600000	489.302000	0.875119	-55.000000	-33.000000	-99.000000
3166353.853000	38591162.600000	479.302000	0.860404	-55.000000	-33.000000	-99.000000
3166353.853000	38591162.600000	489.302000	0.872401	-55.000000	-33.000000	-99.000000
3166363.853000	38591152.600000	479.302000	0.856190	-55.000000	-33.000000	-99.000000
3166363.853000	38591152.600000	489.302000	0.874864	-55.000000	-33.000000	-99.000000
3166363.853000	38591162.600000	479.302000	0.860679	-55.000000	-33.000000	-99.000000
3166363.853000	38591162.600000	489.302000	0.872172	-55.000000	-33.000000	-99.000000
3166353.853000	38591152.600000	499.302000	0.901693	-55.000000	-33.000000	-99.000000
3166353.853000	38591162.600000	499.302000	0.883943	-55.000000	-33.000000	-99.000000
3166363.853000	38591152.600000	499.302000	0.897615	-55.000000	-33.000000	-99.000000
3166363.853000	38591162.600000	499.302000	0.883127	-55.000000	-33.000000	-99.000000
3166353.853000	38591172.600000	479.302000	0.862878	-55.000000	-33.000000	-99.000000
3166353.853000	38591172.600000	489.302000	0.870109	-55.000000	-33.000000	-99.000000
3166353.853000	38591182.600000	479.302000	0.864094	-55.000000	-33.000000	-99.000000
3166353.853000	38591182.600000	489.302000	0.868765	-55.000000	-33.000000	-99.000000
3166363.853000	38591172.600000	479.302000	0.862967	-55.000000	-33.000000	-99.000000
3166363.853000	38591172.600000	489.302000	0.870015	-55.000000	-33.000000	-99.000000
3166363.853000	38591182.600000	479.302000	0.864129	-55.000000	-33.000000	-99.000000
3166363.853000	38591182.600000	489.302000	0.868723	-55.000000	-33.000000	-99.000000
3166353.853000	38591172.600000	499.302000	0.876714	-55.000000	-33.000000	-99.000000
3166353.853000	38591182.600000	499.302000	0.873055	-55.000000	-33.000000	-99.000000
3166363.853000	38591172.600000	499.302000	0.876451	-55.000000	-33.000000	-99.000000
3166363.853000	38591182.600000	499.302000	0.872946	-55.000000	-33.000000	-99.000000
3166373.853000	38591112.600000	479.302000	0.863381	-55.000000	-33.000000	-99.000000
3166373.853000	38591112.600000	489.302000	0.869424	-55.000000	-33.000000	-99.000000
3166373.853000	38591122.600000	479.302000	0.861936	-55.000000	-33.000000	-99.000000
3166373.853000	38591122.600000	489.302000	0.870902	-55.000000	-33.000000	-99.000000
3166383.853000	38591112.600000	489.302000	0.868728	-55.000000	-33.000000	-99.000000
3166383.853000	38591122.600000	489.302000	0.869572	-55.000000	-33.000000	-99.000000
3166373.853000	38591112.600000	499.302000	0.874943	-55.000000	-33.000000	-99.000000
3166373.853000	38591122.600000	499.302000	0.879174	-55.000000	-33.000000	-99.000000
3166383.853000	38591112.600000	499.302000	0.873059	-55.000000	-33.000000	-99.000000
3166383.853000	38591122.600000	499.302000	0.875331	-55.000000	-33.000000	-99.000000
3166373.853000	38591132.600000	479.302000	0.859949	-55.000000	-33.000000	-99.000000
3166373.853000	38591132.600000	489.302000	0.872634	-55.000000	-33.000000	-99.000000
3166373.853000	38591142.600000	479.302000	0.858794	-55.000000	-33.000000	-99.000000
3166373.853000	38591142.600000	489.302000	0.873501	-55.000000	-33.000000	-99.000000
3166383.853000	38591132.600000	489.302000	0.870402	-55.000000	-33.000000	-99.000000
3166383.853000	38591142.600000	489.302000	0.870778	-55.000000	-33.000000	-99.000000
3166373.853000	38591132.600000	499.302000	0.885015	-55.000000	-33.000000	-99.000000
3166373.853000	38591142.600000	499.302000	0.888635	-55.000000	-33.000000	-99.000000
3166383.853000	38591132.600000	499.302000	0.877655	-55.000000	-33.000000	-99.000000
3166383.853000	38591142.600000	499.302000	0.878733	-55.000000	-33.000000	-99.000000
3166373.853000	38591152.600000	479.302000	0.860045	-55.000000	-33.000000	-99.000000
3166373.853000	38591152.600000	489.302000	0.872647	-55.000000	-33.000000	-99.000000
3166373.853000	38591162.600000	479.302000	0.862045	-55.000000	-33.000000	-99.000000
3166373.853000	38591162.600000	489.302000	0.870927	-55.000000	-33.000000	-99.000000
3166383.853000	38591152.600000	489.302000	0.870415	-55.000000	-33.000000	-99.000000
3166383.853000	38591162.600000	489.302000	0.869596	-55.000000	-33.000000	-99.000000
3166373.853000	38591152.600000	499.302000	0.884924	-55.000000	-33.000000	-99.000000
3166373.853000	38591162.600000	499.302000	0.879114	-55.000000	-33.000000	-99.000000
3166383.853000	38591152.600000	499.302000	0.877636	-55.000000	-33.000000	-99.000000
3166383.853000	38591162.600000	499.302000	0.875316	-55.000000	-33.000000	-99.000000
3166373.853000	38591172.600000	479.302000	0.863475	-55.000000	-33.000000	-99.000000
3166373.853000	38591172.600000	489.302000	0.869459	-55.000000	-33.000000	-99.000000
3166373.853000	38591182.600000	479.302000	0.864344	-55.000000	-33.000000	-99.000000
3166373.853000	38591182.600000	489.302000	0.868464	-55.000000	-33.000000	-99.000000
3166383.853000	38591172.600000	489.302000	0.868760	-55.000000	-33.000000	-99.000000
3166383.853000	38591182.600000	489.302000	0.868098	-55.000000	-33.000000	-99.000000
3166373.853000	38591172.600000	499.302000	0.874924	-55.000000	-33.000000	-99.000000
3166373.853000	38591182.600000	499.302000	0.872266	-55.000000	-33.000000	-99.000000
3166383.853000	38591172.600000	499.302000	0.873058	-55.000000	-33.000000	-99.000000
3166383.853000	38591182.600000	499.302000	0.871312	-55.000000	-33.000000	-99.000000
3166333.853000	38591192.600000	399.302000	0.827821	-55.000000	-33.000000	-99.000000
3166333.853000	38591192.600000	409.302000	0.829329	-55.000000	-33.000000	-99.000000
3166333.853000	38591202.600000	399.302000	0.828525	-55.000000	-33.000000	-99.000000
3166333.853000	38591202.600000	409.302000	0.829689	-55.000000	-33.000000	-99.000000
3166343.853000	38591192.600000	399.302000	0.827480	-55.000000	-33.000000	-99.000000
3166343.853000	38591192.600000	409.302000	0.829151	-55.000000	-33.000000	-99.000000
3166343.853000	38591202.600000	399.302000	0.828332	-55.000000	-33.000000	-99.000000
3166343.853000	38591202.600000	409.302000	0.829592	-55.000000	-33.000000	-99.000000
3166333.853000	38591192.600000	419.302000	0.831038	-55.000000	-33.000000	-99.000000
3166333.853000	38591192.600000	429.302000	0.836181	-55.000000	-33.000000	-99.000000
3166333.853000	38591202.600000	419.302000	0.830972	-55.000000	-33.000000	-99.000000
3166333.853000	38591202.600000	429.302000	0.835912	-55.000000	-33.000000	-99.000000
3166343.853000	38591192.600000	419.302000	0.831073	-55.000000	-33.000000	-99.000000
3166343.853000	38591192.600000	429.302000	0.836315	-55.000000	-33.000000	-99.000000
3166343.853000	38591202.600000	419.302000	0.830991	-55.000000	-33.000000	-99.000000
3166343.853000	38591202.600000	429.302000	0.835985	-55.000000	-33.000000	-99.000000
3166333.853000	38591212.600000	399.302000	0.829018	-55.000000	-33.000000	-99.000000
3166333.853000	38591212.600000	409.302000	0.829937	-55.000000	-33.000000	-99.000000
3166333.853000	38591222.600000	399.302000	0.829373	-55.000000	-33.000000	-99.000000
3166333.853000	38591222.600000	409.302000	0.830112	-55.000000	-33.000000	-99.000000
3166343.853000	38591212.600000	399.302000	0.828903	-55.000000	-33.000000	-99.000000
3166343.853000	38591212.600000	409.302000	0.829880	-55.000000	-33.000000	-99.000000
3166343.853000	38591222.600000	399.302000	0.829301	-55.000000	-33.000000	-99.000000
3166343.853000	38591222.600000	409.302000	0.830077	-55.000000	-33.000000	-99.000000
3166333.853000	38591212.600000	419.302000	0.830928	-55.000000	-33.000000	-99.000000
3166333.853000	38591212.600000	429.302000	0.835730	-55.000000	-33.000000	-99.000000
3166333.853000	38591222.600000	419.302000	0.830897	-55.000000	-33.000000	-99.000000
3166333.853000	38591222.600000	429.302000	0.835601	-55.000000	-33.000000	-99.000000
3166343.853000	38591212.600000	419.302000	0.830939	-55.000000	-33.000000	-99.000000
3166343.853000	38591212.600000	429.302000	0.835772	-55.000000	-33.000000	-99.000000
3166343.853000	38591222.600000	419.302000	0.830904	-55.000000	-33.000000	-99.000000
3166343.853000	38591222.600000	429.302000	0.835627	-55.000000	-33.000000	-99.000000
3166353.853000	38591192.600000	399.302000	0.827296	-55.000000	-33.000000	-99.000000
3166353.853000	38591192.600000	409.302000	0.829055	-55.000000	-33.000000	-99.000000
3166353.853000	38591202.600000	399.302000	0.828233	-55.000000	-33.000000	-99.000000
3166353.853000	38591202.600000	409.302000	0.829542	-55.000000	-33.000000	-99.000000
3166363.853000	38591192.600000	399.302000	0.827334	-55.000000	-33.000000	-99.000000
3166363.853000	38591202.600000	399.302000	0.828253	-55.000000	-33.000000	-99.000000
3166353.853000	38591192.600000	419.302000	0.831092	-55.000000	-33.000000	-99.000000
3166353.853000	38591192.600000	429.302000	0.836387	-55.000000	-33.000000	-99.000000
3166353.853000	38591202.600000	419.302000	0.831000	-55.000000	-33.000000	-99.000000
3166353.853000	38591202.600000	429.302000	0.836023	-55.000000	-33.000000	-99.000000
3166363.853000	38591192.600000	419.302000	0.831088	-55.000000	-33.000000	-99.000000
3166363.853000	38591192.600000	429.302000	0.836372	-55.000000	-33.000000	-99.000000
3166363.853000	38591202.600000	419.302000	0.830998	-55.000000	-33.000000	-99.000000
3166363.853000	38591202.600000	429.302000	0.836015	-55.000000	-33.000000	-99.000000
3166353.853000	38591212.600000	399.302000	0.828846	-55.000000	-33.000000	-99.000000
3166353.853000	38591212.600000	409.302000	0.829851	-55.000000	-33.000000	-99.000000
3166353.853000	38591222.600000	399.302000	0.829265	-55.000000	-33.000000	-99.000000
3166353.853000	38591222.600000	409.302000	0.830059	-55.000000	-33.000000	-99.000000
3166363.853000	38591212.600000	399.302000	0.828857	-55.000000	-33.000000	-99.000000
3166363.853000	38591222.600000	399.302000	0.829272	-55.000000	-33.000000	-99.000000
3166353.853000	38591212.600000	419.302000	0.830944	-55.000000	-33.000000	-99.000000
3166353.853000	38591212.600000	429.302000	0.835793	-55.000000	-33.000000	-99.000000
3166353.853000	38591222.600000	419.302000	0.830907	-55.000000	-33.000000	-99.000000
3166353.853000	38591222.600000	429.302000	0.835640	-55.000000	-33.000000	-99.000000
3166363.853000	38591212.600000	419.302000	0.830943	-55.000000	-33.000000	-99.000000
3166363.853000	38591212.600000	429.302000	0.835789	-55.000000	-33.000000	-99.000000
3166363.853000	38591222.600000	419.302000	0.830907	-55.000000	-33.000000	-99.000000
3166363.853000	38591222.600000	429.302000	0.835637	-55.000000	-33.000000	-99.000000
[truncated: 10,894 more rows]
