# Supplementary material for: Evaluation method of ore grade estimation effectiveness
Source: PLoS One. 2024 Sep 12;19(9):e0309696. doi: 10.1371/journal.pone.0309696 (PMC11392407; doi:10.1371/journal.pone.0309696)
Supplement: S1 File — (ZIP) [file pone.0309696.s001.zip › Date/Primary_Sample_Fe_P6.txt]

3166093.853000	38590632.600000	489.302000	1.193479	-55.000000	-33.000000	-99.000000
3166093.853000	38590642.600000	489.302000	1.193030	-55.000000	-33.000000	-99.000000
3166103.853000	38590632.600000	489.302000	1.193381	-55.000000	-33.000000	-99.000000
3166103.853000	38590642.600000	489.302000	1.192910	-55.000000	-33.000000	-99.000000
3166093.853000	38590632.600000	499.302000	1.193670	-55.000000	-33.000000	-99.000000
3166093.853000	38590632.600000	509.302000	1.193896	-55.000000	-33.000000	-99.000000
3166093.853000	38590642.600000	499.302000	1.193267	-55.000000	-33.000000	-99.000000
3166093.853000	38590642.600000	509.302000	1.193531	-55.000000	-33.000000	-99.000000
3166103.853000	38590632.600000	499.302000	1.193586	-55.000000	-33.000000	-99.000000
3166103.853000	38590632.600000	509.302000	1.193826	-55.000000	-33.000000	-99.000000
3166103.853000	38590642.600000	499.302000	1.193171	-55.000000	-33.000000	-99.000000
3166103.853000	38590642.600000	509.302000	1.193454	-55.000000	-33.000000	-99.000000
3166093.853000	38590652.600000	489.302000	1.192614	-55.000000	-33.000000	-99.000000
3166093.853000	38590662.600000	489.302000	1.192242	-55.000000	-33.000000	-99.000000
3166103.853000	38590652.600000	489.302000	1.192470	-55.000000	-33.000000	-99.000000
3166103.853000	38590662.600000	489.302000	1.192076	-55.000000	-33.000000	-99.000000
3166093.853000	38590652.600000	499.302000	1.192917	-55.000000	-33.000000	-99.000000
3166093.853000	38590652.600000	509.302000	1.193228	-55.000000	-33.000000	-99.000000
3166093.853000	38590662.600000	499.302000	1.192641	-55.000000	-33.000000	-99.000000
3166093.853000	38590662.600000	509.302000	1.193008	-55.000000	-33.000000	-99.000000
3166103.853000	38590652.600000	499.302000	1.192816	-55.000000	-33.000000	-99.000000
3166103.853000	38590652.600000	509.302000	1.193156	-55.000000	-33.000000	-99.000000
3166103.853000	38590662.600000	499.302000	1.192557	-55.000000	-33.000000	-99.000000
3166103.853000	38590662.600000	509.302000	1.192962	-55.000000	-33.000000	-99.000000
3166113.853000	38590632.600000	489.302000	1.193338	-55.000000	-33.000000	-99.000000
3166113.853000	38590642.600000	489.302000	1.192851	-55.000000	-33.000000	-99.000000
3166123.853000	38590632.600000	489.302000	1.193357	-55.000000	-33.000000	-99.000000
3166123.853000	38590642.600000	489.302000	1.192862	-55.000000	-33.000000	-99.000000
3166113.853000	38590632.600000	499.302000	1.193553	-55.000000	-33.000000	-99.000000
3166113.853000	38590632.600000	509.302000	1.193801	-55.000000	-33.000000	-99.000000
3166113.853000	38590642.600000	499.302000	1.193128	-55.000000	-33.000000	-99.000000
3166113.853000	38590642.600000	509.302000	1.193425	-55.000000	-33.000000	-99.000000
3166113.853000	38590652.600000	489.302000	1.192395	-55.000000	-33.000000	-99.000000
3166113.853000	38590662.600000	489.302000	1.191986	-55.000000	-33.000000	-99.000000
3166123.853000	38590652.600000	489.302000	1.192397	-55.000000	-33.000000	-99.000000
3166123.853000	38590662.600000	489.302000	1.191981	-55.000000	-33.000000	-99.000000
3166113.853000	38590652.600000	499.302000	1.192771	-55.000000	-33.000000	-99.000000
3166113.853000	38590652.600000	509.302000	1.193129	-55.000000	-33.000000	-99.000000
3166113.853000	38590662.600000	499.302000	1.192530	-55.000000	-33.000000	-99.000000
3166113.853000	38590662.600000	509.302000	1.192958	-55.000000	-33.000000	-99.000000
3166093.853000	38590672.600000	489.302000	1.191932	-55.000000	-33.000000	-99.000000
3166093.853000	38590682.600000	489.302000	1.192420	-55.000000	-33.000000	-99.000000
3166103.853000	38590672.600000	489.302000	1.191757	-55.000000	-33.000000	-99.000000
3166103.853000	38590682.600000	489.302000	1.192128	-55.000000	-33.000000	-99.000000
3166093.853000	38590672.600000	499.302000	1.192468	-55.000000	-33.000000	-99.000000
3166093.853000	38590672.600000	509.302000	1.192888	-55.000000	-33.000000	-99.000000
3166093.853000	38590682.600000	499.302000	1.193147	-55.000000	-33.000000	-99.000000
3166093.853000	38590682.600000	509.302000	1.193667	-55.000000	-33.000000	-99.000000
3166103.853000	38590672.600000	499.302000	1.192458	-55.000000	-33.000000	-99.000000
3166103.853000	38590672.600000	509.302000	1.192912	-55.000000	-33.000000	-99.000000
3166103.853000	38590682.600000	499.302000	1.193191	-55.000000	-33.000000	-99.000000
3166103.853000	38590682.600000	509.302000	1.193684	-55.000000	-33.000000	-99.000000
3166093.853000	38590692.600000	489.302000	1.192269	-55.000000	-33.000000	-99.000000
3166093.853000	38590702.600000	489.302000	1.192260	-55.000000	-33.000000	-99.000000
3166103.853000	38590692.600000	489.302000	1.192084	-55.000000	-33.000000	-99.000000
3166103.853000	38590702.600000	489.302000	1.192157	-55.000000	-33.000000	-99.000000
3166093.853000	38590692.600000	499.302000	1.193169	-55.000000	-33.000000	-99.000000
3166093.853000	38590692.600000	509.302000	1.193695	-55.000000	-33.000000	-99.000000
3166093.853000	38590702.600000	499.302000	1.193219	-55.000000	-33.000000	-99.000000
3166093.853000	38590702.600000	509.302000	1.193743	-55.000000	-33.000000	-99.000000
3166103.853000	38590692.600000	499.302000	1.193535	-55.000000	-33.000000	-99.000000
3166103.853000	38590692.600000	509.302000	1.193816	-55.000000	-33.000000	-99.000000
3166103.853000	38590702.600000	499.302000	1.193741	-55.000000	-33.000000	-99.000000
3166103.853000	38590702.600000	509.302000	1.193889	-55.000000	-33.000000	-99.000000
3166113.853000	38590672.600000	489.302000	1.191672	-55.000000	-33.000000	-99.000000
3166113.853000	38590682.600000	489.302000	1.192055	-55.000000	-33.000000	-99.000000
3166123.853000	38590672.600000	489.302000	1.191667	-55.000000	-33.000000	-99.000000
3166123.853000	38590682.600000	489.302000	1.192075	-55.000000	-33.000000	-99.000000
3166113.853000	38590672.600000	499.302000	1.192518	-55.000000	-33.000000	-99.000000
3166113.853000	38590672.600000	509.302000	1.192973	-55.000000	-33.000000	-99.000000
3166113.853000	38590682.600000	499.302000	1.193465	-55.000000	-33.000000	-99.000000
3166113.853000	38590682.600000	509.302000	1.193778	-55.000000	-33.000000	-99.000000
3166113.853000	38590692.600000	489.302000	1.192847	-55.000000	-33.000000	-99.000000
3166113.853000	38590702.600000	489.302000	1.194540	-55.000000	-33.000000	-99.000000
3166123.853000	38590692.600000	489.302000	1.193663	-55.000000	-33.000000	-99.000000
3166123.853000	38590702.600000	489.302000	1.201786	-55.000000	-33.000000	-99.000000
3166113.853000	38590692.600000	499.302000	1.194521	-55.000000	-33.000000	-99.000000
3166113.853000	38590692.600000	509.302000	1.193925	-55.000000	-33.000000	-99.000000
3166113.853000	38590702.600000	499.302000	1.194741	-55.000000	-33.000000	-99.000000
3166113.853000	38590702.600000	509.302000	1.193887	-55.000000	-33.000000	-99.000000
3166123.853000	38590702.600000	499.302000	1.191746	-55.000000	-33.000000	-99.000000
3166093.853000	38590712.600000	489.302000	1.192395	-55.000000	-33.000000	-99.000000
3166093.853000	38590722.600000	489.302000	1.192697	-55.000000	-33.000000	-99.000000
3166103.853000	38590712.600000	489.302000	1.192147	-55.000000	-33.000000	-99.000000
3166103.853000	38590722.600000	489.302000	1.192365	-55.000000	-33.000000	-99.000000
3166093.853000	38590712.600000	499.302000	1.193253	-55.000000	-33.000000	-99.000000
3166093.853000	38590722.600000	499.302000	1.193372	-55.000000	-33.000000	-99.000000
3166103.853000	38590712.600000	499.302000	1.193496	-55.000000	-33.000000	-99.000000
3166103.853000	38590712.600000	509.302000	1.193868	-55.000000	-33.000000	-99.000000
3166103.853000	38590722.600000	499.302000	1.193316	-55.000000	-33.000000	-99.000000
3166103.853000	38590722.600000	509.302000	1.193853	-55.000000	-33.000000	-99.000000
3166093.853000	38590732.600000	489.302000	1.193156	-55.000000	-33.000000	-99.000000
3166093.853000	38590742.600000	489.302000	1.193732	-55.000000	-33.000000	-99.000000
3166103.853000	38590732.600000	489.302000	1.192834	-55.000000	-33.000000	-99.000000
3166103.853000	38590742.600000	489.302000	1.193451	-55.000000	-33.000000	-99.000000
3166093.853000	38590732.600000	499.302000	1.193659	-55.000000	-33.000000	-99.000000
3166093.853000	38590742.600000	499.302000	1.194107	-55.000000	-33.000000	-99.000000
3166103.853000	38590732.600000	499.302000	1.193476	-55.000000	-33.000000	-99.000000
3166103.853000	38590732.600000	509.302000	1.194000	-55.000000	-33.000000	-99.000000
3166103.853000	38590742.600000	499.302000	1.193896	-55.000000	-33.000000	-99.000000
3166103.853000	38590742.600000	509.302000	1.194346	-55.000000	-33.000000	-99.000000
3166113.853000	38590712.600000	489.302000	1.192479	-55.000000	-33.000000	-99.000000
3166113.853000	38590722.600000	489.302000	1.192219	-55.000000	-33.000000	-99.000000
3166123.853000	38590712.600000	489.302000	1.192799	-55.000000	-33.000000	-99.000000
3166123.853000	38590722.600000	489.302000	1.192211	-55.000000	-33.000000	-99.000000
3166113.853000	38590712.600000	499.302000	1.194241	-55.000000	-33.000000	-99.000000
3166113.853000	38590712.600000	509.302000	1.193985	-55.000000	-33.000000	-99.000000
3166113.853000	38590722.600000	499.302000	1.193444	-55.000000	-33.000000	-99.000000
3166113.853000	38590722.600000	509.302000	1.193897	-55.000000	-33.000000	-99.000000
3166123.853000	38590712.600000	499.302000	1.194506	-55.000000	-33.000000	-99.000000
3166123.853000	38590712.600000	509.302000	1.193998	-55.000000	-33.000000	-99.000000
3166123.853000	38590722.600000	499.302000	1.193505	-55.000000	-33.000000	-99.000000
3166123.853000	38590722.600000	509.302000	1.193923	-55.000000	-33.000000	-99.000000
3166113.853000	38590732.600000	489.302000	1.192652	-55.000000	-33.000000	-99.000000
3166113.853000	38590742.600000	489.302000	1.193292	-55.000000	-33.000000	-99.000000
3166123.853000	38590732.600000	489.302000	1.192664	-55.000000	-33.000000	-99.000000
3166123.853000	38590742.600000	489.302000	1.193277	-55.000000	-33.000000	-99.000000
3166113.853000	38590732.600000	499.302000	1.193481	-55.000000	-33.000000	-99.000000
3166113.853000	38590732.600000	509.302000	1.194038	-55.000000	-33.000000	-99.000000
3166113.853000	38590742.600000	499.302000	1.193813	-55.000000	-33.000000	-99.000000
3166113.853000	38590742.600000	509.302000	1.194295	-55.000000	-33.000000	-99.000000
3166123.853000	38590732.600000	499.302000	1.193467	-55.000000	-33.000000	-99.000000
3166123.853000	38590732.600000	509.302000	1.194028	-55.000000	-33.000000	-99.000000
3166123.853000	38590742.600000	499.302000	1.193786	-55.000000	-33.000000	-99.000000
3166123.853000	38590742.600000	509.302000	1.194269	-55.000000	-33.000000	-99.000000
3166093.853000	38590752.600000	489.302000	1.194394	-55.000000	-33.000000	-99.000000
3166103.853000	38590752.600000	489.302000	1.194155	-55.000000	-33.000000	-99.000000
3166103.853000	38590762.600000	489.302000	1.194919	-55.000000	-33.000000	-99.000000
3166103.853000	38590752.600000	499.302000	1.194571	-55.000000	-33.000000	-99.000000
3166103.853000	38590762.600000	499.302000	1.195162	-55.000000	-33.000000	-99.000000
3166103.853000	38590772.600000	489.302000	1.195731	-55.000000	-33.000000	-99.000000
3166103.853000	38590782.600000	489.302000	1.196585	-55.000000	-33.000000	-99.000000
3166103.853000	38590772.600000	499.302000	1.195920	-55.000000	-33.000000	-99.000000
3166103.853000	38590782.600000	499.302000	1.196735	-55.000000	-33.000000	-99.000000
3166113.853000	38590752.600000	489.302000	1.194266	-55.000000	-33.000000	-99.000000
3166113.853000	38590762.600000	489.302000	1.194817	-55.000000	-33.000000	-99.000000
3166123.853000	38590752.600000	489.302000	1.194022	-55.000000	-33.000000	-99.000000
3166123.853000	38590762.600000	489.302000	1.194825	-55.000000	-33.000000	-99.000000
3166113.853000	38590752.600000	499.302000	1.194496	-55.000000	-33.000000	-99.000000
3166113.853000	38590752.600000	509.302000	1.194890	-55.000000	-33.000000	-99.000000
3166113.853000	38590762.600000	499.302000	1.195074	-55.000000	-33.000000	-99.000000
3166113.853000	38590762.600000	509.302000	1.195396	-55.000000	-33.000000	-99.000000
3166123.853000	38590752.600000	499.302000	1.194375	-55.000000	-33.000000	-99.000000
3166123.853000	38590752.600000	509.302000	1.194773	-55.000000	-33.000000	-99.000000
3166123.853000	38590762.600000	499.302000	1.195084	-55.000000	-33.000000	-99.000000
3166123.853000	38590762.600000	509.302000	1.195410	-55.000000	-33.000000	-99.000000
3166113.853000	38590772.600000	489.302000	1.195653	-55.000000	-33.000000	-99.000000
3166113.853000	38590782.600000	479.302000	1.195843	-55.000000	-33.000000	-99.000000
3166113.853000	38590782.600000	489.302000	1.196529	-55.000000	-33.000000	-99.000000
3166123.853000	38590772.600000	489.302000	1.195672	-55.000000	-33.000000	-99.000000
3166123.853000	38590782.600000	489.302000	1.196559	-55.000000	-33.000000	-99.000000
3166113.853000	38590772.600000	499.302000	1.196032	-55.000000	-33.000000	-99.000000
3166113.853000	38590772.600000	509.302000	1.196311	-55.000000	-33.000000	-99.000000
3166113.853000	38590782.600000	499.302000	1.196741	-55.000000	-33.000000	-99.000000
3166113.853000	38590782.600000	509.302000	1.196977	-55.000000	-33.000000	-99.000000
3166123.853000	38590772.600000	499.302000	1.196009	-55.000000	-33.000000	-99.000000
3166123.853000	38590772.600000	509.302000	1.196290	-55.000000	-33.000000	-99.000000
3166123.853000	38590782.600000	499.302000	1.196716	-55.000000	-33.000000	-99.000000
3166123.853000	38590782.600000	509.302000	1.196943	-55.000000	-33.000000	-99.000000
3166133.853000	38590722.600000	489.302000	1.192551	-55.000000	-33.000000	-99.000000
3166133.853000	38590732.600000	489.302000	1.193051	-55.000000	-33.000000	-99.000000
3166133.853000	38590742.600000	489.302000	1.193699	-55.000000	-33.000000	-99.000000
3166133.853000	38590752.600000	489.302000	1.194404	-55.000000	-33.000000	-99.000000
3166133.853000	38590762.600000	489.302000	1.195134	-55.000000	-33.000000	-99.000000
3166133.853000	38590752.600000	499.302000	1.194746	-55.000000	-33.000000	-99.000000
3166133.853000	38590762.600000	499.302000	1.195389	-55.000000	-33.000000	-99.000000
3166133.853000	38590762.600000	509.302000	1.195720	-55.000000	-33.000000	-99.000000
3166133.853000	38590772.600000	489.302000	1.195873	-55.000000	-33.000000	-99.000000
3166133.853000	38590782.600000	489.302000	1.196679	-55.000000	-33.000000	-99.000000
3166143.853000	38590782.600000	489.302000	1.196885	-55.000000	-33.000000	-99.000000
3166133.853000	38590772.600000	499.302000	1.196169	-55.000000	-33.000000	-99.000000
3166133.853000	38590772.600000	509.302000	1.196446	-55.000000	-33.000000	-99.000000
3166133.853000	38590782.600000	499.302000	1.196832	-55.000000	-33.000000	-99.000000
3166133.853000	38590782.600000	509.302000	1.197056	-55.000000	-33.000000	-99.000000
3166103.853000	38590792.600000	489.302000	1.197479	-55.000000	-33.000000	-99.000000
3166113.853000	38590792.600000	479.302000	1.196693	-55.000000	-33.000000	-99.000000
3166113.853000	38590792.600000	489.302000	1.197443	-55.000000	-33.000000	-99.000000
3166113.853000	38590802.600000	479.302000	1.197571	-55.000000	-33.000000	-99.000000
3166113.853000	38590802.600000	489.302000	1.198395	-55.000000	-33.000000	-99.000000
3166123.853000	38590792.600000	489.302000	1.197485	-55.000000	-33.000000	-99.000000
3166123.853000	38590802.600000	479.302000	1.197621	-55.000000	-33.000000	-99.000000
3166123.853000	38590802.600000	489.302000	1.198450	-55.000000	-33.000000	-99.000000
3166113.853000	38590792.600000	499.302000	1.197569	-55.000000	-33.000000	-99.000000
3166113.853000	38590802.600000	499.302000	1.198498	-55.000000	-33.000000	-99.000000
3166123.853000	38590792.600000	499.302000	1.197612	-55.000000	-33.000000	-99.000000
3166123.853000	38590792.600000	509.302000	1.197805	-55.000000	-33.000000	-99.000000
3166123.853000	38590802.600000	499.302000	1.198554	-55.000000	-33.000000	-99.000000
3166123.853000	38590802.600000	509.302000	1.198720	-55.000000	-33.000000	-99.000000
3166113.853000	38590812.600000	479.302000	1.198480	-55.000000	-33.000000	-99.000000
3166113.853000	38590812.600000	489.302000	1.199385	-55.000000	-33.000000	-99.000000
3166113.853000	38590822.600000	479.302000	1.199422	-55.000000	-33.000000	-99.000000
3166113.853000	38590822.600000	489.302000	1.200416	-55.000000	-33.000000	-99.000000
3166123.853000	38590812.600000	479.302000	1.198543	-55.000000	-33.000000	-99.000000
3166123.853000	38590812.600000	489.302000	1.199454	-55.000000	-33.000000	-99.000000
3166123.853000	38590822.600000	479.302000	1.199498	-55.000000	-33.000000	-99.000000
3166123.853000	38590822.600000	489.302000	1.200500	-55.000000	-33.000000	-99.000000
3166113.853000	38590812.600000	499.302000	1.199471	-55.000000	-33.000000	-99.000000
3166113.853000	38590822.600000	499.302000	1.200488	-55.000000	-33.000000	-99.000000
3166123.853000	38590812.600000	499.302000	1.199541	-55.000000	-33.000000	-99.000000
3166123.853000	38590812.600000	509.302000	1.199685	-55.000000	-33.000000	-99.000000
3166123.853000	38590822.600000	499.302000	1.200572	-55.000000	-33.000000	-99.000000
3166123.853000	38590822.600000	509.302000	1.200698	-55.000000	-33.000000	-99.000000
3166113.853000	38590832.600000	489.302000	1.201487	-55.000000	-33.000000	-99.000000
3166113.853000	38590842.600000	489.302000	1.202601	-55.000000	-33.000000	-99.000000
3166123.853000	38590832.600000	479.302000	1.200491	-55.000000	-33.000000	-99.000000
3166123.853000	38590832.600000	489.302000	1.201587	-55.000000	-33.000000	-99.000000
3166123.853000	38590842.600000	479.302000	1.201522	-55.000000	-33.000000	-99.000000
3166123.853000	38590842.600000	489.302000	1.202720	-55.000000	-33.000000	-99.000000
3166123.853000	38590832.600000	499.302000	1.201648	-55.000000	-33.000000	-99.000000
3166123.853000	38590842.600000	499.302000	1.202771	-55.000000	-33.000000	-99.000000
3166123.853000	38590852.600000	479.302000	1.202595	-55.000000	-33.000000	-99.000000
3166123.853000	38590852.600000	489.302000	1.203899	-55.000000	-33.000000	-99.000000
3166123.853000	38590862.600000	479.302000	1.203711	-55.000000	-33.000000	-99.000000
3166123.853000	38590862.600000	489.302000	1.205127	-55.000000	-33.000000	-99.000000
3166123.853000	38590852.600000	499.302000	1.203941	-55.000000	-33.000000	-99.000000
3166123.853000	38590862.600000	499.302000	1.205162	-55.000000	-33.000000	-99.000000
3166133.853000	38590792.600000	489.302000	1.197608	-55.000000	-33.000000	-99.000000
3166133.853000	38590802.600000	489.302000	1.198578	-55.000000	-33.000000	-99.000000
3166143.853000	38590792.600000	489.302000	1.197809	-55.000000	-33.000000	-99.000000
3166143.853000	38590802.600000	489.302000	1.198777	-55.000000	-33.000000	-99.000000
3166133.853000	38590792.600000	499.302000	1.197732	-55.000000	-33.000000	-99.000000
3166133.853000	38590792.600000	509.302000	1.197923	-55.000000	-33.000000	-99.000000
3166133.853000	38590802.600000	499.302000	1.198680	-55.000000	-33.000000	-99.000000
3166133.853000	38590802.600000	509.302000	1.198845	-55.000000	-33.000000	-99.000000
3166143.853000	38590802.600000	499.302000	1.198876	-55.000000	-33.000000	-99.000000
3166143.853000	38590802.600000	509.302000	1.199038	-55.000000	-33.000000	-99.000000
3166133.853000	38590812.600000	489.302000	1.199589	-55.000000	-33.000000	-99.000000
3166133.853000	38590822.600000	489.302000	1.200644	-55.000000	-33.000000	-99.000000
3166143.853000	38590812.600000	489.302000	1.199790	-55.000000	-33.000000	-99.000000
3166143.853000	38590822.600000	489.302000	1.200850	-55.000000	-33.000000	-99.000000
3166133.853000	38590812.600000	499.302000	1.199675	-55.000000	-33.000000	-99.000000
3166133.853000	38590812.600000	509.302000	1.199818	-55.000000	-33.000000	-99.000000
3166133.853000	38590822.600000	499.302000	1.200716	-55.000000	-33.000000	-99.000000
3166133.853000	38590822.600000	509.302000	1.200841	-55.000000	-33.000000	-99.000000
3166143.853000	38590812.600000	499.302000	1.199873	-55.000000	-33.000000	-99.000000
3166143.853000	38590812.600000	509.302000	1.200014	-55.000000	-33.000000	-99.000000
3166143.853000	38590822.600000	499.302000	1.200919	-55.000000	-33.000000	-99.000000
3166143.853000	38590822.600000	509.302000	1.201042	-55.000000	-33.000000	-99.000000
3166133.853000	38590832.600000	479.302000	1.200633	-55.000000	-33.000000	-99.000000
3166133.853000	38590832.600000	489.302000	1.201744	-55.000000	-33.000000	-99.000000
3166133.853000	38590842.600000	479.302000	1.201677	-55.000000	-33.000000	-99.000000
3166133.853000	38590842.600000	489.302000	1.202890	-55.000000	-33.000000	-99.000000
3166143.853000	38590832.600000	489.302000	1.201956	-55.000000	-33.000000	-99.000000
3166143.853000	38590842.600000	489.302000	1.203112	-55.000000	-33.000000	-99.000000
3166133.853000	38590832.600000	499.302000	1.201804	-55.000000	-33.000000	-99.000000
3166133.853000	38590832.600000	509.302000	1.201913	-55.000000	-33.000000	-99.000000
3166133.853000	38590842.600000	499.302000	1.202941	-55.000000	-33.000000	-99.000000
3166133.853000	38590842.600000	509.302000	1.203036	-55.000000	-33.000000	-99.000000
3166143.853000	38590832.600000	499.302000	1.202015	-55.000000	-33.000000	-99.000000
3166143.853000	38590832.600000	509.302000	1.202122	-55.000000	-33.000000	-99.000000
3166143.853000	38590842.600000	499.302000	1.203161	-55.000000	-33.000000	-99.000000
3166143.853000	38590842.600000	509.302000	1.203255	-55.000000	-33.000000	-99.000000
3166133.853000	38590852.600000	479.302000	1.202764	-55.000000	-33.000000	-99.000000
3166133.853000	38590852.600000	489.302000	1.204086	-55.000000	-33.000000	-99.000000
3166133.853000	38590862.600000	479.302000	1.203898	-55.000000	-33.000000	-99.000000
3166133.853000	38590862.600000	489.302000	1.205333	-55.000000	-33.000000	-99.000000
3166143.853000	38590852.600000	489.302000	1.204320	-55.000000	-33.000000	-99.000000
3166143.853000	38590862.600000	479.302000	1.204125	-55.000000	-33.000000	-99.000000
3166143.853000	38590862.600000	489.302000	1.205583	-55.000000	-33.000000	-99.000000
3166133.853000	38590852.600000	499.302000	1.204128	-55.000000	-33.000000	-99.000000
3166133.853000	38590862.600000	499.302000	1.205367	-55.000000	-33.000000	-99.000000
3166143.853000	38590852.600000	499.302000	1.204361	-55.000000	-33.000000	-99.000000
3166143.853000	38590852.600000	509.302000	1.204442	-55.000000	-33.000000	-99.000000
3166143.853000	38590862.600000	499.302000	1.205616	-55.000000	-33.000000	-99.000000
3166143.853000	38590862.600000	509.302000	1.205684	-55.000000	-33.000000	-99.000000
3166153.853000	38590842.600000	489.302000	1.203384	-55.000000	-33.000000	-99.000000
3166153.853000	38590842.600000	499.302000	1.203432	-55.000000	-33.000000	-99.000000
3166153.853000	38590842.600000	509.302000	1.203523	-55.000000	-33.000000	-99.000000
3166153.853000	38590852.600000	489.302000	1.204601	-55.000000	-33.000000	-99.000000
3166153.853000	38590862.600000	489.302000	1.205875	-55.000000	-33.000000	-99.000000
3166153.853000	38590852.600000	499.302000	1.204640	-55.000000	-33.000000	-99.000000
3166153.853000	38590852.600000	509.302000	1.204719	-55.000000	-33.000000	-99.000000
3166153.853000	38590862.600000	499.302000	1.205907	-55.000000	-33.000000	-99.000000
3166153.853000	38590862.600000	509.302000	1.205973	-55.000000	-33.000000	-99.000000
3166133.853000	38590922.600000	469.302000	1.220915	-55.000000	-33.000000	-99.000000
3166143.853000	38590922.600000	469.302000	1.221454	-55.000000	-33.000000	-99.000000
3166143.853000	38590932.600000	469.302000	1.223677	-55.000000	-33.000000	-99.000000
3166143.853000	38590942.600000	469.302000	1.335842	-55.000000	-33.000000	-99.000000
3166153.853000	38590942.600000	469.302000	1.335843	-55.000000	-33.000000	-99.000000
3166123.853000	38590872.600000	479.302000	1.211243	-55.000000	-33.000000	-99.000000
3166123.853000	38590872.600000	489.302000	1.211232	-55.000000	-33.000000	-99.000000
3166123.853000	38590882.600000	479.302000	1.212307	-55.000000	-33.000000	-99.000000
3166123.853000	38590882.600000	489.302000	1.212295	-55.000000	-33.000000	-99.000000
3166123.853000	38590892.600000	479.302000	1.213354	-55.000000	-33.000000	-99.000000
3166123.853000	38590892.600000	489.302000	1.213342	-55.000000	-33.000000	-99.000000
3166133.853000	38590872.600000	479.302000	1.211291	-55.000000	-33.000000	-99.000000
3166133.853000	38590872.600000	489.302000	1.211279	-55.000000	-33.000000	-99.000000
3166133.853000	38590882.600000	479.302000	1.212351	-55.000000	-33.000000	-99.000000
3166133.853000	38590882.600000	489.302000	1.212339	-55.000000	-33.000000	-99.000000
3166143.853000	38590872.600000	479.302000	1.211400	-55.000000	-33.000000	-99.000000
3166143.853000	38590872.600000	489.302000	1.211389	-55.000000	-33.000000	-99.000000
3166143.853000	38590882.600000	479.302000	1.212453	-55.000000	-33.000000	-99.000000
3166143.853000	38590882.600000	489.302000	1.212441	-55.000000	-33.000000	-99.000000
3166133.853000	38590872.600000	499.302000	1.211330	-55.000000	-33.000000	-99.000000
3166133.853000	38590882.600000	499.302000	1.212385	-55.000000	-33.000000	-99.000000
3166143.853000	38590872.600000	499.302000	1.211439	-55.000000	-33.000000	-99.000000
3166143.853000	38590872.600000	509.302000	1.211550	-55.000000	-33.000000	-99.000000
3166143.853000	38590882.600000	499.302000	1.212487	-55.000000	-33.000000	-99.000000
3166143.853000	38590882.600000	509.302000	1.212589	-55.000000	-33.000000	-99.000000
3166133.853000	38590892.600000	479.302000	1.213396	-55.000000	-33.000000	-99.000000
3166133.853000	38590892.600000	489.302000	1.213384	-55.000000	-33.000000	-99.000000
3166133.853000	38590902.600000	479.302000	1.214425	-55.000000	-33.000000	-99.000000
3166133.853000	38590902.600000	489.302000	1.214413	-55.000000	-33.000000	-99.000000
3166143.853000	38590892.600000	479.302000	1.213491	-55.000000	-33.000000	-99.000000
3166143.853000	38590892.600000	489.302000	1.213479	-55.000000	-33.000000	-99.000000
3166143.853000	38590902.600000	479.302000	1.214514	-55.000000	-33.000000	-99.000000
3166143.853000	38590902.600000	489.302000	1.214502	-55.000000	-33.000000	-99.000000
3166133.853000	38590892.600000	499.302000	1.213426	-55.000000	-33.000000	-99.000000
3166133.853000	38590902.600000	499.302000	1.214451	-55.000000	-33.000000	-99.000000
3166143.853000	38590892.600000	499.302000	1.213520	-55.000000	-33.000000	-99.000000
3166143.853000	38590902.600000	499.302000	1.214540	-55.000000	-33.000000	-99.000000
3166153.853000	38590872.600000	489.302000	1.211559	-55.000000	-33.000000	-99.000000
3166153.853000	38590882.600000	489.302000	1.212600	-55.000000	-33.000000	-99.000000
3166153.853000	38590872.600000	499.302000	1.211608	-55.000000	-33.000000	-99.000000
3166153.853000	38590872.600000	509.302000	1.211717	-55.000000	-33.000000	-99.000000
3166153.853000	38590882.600000	499.302000	1.212644	-55.000000	-33.000000	-99.000000
3166153.853000	38590882.600000	509.302000	1.212745	-55.000000	-33.000000	-99.000000
3166163.853000	38590882.600000	509.302000	1.212956	-55.000000	-33.000000	-99.000000
3166153.853000	38590892.600000	479.302000	1.213639	-55.000000	-33.000000	-99.000000
3166153.853000	38590892.600000	489.302000	1.213627	-55.000000	-33.000000	-99.000000
3166153.853000	38590902.600000	479.302000	1.214653	-55.000000	-33.000000	-99.000000
3166153.853000	38590902.600000	489.302000	1.214640	-55.000000	-33.000000	-99.000000
3166163.853000	38590902.600000	489.302000	1.214828	-55.000000	-33.000000	-99.000000
3166153.853000	38590892.600000	499.302000	1.213668	-55.000000	-33.000000	-99.000000
3166153.853000	38590892.600000	509.302000	1.213761	-55.000000	-33.000000	-99.000000
3166153.853000	38590902.600000	499.302000	1.214678	-55.000000	-33.000000	-99.000000
3166153.853000	38590902.600000	509.302000	1.214765	-55.000000	-33.000000	-99.000000
3166163.853000	38590892.600000	499.302000	1.213867	-55.000000	-33.000000	-99.000000
3166163.853000	38590892.600000	509.302000	1.213959	-55.000000	-33.000000	-99.000000
3166163.853000	38590902.600000	499.302000	1.214865	-55.000000	-33.000000	-99.000000
3166163.853000	38590902.600000	509.302000	1.212035	-55.000000	-33.000000	-99.000000
3166133.853000	38590912.600000	479.302000	1.212469	-55.000000	-33.000000	-99.000000
3166133.853000	38590912.600000	489.302000	1.212460	-55.000000	-33.000000	-99.000000
3166133.853000	38590922.600000	479.302000	1.211814	-55.000000	-33.000000	-99.000000
3166133.853000	38590922.600000	489.302000	1.214054	-55.000000	-33.000000	-99.000000
3166143.853000	38590912.600000	479.302000	1.210692	-55.000000	-33.000000	-99.000000
3166143.853000	38590912.600000	489.302000	1.212817	-55.000000	-33.000000	-99.000000
3166143.853000	38590922.600000	479.302000	1.212194	-55.000000	-33.000000	-99.000000
3166143.853000	38590922.600000	489.302000	1.214473	-55.000000	-33.000000	-99.000000
3166133.853000	38590912.600000	499.302000	1.213498	-55.000000	-33.000000	-99.000000
3166143.853000	38590912.600000	499.302000	1.213576	-55.000000	-33.000000	-99.000000
3166143.853000	38590922.600000	499.302000	1.214465	-55.000000	-33.000000	-99.000000
3166133.853000	38590932.600000	479.302000	1.213346	-55.000000	-33.000000	-99.000000
3166133.853000	38590932.600000	489.302000	1.215742	-55.000000	-33.000000	-99.000000
3166133.853000	38590942.600000	479.302000	1.333319	-55.000000	-33.000000	-99.000000
3166143.853000	38590932.600000	479.302000	1.213768	-55.000000	-33.000000	-99.000000
3166143.853000	38590932.600000	489.302000	1.216207	-55.000000	-33.000000	-99.000000
3166143.853000	38590942.600000	479.302000	1.333318	-55.000000	-33.000000	-99.000000
3166143.853000	38590942.600000	489.302000	1.333299	-55.000000	-33.000000	-99.000000
3166143.853000	38590932.600000	499.302000	1.216192	-55.000000	-33.000000	-99.000000
3166143.853000	38590942.600000	499.302000	1.333279	-55.000000	-33.000000	-99.000000
3166153.853000	38590912.600000	479.302000	1.211061	-55.000000	-33.000000	-99.000000
3166153.853000	38590912.600000	489.302000	1.213224	-55.000000	-33.000000	-99.000000
3166153.853000	38590922.600000	479.302000	1.212597	-55.000000	-33.000000	-99.000000
3166153.853000	38590922.600000	489.302000	1.214916	-55.000000	-33.000000	-99.000000
3166163.853000	38590912.600000	489.302000	1.213655	-55.000000	-33.000000	-99.000000
3166163.853000	38590922.600000	489.302000	1.215381	-55.000000	-33.000000	-99.000000
3166153.853000	38590912.600000	499.302000	1.213221	-55.000000	-33.000000	-99.000000
3166153.853000	38590912.600000	509.302000	1.213230	-55.000000	-33.000000	-99.000000
3166153.853000	38590922.600000	499.302000	1.214906	-55.000000	-33.000000	-99.000000
3166153.853000	38590922.600000	509.302000	1.214902	-55.000000	-33.000000	-99.000000
3166163.853000	38590912.600000	499.302000	1.213650	-55.000000	-33.000000	-99.000000
3166163.853000	38590912.600000	509.302000	1.213656	-55.000000	-33.000000	-99.000000
3166163.853000	38590922.600000	499.302000	1.215368	-55.000000	-33.000000	-99.000000
3166163.853000	38590922.600000	509.302000	1.215361	-55.000000	-33.000000	-99.000000
3166153.853000	38590932.600000	479.302000	1.333319	-55.000000	-33.000000	-99.000000
3166153.853000	38590932.600000	489.302000	1.266685	-55.000000	-33.000000	-99.000000
3166153.853000	38590942.600000	479.302000	1.333318	-55.000000	-33.000000	-99.000000
3166153.853000	38590942.600000	489.302000	1.333297	-55.000000	-33.000000	-99.000000
3166163.853000	38590932.600000	479.302000	1.333319	-55.000000	-33.000000	-99.000000
3166163.853000	38590932.600000	489.302000	1.333299	-55.000000	-33.000000	-99.000000
3166163.853000	38590942.600000	479.302000	1.333317	-55.000000	-33.000000	-99.000000
3166163.853000	38590942.600000	489.302000	1.333296	-55.000000	-33.000000	-99.000000
3166153.853000	38590932.600000	499.302000	1.216675	-55.000000	-33.000000	-99.000000
3166153.853000	38590942.600000	499.302000	1.333277	-55.000000	-33.000000	-99.000000
3166163.853000	38590932.600000	499.302000	1.333280	-55.000000	-33.000000	-99.000000
3166163.853000	38590932.600000	509.302000	1.333261	-55.000000	-33.000000	-99.000000
3166163.853000	38590942.600000	499.302000	1.333275	-55.000000	-33.000000	-99.000000
3166163.853000	38590942.600000	509.302000	1.333255	-55.000000	-33.000000	-99.000000
3166173.853000	38590922.600000	509.302000	1.215836	-55.000000	-33.000000	-99.000000
3166173.853000	38590942.600000	489.302000	1.333295	-55.000000	-33.000000	-99.000000
3166173.853000	38590932.600000	499.302000	1.333278	-55.000000	-33.000000	-99.000000
3166173.853000	38590932.600000	509.302000	1.333259	-55.000000	-33.000000	-99.000000
3166173.853000	38590942.600000	499.302000	1.333273	-55.000000	-33.000000	-99.000000
3166173.853000	38590942.600000	509.302000	1.333253	-55.000000	-33.000000	-99.000000
3166143.853000	38590952.600000	469.302000	1.335843	-55.000000	-33.000000	-99.000000
3166143.853000	38590962.600000	469.302000	1.335844	-55.000000	-33.000000	-99.000000
3166143.853000	38590972.600000	469.302000	1.335845	-55.000000	-33.000000	-99.000000
3166143.853000	38590982.600000	469.302000	1.335846	-55.000000	-33.000000	-99.000000
3166153.853000	38590952.600000	469.302000	1.335844	-55.000000	-33.000000	-99.000000
3166153.853000	38590962.600000	469.302000	1.335844	-55.000000	-33.000000	-99.000000
3166153.853000	38590972.600000	469.302000	1.335845	-55.000000	-33.000000	-99.000000
3166153.853000	38590982.600000	469.302000	1.335846	-55.000000	-33.000000	-99.000000
3166163.853000	38590972.600000	469.302000	1.335846	-55.000000	-33.000000	-99.000000
3166163.853000	38590982.600000	469.302000	1.335847	-55.000000	-33.000000	-99.000000
3166143.853000	38590992.600000	469.302000	1.335847	-55.000000	-33.000000	-99.000000
3166153.853000	38590992.600000	469.302000	1.335848	-55.000000	-33.000000	-99.000000
3166153.853000	38591002.600000	469.302000	1.335849	-55.000000	-33.000000	-99.000000
3166163.853000	38590992.600000	469.302000	1.335848	-55.000000	-33.000000	-99.000000
3166163.853000	38591002.600000	469.302000	1.335850	-55.000000	-33.000000	-99.000000
3166153.853000	38591012.600000	469.302000	1.335850	-55.000000	-33.000000	-99.000000
3166153.853000	38591022.600000	469.302000	1.335852	-55.000000	-33.000000	-99.000000
3166163.853000	38591012.600000	469.302000	1.335852	-55.000000	-33.000000	-99.000000
3166163.853000	38591022.600000	469.302000	1.335854	-55.000000	-33.000000	-99.000000
3166143.853000	38590952.600000	479.302000	1.333317	-55.000000	-33.000000	-99.000000
3166143.853000	38590952.600000	489.302000	1.333296	-55.000000	-33.000000	-99.000000
3166143.853000	38590962.600000	479.302000	1.333316	-55.000000	-33.000000	-99.000000
3166143.853000	38590962.600000	489.302000	1.333292	-55.000000	-33.000000	-99.000000
3166143.853000	38590952.600000	499.302000	1.333275	-55.000000	-33.000000	-99.000000
3166143.853000	38590972.600000	479.302000	1.333314	-55.000000	-33.000000	-99.000000
3166143.853000	38590972.600000	489.302000	1.333289	-55.000000	-33.000000	-99.000000
3166143.853000	38590982.600000	479.302000	1.333312	-55.000000	-33.000000	-99.000000
3166143.853000	38590982.600000	489.302000	1.333285	-55.000000	-33.000000	-99.000000
3166153.853000	38590952.600000	479.302000	1.333316	-55.000000	-33.000000	-99.000000
3166153.853000	38590952.600000	489.302000	1.333294	-55.000000	-33.000000	-99.000000
3166153.853000	38590962.600000	479.302000	1.333315	-55.000000	-33.000000	-99.000000
3166153.853000	38590962.600000	489.302000	1.333291	-55.000000	-33.000000	-99.000000
3166163.853000	38590952.600000	479.302000	1.333316	-55.000000	-33.000000	-99.000000
3166163.853000	38590952.600000	489.302000	1.333293	-55.000000	-33.000000	-99.000000
3166163.853000	38590962.600000	479.302000	1.333314	-55.000000	-33.000000	-99.000000
3166163.853000	38590962.600000	489.302000	1.333289	-55.000000	-33.000000	-99.000000
3166153.853000	38590952.600000	499.302000	1.333272	-55.000000	-33.000000	-99.000000
3166153.853000	38590962.600000	499.302000	1.333267	-55.000000	-33.000000	-99.000000
3166163.853000	38590952.600000	499.302000	1.333270	-55.000000	-33.000000	-99.000000
3166163.853000	38590952.600000	509.302000	1.333248	-55.000000	-33.000000	-99.000000
3166163.853000	38590962.600000	499.302000	1.333264	-55.000000	-33.000000	-99.000000
3166163.853000	38590962.600000	509.302000	1.333240	-55.000000	-33.000000	-99.000000
3166153.853000	38590972.600000	479.302000	1.333313	-55.000000	-33.000000	-99.000000
3166153.853000	38590972.600000	489.302000	1.333286	-55.000000	-33.000000	-99.000000
3166153.853000	38590982.600000	479.302000	1.333311	-55.000000	-33.000000	-99.000000
3166153.853000	38590982.600000	489.302000	1.333282	-55.000000	-33.000000	-99.000000
3166163.853000	38590972.600000	479.302000	1.333312	-55.000000	-33.000000	-99.000000
3166163.853000	38590972.600000	489.302000	1.333284	-55.000000	-33.000000	-99.000000
3166163.853000	38590982.600000	479.302000	1.333310	-55.000000	-33.000000	-99.000000
3166163.853000	38590982.600000	489.302000	1.333279	-55.000000	-33.000000	-99.000000
3166153.853000	38590972.600000	499.302000	1.333261	-55.000000	-33.000000	-99.000000
3166153.853000	38590982.600000	499.302000	1.333254	-55.000000	-33.000000	-99.000000
3166163.853000	38590972.600000	499.302000	1.333257	-55.000000	-33.000000	-99.000000
3166163.853000	38590982.600000	499.302000	1.333250	-55.000000	-33.000000	-99.000000
3166143.853000	38590992.600000	479.302000	1.333310	-55.000000	-33.000000	-99.000000
3166153.853000	38590992.600000	479.302000	1.333309	-55.000000	-33.000000	-99.000000
3166153.853000	38590992.600000	489.302000	1.333277	-55.000000	-33.000000	-99.000000
3166153.853000	38591002.600000	479.302000	1.333306	-55.000000	-33.000000	-99.000000
3166153.853000	38591002.600000	489.302000	1.333271	-55.000000	-33.000000	-99.000000
3166163.853000	38590992.600000	479.302000	1.333307	-55.000000	-33.000000	-99.000000
3166163.853000	38590992.600000	489.302000	1.333274	-55.000000	-33.000000	-99.000000
3166163.853000	38591002.600000	479.302000	1.333305	-55.000000	-33.000000	-99.000000
3166163.853000	38591002.600000	489.302000	1.333267	-55.000000	-33.000000	-99.000000
3166153.853000	38590992.600000	499.302000	1.333246	-55.000000	-33.000000	-99.000000
3166163.853000	38590992.600000	499.302000	1.333241	-55.000000	-33.000000	-99.000000
3166163.853000	38591002.600000	499.302000	1.333231	-55.000000	-33.000000	-99.000000
3166153.853000	38591012.600000	479.302000	1.333303	-55.000000	-33.000000	-99.000000
3166153.853000	38591012.600000	489.302000	1.333264	-55.000000	-33.000000	-99.000000
3166153.853000	38591022.600000	479.302000	1.333300	-55.000000	-33.000000	-99.000000
3166163.853000	38591012.600000	479.302000	1.333301	-55.000000	-33.000000	-99.000000
3166163.853000	38591012.600000	489.302000	1.333260	-55.000000	-33.000000	-99.000000
3166163.853000	38591022.600000	479.302000	1.333297	-55.000000	-33.000000	-99.000000
3166163.853000	38591022.600000	489.302000	1.333251	-55.000000	-33.000000	-99.000000
3166163.853000	38591012.600000	499.302000	1.333220	-55.000000	-33.000000	-99.000000
3166163.853000	38591032.600000	469.302000	1.335856	-55.000000	-33.000000	-99.000000
3166163.853000	38591042.600000	469.302000	1.335859	-55.000000	-33.000000	-99.000000
3166163.853000	38591052.600000	469.302000	1.335862	-55.000000	-33.000000	-99.000000
3166163.853000	38591062.600000	469.302000	1.335865	-55.000000	-33.000000	-99.000000
3166163.853000	38591072.600000	469.302000	1.335869	-55.000000	-33.000000	-99.000000
3166163.853000	38591082.600000	469.302000	1.335873	-55.000000	-33.000000	-99.000000
3166163.853000	38591092.600000	469.302000	1.335878	-55.000000	-33.000000	-99.000000
3166163.853000	38591102.600000	469.302000	1.335883	-55.000000	-33.000000	-99.000000
3166153.853000	38591032.600000	479.302000	1.333296	-55.000000	-33.000000	-99.000000
3166153.853000	38591042.600000	479.302000	1.333292	-55.000000	-33.000000	-99.000000
3166163.853000	38591032.600000	479.302000	1.333293	-55.000000	-33.000000	-99.000000
3166163.853000	38591032.600000	489.302000	1.333241	-55.000000	-33.000000	-99.000000
3166163.853000	38591042.600000	479.302000	1.333287	-55.000000	-33.000000	-99.000000
3166153.853000	38591052.600000	479.302000	1.333286	-55.000000	-33.000000	-99.000000
3166163.853000	38591052.600000	479.302000	1.333281	-55.000000	-33.000000	-99.000000
3166163.853000	38591062.600000	479.302000	1.333274	-55.000000	-33.000000	-99.000000
3166163.853000	38591072.600000	479.302000	1.333266	-55.000000	-33.000000	-99.000000
3166163.853000	38591082.600000	479.302000	1.333257	-55.000000	-33.000000	-99.000000
3166163.853000	38591092.600000	479.302000	1.333247	-55.000000	-33.000000	-99.000000
3166163.853000	38591102.600000	479.302000	1.333236	-55.000000	-33.000000	-99.000000
3166173.853000	38591002.600000	469.302000	1.335851	-55.000000	-33.000000	-99.000000
3166173.853000	38591012.600000	469.302000	1.335853	-55.000000	-33.000000	-99.000000
3166173.853000	38591022.600000	469.302000	1.335855	-55.000000	-33.000000	-99.000000
3166183.853000	38591022.600000	469.302000	1.335856	-55.000000	-33.000000	-99.000000
3166173.853000	38590952.600000	489.302000	1.333291	-55.000000	-33.000000	-99.000000
3166173.853000	38590962.600000	489.302000	1.333287	-55.000000	-33.000000	-99.000000
3166173.853000	38590952.600000	499.302000	1.333268	-55.000000	-33.000000	-99.000000
3166173.853000	38590952.600000	509.302000	1.333245	-55.000000	-33.000000	-99.000000
3166173.853000	38590962.600000	499.302000	1.333262	-55.000000	-33.000000	-99.000000
3166173.853000	38590962.600000	509.302000	1.333237	-55.000000	-33.000000	-99.000000
3166173.853000	38590972.600000	479.302000	1.333311	-55.000000	-33.000000	-99.000000
3166173.853000	38590972.600000	489.302000	1.333282	-55.000000	-33.000000	-99.000000
3166173.853000	38590982.600000	479.302000	1.333309	-55.000000	-33.000000	-99.000000
3166173.853000	38590982.600000	489.302000	1.333277	-55.000000	-33.000000	-99.000000
3166183.853000	38590982.600000	489.302000	1.333275	-55.000000	-33.000000	-99.000000
3166173.853000	38590972.600000	499.302000	1.333254	-55.000000	-33.000000	-99.000000
3166173.853000	38590972.600000	509.302000	1.333228	-55.000000	-33.000000	-99.000000
3166173.853000	38590982.600000	499.302000	1.333246	-55.000000	-33.000000	-99.000000
3166173.853000	38590982.600000	509.302000	1.333217	-55.000000	-33.000000	-99.000000
3166183.853000	38590972.600000	499.302000	1.333251	-55.000000	-33.000000	-99.000000
3166183.853000	38590972.600000	509.302000	1.333224	-55.000000	-33.000000	-99.000000
3166183.853000	38590982.600000	499.302000	1.333243	-55.000000	-33.000000	-99.000000
3166183.853000	38590982.600000	509.302000	1.333212	-55.000000	-33.000000	-99.000000
3166173.853000	38590992.600000	479.302000	1.333306	-55.000000	-33.000000	-99.000000
3166173.853000	38590992.600000	489.302000	1.333271	-55.000000	-33.000000	-99.000000
3166173.853000	38591002.600000	479.302000	1.333303	-55.000000	-33.000000	-99.000000
3166173.853000	38591002.600000	489.302000	1.333263	-55.000000	-33.000000	-99.000000
3166183.853000	38590992.600000	489.302000	1.333268	-55.000000	-33.000000	-99.000000
3166183.853000	38591002.600000	479.302000	1.333301	-55.000000	-33.000000	-99.000000
3166183.853000	38591002.600000	489.302000	1.333260	-55.000000	-33.000000	-99.000000
3166173.853000	38590992.600000	499.302000	1.333237	-55.000000	-33.000000	-99.000000
3166173.853000	38590992.600000	509.302000	1.333205	-55.000000	-33.000000	-99.000000
3166173.853000	38591002.600000	499.302000	1.333226	-55.000000	-33.000000	-99.000000
3166173.853000	38591002.600000	509.302000	1.333190	-55.000000	-33.000000	-99.000000
3166183.853000	38590992.600000	499.302000	1.333232	-55.000000	-33.000000	-99.000000
3166183.853000	38590992.600000	509.302000	1.333199	-55.000000	-33.000000	-99.000000
3166183.853000	38591002.600000	499.302000	1.333220	-55.000000	-33.000000	-99.000000
3166183.853000	38591002.600000	509.302000	1.333183	-55.000000	-33.000000	-99.000000
3166173.853000	38591012.600000	479.302000	1.333299	-55.000000	-33.000000	-99.000000
3166173.853000	38591012.600000	489.302000	1.333255	-55.000000	-33.000000	-99.000000
3166173.853000	38591022.600000	479.302000	1.333295	-55.000000	-33.000000	-99.000000
3166173.853000	38591022.600000	489.302000	1.333245	-55.000000	-33.000000	-99.000000
3166183.853000	38591012.600000	479.302000	1.333297	-55.000000	-33.000000	-99.000000
3166183.853000	38591012.600000	489.302000	1.333251	-55.000000	-33.000000	-99.000000
3166183.853000	38591022.600000	479.302000	1.333292	-55.000000	-33.000000	-99.000000
3166183.853000	38591022.600000	489.302000	1.333239	-55.000000	-33.000000	-99.000000
3166173.853000	38591012.600000	499.302000	1.333213	-55.000000	-33.000000	-99.000000
3166173.853000	38591022.600000	499.302000	1.333198	-55.000000	-33.000000	-99.000000
3166183.853000	38591012.600000	499.302000	1.333206	-55.000000	-33.000000	-99.000000
3166183.853000	38591012.600000	509.302000	1.333165	-55.000000	-33.000000	-99.000000
3166183.853000	38591022.600000	499.302000	1.333190	-55.000000	-33.000000	-99.000000
3166183.853000	38591022.600000	509.302000	1.333144	-55.000000	-33.000000	-99.000000
3166193.853000	38591012.600000	489.302000	1.333246	-55.000000	-33.000000	-99.000000
3166193.853000	38591022.600000	479.302000	1.333290	-55.000000	-33.000000	-99.000000
3166193.853000	38591022.600000	489.302000	1.333234	-55.000000	-33.000000	-99.000000
3166193.853000	38591012.600000	499.302000	1.333200	-55.000000	-33.000000	-99.000000
3166193.853000	38591012.600000	509.302000	1.333157	-55.000000	-33.000000	-99.000000
3166193.853000	38591022.600000	499.302000	1.333182	-55.000000	-33.000000	-99.000000
3166193.853000	38591022.600000	509.302000	1.333134	-55.000000	-33.000000	-99.000000
3166173.853000	38591032.600000	469.302000	1.335858	-55.000000	-33.000000	-99.000000
3166173.853000	38591042.600000	469.302000	1.335861	-55.000000	-33.000000	-99.000000
3166183.853000	38591032.600000	469.302000	1.335860	-55.000000	-33.000000	-99.000000
3166183.853000	38591042.600000	469.302000	1.335863	-55.000000	-33.000000	-99.000000
3166173.853000	38591052.600000	469.302000	1.335865	-55.000000	-33.000000	-99.000000
3166173.853000	38591062.600000	469.302000	1.335869	-55.000000	-33.000000	-99.000000
3166183.853000	38591052.600000	469.302000	1.335868	-55.000000	-33.000000	-99.000000
3166183.853000	38591062.600000	469.302000	1.335873	-55.000000	-33.000000	-99.000000
3166193.853000	38591042.600000	469.302000	1.335866	-55.000000	-33.000000	-99.000000
3166193.853000	38591052.600000	469.302000	1.335871	-55.000000	-33.000000	-99.000000
3166193.853000	38591062.600000	469.302000	1.335878	-55.000000	-33.000000	-99.000000
3166203.853000	38591062.600000	469.302000	1.335882	-55.000000	-33.000000	-99.000000
3166173.853000	38591072.600000	469.302000	1.335874	-55.000000	-33.000000	-99.000000
3166173.853000	38591082.600000	469.302000	1.335880	-55.000000	-33.000000	-99.000000
3166183.853000	38591072.600000	469.302000	1.335880	-55.000000	-33.000000	-99.000000
3166183.853000	38591082.600000	469.302000	1.335888	-55.000000	-33.000000	-99.000000
3166173.853000	38591092.600000	469.302000	1.335887	-55.000000	-33.000000	-99.000000
3166173.853000	38591102.600000	469.302000	1.335894	-55.000000	-33.000000	-99.000000
3166183.853000	38591092.600000	469.302000	1.335897	-55.000000	-33.000000	-99.000000
3166183.853000	38591102.600000	469.302000	1.335908	-55.000000	-33.000000	-99.000000
3166193.853000	38591072.600000	469.302000	1.335886	-55.000000	-33.000000	-99.000000
3166193.853000	38591082.600000	469.302000	1.335896	-55.000000	-33.000000	-99.000000
3166203.853000	38591072.600000	469.302000	1.335892	-55.000000	-33.000000	-99.000000
3166203.853000	38591082.600000	469.302000	1.335906	-55.000000	-33.000000	-99.000000
3166193.853000	38591092.600000	469.302000	1.335909	-55.000000	-33.000000	-99.000000
3166193.853000	38591102.600000	469.302000	1.335926	-55.000000	-33.000000	-99.000000
3166203.853000	38591092.600000	469.302000	1.335924	-55.000000	-33.000000	-99.000000
3166203.853000	38591102.600000	469.302000	1.335948	-55.000000	-33.000000	-99.000000
3166213.853000	38591072.600000	469.302000	1.335898	-55.000000	-33.000000	-99.000000
3166213.853000	38591082.600000	469.302000	1.335915	-55.000000	-33.000000	-99.000000
3166223.853000	38591082.600000	469.302000	1.335923	-55.000000	-33.000000	-99.000000
3166213.853000	38591092.600000	469.302000	1.335939	-55.000000	-33.000000	-99.000000
3166213.853000	38591102.600000	469.302000	1.335974	-55.000000	-33.000000	-99.000000
3166223.853000	38591092.600000	469.302000	1.335954	-55.000000	-33.000000	-99.000000
3166223.853000	38591102.600000	469.302000	1.336001	-55.000000	-33.000000	-99.000000
3166233.853000	38591092.600000	469.302000	1.335964	-55.000000	-33.000000	-99.000000
3166233.853000	38591102.600000	469.302000	1.336022	-55.000000	-33.000000	-99.000000
3166173.853000	38591032.600000	479.302000	1.333289	-55.000000	-33.000000	-99.000000
3166173.853000	38591032.600000	489.302000	1.333234	-55.000000	-33.000000	-99.000000
3166173.853000	38591042.600000	479.302000	1.333283	-55.000000	-33.000000	-99.000000
3166173.853000	38591042.600000	489.302000	1.333220	-55.000000	-33.000000	-99.000000
3166183.853000	38591032.600000	479.302000	1.333286	-55.000000	-33.000000	-99.000000
3166183.853000	38591032.600000	489.302000	1.333226	-55.000000	-33.000000	-99.000000
3166183.853000	38591042.600000	479.302000	1.333279	-55.000000	-33.000000	-99.000000
3166183.853000	38591042.600000	489.302000	1.333210	-55.000000	-33.000000	-99.000000
3166173.853000	38591032.600000	499.302000	1.333181	-55.000000	-33.000000	-99.000000
3166183.853000	38591032.600000	499.302000	1.333170	-55.000000	-33.000000	-99.000000
3166183.853000	38591042.600000	499.302000	1.333146	-55.000000	-33.000000	-99.000000
3166173.853000	38591052.600000	479.302000	1.333276	-55.000000	-33.000000	-99.000000
3166173.853000	38591052.600000	489.302000	1.333204	-55.000000	-33.000000	-99.000000
3166173.853000	38591062.600000	479.302000	1.333267	-55.000000	-33.000000	-99.000000
3166183.853000	38591052.600000	479.302000	1.333270	-55.000000	-33.000000	-99.000000
3166183.853000	38591052.600000	489.302000	1.333191	-55.000000	-33.000000	-99.000000
3166183.853000	38591062.600000	479.302000	1.333259	-55.000000	-33.000000	-99.000000
3166183.853000	38591062.600000	489.302000	1.333168	-55.000000	-33.000000	-99.000000
3166193.853000	38591032.600000	479.302000	1.333283	-55.000000	-33.000000	-99.000000
3166193.853000	38591032.600000	489.302000	1.333219	-55.000000	-33.000000	-99.000000
3166193.853000	38591042.600000	479.302000	1.333275	-55.000000	-33.000000	-99.000000
3166193.853000	38591042.600000	489.302000	1.333201	-55.000000	-33.000000	-99.000000
3166203.853000	38591032.600000	489.302000	1.333212	-55.000000	-33.000000	-99.000000
3166203.853000	38591042.600000	479.302000	1.333271	-55.000000	-33.000000	-99.000000
3166203.853000	38591042.600000	489.302000	1.333192	-55.000000	-33.000000	-99.000000
3166193.853000	38591032.600000	499.302000	1.333159	-55.000000	-33.000000	-99.000000
3166193.853000	38591032.600000	509.302000	1.333106	-55.000000	-33.000000	-99.000000
3166193.853000	38591042.600000	499.302000	1.333133	-55.000000	-33.000000	-99.000000
3166203.853000	38591032.600000	499.302000	1.333150	-55.000000	-33.000000	-99.000000
3166203.853000	38591042.600000	499.302000	1.333119	-55.000000	-33.000000	-99.000000
3166193.853000	38591052.600000	479.302000	1.333264	-55.000000	-33.000000	-99.000000
3166193.853000	38591052.600000	489.302000	1.333178	-55.000000	-33.000000	-99.000000
3166193.853000	38591062.600000	479.302000	1.333251	-55.000000	-33.000000	-99.000000
3166193.853000	38591062.600000	489.302000	1.333150	-55.000000	-33.000000	-99.000000
3166203.853000	38591052.600000	479.302000	1.333259	-55.000000	-33.000000	-99.000000
3166203.853000	38591052.600000	489.302000	1.333166	-55.000000	-33.000000	-99.000000
3166203.853000	38591062.600000	479.302000	1.333243	-55.000000	-33.000000	-99.000000
3166203.853000	38591062.600000	489.302000	1.333132	-55.000000	-33.000000	-99.000000
3166193.853000	38591052.600000	499.302000	1.333100	-55.000000	-33.000000	-99.000000
3166203.853000	38591052.600000	499.302000	1.333082	-55.000000	-33.000000	-99.000000
3166203.853000	38591062.600000	499.302000	1.333035	-55.000000	-33.000000	-99.000000
3166173.853000	38591072.600000	479.302000	1.333257	-55.000000	-33.000000	-99.000000
3166173.853000	38591082.600000	479.302000	1.333245	-55.000000	-33.000000	-99.000000
3166183.853000	38591072.600000	479.302000	1.333246	-55.000000	-33.000000	-99.000000
3166183.853000	38591072.600000	489.302000	1.333139	-55.000000	-33.000000	-99.000000
3166183.853000	38591082.600000	479.302000	1.333230	-55.000000	-33.000000	-99.000000
3166173.853000	38591092.600000	479.302000	1.333231	-55.000000	-33.000000	-99.000000
3166173.853000	38591102.600000	479.302000	1.333216	-55.000000	-33.000000	-99.000000
3166183.853000	38591092.600000	479.302000	1.333211	-55.000000	-33.000000	-99.000000
3166183.853000	38591102.600000	479.302000	1.333189	-55.000000	-33.000000	-99.000000
3166193.853000	38591072.600000	479.302000	1.333235	-55.000000	-33.000000	-99.000000
3166193.853000	38591072.600000	489.302000	1.333115	-55.000000	-33.000000	-99.000000
3166193.853000	38591082.600000	479.302000	1.333214	-55.000000	-33.000000	-99.000000
3166193.853000	38591082.600000	489.302000	1.333071	-55.000000	-33.000000	-99.000000
3166203.853000	38591072.600000	479.302000	1.333223	-55.000000	-33.000000	-99.000000
3166203.853000	38591072.600000	489.302000	1.333090	-55.000000	-33.000000	-99.000000
3166203.853000	38591082.600000	479.302000	1.333196	-55.000000	-33.000000	-99.000000
3166203.853000	38591082.600000	489.302000	1.333034	-55.000000	-33.000000	-99.000000
3166203.853000	38591072.600000	499.302000	1.332975	-55.000000	-33.000000	-99.000000
3166193.853000	38591092.600000	479.302000	1.333188	-55.000000	-33.000000	-99.000000
3166193.853000	38591092.600000	489.302000	1.333016	-55.000000	-33.000000	-99.000000
3166193.853000	38591102.600000	479.302000	1.333155	-55.000000	-33.000000	-99.000000
3166203.853000	38591092.600000	479.302000	1.333160	-55.000000	-33.000000	-99.000000
3166203.853000	38591092.600000	489.302000	1.332960	-55.000000	-33.000000	-99.000000
3166203.853000	38591102.600000	479.302000	1.333112	-55.000000	-33.000000	-99.000000
3166203.853000	38591102.600000	489.302000	1.332865	-55.000000	-33.000000	-99.000000
3166213.853000	38591042.600000	489.302000	1.333184	-55.000000	-33.000000	-99.000000
3166213.853000	38591052.600000	489.302000	1.333155	-55.000000	-33.000000	-99.000000
3166213.853000	38591062.600000	479.302000	1.333236	-55.000000	-33.000000	-99.000000
3166213.853000	38591062.600000	489.302000	1.333117	-55.000000	-33.000000	-99.000000
3166223.853000	38591062.600000	489.302000	1.333104	-55.000000	-33.000000	-99.000000
3166213.853000	38591062.600000	499.302000	1.333013	-55.000000	-33.000000	-99.000000
3166213.853000	38591072.600000	479.302000	1.333212	-55.000000	-33.000000	-99.000000
3166213.853000	38591072.600000	489.302000	1.333066	-55.000000	-33.000000	-99.000000
3166213.853000	38591082.600000	479.302000	1.333179	-55.000000	-33.000000	-99.000000
3166213.853000	38591082.600000	489.302000	1.332997	-55.000000	-33.000000	-99.000000
3166223.853000	38591072.600000	489.302000	1.333046	-55.000000	-33.000000	-99.000000
3166223.853000	38591082.600000	479.302000	1.333163	-55.000000	-33.000000	-99.000000
3166223.853000	38591082.600000	489.302000	1.332965	-55.000000	-33.000000	-99.000000
3166213.853000	38591072.600000	499.302000	1.332943	-55.000000	-33.000000	-99.000000
3166213.853000	38591082.600000	499.302000	1.332851	-55.000000	-33.000000	-99.000000
3166213.853000	38591092.600000	479.302000	1.333131	-55.000000	-33.000000	-99.000000
3166213.853000	38591092.600000	489.302000	1.332902	-55.000000	-33.000000	-99.000000
3166213.853000	38591102.600000	479.302000	1.333062	-55.000000	-33.000000	-99.000000
3166213.853000	38591102.600000	489.302000	1.332768	-55.000000	-33.000000	-99.000000
3166223.853000	38591092.600000	479.302000	1.333104	-55.000000	-33.000000	-99.000000
3166223.853000	38591092.600000	489.302000	1.332848	-55.000000	-33.000000	-99.000000
3166223.853000	38591102.600000	479.302000	1.333011	-55.000000	-33.000000	-99.000000
3166223.853000	38591102.600000	489.302000	1.332672	-55.000000	-33.000000	-99.000000
3166233.853000	38591072.600000	489.302000	1.333033	-55.000000	-33.000000	-99.000000
3166233.853000	38591082.600000	489.302000	1.332943	-55.000000	-33.000000	-99.000000
3166233.853000	38591092.600000	489.302000	1.332809	-55.000000	-33.000000	-99.000000
3166233.853000	38591102.600000	479.302000	1.332971	-55.000000	-33.000000	-99.000000
3166233.853000	38591102.600000	489.302000	1.332599	-55.000000	-33.000000	-99.000000
3166243.853000	38591092.600000	479.302000	1.333078	-55.000000	-33.000000	-99.000000
3166243.853000	38591092.600000	489.302000	1.332797	-55.000000	-33.000000	-99.000000
3166243.853000	38591102.600000	479.302000	1.332957	-55.000000	-33.000000	-99.000000
3166243.853000	38591102.600000	489.302000	1.332575	-55.000000	-33.000000	-99.000000
3166163.853000	38591112.600000	469.302000	1.335888	-55.000000	-33.000000	-99.000000
3166163.853000	38591122.600000	469.302000	1.335893	-55.000000	-33.000000	-99.000000
3166163.853000	38591112.600000	479.302000	1.333225	-55.000000	-33.000000	-99.000000
3166163.853000	38591122.600000	479.302000	1.333216	-55.000000	-33.000000	-99.000000
3166173.853000	38591112.600000	469.302000	1.335902	-55.000000	-33.000000	-99.000000
3166173.853000	38591122.600000	469.302000	1.335909	-55.000000	-33.000000	-99.000000
3166183.853000	38591112.600000	469.302000	1.335920	-55.000000	-33.000000	-99.000000
3166183.853000	38591122.600000	469.302000	1.335932	-55.000000	-33.000000	-99.000000
3166173.853000	38591132.600000	469.302000	1.335914	-55.000000	-33.000000	-99.000000
3166173.853000	38591142.600000	469.302000	1.335917	-55.000000	-33.000000	-99.000000
3166183.853000	38591132.600000	469.302000	1.335941	-55.000000	-33.000000	-99.000000
3166183.853000	38591142.600000	469.302000	1.335947	-55.000000	-33.000000	-99.000000
3166193.853000	38591112.600000	469.302000	1.335945	-55.000000	-33.000000	-99.000000
3166193.853000	38591122.600000	469.302000	1.335966	-55.000000	-33.000000	-99.000000
3166203.853000	38591112.600000	459.302000	1.336563	-55.000000	-33.000000	-99.000000
3166203.853000	38591112.600000	469.302000	1.335979	-55.000000	-33.000000	-99.000000
3166203.853000	38591122.600000	459.302000	1.336749	-55.000000	-33.000000	-99.000000
3166203.853000	38591122.600000	469.302000	1.336018	-55.000000	-33.000000	-99.000000
3166193.853000	38591132.600000	469.302000	1.335985	-55.000000	-33.000000	-99.000000
3166193.853000	38591142.600000	459.302000	1.336660	-55.000000	-33.000000	-99.000000
3166193.853000	38591142.600000	469.302000	1.335997	-55.000000	-33.000000	-99.000000
3166203.853000	38591132.600000	459.302000	1.336939	-55.000000	-33.000000	-99.000000
3166203.853000	38591132.600000	469.302000	1.336059	-55.000000	-33.000000	-99.000000
3166203.853000	38591142.600000	459.302000	1.337073	-55.000000	-33.000000	-99.000000
3166203.853000	38591142.600000	469.302000	1.336088	-55.000000	-33.000000	-99.000000
3166173.853000	38591152.600000	469.302000	1.335916	-55.000000	-33.000000	-99.000000
3166173.853000	38591162.600000	469.302000	1.335913	-55.000000	-33.000000	-99.000000
3166183.853000	38591152.600000	469.302000	1.335947	-55.000000	-33.000000	-99.000000
3166183.853000	38591162.600000	469.302000	1.335940	-55.000000	-33.000000	-99.000000
3166173.853000	38591172.600000	469.302000	1.335906	-55.000000	-33.000000	-99.000000
3166173.853000	38591182.600000	469.302000	1.335899	-55.000000	-33.000000	-99.000000
3166183.853000	38591172.600000	469.302000	1.335929	-55.000000	-33.000000	-99.000000
3166183.853000	38591182.600000	469.302000	1.335916	-55.000000	-33.000000	-99.000000
3166193.853000	38591152.600000	459.302000	1.336664	-55.000000	-33.000000	-99.000000
3166193.853000	38591152.600000	469.302000	1.335996	-55.000000	-33.000000	-99.000000
3166193.853000	38591162.600000	459.302000	1.336609	-55.000000	-33.000000	-99.000000
3166193.853000	38591162.600000	469.302000	1.335984	-55.000000	-33.000000	-99.000000
3166203.853000	38591152.600000	459.302000	1.337082	-55.000000	-33.000000	-99.000000
3166203.853000	38591152.600000	469.302000	1.336088	-55.000000	-33.000000	-99.000000
3166203.853000	38591162.600000	459.302000	1.336962	-55.000000	-33.000000	-99.000000
3166203.853000	38591162.600000	469.302000	1.336059	-55.000000	-33.000000	-99.000000
3166193.853000	38591172.600000	459.302000	1.336514	-55.000000	-33.000000	-99.000000
3166193.853000	38591172.600000	469.302000	1.335963	-55.000000	-33.000000	-99.000000
3166193.853000	38591182.600000	459.302000	1.336408	-55.000000	-33.000000	-99.000000
3166193.853000	38591182.600000	469.302000	1.335941	-55.000000	-33.000000	-99.000000
3166203.853000	38591172.600000	459.302000	1.336773	-55.000000	-33.000000	-99.000000
3166203.853000	38591172.600000	469.302000	1.336017	-55.000000	-33.000000	-99.000000
3166203.853000	38591182.600000	459.302000	1.336583	-55.000000	-33.000000	-99.000000
3166203.853000	38591182.600000	469.302000	1.335976	-55.000000	-33.000000	-99.000000
3166213.853000	38591112.600000	469.302000	1.336026	-55.000000	-33.000000	-99.000000
3166213.853000	38591122.600000	459.302000	1.337111	-55.000000	-33.000000	-99.000000
3166213.853000	38591122.600000	469.302000	1.336100	-55.000000	-33.000000	-99.000000
3166223.853000	38591112.600000	469.302000	1.336081	-55.000000	-33.000000	-99.000000
3166223.853000	38591122.600000	469.302000	1.336221	-55.000000	-33.000000	-99.000000
3166213.853000	38591132.600000	459.302000	1.337518	-55.000000	-33.000000	-99.000000
3166213.853000	38591132.600000	469.302000	1.336196	-55.000000	-33.000000	-99.000000
3166213.853000	38591142.600000	459.302000	1.337851	-55.000000	-33.000000	-99.000000
3166213.853000	38591142.600000	469.302000	1.336278	-55.000000	-33.000000	-99.000000
3166223.853000	38591132.600000	459.302000	1.338509	-55.000000	-33.000000	-99.000000
3166223.853000	38591132.600000	469.302000	1.336467	-55.000000	-33.000000	-99.000000
3166223.853000	38591142.600000	459.302000	1.339475	-55.000000	-33.000000	-99.000000
3166223.853000	38591142.600000	469.302000	1.336780	-55.000000	-33.000000	-99.000000
3166233.853000	38591112.600000	469.302000	1.336130	-55.000000	-33.000000	-99.000000
3166233.853000	38591122.600000	469.302000	1.336361	-55.000000	-33.000000	-99.000000
3166243.853000	38591112.600000	469.302000	1.336149	-55.000000	-33.000000	-99.000000
3166243.853000	38591122.600000	469.302000	1.336422	-55.000000	-33.000000	-99.000000
3166233.853000	38591132.600000	469.302000	1.336958	-55.000000	-33.000000	-99.000000
3166233.853000	38591142.600000	459.302000	1.342834	-55.000000	-33.000000	-99.000000
3166233.853000	38591142.600000	469.302000	1.338622	-55.000000	-33.000000	-99.000000
3166243.853000	38591132.600000	469.302000	1.337281	-55.000000	-33.000000	-99.000000
3166243.853000	38591142.600000	459.302000	1.345573	-55.000000	-33.000000	-99.000000
3166243.853000	38591142.600000	469.302000	1.342315	-55.000000	-33.000000	-99.000000
3166213.853000	38591152.600000	459.302000	1.337879	-55.000000	-33.000000	-99.000000
3166213.853000	38591152.600000	469.302000	1.336282	-55.000000	-33.000000	-99.000000
3166213.853000	38591162.600000	459.302000	1.337575	-55.000000	-33.000000	-99.000000
3166213.853000	38591162.600000	469.302000	1.336202	-55.000000	-33.000000	-99.000000
3166223.853000	38591152.600000	459.302000	1.339572	-55.000000	-33.000000	-99.000000
3166223.853000	38591152.600000	469.302000	1.336810	-55.000000	-33.000000	-99.000000
3166223.853000	38591162.600000	459.302000	1.338667	-55.000000	-33.000000	-99.000000
3166223.853000	38591162.600000	469.302000	1.336501	-55.000000	-33.000000	-99.000000
3166213.853000	38591172.600000	459.302000	1.337164	-55.000000	-33.000000	-99.000000
3166213.853000	38591172.600000	469.302000	1.336103	-55.000000	-33.000000	-99.000000
3166213.853000	38591182.600000	459.302000	1.336813	-55.000000	-33.000000	-99.000000
3166213.853000	38591182.600000	469.302000	1.336024	-55.000000	-33.000000	-99.000000
3166223.853000	38591172.600000	459.302000	1.337719	-55.000000	-33.000000	-99.000000
3166223.853000	38591172.600000	469.302000	1.336235	-55.000000	-33.000000	-99.000000
3166223.853000	38591182.600000	459.302000	1.337083	-55.000000	-33.000000	-99.000000
3166223.853000	38591182.600000	469.302000	1.336082	-55.000000	-33.000000	-99.000000
3166233.853000	38591152.600000	459.302000	1.343235	-55.000000	-33.000000	-99.000000
3166233.853000	38591152.600000	469.302000	1.338957	-55.000000	-33.000000	-99.000000
3166233.853000	38591162.600000	459.302000	1.340324	-55.000000	-33.000000	-99.000000
3166233.853000	38591162.600000	469.302000	1.337102	-55.000000	-33.000000	-99.000000
3166243.853000	38591152.600000	459.302000	1.346465	-55.000000	-33.000000	-99.000000
3166243.853000	38591152.600000	469.302000	1.344848	-55.000000	-33.000000	-99.000000
3166243.853000	38591162.600000	459.302000	1.341245	-55.000000	-33.000000	-99.000000
3166243.853000	38591162.600000	469.302000	1.337544	-55.000000	-33.000000	-99.000000
3166233.853000	38591172.600000	459.302000	1.338326	-55.000000	-33.000000	-99.000000
3166233.853000	38591172.600000	469.302000	1.336397	-55.000000	-33.000000	-99.000000
3166233.853000	38591182.600000	459.302000	1.337324	-55.000000	-33.000000	-99.000000
3166233.853000	38591182.600000	469.302000	1.336137	-55.000000	-33.000000	-99.000000
3166243.853000	38591172.600000	459.302000	1.338581	-55.000000	-33.000000	-99.000000
3166243.853000	38591172.600000	469.302000	1.336471	-55.000000	-33.000000	-99.000000
3166243.853000	38591182.600000	459.302000	1.337411	-55.000000	-33.000000	-99.000000
3166243.853000	38591182.600000	469.302000	1.336158	-55.000000	-33.000000	-99.000000
3166173.853000	38591112.600000	479.302000	1.333199	-55.000000	-33.000000	-99.000000
3166173.853000	38591122.600000	479.302000	1.333184	-55.000000	-33.000000	-99.000000
3166183.853000	38591112.600000	479.302000	1.333164	-55.000000	-33.000000	-99.000000
3166183.853000	38591122.600000	479.302000	1.333139	-55.000000	-33.000000	-99.000000
3166173.853000	38591132.600000	479.302000	1.333171	-55.000000	-33.000000	-99.000000
3166173.853000	38591142.600000	479.302000	1.333164	-55.000000	-33.000000	-99.000000
3166183.853000	38591132.600000	479.302000	1.333117	-55.000000	-33.000000	-99.000000
3166193.853000	38591112.600000	479.302000	1.333115	-55.000000	-33.000000	-99.000000
3166193.853000	38591122.600000	479.302000	1.333072	-55.000000	-33.000000	-99.000000
3166203.853000	38591112.600000	479.302000	1.333049	-55.000000	-33.000000	-99.000000
3166203.853000	38591112.600000	489.302000	1.332743	-55.000000	-33.000000	-99.000000
3166203.853000	38591122.600000	479.302000	1.332970	-55.000000	-33.000000	-99.000000
3166193.853000	38591132.600000	479.302000	1.333031	-55.000000	-33.000000	-99.000000
3166193.853000	38591142.600000	479.302000	1.333004	-55.000000	-33.000000	-99.000000
3166203.853000	38591132.600000	479.302000	1.332887	-55.000000	-33.000000	-99.000000
3166203.853000	38591142.600000	479.302000	1.332826	-55.000000	-33.000000	-99.000000
3166173.853000	38591152.600000	479.302000	1.333163	-55.000000	-33.000000	-99.000000
3166173.853000	38591162.600000	479.302000	1.333168	-55.000000	-33.000000	-99.000000
3166173.853000	38591172.600000	479.302000	1.333179	-55.000000	-33.000000	-99.000000
3166173.853000	38591182.600000	479.302000	1.333194	-55.000000	-33.000000	-99.000000
3166193.853000	38591152.600000	479.302000	1.333001	-55.000000	-33.000000	-99.000000
3166193.853000	38591162.600000	479.302000	1.333023	-55.000000	-33.000000	-99.000000
3166203.853000	38591152.600000	479.302000	1.332820	-55.000000	-33.000000	-99.000000
3166203.853000	38591162.600000	479.302000	1.332871	-55.000000	-33.000000	-99.000000
3166193.853000	38591172.600000	479.302000	1.333061	-55.000000	-33.000000	-99.000000
3166193.853000	38591182.600000	479.302000	1.333104	-55.000000	-33.000000	-99.000000
3166203.853000	38591172.600000	479.302000	1.332951	-55.000000	-33.000000	-99.000000
3166203.853000	38591182.600000	479.302000	1.333031	-55.000000	-33.000000	-99.000000
3166213.853000	38591112.600000	479.302000	1.332961	-55.000000	-33.000000	-99.000000
3166213.853000	38591112.600000	489.302000	1.332582	-55.000000	-33.000000	-99.000000
3166213.853000	38591122.600000	479.302000	1.332814	-55.000000	-33.000000	-99.000000
3166223.853000	38591112.600000	479.302000	1.332856	-55.000000	-33.000000	-99.000000
3166223.853000	38591112.600000	489.302000	1.332403	-55.000000	-33.000000	-99.000000
3166223.853000	38591122.600000	479.302000	1.332588	-55.000000	-33.000000	-99.000000
3166223.853000	38591122.600000	489.302000	1.331990	-55.000000	-33.000000	-99.000000
3166213.853000	38591132.600000	479.302000	1.332627	-55.000000	-33.000000	-99.000000
3166213.853000	38591142.600000	479.302000	1.332463	-55.000000	-33.000000	-99.000000
3166223.853000	38591132.600000	479.302000	1.332130	-55.000000	-33.000000	-99.000000
3166223.853000	38591142.600000	479.302000	1.331566	-55.000000	-33.000000	-99.000000
3166233.853000	38591112.600000	479.302000	1.332763	-55.000000	-33.000000	-99.000000
3166233.853000	38591112.600000	489.302000	1.332252	-55.000000	-33.000000	-99.000000
3166233.853000	38591122.600000	479.302000	1.332333	-55.000000	-33.000000	-99.000000
3166233.853000	38591122.600000	489.302000	1.331655	-55.000000	-33.000000	-99.000000
3166243.853000	38591112.600000	479.302000	1.332730	-55.000000	-33.000000	-99.000000
3166243.853000	38591112.600000	489.302000	1.332199	-55.000000	-33.000000	-99.000000
3166243.853000	38591122.600000	479.302000	1.332223	-55.000000	-33.000000	-99.000000
3166243.853000	38591122.600000	489.302000	1.331526	-55.000000	-33.000000	-99.000000
3166233.853000	38591132.600000	479.302000	1.331289	-55.000000	-33.000000	-99.000000
3166233.853000	38591132.600000	489.302000	1.330687	-55.000000	-33.000000	-99.000000
3166233.853000	38591142.600000	479.302000	1.328798	-55.000000	-33.000000	-99.000000
3166243.853000	38591132.600000	479.302000	1.330771	-55.000000	-33.000000	-99.000000
3166243.853000	38591132.600000	489.302000	1.330372	-55.000000	-33.000000	-99.000000
3166243.853000	38591142.600000	479.302000	1.324602	-55.000000	-33.000000	-99.000000
3166213.853000	38591152.600000	479.302000	1.332445	-55.000000	-33.000000	-99.000000
3166213.853000	38591162.600000	479.302000	1.332589	-55.000000	-33.000000	-99.000000
3166223.853000	38591152.600000	479.302000	1.331496	-55.000000	-33.000000	-99.000000
3166223.853000	38591162.600000	479.302000	1.332025	-55.000000	-33.000000	-99.000000
3166213.853000	38591172.600000	479.302000	1.332778	-55.000000	-33.000000	-99.000000
3166213.853000	38591182.600000	479.302000	1.332932	-55.000000	-33.000000	-99.000000
3166223.853000	38591172.600000	479.302000	1.332516	-55.000000	-33.000000	-99.000000
3166223.853000	38591182.600000	479.302000	1.332812	-55.000000	-33.000000	-99.000000
3166233.853000	38591152.600000	479.302000	1.328309	-55.000000	-33.000000	-99.000000
3166233.853000	38591162.600000	479.302000	1.330981	-55.000000	-33.000000	-99.000000
3166243.853000	38591152.600000	479.302000	1.322281	-55.000000	-33.000000	-99.000000
3166243.853000	38591162.600000	479.302000	1.330272	-55.000000	-33.000000	-99.000000
3166233.853000	38591172.600000	479.302000	1.332205	-55.000000	-33.000000	-99.000000
3166233.853000	38591182.600000	479.302000	1.332701	-55.000000	-33.000000	-99.000000
3166243.853000	38591172.600000	479.302000	1.332067	-55.000000	-33.000000	-99.000000
3166243.853000	38591182.600000	479.302000	1.332660	-55.000000	-33.000000	-99.000000
3166173.853000	38591192.600000	469.302000	1.335890	-55.000000	-33.000000	-99.000000
3166173.853000	38591202.600000	469.302000	1.335883	-55.000000	-33.000000	-99.000000
3166183.853000	38591192.600000	469.302000	1.335904	-55.000000	-33.000000	-99.000000
3166183.853000	38591202.600000	469.302000	1.335892	-55.000000	-33.000000	-99.000000
3166173.853000	38591212.600000	469.302000	1.335876	-55.000000	-33.000000	-99.000000
3166173.853000	38591222.600000	469.302000	1.335870	-55.000000	-33.000000	-99.000000
3166183.853000	38591212.600000	469.302000	1.335883	-55.000000	-33.000000	-99.000000
3166183.853000	38591222.600000	469.302000	1.335875	-55.000000	-33.000000	-99.000000
3166193.853000	38591192.600000	459.302000	1.336309	-55.000000	-33.000000	-99.000000
3166193.853000	38591192.600000	469.302000	1.335921	-55.000000	-33.000000	-99.000000
3166193.853000	38591202.600000	459.302000	1.336224	-55.000000	-33.000000	-99.000000
3166193.853000	38591202.600000	469.302000	1.335904	-55.000000	-33.000000	-99.000000
3166203.853000	38591192.600000	459.302000	1.336423	-55.000000	-33.000000	-99.000000
3166203.853000	38591192.600000	469.302000	1.335943	-55.000000	-33.000000	-99.000000
3166203.853000	38591202.600000	459.302000	1.336298	-55.000000	-33.000000	-99.000000
3166203.853000	38591202.600000	469.302000	1.335918	-55.000000	-33.000000	-99.000000
3166193.853000	38591212.600000	459.302000	1.336155	-55.000000	-33.000000	-99.000000
3166193.853000	38591212.600000	469.302000	1.335891	-55.000000	-33.000000	-99.000000
3166193.853000	38591222.600000	459.302000	1.336100	-55.000000	-33.000000	-99.000000
3166193.853000	38591222.600000	469.302000	1.335880	-55.000000	-33.000000	-99.000000
3166203.853000	38591212.600000	459.302000	1.336203	-55.000000	-33.000000	-99.000000
3166203.853000	38591212.600000	469.302000	1.335900	-55.000000	-33.000000	-99.000000
3166203.853000	38591222.600000	459.302000	1.336132	-55.000000	-33.000000	-99.000000
3166203.853000	38591222.600000	469.302000	1.335886	-55.000000	-33.000000	-99.000000
3166173.853000	38591232.600000	469.302000	1.335864	-55.000000	-33.000000	-99.000000
3166183.853000	38591232.600000	469.302000	1.335868	-55.000000	-33.000000	-99.000000
3166193.853000	38591232.600000	459.302000	1.336056	-55.000000	-33.000000	-99.000000
3166193.853000	38591232.600000	469.302000	1.335872	-55.000000	-33.000000	-99.000000
3166203.853000	38591232.600000	459.302000	1.336078	-55.000000	-33.000000	-99.000000
3166203.853000	38591232.600000	469.302000	1.335876	-55.000000	-33.000000	-99.000000
3166213.853000	38591192.600000	459.302000	1.336556	-55.000000	-33.000000	-99.000000
3166213.853000	38591192.600000	469.302000	1.335970	-55.000000	-33.000000	-99.000000
3166213.853000	38591202.600000	459.302000	1.336377	-55.000000	-33.000000	-99.000000
3166213.853000	38591202.600000	469.302000	1.335933	-55.000000	-33.000000	-99.000000
3166223.853000	38591192.600000	459.302000	1.336694	-55.000000	-33.000000	-99.000000
3166223.853000	38591192.600000	469.302000	1.335998	-55.000000	-33.000000	-99.000000
3166223.853000	38591202.600000	459.302000	1.336451	-55.000000	-33.000000	-99.000000
3166223.853000	38591202.600000	469.302000	1.335948	-55.000000	-33.000000	-99.000000
3166213.853000	38591212.600000	459.302000	1.336252	-55.000000	-33.000000	-99.000000
3166213.853000	38591212.600000	469.302000	1.335909	-55.000000	-33.000000	-99.000000
3166213.853000	38591222.600000	459.302000	1.336163	-55.000000	-33.000000	-99.000000
3166213.853000	38591222.600000	469.302000	1.335892	-55.000000	-33.000000	-99.000000
3166223.853000	38591212.600000	459.302000	1.336295	-55.000000	-33.000000	-99.000000
3166223.853000	38591212.600000	469.302000	1.335917	-55.000000	-33.000000	-99.000000
3166223.853000	38591222.600000	459.302000	1.336189	-55.000000	-33.000000	-99.000000
3166223.853000	38591222.600000	469.302000	1.335897	-55.000000	-33.000000	-99.000000
3166233.853000	38591192.600000	459.302000	1.336801	-55.000000	-33.000000	-99.000000
3166233.853000	38591192.600000	469.302000	1.336020	-55.000000	-33.000000	-99.000000
3166233.853000	38591202.600000	459.302000	1.336505	-55.000000	-33.000000	-99.000000
3166233.853000	38591202.600000	469.302000	1.335958	-55.000000	-33.000000	-99.000000
3166243.853000	38591192.600000	459.302000	1.336837	-55.000000	-33.000000	-99.000000
3166243.853000	38591192.600000	469.302000	1.336028	-55.000000	-33.000000	-99.000000
3166243.853000	38591202.600000	459.302000	1.336522	-55.000000	-33.000000	-99.000000
3166243.853000	38591202.600000	469.302000	1.335962	-55.000000	-33.000000	-99.000000
3166233.853000	38591212.600000	459.302000	1.336324	-55.000000	-33.000000	-99.000000
3166233.853000	38591212.600000	469.302000	1.335923	-55.000000	-33.000000	-99.000000
3166233.853000	38591222.600000	459.302000	1.336206	-55.000000	-33.000000	-99.000000
3166233.853000	38591222.600000	469.302000	1.335900	-55.000000	-33.000000	-99.000000
3166243.853000	38591212.600000	459.302000	1.336333	-55.000000	-33.000000	-99.000000
3166243.853000	38591212.600000	469.302000	1.335924	-55.000000	-33.000000	-99.000000
3166243.853000	38591222.600000	459.302000	1.336211	-55.000000	-33.000000	-99.000000
3166243.853000	38591222.600000	469.302000	1.335901	-55.000000	-33.000000	-99.000000
3166213.853000	38591232.600000	459.302000	1.336098	-55.000000	-33.000000	-99.000000
3166213.853000	38591232.600000	469.302000	1.335880	-55.000000	-33.000000	-99.000000
3166223.853000	38591232.600000	459.302000	1.336115	-55.000000	-33.000000	-99.000000
3166223.853000	38591232.600000	469.302000	1.335883	-55.000000	-33.000000	-99.000000
3166233.853000	38591232.600000	459.302000	1.336126	-55.000000	-33.000000	-99.000000
3166233.853000	38591232.600000	469.302000	1.335885	-55.000000	-33.000000	-99.000000
3166243.853000	38591232.600000	459.302000	1.336129	-55.000000	-33.000000	-99.000000
3166243.853000	38591232.600000	469.302000	1.335885	-55.000000	-33.000000	-99.000000
3166173.853000	38591192.600000	479.302000	1.333210	-55.000000	-33.000000	-99.000000
3166173.853000	38591202.600000	479.302000	1.333225	-55.000000	-33.000000	-99.000000
3166173.853000	38591212.600000	479.302000	1.333239	-55.000000	-33.000000	-99.000000
3166173.853000	38591222.600000	479.302000	1.333251	-55.000000	-33.000000	-99.000000
3166193.853000	38591192.600000	479.302000	1.333144	-55.000000	-33.000000	-99.000000
3166193.853000	38591202.600000	479.302000	1.333178	-55.000000	-33.000000	-99.000000
3166203.853000	38591192.600000	479.302000	1.333097	-55.000000	-33.000000	-99.000000
3166203.853000	38591202.600000	479.302000	1.333148	-55.000000	-33.000000	-99.000000
3166193.853000	38591212.600000	479.302000	1.333205	-55.000000	-33.000000	-99.000000
3166193.853000	38591222.600000	479.302000	1.333227	-55.000000	-33.000000	-99.000000
3166203.853000	38591212.600000	479.302000	1.333186	-55.000000	-33.000000	-99.000000
3166203.853000	38591222.600000	479.302000	1.333214	-55.000000	-33.000000	-99.000000
3166173.853000	38591232.600000	479.302000	1.333262	-55.000000	-33.000000	-99.000000
3166193.853000	38591232.600000	479.302000	1.333245	-55.000000	-33.000000	-99.000000
3166203.853000	38591232.600000	479.302000	1.333236	-55.000000	-33.000000	-99.000000
3166213.853000	38591192.600000	479.302000	1.333041	-55.000000	-33.000000	-99.000000
3166213.853000	38591202.600000	479.302000	1.333115	-55.000000	-33.000000	-99.000000
3166223.853000	38591192.600000	479.302000	1.332982	-55.000000	-33.000000	-99.000000
3166223.853000	38591202.600000	479.302000	1.333084	-55.000000	-33.000000	-99.000000
3166213.853000	38591212.600000	479.302000	1.333166	-55.000000	-33.000000	-99.000000
3166213.853000	38591222.600000	479.302000	1.333201	-55.000000	-33.000000	-99.000000
3166223.853000	38591212.600000	479.302000	1.333148	-55.000000	-33.000000	-99.000000
3166223.853000	38591222.600000	479.302000	1.333191	-55.000000	-33.000000	-99.000000
3166233.853000	38591192.600000	479.302000	1.332935	-55.000000	-33.000000	-99.000000
3166233.853000	38591202.600000	479.302000	1.333061	-55.000000	-33.000000	-99.000000
3166243.853000	38591192.600000	479.302000	1.332919	-55.000000	-33.000000	-99.000000
3166243.853000	38591202.600000	479.302000	1.333054	-55.000000	-33.000000	-99.000000
3166233.853000	38591212.600000	479.302000	1.333136	-55.000000	-33.000000	-99.000000
3166233.853000	38591222.600000	479.302000	1.333184	-55.000000	-33.000000	-99.000000
3166243.853000	38591212.600000	479.302000	1.333132	-55.000000	-33.000000	-99.000000
3166243.853000	38591222.600000	479.302000	1.333182	-55.000000	-33.000000	-99.000000
3166213.853000	38591232.600000	479.302000	1.333227	-55.000000	-33.000000	-99.000000
3166223.853000	38591232.600000	479.302000	1.333220	-55.000000	-33.000000	-99.000000
3166233.853000	38591232.600000	479.302000	1.333216	-55.000000	-33.000000	-99.000000
3166243.853000	38591232.600000	479.302000	1.333215	-55.000000	-33.000000	-99.000000
3166323.853000	38591082.600000	409.302000	1.002311	-55.000000	-33.000000	-99.000000
3166313.853000	38591082.600000	429.302000	1.098404	-55.000000	-33.000000	-99.000000
3166323.853000	38591082.600000	419.302000	1.098586	-55.000000	-33.000000	-99.000000
3166323.853000	38591082.600000	429.302000	1.098347	-55.000000	-33.000000	-99.000000
3166323.853000	38591092.600000	409.302000	1.001899	-55.000000	-33.000000	-99.000000
3166323.853000	38591102.600000	409.302000	0.935703	-55.000000	-33.000000	-99.000000
3166313.853000	38591092.600000	429.302000	1.098775	-55.000000	-33.000000	-99.000000
3166313.853000	38591102.600000	429.302000	1.099382	-55.000000	-33.000000	-99.000000
3166323.853000	38591092.600000	419.302000	1.098921	-55.000000	-33.000000	-99.000000
3166323.853000	38591092.600000	429.302000	1.098663	-55.000000	-33.000000	-99.000000
3166323.853000	38591102.600000	419.302000	1.099374	-55.000000	-33.000000	-99.000000
3166323.853000	38591102.600000	429.302000	1.099149	-55.000000	-33.000000	-99.000000
3166293.853000	38591082.600000	439.302000	1.097993	-55.000000	-33.000000	-99.000000
3166293.853000	38591082.600000	449.302000	1.066912	-55.000000	-33.000000	-99.000000
3166303.853000	38591082.600000	439.302000	1.098024	-55.000000	-33.000000	-99.000000
3166303.853000	38591082.600000	449.302000	1.066928	-55.000000	-33.000000	-99.000000
3166303.853000	38591082.600000	459.302000	1.030566	-55.000000	-33.000000	-99.000000
3166293.853000	38591092.600000	439.302000	1.098211	-55.000000	-33.000000	-99.000000
3166293.853000	38591092.600000	449.302000	1.067024	-55.000000	-33.000000	-99.000000
3166293.853000	38591102.600000	439.302000	1.098592	-55.000000	-33.000000	-99.000000
3166293.853000	38591102.600000	449.302000	1.067230	-55.000000	-33.000000	-99.000000
3166303.853000	38591092.600000	439.302000	1.098279	-55.000000	-33.000000	-99.000000
3166303.853000	38591092.600000	449.302000	1.067060	-55.000000	-33.000000	-99.000000
3166303.853000	38591102.600000	439.302000	1.098761	-55.000000	-33.000000	-99.000000
3166303.853000	38591102.600000	449.302000	1.067327	-55.000000	-33.000000	-99.000000
3166303.853000	38591092.600000	459.302000	1.030004	-55.000000	-33.000000	-99.000000
3166303.853000	38591102.600000	459.302000	1.028893	-55.000000	-33.000000	-99.000000
3166313.853000	38591082.600000	439.302000	1.098021	-55.000000	-33.000000	-99.000000
3166313.853000	38591082.600000	449.302000	1.066926	-55.000000	-33.000000	-99.000000
3166323.853000	38591082.600000	439.302000	1.097984	-55.000000	-33.000000	-99.000000
3166323.853000	38591082.600000	449.302000	1.066907	-55.000000	-33.000000	-99.000000
3166313.853000	38591082.600000	459.302000	1.030573	-55.000000	-33.000000	-99.000000
3166313.853000	38591082.600000	469.302000	0.980405	-55.000000	-33.000000	-99.000000
3166323.853000	38591082.600000	459.302000	1.030652	-55.000000	-33.000000	-99.000000
3166323.853000	38591082.600000	469.302000	0.980491	-55.000000	-33.000000	-99.000000
3166313.853000	38591092.600000	439.302000	1.098271	-55.000000	-33.000000	-99.000000
3166313.853000	38591092.600000	449.302000	1.067057	-55.000000	-33.000000	-99.000000
3166313.853000	38591102.600000	439.302000	1.098742	-55.000000	-33.000000	-99.000000
3166313.853000	38591102.600000	449.302000	1.067316	-55.000000	-33.000000	-99.000000
3166323.853000	38591092.600000	439.302000	1.098193	-55.000000	-33.000000	-99.000000
3166323.853000	38591092.600000	449.302000	1.067015	-55.000000	-33.000000	-99.000000
3166323.853000	38591102.600000	439.302000	1.098551	-55.000000	-33.000000	-99.000000
3166323.853000	38591102.600000	449.302000	1.067207	-55.000000	-33.000000	-99.000000
3166313.853000	38591092.600000	459.302000	1.030020	-55.000000	-33.000000	-99.000000
3166313.853000	38591092.600000	469.302000	0.979817	-55.000000	-33.000000	-99.000000
3166313.853000	38591102.600000	459.302000	1.028937	-55.000000	-33.000000	-99.000000
3166313.853000	38591102.600000	469.302000	0.978758	-55.000000	-33.000000	-99.000000
3166323.853000	38591092.600000	459.302000	1.030193	-55.000000	-33.000000	-99.000000
3166323.853000	38591092.600000	469.302000	0.979996	-55.000000	-33.000000	-99.000000
3166323.853000	38591102.600000	459.302000	1.029380	-55.000000	-33.000000	-99.000000
3166323.853000	38591102.600000	469.302000	0.979177	-55.000000	-33.000000	-99.000000
3166303.853000	38591082.600000	489.302000	1.021432	-55.000000	-33.000000	-99.000000
3166303.853000	38591092.600000	489.302000	1.021034	-55.000000	-33.000000	-99.000000
3166303.853000	38591102.600000	489.302000	1.020242	-55.000000	-33.000000	-99.000000
3166313.853000	38591082.600000	479.302000	0.987522	-55.000000	-33.000000	-99.000000
3166313.853000	38591082.600000	489.302000	1.021437	-55.000000	-33.000000	-99.000000
3166323.853000	38591082.600000	479.302000	0.987618	-55.000000	-33.000000	-99.000000
3166323.853000	38591082.600000	489.302000	1.021493	-55.000000	-33.000000	-99.000000
3166313.853000	38591092.600000	479.302000	0.986877	-55.000000	-33.000000	-99.000000
3166313.853000	38591092.600000	489.302000	1.021045	-55.000000	-33.000000	-99.000000
3166313.853000	38591102.600000	479.302000	0.985673	-55.000000	-33.000000	-99.000000
3166313.853000	38591102.600000	489.302000	1.020274	-55.000000	-33.000000	-99.000000
3166323.853000	38591092.600000	479.302000	0.987079	-55.000000	-33.000000	-99.000000
3166323.853000	38591092.600000	489.302000	1.021169	-55.000000	-33.000000	-99.000000
3166323.853000	38591102.600000	479.302000	0.986162	-55.000000	-33.000000	-99.000000
3166323.853000	38591102.600000	489.302000	1.020594	-55.000000	-33.000000	-99.000000
3166333.853000	38591082.600000	399.302000	0.762087	-55.000000	-33.000000	-99.000000
3166333.853000	38591082.600000	409.302000	0.778216	-55.000000	-33.000000	-99.000000
3166343.853000	38591082.600000	399.302000	0.762074	-55.000000	-33.000000	-99.000000
3166343.853000	38591082.600000	409.302000	0.778203	-55.000000	-33.000000	-99.000000
3166333.853000	38591082.600000	419.302000	0.997328	-55.000000	-33.000000	-99.000000
3166333.853000	38591082.600000	429.302000	1.098255	-55.000000	-33.000000	-99.000000
3166343.853000	38591082.600000	419.302000	0.849532	-55.000000	-33.000000	-99.000000
3166343.853000	38591082.600000	429.302000	0.867547	-55.000000	-33.000000	-99.000000
3166333.853000	38591092.600000	399.302000	0.762038	-55.000000	-33.000000	-99.000000
3166333.853000	38591092.600000	409.302000	0.778169	-55.000000	-33.000000	-99.000000
3166333.853000	38591102.600000	399.302000	0.761963	-55.000000	-33.000000	-99.000000
3166333.853000	38591102.600000	409.302000	0.778097	-55.000000	-33.000000	-99.000000
3166343.853000	38591092.600000	399.302000	0.762013	-55.000000	-33.000000	-99.000000
3166343.853000	38591092.600000	409.302000	0.778144	-55.000000	-33.000000	-99.000000
3166343.853000	38591102.600000	399.302000	0.761913	-55.000000	-33.000000	-99.000000
3166343.853000	38591102.600000	409.302000	0.778045	-55.000000	-33.000000	-99.000000
3166333.853000	38591092.600000	419.302000	0.941500	-55.000000	-33.000000	-99.000000
3166333.853000	38591092.600000	429.302000	1.093968	-55.000000	-33.000000	-99.000000
3166333.853000	38591102.600000	419.302000	0.908291	-55.000000	-33.000000	-99.000000
3166333.853000	38591102.600000	429.302000	1.063351	-55.000000	-33.000000	-99.000000
3166343.853000	38591092.600000	419.302000	0.849567	-55.000000	-33.000000	-99.000000
3166343.853000	38591092.600000	429.302000	0.867567	-55.000000	-33.000000	-99.000000
3166343.853000	38591102.600000	419.302000	0.849628	-55.000000	-33.000000	-99.000000
3166343.853000	38591102.600000	429.302000	0.867600	-55.000000	-33.000000	-99.000000
3166353.853000	38591082.600000	399.302000	0.762067	-55.000000	-33.000000	-99.000000
3166353.853000	38591082.600000	409.302000	0.778196	-55.000000	-33.000000	-99.000000
3166363.853000	38591082.600000	399.302000	0.762068	-55.000000	-33.000000	-99.000000
3166353.853000	38591082.600000	419.302000	0.849536	-55.000000	-33.000000	-99.000000
3166353.853000	38591082.600000	429.302000	0.867550	-55.000000	-33.000000	-99.000000
3166363.853000	38591082.600000	419.302000	0.849535	-55.000000	-33.000000	-99.000000
3166363.853000	38591082.600000	429.302000	0.867549	-55.000000	-33.000000	-99.000000
3166353.853000	38591092.600000	399.302000	0.761999	-55.000000	-33.000000	-99.000000
3166353.853000	38591092.600000	409.302000	0.778131	-55.000000	-33.000000	-99.000000
3166353.853000	38591102.600000	399.302000	0.761883	-55.000000	-33.000000	-99.000000
3166353.853000	38591102.600000	409.302000	0.778014	-55.000000	-33.000000	-99.000000
3166363.853000	38591092.600000	399.302000	0.762002	-55.000000	-33.000000	-99.000000
3166363.853000	38591102.600000	399.302000	0.761889	-55.000000	-33.000000	-99.000000
3166353.853000	38591092.600000	419.302000	0.849575	-55.000000	-33.000000	-99.000000
3166353.853000	38591092.600000	429.302000	0.867571	-55.000000	-33.000000	-99.000000
3166353.853000	38591102.600000	419.302000	0.849646	-55.000000	-33.000000	-99.000000
3166353.853000	38591102.600000	429.302000	0.867611	-55.000000	-33.000000	-99.000000
3166363.853000	38591092.600000	419.302000	0.849573	-55.000000	-33.000000	-99.000000
3166363.853000	38591092.600000	429.302000	0.867570	-55.000000	-33.000000	-99.000000
3166363.853000	38591102.600000	419.302000	0.849642	-55.000000	-33.000000	-99.000000
3166363.853000	38591102.600000	429.302000	0.867609	-55.000000	-33.000000	-99.000000
3166333.853000	38591082.600000	439.302000	1.097926	-55.000000	-33.000000	-99.000000
3166333.853000	38591082.600000	449.302000	1.066878	-55.000000	-33.000000	-99.000000
3166343.853000	38591082.600000	439.302000	0.823708	-55.000000	-33.000000	-99.000000
3166343.853000	38591082.600000	449.302000	0.795255	-55.000000	-33.000000	-99.000000
3166333.853000	38591082.600000	459.302000	1.030776	-55.000000	-33.000000	-99.000000
3166333.853000	38591082.600000	469.302000	0.980627	-55.000000	-33.000000	-99.000000
3166343.853000	38591082.600000	459.302000	0.790296	-55.000000	-33.000000	-99.000000
3166343.853000	38591082.600000	469.302000	0.819968	-55.000000	-33.000000	-99.000000
3166333.853000	38591092.600000	439.302000	1.098081	-55.000000	-33.000000	-99.000000
3166333.853000	38591092.600000	449.302000	1.066955	-55.000000	-33.000000	-99.000000
3166333.853000	38591102.600000	439.302000	1.098312	-55.000000	-33.000000	-99.000000
3166333.853000	38591102.600000	449.302000	1.067075	-55.000000	-33.000000	-99.000000
3166343.853000	38591092.600000	439.302000	0.823752	-55.000000	-33.000000	-99.000000
3166343.853000	38591092.600000	449.302000	0.795249	-55.000000	-33.000000	-99.000000
3166343.853000	38591102.600000	439.302000	0.823827	-55.000000	-33.000000	-99.000000
3166343.853000	38591102.600000	449.302000	0.795240	-55.000000	-33.000000	-99.000000
3166333.853000	38591092.600000	459.302000	1.030439	-55.000000	-33.000000	-99.000000
3166333.853000	38591092.600000	469.302000	0.980257	-55.000000	-33.000000	-99.000000
3166333.853000	38591102.600000	459.302000	1.029923	-55.000000	-33.000000	-99.000000
3166333.853000	38591102.600000	469.302000	0.979714	-55.000000	-33.000000	-99.000000
3166343.853000	38591092.600000	459.302000	0.790300	-55.000000	-33.000000	-99.000000
3166343.853000	38591092.600000	469.302000	0.819950	-55.000000	-33.000000	-99.000000
3166343.853000	38591102.600000	459.302000	0.790307	-55.000000	-33.000000	-99.000000
3166343.853000	38591102.600000	469.302000	0.819919	-55.000000	-33.000000	-99.000000
3166353.853000	38591082.600000	439.302000	0.823713	-55.000000	-33.000000	-99.000000
3166353.853000	38591082.600000	449.302000	0.795254	-55.000000	-33.000000	-99.000000
3166363.853000	38591082.600000	439.302000	0.823712	-55.000000	-33.000000	-99.000000
3166363.853000	38591082.600000	449.302000	0.795254	-55.000000	-33.000000	-99.000000
3166353.853000	38591082.600000	459.302000	0.790296	-55.000000	-33.000000	-99.000000
3166353.853000	38591082.600000	469.302000	0.819966	-55.000000	-33.000000	-99.000000
3166363.853000	38591082.600000	459.302000	0.790296	-55.000000	-33.000000	-99.000000
3166363.853000	38591082.600000	469.302000	0.819967	-55.000000	-33.000000	-99.000000
3166353.853000	38591092.600000	439.302000	0.823762	-55.000000	-33.000000	-99.000000
3166353.853000	38591092.600000	449.302000	0.795248	-55.000000	-33.000000	-99.000000
3166353.853000	38591102.600000	439.302000	0.823850	-55.000000	-33.000000	-99.000000
3166353.853000	38591102.600000	449.302000	0.795237	-55.000000	-33.000000	-99.000000
3166363.853000	38591092.600000	439.302000	0.823760	-55.000000	-33.000000	-99.000000
3166363.853000	38591092.600000	449.302000	0.795249	-55.000000	-33.000000	-99.000000
3166363.853000	38591102.600000	439.302000	0.823845	-55.000000	-33.000000	-99.000000
3166363.853000	38591102.600000	449.302000	0.795238	-55.000000	-33.000000	-99.000000
3166353.853000	38591092.600000	459.302000	0.790301	-55.000000	-33.000000	-99.000000
3166353.853000	38591092.600000	469.302000	0.819946	-55.000000	-33.000000	-99.000000
3166353.853000	38591102.600000	459.302000	0.790309	-55.000000	-33.000000	-99.000000
3166353.853000	38591102.600000	469.302000	0.819909	-55.000000	-33.000000	-99.000000
3166363.853000	38591092.600000	459.302000	0.790301	-55.000000	-33.000000	-99.000000
3166363.853000	38591092.600000	469.302000	0.819947	-55.000000	-33.000000	-99.000000
3166363.853000	38591102.600000	459.302000	0.790309	-55.000000	-33.000000	-99.000000
3166363.853000	38591102.600000	469.302000	0.819911	-55.000000	-33.000000	-99.000000
3166373.853000	38591082.600000	429.302000	0.867546	-55.000000	-33.000000	-99.000000
3166373.853000	38591092.600000	429.302000	0.867564	-55.000000	-33.000000	-99.000000
3166373.853000	38591102.600000	429.302000	0.867595	-55.000000	-33.000000	-99.000000
3166373.853000	38591082.600000	439.302000	0.823705	-55.000000	-33.000000	-99.000000
3166373.853000	38591082.600000	449.302000	0.795255	-55.000000	-33.000000	-99.000000
3166373.853000	38591082.600000	459.302000	0.790295	-55.000000	-33.000000	-99.000000
3166373.853000	38591082.600000	469.302000	0.819970	-55.000000	-33.000000	-99.000000
3166373.853000	38591092.600000	439.302000	0.823746	-55.000000	-33.000000	-99.000000
3166373.853000	38591092.600000	449.302000	0.795250	-55.000000	-33.000000	-99.000000
3166373.853000	38591102.600000	439.302000	0.823815	-55.000000	-33.000000	-99.000000
3166373.853000	38591102.600000	449.302000	0.795242	-55.000000	-33.000000	-99.000000
3166373.853000	38591092.600000	459.302000	0.790299	-55.000000	-33.000000	-99.000000
3166373.853000	38591092.600000	469.302000	0.819952	-55.000000	-33.000000	-99.000000
3166373.853000	38591102.600000	459.302000	0.790306	-55.000000	-33.000000	-99.000000
3166373.853000	38591102.600000	469.302000	0.819924	-55.000000	-33.000000	-99.000000
3166333.853000	38591082.600000	479.302000	0.987768	-55.000000	-33.000000	-99.000000
3166333.853000	38591082.600000	489.302000	1.021582	-55.000000	-33.000000	-99.000000
3166343.853000	38591082.600000	479.302000	0.833353	-55.000000	-33.000000	-99.000000
3166343.853000	38591082.600000	489.302000	0.871557	-55.000000	-33.000000	-99.000000
3166333.853000	38591092.600000	479.302000	0.987370	-55.000000	-33.000000	-99.000000
3166333.853000	38591092.600000	489.302000	1.021345	-55.000000	-33.000000	-99.000000
3166333.853000	38591102.600000	479.302000	0.986777	-55.000000	-33.000000	-99.000000
3166333.853000	38591102.600000	489.302000	1.020983	-55.000000	-33.000000	-99.000000
3166343.853000	38591092.600000	479.302000	0.833360	-55.000000	-33.000000	-99.000000
3166343.853000	38591092.600000	489.302000	0.871521	-55.000000	-33.000000	-99.000000
3166343.853000	38591102.600000	479.302000	0.833374	-55.000000	-33.000000	-99.000000
3166343.853000	38591102.600000	489.302000	0.871460	-55.000000	-33.000000	-99.000000
3166353.853000	38591082.600000	479.302000	0.833354	-55.000000	-33.000000	-99.000000
3166353.853000	38591082.600000	489.302000	0.871552	-55.000000	-33.000000	-99.000000
3166363.853000	38591082.600000	479.302000	0.833353	-55.000000	-33.000000	-99.000000
3166363.853000	38591082.600000	489.302000	0.871553	-55.000000	-33.000000	-99.000000
3166353.853000	38591082.600000	499.302000	0.937721	-55.000000	-33.000000	-99.000000
3166363.853000	38591082.600000	499.302000	0.937714	-55.000000	-33.000000	-99.000000
3166353.853000	38591092.600000	479.302000	0.833362	-55.000000	-33.000000	-99.000000
3166353.853000	38591092.600000	489.302000	0.871513	-55.000000	-33.000000	-99.000000
3166353.853000	38591102.600000	479.302000	0.833378	-55.000000	-33.000000	-99.000000
3166353.853000	38591102.600000	489.302000	0.871440	-55.000000	-33.000000	-99.000000
3166363.853000	38591092.600000	479.302000	0.833362	-55.000000	-33.000000	-99.000000
3166363.853000	38591092.600000	489.302000	0.871514	-55.000000	-33.000000	-99.000000
3166363.853000	38591102.600000	479.302000	0.833377	-55.000000	-33.000000	-99.000000
3166363.853000	38591102.600000	489.302000	0.871445	-55.000000	-33.000000	-99.000000
3166353.853000	38591092.600000	499.302000	0.938061	-55.000000	-33.000000	-99.000000
3166353.853000	38591102.600000	499.302000	0.938671	-55.000000	-33.000000	-99.000000
3166363.853000	38591092.600000	499.302000	0.938047	-55.000000	-33.000000	-99.000000
3166363.853000	38591102.600000	499.302000	0.938638	-55.000000	-33.000000	-99.000000
3166373.853000	38591082.600000	479.302000	0.833352	-55.000000	-33.000000	-99.000000
3166373.853000	38591082.600000	489.302000	0.871559	-55.000000	-33.000000	-99.000000
3166383.853000	38591082.600000	489.302000	0.871568	-55.000000	-33.000000	-99.000000
3166373.853000	38591082.600000	499.302000	0.937668	-55.000000	-33.000000	-99.000000
3166383.853000	38591082.600000	499.302000	0.937595	-55.000000	-33.000000	-99.000000
3166373.853000	38591092.600000	479.302000	0.833360	-55.000000	-33.000000	-99.000000
3166373.853000	38591092.600000	489.302000	0.871526	-55.000000	-33.000000	-99.000000
3166373.853000	38591102.600000	479.302000	0.833372	-55.000000	-33.000000	-99.000000
3166373.853000	38591102.600000	489.302000	0.871470	-55.000000	-33.000000	-99.000000
3166383.853000	38591092.600000	489.302000	0.871543	-55.000000	-33.000000	-99.000000
3166383.853000	38591102.600000	489.302000	0.871504	-55.000000	-33.000000	-99.000000
3166373.853000	38591092.600000	499.302000	0.937955	-55.000000	-33.000000	-99.000000
3166373.853000	38591102.600000	499.302000	0.938433	-55.000000	-33.000000	-99.000000
3166383.853000	38591092.600000	499.302000	0.937820	-55.000000	-33.000000	-99.000000
3166383.853000	38591102.600000	499.302000	0.938160	-55.000000	-33.000000	-99.000000
3166253.853000	38591132.600000	469.302000	1.336849	-55.000000	-33.000000	-99.000000
3166253.853000	38591142.600000	459.302000	1.342024	-55.000000	-33.000000	-99.000000
3166253.853000	38591142.600000	469.302000	1.338027	-55.000000	-33.000000	-99.000000
3166253.853000	38591152.600000	459.302000	1.342329	-55.000000	-33.000000	-99.000000
3166253.853000	38591152.600000	469.302000	1.338223	-55.000000	-33.000000	-99.000000
3166253.853000	38591162.600000	459.302000	1.339985	-55.000000	-33.000000	-99.000000
3166253.853000	38591162.600000	469.302000	1.336961	-55.000000	-33.000000	-99.000000
3166263.853000	38591152.600000	459.302000	1.339128	-55.000000	-33.000000	-99.000000
3166263.853000	38591152.600000	469.302000	1.336654	-55.000000	-33.000000	-99.000000
3166263.853000	38591162.600000	459.302000	1.338405	-55.000000	-33.000000	-99.000000
3166263.853000	38591162.600000	469.302000	1.336424	-55.000000	-33.000000	-99.000000
3166253.853000	38591172.600000	459.302000	1.338220	-55.000000	-33.000000	-99.000000
3166253.853000	38591172.600000	469.302000	1.336367	-55.000000	-33.000000	-99.000000
3166253.853000	38591182.600000	459.302000	1.337285	-55.000000	-33.000000	-99.000000
3166253.853000	38591182.600000	469.302000	1.336128	-55.000000	-33.000000	-99.000000
3166263.853000	38591172.600000	459.302000	1.337599	-55.000000	-33.000000	-99.000000
3166263.853000	38591172.600000	469.302000	1.336205	-55.000000	-33.000000	-99.000000
3166263.853000	38591182.600000	459.302000	1.337030	-55.000000	-33.000000	-99.000000
3166263.853000	38591182.600000	469.302000	1.336071	-55.000000	-33.000000	-99.000000
3166323.853000	38591112.600000	409.302000	0.879897	-55.000000	-33.000000	-99.000000
3166323.853000	38591122.600000	409.302000	0.877269	-55.000000	-33.000000	-99.000000
3166313.853000	38591112.600000	429.302000	1.100385	-55.000000	-33.000000	-99.000000
3166313.853000	38591122.600000	429.302000	1.101826	-55.000000	-33.000000	-99.000000
3166323.853000	38591112.600000	419.302000	1.099943	-55.000000	-33.000000	-99.000000
3166323.853000	38591112.600000	429.302000	1.099869	-55.000000	-33.000000	-99.000000
3166323.853000	38591122.600000	419.302000	1.085379	-55.000000	-33.000000	-99.000000
3166323.853000	38591122.600000	429.302000	1.100762	-55.000000	-33.000000	-99.000000
3166323.853000	38591132.600000	409.302000	0.810253	-55.000000	-33.000000	-99.000000
3166323.853000	38591142.600000	409.302000	0.777892	-55.000000	-33.000000	-99.000000
3166313.853000	38591132.600000	429.302000	1.102876	-55.000000	-33.000000	-99.000000
3166313.853000	38591142.600000	429.302000	1.102303	-55.000000	-33.000000	-99.000000
3166323.853000	38591132.600000	419.302000	1.056396	-55.000000	-33.000000	-99.000000
3166323.853000	38591132.600000	429.302000	1.101342	-55.000000	-33.000000	-99.000000
3166323.853000	38591142.600000	419.302000	1.003486	-55.000000	-33.000000	-99.000000
3166323.853000	38591142.600000	429.302000	1.101029	-55.000000	-33.000000	-99.000000
3166293.853000	38591112.600000	439.302000	1.099294	-55.000000	-33.000000	-99.000000
3166293.853000	38591112.600000	449.302000	1.067646	-55.000000	-33.000000	-99.000000
3166293.853000	38591122.600000	439.302000	1.100511	-55.000000	-33.000000	-99.000000
3166293.853000	38591122.600000	449.302000	1.068505	-55.000000	-33.000000	-99.000000
3166303.853000	38591112.600000	439.302000	1.099802	-55.000000	-33.000000	-99.000000
3166303.853000	38591112.600000	449.302000	1.067985	-55.000000	-33.000000	-99.000000
3166303.853000	38591122.600000	439.302000	1.102310	-55.000000	-33.000000	-99.000000
3166303.853000	38591122.600000	449.302000	1.070266	-55.000000	-33.000000	-99.000000
3166303.853000	38591112.600000	459.302000	1.026270	-55.000000	-33.000000	-99.000000
3166303.853000	38591122.600000	459.302000	1.018194	-55.000000	-33.000000	-99.000000
3166293.853000	38591132.600000	439.302000	1.101645	-55.000000	-33.000000	-99.000000
3166293.853000	38591132.600000	449.302000	1.069512	-55.000000	-33.000000	-99.000000
3166293.853000	38591142.600000	439.302000	1.100987	-55.000000	-33.000000	-99.000000
3166293.853000	38591142.600000	449.302000	1.068875	-55.000000	-33.000000	-99.000000
3166303.853000	38591132.600000	439.302000	1.105941	-55.000000	-33.000000	-99.000000
3166303.853000	38591132.600000	449.302000	1.079975	-55.000000	-33.000000	-99.000000
3166303.853000	38591142.600000	439.302000	1.103691	-55.000000	-33.000000	-99.000000
3166303.853000	38591142.600000	449.302000	1.072214	-55.000000	-33.000000	-99.000000
3166303.853000	38591132.600000	459.302000	0.990835	-55.000000	-33.000000	-99.000000
3166303.853000	38591142.600000	459.302000	1.011753	-55.000000	-33.000000	-99.000000
3166313.853000	38591112.600000	439.302000	1.099740	-55.000000	-33.000000	-99.000000
3166313.853000	38591112.600000	449.302000	1.067942	-55.000000	-33.000000	-99.000000
3166313.853000	38591122.600000	439.302000	1.102042	-55.000000	-33.000000	-99.000000
3166313.853000	38591122.600000	449.302000	1.069956	-55.000000	-33.000000	-99.000000
3166323.853000	38591112.600000	439.302000	1.099185	-55.000000	-33.000000	-99.000000
3166323.853000	38591112.600000	449.302000	1.067577	-55.000000	-33.000000	-99.000000
3166323.853000	38591122.600000	439.302000	1.100214	-55.000000	-33.000000	-99.000000
3166323.853000	38591122.600000	449.302000	1.068274	-55.000000	-33.000000	-99.000000
3166313.853000	38591112.600000	459.302000	1.026435	-55.000000	-33.000000	-99.000000
3166313.853000	38591112.600000	469.302000	0.976675	-55.000000	-33.000000	-99.000000
3166313.853000	38591122.600000	459.302000	1.019213	-55.000000	-33.000000	-99.000000
3166313.853000	38591122.600000	469.302000	0.972463	-55.000000	-33.000000	-99.000000
3166323.853000	38591112.600000	459.302000	1.027855	-55.000000	-33.000000	-99.000000
3166323.853000	38591112.600000	469.302000	0.977798	-55.000000	-33.000000	-99.000000
3166323.853000	38591122.600000	459.302000	1.025114	-55.000000	-33.000000	-99.000000
3166323.853000	38591122.600000	469.302000	0.975726	-55.000000	-33.000000	-99.000000
3166313.853000	38591132.600000	439.302000	1.105271	-55.000000	-33.000000	-99.000000
3166313.853000	38591132.600000	449.302000	1.076226	-55.000000	-33.000000	-99.000000
3166313.853000	38591142.600000	439.302000	1.103251	-55.000000	-33.000000	-99.000000
3166313.853000	38591142.600000	449.302000	1.071490	-55.000000	-33.000000	-99.000000
3166323.853000	38591132.600000	439.302000	1.101099	-55.000000	-33.000000	-99.000000
3166323.853000	38591132.600000	449.302000	1.068989	-55.000000	-33.000000	-99.000000
3166323.853000	38591142.600000	439.302000	1.100593	-55.000000	-33.000000	-99.000000
3166323.853000	38591142.600000	449.302000	1.068545	-55.000000	-33.000000	-99.000000
3166313.853000	38591132.600000	459.302000	1.000632	-55.000000	-33.000000	-99.000000
3166313.853000	38591132.600000	469.302000	0.967216	-55.000000	-33.000000	-99.000000
3166313.853000	38591142.600000	459.302000	1.013981	-55.000000	-33.000000	-99.000000
3166313.853000	38591142.600000	469.302000	0.970379	-55.000000	-33.000000	-99.000000
3166323.853000	38591132.600000	459.302000	1.022417	-55.000000	-33.000000	-99.000000
3166323.853000	38591132.600000	469.302000	0.974058	-55.000000	-33.000000	-99.000000
3166323.853000	38591142.600000	459.302000	1.023949	-55.000000	-33.000000	-99.000000
3166323.853000	38591142.600000	469.302000	0.974945	-55.000000	-33.000000	-99.000000
3166323.853000	38591152.600000	409.302000	0.777934	-55.000000	-33.000000	-99.000000
3166323.853000	38591162.600000	409.302000	0.778018	-55.000000	-33.000000	-99.000000
3166313.853000	38591152.600000	429.302000	1.100830	-55.000000	-33.000000	-99.000000
3166313.853000	38591162.600000	429.302000	1.099662	-55.000000	-33.000000	-99.000000
3166323.853000	38591152.600000	419.302000	0.944340	-55.000000	-33.000000	-99.000000
3166323.853000	38591152.600000	429.302000	1.100159	-55.000000	-33.000000	-99.000000
3166323.853000	38591162.600000	419.302000	0.908671	-55.000000	-33.000000	-99.000000
3166323.853000	38591162.600000	429.302000	1.064482	-55.000000	-33.000000	-99.000000
3166323.853000	38591172.600000	409.302000	0.778101	-55.000000	-33.000000	-99.000000
3166323.853000	38591182.600000	409.302000	0.778166	-55.000000	-33.000000	-99.000000
3166313.853000	38591172.600000	429.302000	1.098941	-55.000000	-33.000000	-99.000000
3166313.853000	38591182.600000	429.302000	1.098505	-55.000000	-33.000000	-99.000000
3166323.853000	38591172.600000	419.302000	0.849617	-55.000000	-33.000000	-99.000000
3166323.853000	38591172.600000	429.302000	1.009030	-55.000000	-33.000000	-99.000000
3166323.853000	38591182.600000	419.302000	0.849576	-55.000000	-33.000000	-99.000000
3166323.853000	38591182.600000	429.302000	0.949712	-55.000000	-33.000000	-99.000000
3166293.853000	38591152.600000	439.302000	1.099636	-55.000000	-33.000000	-99.000000
3166293.853000	38591152.600000	449.302000	1.067836	-55.000000	-33.000000	-99.000000
3166293.853000	38591162.600000	439.302000	1.098775	-55.000000	-33.000000	-99.000000
3166293.853000	38591162.600000	449.302000	1.067305	-55.000000	-33.000000	-99.000000
3166303.853000	38591152.600000	439.302000	1.100404	-55.000000	-33.000000	-99.000000
3166303.853000	38591152.600000	449.302000	1.068383	-55.000000	-33.000000	-99.000000
3166303.853000	38591162.600000	439.302000	1.099012	-55.000000	-33.000000	-99.000000
3166303.853000	38591162.600000	449.302000	1.067441	-55.000000	-33.000000	-99.000000
3166303.853000	38591152.600000	459.302000	1.024479	-55.000000	-33.000000	-99.000000
3166303.853000	38591162.600000	459.302000	1.028212	-55.000000	-33.000000	-99.000000
3166293.853000	38591172.600000	439.302000	1.098309	-55.000000	-33.000000	-99.000000
3166293.853000	38591172.600000	449.302000	1.067052	-55.000000	-33.000000	-99.000000
3166293.853000	38591182.600000	439.302000	1.098048	-55.000000	-33.000000	-99.000000
3166293.853000	38591182.600000	449.302000	1.066920	-55.000000	-33.000000	-99.000000
3166303.853000	38591172.600000	439.302000	1.098398	-55.000000	-33.000000	-99.000000
3166303.853000	38591172.600000	449.302000	1.067098	-55.000000	-33.000000	-99.000000
3166303.853000	38591182.600000	439.302000	1.098088	-55.000000	-33.000000	-99.000000
3166303.853000	38591182.600000	449.302000	1.066939	-55.000000	-33.000000	-99.000000
3166303.853000	38591172.600000	459.302000	1.029676	-55.000000	-33.000000	-99.000000
3166303.853000	38591182.600000	459.302000	1.030381	-55.000000	-33.000000	-99.000000
3166313.853000	38591152.600000	439.302000	1.100305	-55.000000	-33.000000	-99.000000
3166313.853000	38591152.600000	449.302000	1.068307	-55.000000	-33.000000	-99.000000
3166313.853000	38591162.600000	439.302000	1.098985	-55.000000	-33.000000	-99.000000
3166313.853000	38591162.600000	449.302000	1.067425	-55.000000	-33.000000	-99.000000
3166323.853000	38591152.600000	439.302000	1.099483	-55.000000	-33.000000	-99.000000
3166323.853000	38591152.600000	449.302000	1.067736	-55.000000	-33.000000	-99.000000
3166323.853000	38591162.600000	439.302000	1.098718	-55.000000	-33.000000	-99.000000
3166323.853000	38591162.600000	449.302000	1.067274	-55.000000	-33.000000	-99.000000
3166313.853000	38591152.600000	459.302000	1.024769	-55.000000	-33.000000	-99.000000
3166313.853000	38591152.600000	469.302000	0.975457	-55.000000	-33.000000	-99.000000
3166313.853000	38591162.600000	459.302000	1.028279	-55.000000	-33.000000	-99.000000
3166313.853000	38591162.600000	469.302000	0.978122	-55.000000	-33.000000	-99.000000
3166323.853000	38591152.600000	459.302000	1.027031	-55.000000	-33.000000	-99.000000
3166323.853000	38591152.600000	469.302000	0.977091	-55.000000	-33.000000	-99.000000
3166323.853000	38591162.600000	459.302000	1.028929	-55.000000	-33.000000	-99.000000
3166323.853000	38591162.600000	469.302000	0.978712	-55.000000	-33.000000	-99.000000
3166313.853000	38591172.600000	439.302000	1.098389	-55.000000	-33.000000	-99.000000
3166313.853000	38591172.600000	449.302000	1.067093	-55.000000	-33.000000	-99.000000
3166313.853000	38591182.600000	439.302000	1.098084	-55.000000	-33.000000	-99.000000
3166313.853000	38591182.600000	449.302000	1.066937	-55.000000	-33.000000	-99.000000
3166323.853000	38591172.600000	439.302000	1.098286	-55.000000	-33.000000	-99.000000
3166323.853000	38591172.600000	449.302000	1.067040	-55.000000	-33.000000	-99.000000
3166323.853000	38591182.600000	439.302000	1.087642	-55.000000	-33.000000	-99.000000
3166323.853000	38591182.600000	449.302000	1.066914	-55.000000	-33.000000	-99.000000
3166313.853000	38591172.600000	459.302000	1.029698	-55.000000	-33.000000	-99.000000
3166313.853000	38591172.600000	469.302000	0.979454	-55.000000	-33.000000	-99.000000
3166313.853000	38591182.600000	459.302000	1.030390	-55.000000	-33.000000	-99.000000
3166313.853000	38591182.600000	469.302000	0.936070	-55.000000	-33.000000	-99.000000
3166323.853000	38591172.600000	459.302000	1.029936	-55.000000	-33.000000	-99.000000
3166323.853000	38591172.600000	469.302000	0.874099	-55.000000	-33.000000	-99.000000
3166323.853000	38591182.600000	459.302000	0.973250	-55.000000	-33.000000	-99.000000
3166323.853000	38591182.600000	469.302000	0.843511	-55.000000	-33.000000	-99.000000
3166253.853000	38591112.600000	479.302000	1.332778	-55.000000	-33.000000	-99.000000
3166253.853000	38591122.600000	479.302000	1.332378	-55.000000	-33.000000	-99.000000
3166253.853000	38591122.600000	489.302000	1.331711	-55.000000	-33.000000	-99.000000
3166263.853000	38591122.600000	479.302000	1.332637	-55.000000	-33.000000	-99.000000
3166253.853000	38591132.600000	479.302000	1.331470	-55.000000	-33.000000	-99.000000
3166253.853000	38591132.600000	489.302000	1.330818	-55.000000	-33.000000	-99.000000
3166253.853000	38591142.600000	479.302000	1.329621	-55.000000	-33.000000	-99.000000
3166263.853000	38591132.600000	479.302000	1.332253	-55.000000	-33.000000	-99.000000
3166263.853000	38591142.600000	479.302000	1.331819	-55.000000	-33.000000	-99.000000
3166273.853000	38591142.600000	479.302000	1.332558	-55.000000	-33.000000	-99.000000
3166253.853000	38591152.600000	479.302000	1.329303	-55.000000	-33.000000	-99.000000
3166253.853000	38591162.600000	479.302000	1.331216	-55.000000	-33.000000	-99.000000
3166263.853000	38591152.600000	479.302000	1.331768	-55.000000	-33.000000	-99.000000
3166263.853000	38591162.600000	479.302000	1.332168	-55.000000	-33.000000	-99.000000
3166253.853000	38591172.600000	479.302000	1.332262	-55.000000	-33.000000	-99.000000
3166253.853000	38591182.600000	479.302000	1.332719	-55.000000	-33.000000	-99.000000
3166263.853000	38591172.600000	479.302000	1.332574	-55.000000	-33.000000	-99.000000
3166263.853000	38591182.600000	479.302000	1.332836	-55.000000	-33.000000	-99.000000
3166273.853000	38591152.600000	479.302000	1.332544	-55.000000	-33.000000	-99.000000
3166273.853000	38591162.600000	479.302000	1.332659	-55.000000	-33.000000	-99.000000
3166273.853000	38591172.600000	479.302000	1.332818	-55.000000	-33.000000	-99.000000
3166273.853000	38591182.600000	479.302000	1.332953	-55.000000	-33.000000	-99.000000
3166303.853000	38591112.600000	489.302000	1.018339	-55.000000	-33.000000	-99.000000
3166303.853000	38591122.600000	489.302000	1.012110	-55.000000	-33.000000	-99.000000
3166303.853000	38591132.600000	489.302000	0.985743	-55.000000	-33.000000	-99.000000
3166303.853000	38591142.600000	489.302000	1.006598	-55.000000	-33.000000	-99.000000
3166313.853000	38591112.600000	479.302000	0.983132	-55.000000	-33.000000	-99.000000
3166313.853000	38591112.600000	489.302000	1.018461	-55.000000	-33.000000	-99.000000
3166313.853000	38591122.600000	479.302000	0.977238	-55.000000	-33.000000	-99.000000
3166313.853000	38591122.600000	489.302000	1.012928	-55.000000	-33.000000	-99.000000
3166323.853000	38591112.600000	479.302000	0.984543	-55.000000	-33.000000	-99.000000
3166323.853000	38591112.600000	489.302000	1.019501	-55.000000	-33.000000	-99.000000
3166323.853000	38591122.600000	479.302000	0.981920	-55.000000	-33.000000	-99.000000
3166323.853000	38591122.600000	489.302000	1.017494	-55.000000	-33.000000	-99.000000
3166313.853000	38591132.600000	479.302000	0.968329	-55.000000	-33.000000	-99.000000
3166313.853000	38591132.600000	489.302000	0.996196	-55.000000	-33.000000	-99.000000
3166313.853000	38591142.600000	479.302000	0.973952	-55.000000	-33.000000	-99.000000
3166313.853000	38591142.600000	489.302000	1.008556	-55.000000	-33.000000	-99.000000
3166323.853000	38591132.600000	479.302000	0.979640	-55.000000	-33.000000	-99.000000
3166323.853000	38591132.600000	489.302000	1.015456	-55.000000	-33.000000	-99.000000
3166323.853000	38591142.600000	479.302000	0.980927	-55.000000	-33.000000	-99.000000
3166323.853000	38591142.600000	489.302000	1.016644	-55.000000	-33.000000	-99.000000
3166303.853000	38591152.600000	489.302000	1.017061	-55.000000	-33.000000	-99.000000
3166303.853000	38591162.600000	489.302000	1.019816	-55.000000	-33.000000	-99.000000
3166303.853000	38591172.600000	489.302000	1.020857	-55.000000	-33.000000	-99.000000
3166303.853000	38591182.600000	489.302000	1.021348	-55.000000	-33.000000	-99.000000
3166313.853000	38591152.600000	479.302000	0.981661	-55.000000	-33.000000	-99.000000
3166313.853000	38591152.600000	489.302000	1.017279	-55.000000	-33.000000	-99.000000
3166313.853000	38591162.600000	479.302000	0.985063	-55.000000	-33.000000	-99.000000
3166313.853000	38591162.600000	489.302000	1.019864	-55.000000	-33.000000	-99.000000
3166323.853000	38591152.600000	479.302000	0.983783	-55.000000	-33.000000	-99.000000
3166323.853000	38591152.600000	489.302000	1.018953	-55.000000	-33.000000	-99.000000
3166323.853000	38591162.600000	479.302000	0.985749	-55.000000	-33.000000	-99.000000
3166323.853000	38591162.600000	489.302000	1.020325	-55.000000	-33.000000	-99.000000
3166313.853000	38591172.600000	479.302000	0.986600	-55.000000	-33.000000	-99.000000
3166313.853000	38591172.600000	489.302000	1.020872	-55.000000	-33.000000	-99.000000
3166313.853000	38591182.600000	479.302000	0.987386	-55.000000	-33.000000	-99.000000
3166313.853000	38591182.600000	489.302000	1.021355	-55.000000	-33.000000	-99.000000
3166323.853000	38591172.600000	479.302000	0.936928	-55.000000	-33.000000	-99.000000
3166323.853000	38591172.600000	489.302000	1.021037	-55.000000	-33.000000	-99.000000
3166323.853000	38591182.600000	479.302000	0.841708	-55.000000	-33.000000	-99.000000
3166323.853000	38591182.600000	489.302000	0.976428	-55.000000	-33.000000	-99.000000
3166253.853000	38591192.600000	459.302000	1.336785	-55.000000	-33.000000	-99.000000
3166253.853000	38591192.600000	469.302000	1.336017	-55.000000	-33.000000	-99.000000
3166253.853000	38591202.600000	459.302000	1.336497	-55.000000	-33.000000	-99.000000
3166253.853000	38591202.600000	469.302000	1.335957	-55.000000	-33.000000	-99.000000
3166263.853000	38591192.600000	459.302000	1.336668	-55.000000	-33.000000	-99.000000
3166263.853000	38591192.600000	469.302000	1.335992	-55.000000	-33.000000	-99.000000
3166263.853000	38591202.600000	459.302000	1.336438	-55.000000	-33.000000	-99.000000
3166263.853000	38591202.600000	469.302000	1.335945	-55.000000	-33.000000	-99.000000
3166253.853000	38591212.600000	459.302000	1.336320	-55.000000	-33.000000	-99.000000
3166253.853000	38591212.600000	469.302000	1.335922	-55.000000	-33.000000	-99.000000
3166253.853000	38591222.600000	459.302000	1.336204	-55.000000	-33.000000	-99.000000
3166253.853000	38591222.600000	469.302000	1.335899	-55.000000	-33.000000	-99.000000
3166263.853000	38591212.600000	459.302000	1.336287	-55.000000	-33.000000	-99.000000
3166263.853000	38591212.600000	469.302000	1.335916	-55.000000	-33.000000	-99.000000
3166263.853000	38591222.600000	459.302000	1.336184	-55.000000	-33.000000	-99.000000
3166263.853000	38591222.600000	469.302000	1.335896	-55.000000	-33.000000	-99.000000
3166253.853000	38591232.600000	459.302000	1.336124	-55.000000	-33.000000	-99.000000
3166253.853000	38591232.600000	469.302000	1.335884	-55.000000	-33.000000	-99.000000
3166263.853000	38591232.600000	459.302000	1.336112	-55.000000	-33.000000	-99.000000
3166263.853000	38591232.600000	469.302000	1.335882	-55.000000	-33.000000	-99.000000
3166323.853000	38591192.600000	409.302000	0.778213	-55.000000	-33.000000	-99.000000
3166323.853000	38591202.600000	409.302000	0.778246	-55.000000	-33.000000	-99.000000
3166313.853000	38591192.600000	429.302000	1.098232	-55.000000	-33.000000	-99.000000
3166313.853000	38591202.600000	429.302000	1.098054	-55.000000	-33.000000	-99.000000
3166323.853000	38591192.600000	419.302000	0.849546	-55.000000	-33.000000	-99.000000
3166323.853000	38591192.600000	429.302000	0.867545	-55.000000	-33.000000	-99.000000
3166323.853000	38591202.600000	419.302000	0.849525	-55.000000	-33.000000	-99.000000
3166323.853000	38591202.600000	429.302000	0.867535	-55.000000	-33.000000	-99.000000
3166323.853000	38591212.600000	409.302000	0.778269	-55.000000	-33.000000	-99.000000
3166323.853000	38591222.600000	409.302000	0.778285	-55.000000	-33.000000	-99.000000
3166313.853000	38591212.600000	429.302000	1.097932	-55.000000	-33.000000	-99.000000
3166313.853000	38591222.600000	429.302000	1.093032	-55.000000	-33.000000	-99.000000
3166323.853000	38591212.600000	419.302000	0.849509	-55.000000	-33.000000	-99.000000
3166323.853000	38591212.600000	429.302000	0.867527	-55.000000	-33.000000	-99.000000
3166323.853000	38591222.600000	419.302000	0.849498	-55.000000	-33.000000	-99.000000
3166323.853000	38591222.600000	429.302000	0.867521	-55.000000	-33.000000	-99.000000
3166293.853000	38591192.600000	439.302000	1.097892	-55.000000	-33.000000	-99.000000
3166293.853000	38591192.600000	449.302000	1.066844	-55.000000	-33.000000	-99.000000
3166293.853000	38591202.600000	439.302000	1.097793	-55.000000	-33.000000	-99.000000
3166293.853000	38591202.600000	449.302000	1.066797	-55.000000	-33.000000	-99.000000
3166303.853000	38591192.600000	439.302000	1.097912	-55.000000	-33.000000	-99.000000
3166303.853000	38591192.600000	449.302000	1.066853	-55.000000	-33.000000	-99.000000
3166303.853000	38591202.600000	439.302000	1.097804	-55.000000	-33.000000	-99.000000
3166303.853000	38591202.600000	449.302000	1.066802	-55.000000	-33.000000	-99.000000
3166303.853000	38591192.600000	459.302000	1.030770	-55.000000	-33.000000	-99.000000
3166303.853000	38591202.600000	459.302000	1.031007	-55.000000	-33.000000	-99.000000
3166293.853000	38591212.600000	439.302000	1.097727	-55.000000	-33.000000	-99.000000
3166293.853000	38591212.600000	449.302000	1.066766	-55.000000	-33.000000	-99.000000
3166293.853000	38591222.600000	439.302000	1.097680	-55.000000	-33.000000	-99.000000
3166293.853000	38591222.600000	449.302000	1.066744	-55.000000	-33.000000	-99.000000
3166303.853000	38591212.600000	439.302000	1.097733	-55.000000	-33.000000	-99.000000
3166303.853000	38591212.600000	449.302000	1.066769	-55.000000	-33.000000	-99.000000
3166303.853000	38591222.600000	439.302000	1.097684	-55.000000	-33.000000	-99.000000
3166303.853000	38591222.600000	449.302000	1.066746	-55.000000	-33.000000	-99.000000
3166303.853000	38591212.600000	459.302000	1.031161	-55.000000	-33.000000	-99.000000
3166303.853000	38591222.600000	459.302000	1.031266	-55.000000	-33.000000	-99.000000
3166313.853000	38591192.600000	439.302000	1.097910	-55.000000	-33.000000	-99.000000
3166313.853000	38591192.600000	449.302000	1.066852	-55.000000	-33.000000	-99.000000
3166313.853000	38591202.600000	439.302000	1.097803	-55.000000	-33.000000	-99.000000
3166313.853000	38591202.600000	449.302000	1.066801	-55.000000	-33.000000	-99.000000
3166323.853000	38591192.600000	439.302000	0.926586	-55.000000	-33.000000	-99.000000
3166323.853000	38591192.600000	449.302000	0.901550	-55.000000	-33.000000	-99.000000
3166323.853000	38591202.600000	439.302000	0.823682	-55.000000	-33.000000	-99.000000
3166323.853000	38591202.600000	449.302000	0.795254	-55.000000	-33.000000	-99.000000
3166313.853000	38591192.600000	459.302000	1.030775	-55.000000	-33.000000	-99.000000
3166313.853000	38591192.600000	469.302000	0.936052	-55.000000	-33.000000	-99.000000
3166313.853000	38591202.600000	459.302000	1.031009	-55.000000	-33.000000	-99.000000
3166313.853000	38591202.600000	469.302000	0.936038	-55.000000	-33.000000	-99.000000
3166323.853000	38591192.600000	459.302000	0.837150	-55.000000	-33.000000	-99.000000
3166323.853000	38591192.600000	469.302000	0.819975	-55.000000	-33.000000	-99.000000
3166323.853000	38591202.600000	459.302000	0.790289	-55.000000	-33.000000	-99.000000
3166323.853000	38591202.600000	469.302000	0.819985	-55.000000	-33.000000	-99.000000
3166313.853000	38591212.600000	439.302000	1.097732	-55.000000	-33.000000	-99.000000
3166313.853000	38591212.600000	449.302000	1.066768	-55.000000	-33.000000	-99.000000
3166313.853000	38591222.600000	439.302000	1.097684	-55.000000	-33.000000	-99.000000
3166313.853000	38591222.600000	449.302000	1.066746	-55.000000	-33.000000	-99.000000
3166323.853000	38591212.600000	439.302000	0.823665	-55.000000	-33.000000	-99.000000
3166323.853000	38591212.600000	449.302000	0.795257	-55.000000	-33.000000	-99.000000
3166323.853000	38591222.600000	439.302000	0.823652	-55.000000	-33.000000	-99.000000
3166323.853000	38591222.600000	449.302000	0.795258	-55.000000	-33.000000	-99.000000
3166313.853000	38591212.600000	459.302000	1.031162	-55.000000	-33.000000	-99.000000
3166313.853000	38591212.600000	469.302000	0.936028	-55.000000	-33.000000	-99.000000
3166313.853000	38591222.600000	459.302000	1.031267	-55.000000	-33.000000	-99.000000
3166313.853000	38591222.600000	469.302000	0.936021	-55.000000	-33.000000	-99.000000
3166323.853000	38591212.600000	459.302000	0.790287	-55.000000	-33.000000	-99.000000
3166323.853000	38591212.600000	469.302000	0.819993	-55.000000	-33.000000	-99.000000
3166323.853000	38591222.600000	459.302000	0.790286	-55.000000	-33.000000	-99.000000
3166323.853000	38591222.600000	469.302000	0.819998	-55.000000	-33.000000	-99.000000
3166323.853000	38591232.600000	409.302000	0.778298	-55.000000	-33.000000	-99.000000
3166313.853000	38591232.600000	429.302000	1.007625	-55.000000	-33.000000	-99.000000
3166323.853000	38591232.600000	419.302000	0.849490	-55.000000	-33.000000	-99.000000
3166323.853000	38591232.600000	429.302000	0.874165	-55.000000	-33.000000	-99.000000
3166293.853000	38591232.600000	439.302000	1.097646	-55.000000	-33.000000	-99.000000
3166293.853000	38591232.600000	449.302000	1.139251	-55.000000	-33.000000	-99.000000
3166303.853000	38591232.600000	439.302000	1.097649	-55.000000	-33.000000	-99.000000
3166303.853000	38591232.600000	449.302000	1.066730	-55.000000	-33.000000	-99.000000
3166303.853000	38591232.600000	459.302000	1.031342	-55.000000	-33.000000	-99.000000
3166313.853000	38591232.600000	439.302000	1.097649	-55.000000	-33.000000	-99.000000
3166313.853000	38591232.600000	449.302000	1.066730	-55.000000	-33.000000	-99.000000
3166323.853000	38591232.600000	439.302000	0.823642	-55.000000	-33.000000	-99.000000
3166323.853000	38591232.600000	449.302000	0.795260	-55.000000	-33.000000	-99.000000
3166313.853000	38591232.600000	459.302000	1.031343	-55.000000	-33.000000	-99.000000
3166313.853000	38591232.600000	469.302000	0.887927	-55.000000	-33.000000	-99.000000
3166323.853000	38591232.600000	459.302000	0.799144	-55.000000	-33.000000	-99.000000
3166323.853000	38591232.600000	469.302000	0.820002	-55.000000	-33.000000	-99.000000
3166253.853000	38591192.600000	479.302000	1.332942	-55.000000	-33.000000	-99.000000
3166253.853000	38591202.600000	479.302000	1.333064	-55.000000	-33.000000	-99.000000
3166263.853000	38591192.600000	479.302000	1.332993	-55.000000	-33.000000	-99.000000
3166263.853000	38591202.600000	479.302000	1.333089	-55.000000	-33.000000	-99.000000
3166253.853000	38591212.600000	479.302000	1.333138	-55.000000	-33.000000	-99.000000
3166253.853000	38591222.600000	479.302000	1.333185	-55.000000	-33.000000	-99.000000
3166263.853000	38591212.600000	479.302000	1.333151	-55.000000	-33.000000	-99.000000
3166263.853000	38591222.600000	479.302000	1.333193	-55.000000	-33.000000	-99.000000
3166273.853000	38591192.600000	479.302000	1.333052	-55.000000	-33.000000	-99.000000
3166273.853000	38591202.600000	479.302000	1.333121	-55.000000	-33.000000	-99.000000
3166273.853000	38591212.600000	479.302000	1.333170	-55.000000	-33.000000	-99.000000
3166273.853000	38591222.600000	479.302000	1.333204	-55.000000	-33.000000	-99.000000
3166253.853000	38591232.600000	479.302000	1.333217	-55.000000	-33.000000	-99.000000
3166263.853000	38591232.600000	479.302000	1.333222	-55.000000	-33.000000	-99.000000
3166273.853000	38591232.600000	479.302000	1.333229	-55.000000	-33.000000	-99.000000
3166303.853000	38591192.600000	489.302000	1.021617	-55.000000	-33.000000	-99.000000
3166303.853000	38591202.600000	489.302000	1.021778	-55.000000	-33.000000	-99.000000
3166303.853000	38591212.600000	489.302000	1.021883	-55.000000	-33.000000	-99.000000
3166303.853000	38591222.600000	489.302000	1.021955	-55.000000	-33.000000	-99.000000
3166313.853000	38591192.600000	479.302000	0.987833	-55.000000	-33.000000	-99.000000
3166313.853000	38591192.600000	489.302000	1.021620	-55.000000	-33.000000	-99.000000
3166313.853000	38591202.600000	479.302000	0.988110	-55.000000	-33.000000	-99.000000
3166313.853000	38591202.600000	489.302000	1.021780	-55.000000	-33.000000	-99.000000
3166323.853000	38591192.600000	479.302000	0.833353	-55.000000	-33.000000	-99.000000
3166323.853000	38591192.600000	489.302000	0.826360	-55.000000	-33.000000	-99.000000
3166323.853000	38591202.600000	479.302000	0.833348	-55.000000	-33.000000	-99.000000
3166323.853000	38591202.600000	489.302000	0.871597	-55.000000	-33.000000	-99.000000
3166313.853000	38591212.600000	479.302000	0.988291	-55.000000	-33.000000	-99.000000
3166313.853000	38591212.600000	489.302000	1.021884	-55.000000	-33.000000	-99.000000
3166313.853000	38591222.600000	479.302000	0.988416	-55.000000	-33.000000	-99.000000
3166313.853000	38591222.600000	489.302000	1.021955	-55.000000	-33.000000	-99.000000
3166323.853000	38591212.600000	479.302000	0.833345	-55.000000	-33.000000	-99.000000
3166323.853000	38591212.600000	489.302000	0.871610	-55.000000	-33.000000	-99.000000
3166323.853000	38591222.600000	479.302000	0.833343	-55.000000	-33.000000	-99.000000
3166323.853000	38591222.600000	489.302000	0.871619	-55.000000	-33.000000	-99.000000
3166303.853000	38591232.600000	489.302000	1.022006	-55.000000	-33.000000	-99.000000
3166313.853000	38591232.600000	479.302000	0.937408	-55.000000	-33.000000	-99.000000
3166313.853000	38591232.600000	489.302000	1.022006	-55.000000	-33.000000	-99.000000
3166323.853000	38591232.600000	479.302000	0.833341	-55.000000	-33.000000	-99.000000
3166323.853000	38591232.600000	489.302000	0.902105	-55.000000	-33.000000	-99.000000
3166333.853000	38591112.600000	399.302000	0.761849	-55.000000	-33.000000	-99.000000
3166333.853000	38591112.600000	409.302000	0.777981	-55.000000	-33.000000	-99.000000
3166333.853000	38591122.600000	399.302000	0.761683	-55.000000	-33.000000	-99.000000
3166333.853000	38591122.600000	409.302000	0.777799	-55.000000	-33.000000	-99.000000
3166343.853000	38591112.600000	399.302000	0.761738	-55.000000	-33.000000	-99.000000
3166343.853000	38591112.600000	409.302000	0.777858	-55.000000	-33.000000	-99.000000
3166343.853000	38591122.600000	399.302000	0.761425	-55.000000	-33.000000	-99.000000
3166343.853000	38591122.600000	409.302000	0.777468	-55.000000	-33.000000	-99.000000
3166333.853000	38591112.600000	419.302000	0.849670	-55.000000	-33.000000	-99.000000
3166333.853000	38591112.600000	429.302000	1.009526	-55.000000	-33.000000	-99.000000
3166333.853000	38591122.600000	419.302000	0.849787	-55.000000	-33.000000	-99.000000
3166333.853000	38591122.600000	429.302000	0.903077	-55.000000	-33.000000	-99.000000
3166343.853000	38591112.600000	419.302000	0.849744	-55.000000	-33.000000	-99.000000
3166343.853000	38591112.600000	429.302000	0.867666	-55.000000	-33.000000	-99.000000
3166343.853000	38591122.600000	419.302000	0.849994	-55.000000	-33.000000	-99.000000
3166343.853000	38591122.600000	429.302000	0.867812	-55.000000	-33.000000	-99.000000
3166333.853000	38591132.600000	399.302000	0.761493	-55.000000	-33.000000	-99.000000
3166333.853000	38591132.600000	409.302000	0.777568	-55.000000	-33.000000	-99.000000
3166333.853000	38591142.600000	399.302000	0.761401	-55.000000	-33.000000	-99.000000
3166333.853000	38591142.600000	409.302000	0.777451	-55.000000	-33.000000	-99.000000
3166343.853000	38591132.600000	399.302000	0.760958	-55.000000	-33.000000	-99.000000
3166343.853000	38591132.600000	409.302000	0.776660	-55.000000	-33.000000	-99.000000
3166343.853000	38591142.600000	399.302000	0.760698	-55.000000	-33.000000	-99.000000
3166343.853000	38591142.600000	409.302000	0.775953	-55.000000	-33.000000	-99.000000
3166333.853000	38591132.600000	419.302000	0.849941	-55.000000	-33.000000	-99.000000
3166333.853000	38591132.600000	429.302000	0.867775	-55.000000	-33.000000	-99.000000
3166333.853000	38591142.600000	419.302000	0.850029	-55.000000	-33.000000	-99.000000
3166333.853000	38591142.600000	429.302000	0.867822	-55.000000	-33.000000	-99.000000
3166343.853000	38591132.600000	419.302000	0.850539	-55.000000	-33.000000	-99.000000
3166343.853000	38591132.600000	429.302000	0.868157	-55.000000	-33.000000	-99.000000
3166343.853000	38591142.600000	419.302000	0.851060	-55.000000	-33.000000	-99.000000
3166343.853000	38591142.600000	429.302000	0.868515	-55.000000	-33.000000	-99.000000
3166353.853000	38591112.600000	399.302000	0.761663	-55.000000	-33.000000	-99.000000
3166353.853000	38591112.600000	409.302000	0.777771	-55.000000	-33.000000	-99.000000
3166353.853000	38591122.600000	399.302000	0.761211	-55.000000	-33.000000	-99.000000
3166353.853000	38591122.600000	409.302000	0.777137	-55.000000	-33.000000	-99.000000
3166363.853000	38591112.600000	399.302000	0.761680	-55.000000	-33.000000	-99.000000
3166363.853000	38591122.600000	399.302000	0.761261	-55.000000	-33.000000	-99.000000
3166353.853000	38591112.600000	419.302000	0.849797	-55.000000	-33.000000	-99.000000
3166353.853000	38591112.600000	429.302000	0.867697	-55.000000	-33.000000	-99.000000
3166353.853000	38591122.600000	419.302000	0.850206	-55.000000	-33.000000	-99.000000
3166353.853000	38591122.600000	429.302000	0.867945	-55.000000	-33.000000	-99.000000
3166363.853000	38591112.600000	419.302000	0.849785	-55.000000	-33.000000	-99.000000
3166363.853000	38591112.600000	429.302000	0.867690	-55.000000	-33.000000	-99.000000
3166363.853000	38591122.600000	419.302000	0.850152	-55.000000	-33.000000	-99.000000
3166363.853000	38591122.600000	429.302000	0.867911	-55.000000	-33.000000	-99.000000
3166353.853000	38591132.600000	399.302000	0.760528	-55.000000	-33.000000	-99.000000
3166353.853000	38591132.600000	409.302000	0.774738	-55.000000	-33.000000	-99.000000
3166353.853000	38591142.600000	399.302000	0.765298	-55.000000	-33.000000	-99.000000
3166353.853000	38591142.600000	409.302000	0.766954	-55.000000	-33.000000	-99.000000
3166363.853000	38591132.600000	399.302000	0.760592	-55.000000	-33.000000	-99.000000
3166363.853000	38591142.600000	399.302000	0.760996	-55.000000	-33.000000	-99.000000
3166353.853000	38591132.600000	419.302000	0.851921	-55.000000	-33.000000	-99.000000
3166353.853000	38591132.600000	429.302000	0.869216	-55.000000	-33.000000	-99.000000
3166353.853000	38591142.600000	419.302000	0.860455	-55.000000	-33.000000	-99.000000
3166353.853000	38591142.600000	429.302000	0.879044	-55.000000	-33.000000	-99.000000
3166363.853000	38591132.600000	419.302000	0.851421	-55.000000	-33.000000	-99.000000
3166363.853000	38591132.600000	429.302000	0.868808	-55.000000	-33.000000	-99.000000
3166363.853000	38591142.600000	419.302000	0.854304	-55.000000	-33.000000	-99.000000
3166363.853000	38591142.600000	429.302000	0.871449	-55.000000	-33.000000	-99.000000
3166333.853000	38591112.600000	439.302000	1.098643	-55.000000	-33.000000	-99.000000
3166333.853000	38591112.600000	449.302000	1.067255	-55.000000	-33.000000	-99.000000
3166333.853000	38591122.600000	439.302000	1.044636	-55.000000	-33.000000	-99.000000
3166333.853000	38591122.600000	449.302000	1.067480	-55.000000	-33.000000	-99.000000
3166343.853000	38591112.600000	439.302000	0.823971	-55.000000	-33.000000	-99.000000
3166343.853000	38591112.600000	449.302000	0.795222	-55.000000	-33.000000	-99.000000
3166343.853000	38591122.600000	439.302000	0.824279	-55.000000	-33.000000	-99.000000
3166343.853000	38591122.600000	449.302000	0.795184	-55.000000	-33.000000	-99.000000
3166333.853000	38591112.600000	459.302000	1.029157	-55.000000	-33.000000	-99.000000
3166333.853000	38591112.600000	469.302000	0.874442	-55.000000	-33.000000	-99.000000
3166333.853000	38591122.600000	459.302000	0.972906	-55.000000	-33.000000	-99.000000
3166333.853000	38591122.600000	469.302000	0.843722	-55.000000	-33.000000	-99.000000
3166343.853000	38591112.600000	459.302000	0.790319	-55.000000	-33.000000	-99.000000
3166343.853000	38591112.600000	469.302000	0.819861	-55.000000	-33.000000	-99.000000
3166343.853000	38591122.600000	459.302000	0.790343	-55.000000	-33.000000	-99.000000
3166343.853000	38591122.600000	469.302000	0.819744	-55.000000	-33.000000	-99.000000
3166333.853000	38591132.600000	439.302000	0.925794	-55.000000	-33.000000	-99.000000
3166333.853000	38591132.600000	449.302000	0.900397	-55.000000	-33.000000	-99.000000
3166333.853000	38591142.600000	439.302000	0.824304	-55.000000	-33.000000	-99.000000
3166333.853000	38591142.600000	449.302000	0.795177	-55.000000	-33.000000	-99.000000
3166343.853000	38591132.600000	439.302000	0.824953	-55.000000	-33.000000	-99.000000
3166343.853000	38591132.600000	449.302000	0.795102	-55.000000	-33.000000	-99.000000
3166343.853000	38591142.600000	439.302000	0.825597	-55.000000	-33.000000	-99.000000
3166343.853000	38591142.600000	449.302000	0.795023	-55.000000	-33.000000	-99.000000
3166333.853000	38591132.600000	459.302000	0.836656	-55.000000	-33.000000	-99.000000
3166333.853000	38591132.600000	469.302000	0.819776	-55.000000	-33.000000	-99.000000
3166333.853000	38591142.600000	459.302000	0.790339	-55.000000	-33.000000	-99.000000
3166333.853000	38591142.600000	469.302000	0.819742	-55.000000	-33.000000	-99.000000
3166343.853000	38591132.600000	459.302000	0.790380	-55.000000	-33.000000	-99.000000
3166343.853000	38591132.600000	469.302000	0.819514	-55.000000	-33.000000	-99.000000
3166343.853000	38591142.600000	459.302000	0.790399	-55.000000	-33.000000	-99.000000
3166343.853000	38591142.600000	469.302000	0.819326	-55.000000	-33.000000	-99.000000
3166353.853000	38591112.600000	439.302000	0.824038	-55.000000	-33.000000	-99.000000
3166353.853000	38591112.600000	449.302000	0.795214	-55.000000	-33.000000	-99.000000
3166353.853000	38591122.600000	439.302000	0.824545	-55.000000	-33.000000	-99.000000
3166353.853000	38591122.600000	449.302000	0.795153	-55.000000	-33.000000	-99.000000
3166363.853000	38591112.600000	439.302000	0.824023	-55.000000	-33.000000	-99.000000
3166363.853000	38591112.600000	449.302000	0.795216	-55.000000	-33.000000	-99.000000
3166363.853000	38591122.600000	439.302000	0.824477	-55.000000	-33.000000	-99.000000
3166363.853000	38591122.600000	449.302000	0.795161	-55.000000	-33.000000	-99.000000
3166353.853000	38591112.600000	459.302000	0.790325	-55.000000	-33.000000	-99.000000
3166353.853000	38591112.600000	469.302000	0.819835	-55.000000	-33.000000	-99.000000
3166353.853000	38591122.600000	459.302000	0.790361	-55.000000	-33.000000	-99.000000
3166353.853000	38591122.600000	469.302000	0.819647	-55.000000	-33.000000	-99.000000
3166363.853000	38591112.600000	459.302000	0.790324	-55.000000	-33.000000	-99.000000
3166363.853000	38591112.600000	469.302000	0.819841	-55.000000	-33.000000	-99.000000
3166363.853000	38591122.600000	459.302000	0.790357	-55.000000	-33.000000	-99.000000
3166363.853000	38591122.600000	469.302000	0.819672	-55.000000	-33.000000	-99.000000
3166353.853000	38591132.600000	439.302000	0.826723	-55.000000	-33.000000	-99.000000
3166353.853000	38591132.600000	449.302000	0.794902	-55.000000	-33.000000	-99.000000
3166353.853000	38591142.600000	439.302000	0.838502	-55.000000	-33.000000	-99.000000
3166353.853000	38591142.600000	449.302000	0.793302	-55.000000	-33.000000	-99.000000
3166363.853000	38591132.600000	439.302000	0.826077	-55.000000	-33.000000	-99.000000
3166363.853000	38591132.600000	449.302000	0.794974	-55.000000	-33.000000	-99.000000
3166363.853000	38591142.600000	439.302000	0.829871	-55.000000	-33.000000	-99.000000
3166363.853000	38591142.600000	449.302000	0.794533	-55.000000	-33.000000	-99.000000
3166353.853000	38591132.600000	459.302000	0.790430	-55.000000	-33.000000	-99.000000
3166353.853000	38591132.600000	469.302000	0.819036	-55.000000	-33.000000	-99.000000
3166353.853000	38591142.600000	459.302000	0.790259	-55.000000	-33.000000	-99.000000
3166353.853000	38591142.600000	469.302000	0.818646	-55.000000	-33.000000	-99.000000
3166363.853000	38591132.600000	459.302000	0.790420	-55.000000	-33.000000	-99.000000
3166363.853000	38591132.600000	469.302000	0.819190	-55.000000	-33.000000	-99.000000
3166363.853000	38591142.600000	459.302000	0.790382	-55.000000	-33.000000	-99.000000
3166363.853000	38591142.600000	469.302000	0.818571	-55.000000	-33.000000	-99.000000
3166333.853000	38591152.600000	399.302000	0.761502	-55.000000	-33.000000	-99.000000
3166333.853000	38591152.600000	409.302000	0.777594	-55.000000	-33.000000	-99.000000
3166333.853000	38591162.600000	399.302000	0.761693	-55.000000	-33.000000	-99.000000
3166333.853000	38591162.600000	409.302000	0.777830	-55.000000	-33.000000	-99.000000
3166343.853000	38591152.600000	399.302000	0.760980	-55.000000	-33.000000	-99.000000
3166343.853000	38591152.600000	409.302000	0.776744	-55.000000	-33.000000	-99.000000
3166343.853000	38591162.600000	399.302000	0.761446	-55.000000	-33.000000	-99.000000
3166343.853000	38591162.600000	409.302000	0.777528	-55.000000	-33.000000	-99.000000
3166333.853000	38591152.600000	419.302000	0.849945	-55.000000	-33.000000	-99.000000
3166333.853000	38591152.600000	429.302000	0.867767	-55.000000	-33.000000	-99.000000
3166333.853000	38591162.600000	419.302000	0.849795	-55.000000	-33.000000	-99.000000
3166333.853000	38591162.600000	429.302000	0.867679	-55.000000	-33.000000	-99.000000
3166343.853000	38591152.600000	419.302000	0.850526	-55.000000	-33.000000	-99.000000
3166343.853000	38591152.600000	429.302000	0.868128	-55.000000	-33.000000	-99.000000
3166343.853000	38591162.600000	419.302000	0.850000	-55.000000	-33.000000	-99.000000
3166343.853000	38591162.600000	429.302000	0.867794	-55.000000	-33.000000	-99.000000
3166333.853000	38591172.600000	399.302000	0.761857	-55.000000	-33.000000	-99.000000
3166333.853000	38591172.600000	409.302000	0.778008	-55.000000	-33.000000	-99.000000
3166333.853000	38591182.600000	399.302000	0.761969	-55.000000	-33.000000	-99.000000
3166333.853000	38591182.600000	409.302000	0.778119	-55.000000	-33.000000	-99.000000
3166343.853000	38591172.600000	399.302000	0.761751	-55.000000	-33.000000	-99.000000
3166343.853000	38591172.600000	409.302000	0.777897	-55.000000	-33.000000	-99.000000
3166343.853000	38591182.600000	399.302000	0.761921	-55.000000	-33.000000	-99.000000
3166343.853000	38591182.600000	409.302000	0.778073	-55.000000	-33.000000	-99.000000
3166333.853000	38591172.600000	419.302000	0.849681	-55.000000	-33.000000	-99.000000
3166333.853000	38591172.600000	429.302000	0.867616	-55.000000	-33.000000	-99.000000
3166333.853000	38591182.600000	419.302000	0.849609	-55.000000	-33.000000	-99.000000
3166333.853000	38591182.600000	429.302000	0.867577	-55.000000	-33.000000	-99.000000
3166343.853000	38591172.600000	419.302000	0.849756	-55.000000	-33.000000	-99.000000
3166343.853000	38591172.600000	429.302000	0.867655	-55.000000	-33.000000	-99.000000
3166343.853000	38591182.600000	419.302000	0.849640	-55.000000	-33.000000	-99.000000
3166343.853000	38591182.600000	429.302000	0.867593	-55.000000	-33.000000	-99.000000
3166353.853000	38591152.600000	399.302000	0.760527	-55.000000	-33.000000	-99.000000
3166353.853000	38591152.600000	409.302000	0.775037	-55.000000	-33.000000	-99.000000
3166353.853000	38591162.600000	399.302000	0.761242	-55.000000	-33.000000	-99.000000
3166353.853000	38591162.600000	409.302000	0.777233	-55.000000	-33.000000	-99.000000
3166363.853000	38591152.600000	399.302000	0.760610	-55.000000	-33.000000	-99.000000
3166363.853000	38591162.600000	399.302000	0.761290	-55.000000	-33.000000	-99.000000
3166353.853000	38591152.600000	419.302000	0.851786	-55.000000	-33.000000	-99.000000
3166353.853000	38591152.600000	429.302000	0.869062	-55.000000	-33.000000	-99.000000
3166353.853000	38591162.600000	419.302000	0.850204	-55.000000	-33.000000	-99.000000
3166353.853000	38591162.600000	429.302000	0.867915	-55.000000	-33.000000	-99.000000
3166363.853000	38591152.600000	419.302000	0.851343	-55.000000	-33.000000	-99.000000
3166363.853000	38591152.600000	429.302000	0.868712	-55.000000	-33.000000	-99.000000
3166363.853000	38591162.600000	419.302000	0.850152	-55.000000	-33.000000	-99.000000
3166363.853000	38591162.600000	429.302000	0.867884	-55.000000	-33.000000	-99.000000
3166353.853000	38591172.600000	399.302000	0.761680	-55.000000	-33.000000	-99.000000
3166353.853000	38591172.600000	409.302000	0.777820	-55.000000	-33.000000	-99.000000
3166353.853000	38591182.600000	399.302000	0.761892	-55.000000	-33.000000	-99.000000
3166353.853000	38591182.600000	409.302000	0.778046	-55.000000	-33.000000	-99.000000
3166363.853000	38591172.600000	399.302000	0.761695	-55.000000	-33.000000	-99.000000
3166363.853000	38591182.600000	399.302000	0.761898	-55.000000	-33.000000	-99.000000
3166353.853000	38591172.600000	419.302000	0.849810	-55.000000	-33.000000	-99.000000
3166353.853000	38591172.600000	429.302000	0.867684	-55.000000	-33.000000	-99.000000
3166353.853000	38591182.600000	419.302000	0.849659	-55.000000	-33.000000	-99.000000
3166353.853000	38591182.600000	429.302000	0.867603	-55.000000	-33.000000	-99.000000
3166363.853000	38591172.600000	419.302000	0.849798	-55.000000	-33.000000	-99.000000
3166363.853000	38591172.600000	429.302000	0.867677	-55.000000	-33.000000	-99.000000
3166363.853000	38591182.600000	419.302000	0.849655	-55.000000	-33.000000	-99.000000
3166363.853000	38591182.600000	429.302000	0.867601	-55.000000	-33.000000	-99.000000
3166333.853000	38591152.600000	439.302000	0.824193	-55.000000	-33.000000	-99.000000
3166333.853000	38591152.600000	449.302000	0.795189	-55.000000	-33.000000	-99.000000
3166333.853000	38591162.600000	439.302000	0.824007	-55.000000	-33.000000	-99.000000
3166333.853000	38591162.600000	449.302000	0.795212	-55.000000	-33.000000	-99.000000
3166343.853000	38591152.600000	439.302000	0.824908	-55.000000	-33.000000	-99.000000
3166343.853000	38591152.600000	449.302000	0.795100	-55.000000	-33.000000	-99.000000
3166343.853000	38591162.600000	439.302000	0.824252	-55.000000	-33.000000	-99.000000
3166343.853000	38591162.600000	449.302000	0.795179	-55.000000	-33.000000	-99.000000
3166333.853000	38591152.600000	459.302000	0.790329	-55.000000	-33.000000	-99.000000
3166333.853000	38591152.600000	469.302000	0.819786	-55.000000	-33.000000	-99.000000
3166333.853000	38591162.600000	459.302000	0.790314	-55.000000	-33.000000	-99.000000
3166333.853000	38591162.600000	469.302000	0.819858	-55.000000	-33.000000	-99.000000
3166343.853000	38591152.600000	459.302000	0.790368	-55.000000	-33.000000	-99.000000
3166343.853000	38591152.600000	469.302000	0.819540	-55.000000	-33.000000	-99.000000
3166343.853000	38591162.600000	459.302000	0.790330	-55.000000	-33.000000	-99.000000
3166343.853000	38591162.600000	469.302000	0.819767	-55.000000	-33.000000	-99.000000
3166333.853000	38591172.600000	439.302000	0.823868	-55.000000	-33.000000	-99.000000
3166333.853000	38591172.600000	449.302000	0.795229	-55.000000	-33.000000	-99.000000
3166333.853000	38591182.600000	439.302000	0.823781	-55.000000	-33.000000	-99.000000
3166333.853000	38591182.600000	449.302000	0.795241	-55.000000	-33.000000	-99.000000
3166343.853000	38591172.600000	439.302000	0.823956	-55.000000	-33.000000	-99.000000
3166343.853000	38591172.600000	449.302000	0.795217	-55.000000	-33.000000	-99.000000
3166343.853000	38591182.600000	439.302000	0.823817	-55.000000	-33.000000	-99.000000
3166343.853000	38591182.600000	449.302000	0.795236	-55.000000	-33.000000	-99.000000
3166333.853000	38591172.600000	459.302000	0.790303	-55.000000	-33.000000	-99.000000
3166333.853000	38591172.600000	469.302000	0.819912	-55.000000	-33.000000	-99.000000
3166333.853000	38591182.600000	459.302000	0.790296	-55.000000	-33.000000	-99.000000
3166333.853000	38591182.600000	469.302000	0.819947	-55.000000	-33.000000	-99.000000
3166343.853000	38591172.600000	459.302000	0.790309	-55.000000	-33.000000	-99.000000
3166343.853000	38591172.600000	469.302000	0.819879	-55.000000	-33.000000	-99.000000
3166343.853000	38591182.600000	459.302000	0.790299	-55.000000	-33.000000	-99.000000
3166343.853000	38591182.600000	469.302000	0.819933	-55.000000	-33.000000	-99.000000
3166353.853000	38591152.600000	439.302000	0.826513	-55.000000	-33.000000	-99.000000
3166353.853000	38591152.600000	449.302000	0.794912	-55.000000	-33.000000	-99.000000
3166353.853000	38591162.600000	439.302000	0.824498	-55.000000	-33.000000	-99.000000
3166353.853000	38591162.600000	449.302000	0.795148	-55.000000	-33.000000	-99.000000
3166363.853000	38591152.600000	439.302000	0.825941	-55.000000	-33.000000	-99.000000
3166363.853000	38591152.600000	449.302000	0.794978	-55.000000	-33.000000	-99.000000
3166363.853000	38591162.600000	439.302000	0.824436	-55.000000	-33.000000	-99.000000
3166363.853000	38591162.600000	449.302000	0.795156	-55.000000	-33.000000	-99.000000
3166353.853000	38591152.600000	459.302000	0.790404	-55.000000	-33.000000	-99.000000
3166353.853000	38591152.600000	469.302000	0.819102	-55.000000	-33.000000	-99.000000
3166353.853000	38591162.600000	459.302000	0.790344	-55.000000	-33.000000	-99.000000
3166353.853000	38591162.600000	469.302000	0.819681	-55.000000	-33.000000	-99.000000
3166363.853000	38591152.600000	459.302000	0.790398	-55.000000	-33.000000	-99.000000
3166363.853000	38591152.600000	469.302000	0.819241	-55.000000	-33.000000	-99.000000
3166363.853000	38591162.600000	459.302000	0.790341	-55.000000	-33.000000	-99.000000
3166363.853000	38591162.600000	469.302000	0.819703	-55.000000	-33.000000	-99.000000
3166353.853000	38591172.600000	439.302000	0.824018	-55.000000	-33.000000	-99.000000
3166353.853000	38591172.600000	449.302000	0.795209	-55.000000	-33.000000	-99.000000
3166353.853000	38591182.600000	439.302000	0.823839	-55.000000	-33.000000	-99.000000
3166353.853000	38591182.600000	449.302000	0.795232	-55.000000	-33.000000	-99.000000
3166363.853000	38591172.600000	439.302000	0.824004	-55.000000	-33.000000	-99.000000
3166363.853000	38591172.600000	449.302000	0.795211	-55.000000	-33.000000	-99.000000
3166363.853000	38591182.600000	439.302000	0.823835	-55.000000	-33.000000	-99.000000
3166363.853000	38591182.600000	449.302000	0.795233	-55.000000	-33.000000	-99.000000
3166353.853000	38591172.600000	459.302000	0.790314	-55.000000	-33.000000	-99.000000
3166353.853000	38591172.600000	469.302000	0.819856	-55.000000	-33.000000	-99.000000
3166353.853000	38591182.600000	459.302000	0.790300	-55.000000	-33.000000	-99.000000
3166353.853000	38591182.600000	469.302000	0.819924	-55.000000	-33.000000	-99.000000
3166363.853000	38591172.600000	459.302000	0.790313	-55.000000	-33.000000	-99.000000
3166363.853000	38591172.600000	469.302000	0.819861	-55.000000	-33.000000	-99.000000
3166363.853000	38591182.600000	459.302000	0.790300	-55.000000	-33.000000	-99.000000
3166363.853000	38591182.600000	469.302000	0.819926	-55.000000	-33.000000	-99.000000
3166373.853000	38591112.600000	429.302000	0.867652	-55.000000	-33.000000	-99.000000
3166373.853000	38591122.600000	429.302000	0.867765	-55.000000	-33.000000	-99.000000
3166373.853000	38591132.600000	429.302000	0.867978	-55.000000	-33.000000	-99.000000
3166373.853000	38591142.600000	429.302000	0.868144	-55.000000	-33.000000	-99.000000
3166373.853000	38591112.600000	439.302000	0.823940	-55.000000	-33.000000	-99.000000
3166373.853000	38591112.600000	449.302000	0.795226	-55.000000	-33.000000	-99.000000
3166373.853000	38591122.600000	439.302000	0.824181	-55.000000	-33.000000	-99.000000
3166373.853000	38591122.600000	449.302000	0.795196	-55.000000	-33.000000	-99.000000
3166373.853000	38591112.600000	459.302000	0.790317	-55.000000	-33.000000	-99.000000
3166373.853000	38591112.600000	469.302000	0.819874	-55.000000	-33.000000	-99.000000
3166373.853000	38591122.600000	459.302000	0.790335	-55.000000	-33.000000	-99.000000
3166373.853000	38591122.600000	469.302000	0.819781	-55.000000	-33.000000	-99.000000
3166373.853000	38591132.600000	439.302000	0.824613	-55.000000	-33.000000	-99.000000
3166373.853000	38591132.600000	449.302000	0.795142	-55.000000	-33.000000	-99.000000
3166373.853000	38591142.600000	439.302000	0.824933	-55.000000	-33.000000	-99.000000
3166373.853000	38591142.600000	449.302000	0.795101	-55.000000	-33.000000	-99.000000
3166373.853000	38591132.600000	459.302000	0.790362	-55.000000	-33.000000	-99.000000
3166373.853000	38591132.600000	469.302000	0.819628	-55.000000	-33.000000	-99.000000
3166373.853000	38591142.600000	459.302000	0.790374	-55.000000	-33.000000	-99.000000
3166373.853000	38591142.600000	469.302000	0.819526	-55.000000	-33.000000	-99.000000
3166373.853000	38591152.600000	429.302000	0.867961	-55.000000	-33.000000	-99.000000
3166373.853000	38591162.600000	429.302000	0.867751	-55.000000	-33.000000	-99.000000
3166373.853000	38591172.600000	429.302000	0.867642	-55.000000	-33.000000	-99.000000
3166373.853000	38591182.600000	429.302000	0.867588	-55.000000	-33.000000	-99.000000
3166373.853000	38591152.600000	439.302000	0.824586	-55.000000	-33.000000	-99.000000
3166373.853000	38591152.600000	449.302000	0.795140	-55.000000	-33.000000	-99.000000
3166373.853000	38591162.600000	439.302000	0.824161	-55.000000	-33.000000	-99.000000
3166373.853000	38591162.600000	449.302000	0.795191	-55.000000	-33.000000	-99.000000
3166373.853000	38591152.600000	459.302000	0.790352	-55.000000	-33.000000	-99.000000
3166373.853000	38591152.600000	469.302000	0.819646	-55.000000	-33.000000	-99.000000
3166373.853000	38591162.600000	459.302000	0.790325	-55.000000	-33.000000	-99.000000
3166373.853000	38591162.600000	469.302000	0.819801	-55.000000	-33.000000	-99.000000
3166373.853000	38591172.600000	439.302000	0.823927	-55.000000	-33.000000	-99.000000
3166373.853000	38591172.600000	449.302000	0.795221	-55.000000	-33.000000	-99.000000
3166373.853000	38591182.600000	439.302000	0.823806	-55.000000	-33.000000	-99.000000
3166373.853000	38591182.600000	449.302000	0.795237	-55.000000	-33.000000	-99.000000
3166373.853000	38591172.600000	459.302000	0.790307	-55.000000	-33.000000	-99.000000
3166373.853000	38591172.600000	469.302000	0.819890	-55.000000	-33.000000	-99.000000
3166373.853000	38591182.600000	459.302000	0.790298	-55.000000	-33.000000	-99.000000
3166373.853000	38591182.600000	469.302000	0.819937	-55.000000	-33.000000	-99.000000
3166333.853000	38591112.600000	479.302000	0.936500	-55.000000	-33.000000	-99.000000
3166333.853000	38591112.600000	489.302000	1.020442	-55.000000	-33.000000	-99.000000
3166333.853000	38591122.600000	479.302000	0.841765	-55.000000	-33.000000	-99.000000
3166333.853000	38591122.600000	489.302000	0.976260	-55.000000	-33.000000	-99.000000
3166343.853000	38591112.600000	479.302000	0.833400	-55.000000	-33.000000	-99.000000
3166343.853000	38591112.600000	489.302000	0.871343	-55.000000	-33.000000	-99.000000
3166343.853000	38591122.600000	479.302000	0.833455	-55.000000	-33.000000	-99.000000
3166343.853000	38591122.600000	489.302000	0.871087	-55.000000	-33.000000	-99.000000
3166333.853000	38591132.600000	479.302000	0.833442	-55.000000	-33.000000	-99.000000
3166333.853000	38591132.600000	489.302000	0.826192	-55.000000	-33.000000	-99.000000
3166333.853000	38591142.600000	479.302000	0.833461	-55.000000	-33.000000	-99.000000
3166333.853000	38591142.600000	489.302000	0.871086	-55.000000	-33.000000	-99.000000
3166343.853000	38591132.600000	479.302000	0.833577	-55.000000	-33.000000	-99.000000
3166343.853000	38591132.600000	489.302000	0.870497	-55.000000	-33.000000	-99.000000
3166343.853000	38591142.600000	479.302000	0.833696	-55.000000	-33.000000	-99.000000
3166343.853000	38591142.600000	489.302000	0.869900	-55.000000	-33.000000	-99.000000
3166353.853000	38591112.600000	479.302000	0.833412	-55.000000	-33.000000	-99.000000
3166353.853000	38591112.600000	489.302000	0.871286	-55.000000	-33.000000	-99.000000
3166353.853000	38591122.600000	479.302000	0.833503	-55.000000	-33.000000	-99.000000
3166353.853000	38591122.600000	489.302000	0.870853	-55.000000	-33.000000	-99.000000
3166363.853000	38591112.600000	479.302000	0.833409	-55.000000	-33.000000	-99.000000
3166363.853000	38591112.600000	489.302000	0.871299	-55.000000	-33.000000	-99.000000
3166363.853000	38591122.600000	479.302000	0.833491	-55.000000	-33.000000	-99.000000
3166363.853000	38591122.600000	489.302000	0.870914	-55.000000	-33.000000	-99.000000
3166353.853000	38591112.600000	499.302000	0.939924	-55.000000	-33.000000	-99.000000
3166353.853000	38591122.600000	499.302000	0.943074	-55.000000	-33.000000	-99.000000
3166363.853000	38591112.600000	499.302000	0.939826	-55.000000	-33.000000	-99.000000
3166363.853000	38591122.600000	499.302000	0.942674	-55.000000	-33.000000	-99.000000
3166353.853000	38591132.600000	479.302000	0.833891	-55.000000	-33.000000	-99.000000
3166353.853000	38591132.600000	489.302000	0.868761	-55.000000	-33.000000	-99.000000
3166353.853000	38591142.600000	479.302000	0.835535	-55.000000	-33.000000	-99.000000
3166353.853000	38591142.600000	489.302000	0.856773	-55.000000	-33.000000	-99.000000
3166363.853000	38591132.600000	479.302000	0.833778	-55.000000	-33.000000	-99.000000
3166363.853000	38591132.600000	489.302000	0.869413	-55.000000	-33.000000	-99.000000
3166363.853000	38591142.600000	479.302000	0.834439	-55.000000	-33.000000	-99.000000
3166363.853000	38591142.600000	489.302000	0.865360	-55.000000	-33.000000	-99.000000
3166353.853000	38591132.600000	499.302000	0.953879	-55.000000	-33.000000	-99.000000
3166353.853000	38591142.600000	499.302000	0.983178	-55.000000	-33.000000	-99.000000
3166363.853000	38591132.600000	499.302000	0.951066	-55.000000	-33.000000	-99.000000
3166363.853000	38591142.600000	499.302000	0.965469	-55.000000	-33.000000	-99.000000
3166333.853000	38591152.600000	479.302000	0.833441	-55.000000	-33.000000	-99.000000
3166333.853000	38591152.600000	489.302000	0.871189	-55.000000	-33.000000	-99.000000
3166333.853000	38591162.600000	479.302000	0.833407	-55.000000	-33.000000	-99.000000
3166333.853000	38591162.600000	489.302000	0.871346	-55.000000	-33.000000	-99.000000
3166343.853000	38591152.600000	479.302000	0.833573	-55.000000	-33.000000	-99.000000
3166343.853000	38591152.600000	489.302000	0.870568	-55.000000	-33.000000	-99.000000
3166343.853000	38591162.600000	479.302000	0.833453	-55.000000	-33.000000	-99.000000
3166343.853000	38591162.600000	489.302000	0.871150	-55.000000	-33.000000	-99.000000
3166333.853000	38591172.600000	479.302000	0.833382	-55.000000	-33.000000	-99.000000
3166333.853000	38591172.600000	489.302000	0.871458	-55.000000	-33.000000	-99.000000
3166333.853000	38591182.600000	479.302000	0.833366	-55.000000	-33.000000	-99.000000
3166333.853000	38591182.600000	489.302000	0.871525	-55.000000	-33.000000	-99.000000
3166343.853000	38591172.600000	479.302000	0.833398	-55.000000	-33.000000	-99.000000
3166343.853000	38591172.600000	489.302000	0.871392	-55.000000	-33.000000	-99.000000
3166343.853000	38591182.600000	479.302000	0.833373	-55.000000	-33.000000	-99.000000
3166343.853000	38591182.600000	489.302000	0.871499	-55.000000	-33.000000	-99.000000
3166353.853000	38591152.600000	479.302000	0.833868	-55.000000	-33.000000	-99.000000
3166353.853000	38591152.600000	489.302000	0.868981	-55.000000	-33.000000	-99.000000
3166353.853000	38591162.600000	479.302000	0.833498	-55.000000	-33.000000	-99.000000
3166353.853000	38591162.600000	489.302000	0.870944	-55.000000	-33.000000	-99.000000
3166363.853000	38591152.600000	479.302000	0.833763	-55.000000	-33.000000	-99.000000
3166363.853000	38591152.600000	489.302000	0.869571	-55.000000	-33.000000	-99.000000
3166363.853000	38591162.600000	479.302000	0.833486	-55.000000	-33.000000	-99.000000
3166363.853000	38591162.600000	489.302000	0.870997	-55.000000	-33.000000	-99.000000
3166353.853000	38591152.600000	499.302000	0.953548	-55.000000	-33.000000	-99.000000
3166353.853000	38591162.600000	499.302000	0.943046	-55.000000	-33.000000	-99.000000
3166363.853000	38591152.600000	499.302000	0.950855	-55.000000	-33.000000	-99.000000
3166363.853000	38591162.600000	499.302000	0.942654	-55.000000	-33.000000	-99.000000
3166353.853000	38591172.600000	479.302000	0.833410	-55.000000	-33.000000	-99.000000
3166353.853000	38591172.600000	489.302000	0.871345	-55.000000	-33.000000	-99.000000
3166353.853000	38591182.600000	479.302000	0.833377	-55.000000	-33.000000	-99.000000
3166353.853000	38591182.600000	489.302000	0.871484	-55.000000	-33.000000	-99.000000
3166363.853000	38591172.600000	479.302000	0.833407	-55.000000	-33.000000	-99.000000
3166363.853000	38591172.600000	489.302000	0.871355	-55.000000	-33.000000	-99.000000
3166363.853000	38591182.600000	479.302000	0.833376	-55.000000	-33.000000	-99.000000
3166363.853000	38591182.600000	489.302000	0.871487	-55.000000	-33.000000	-99.000000
3166353.853000	38591172.600000	499.302000	0.939947	-55.000000	-33.000000	-99.000000
3166353.853000	38591182.600000	499.302000	0.938703	-55.000000	-33.000000	-99.000000
3166363.853000	38591172.600000	499.302000	0.939849	-55.000000	-33.000000	-99.000000
3166363.853000	38591182.600000	499.302000	0.938669	-55.000000	-33.000000	-99.000000
3166373.853000	38591112.600000	479.302000	0.833394	-55.000000	-33.000000	-99.000000
3166373.853000	38591112.600000	489.302000	0.871370	-55.000000	-33.000000	-99.000000
3166373.853000	38591122.600000	479.302000	0.833438	-55.000000	-33.000000	-99.000000
3166373.853000	38591122.600000	489.302000	0.871171	-55.000000	-33.000000	-99.000000
3166383.853000	38591112.600000	489.302000	0.871446	-55.000000	-33.000000	-99.000000
3166383.853000	38591122.600000	489.302000	0.871360	-55.000000	-33.000000	-99.000000
3166373.853000	38591112.600000	499.302000	0.939283	-55.000000	-33.000000	-99.000000
3166373.853000	38591122.600000	499.302000	0.940870	-55.000000	-33.000000	-99.000000
3166383.853000	38591112.600000	499.302000	0.938676	-55.000000	-33.000000	-99.000000
3166383.853000	38591122.600000	499.302000	0.939421	-55.000000	-33.000000	-99.000000
3166373.853000	38591132.600000	479.302000	0.833516	-55.000000	-33.000000	-99.000000
3166373.853000	38591132.600000	489.302000	0.870805	-55.000000	-33.000000	-99.000000
3166373.853000	38591142.600000	479.302000	0.833576	-55.000000	-33.000000	-99.000000
3166373.853000	38591142.600000	489.302000	0.870529	-55.000000	-33.000000	-99.000000
3166383.853000	38591132.600000	489.302000	0.871262	-55.000000	-33.000000	-99.000000
3166383.853000	38591142.600000	489.302000	0.871219	-55.000000	-33.000000	-99.000000
3166373.853000	38591132.600000	499.302000	0.943537	-55.000000	-33.000000	-99.000000
3166373.853000	38591142.600000	499.302000	0.945450	-55.000000	-33.000000	-99.000000
3166383.853000	38591132.600000	499.302000	0.940276	-55.000000	-33.000000	-99.000000
3166383.853000	38591142.600000	499.302000	0.940707	-55.000000	-33.000000	-99.000000
3166373.853000	38591152.600000	479.302000	0.833513	-55.000000	-33.000000	-99.000000
3166373.853000	38591152.600000	489.302000	0.870855	-55.000000	-33.000000	-99.000000
3166373.853000	38591162.600000	479.302000	0.833436	-55.000000	-33.000000	-99.000000
3166373.853000	38591162.600000	489.302000	0.871225	-55.000000	-33.000000	-99.000000
3166383.853000	38591152.600000	489.302000	0.871284	-55.000000	-33.000000	-99.000000
3166383.853000	38591162.600000	489.302000	0.871392	-55.000000	-33.000000	-99.000000
3166373.853000	38591152.600000	499.302000	0.943517	-55.000000	-33.000000	-99.000000
3166373.853000	38591162.600000	499.302000	0.940878	-55.000000	-33.000000	-99.000000
3166383.853000	38591152.600000	499.302000	0.940282	-55.000000	-33.000000	-99.000000
3166383.853000	38591162.600000	499.302000	0.939438	-55.000000	-33.000000	-99.000000
3166373.853000	38591172.600000	479.302000	0.833393	-55.000000	-33.000000	-99.000000
3166373.853000	38591172.600000	489.302000	0.871414	-55.000000	-33.000000	-99.000000
3166373.853000	38591182.600000	479.302000	0.833371	-55.000000	-33.000000	-99.000000
3166373.853000	38591182.600000	489.302000	0.871507	-55.000000	-33.000000	-99.000000
3166383.853000	38591172.600000	489.302000	0.871478	-55.000000	-33.000000	-99.000000
3166383.853000	38591182.600000	489.302000	0.871534	-55.000000	-33.000000	-99.000000
3166373.853000	38591172.600000	499.302000	0.939308	-55.000000	-33.000000	-99.000000
3166373.853000	38591182.600000	499.302000	0.938462	-55.000000	-33.000000	-99.000000
3166383.853000	38591172.600000	499.302000	0.938700	-55.000000	-33.000000	-99.000000
3166383.853000	38591182.600000	499.302000	0.938186	-55.000000	-33.000000	-99.000000
3166333.853000	38591192.600000	399.302000	0.762042	-55.000000	-33.000000	-99.000000
3166333.853000	38591192.600000	409.302000	0.778188	-55.000000	-33.000000	-99.000000
3166333.853000	38591202.600000	399.302000	0.762091	-55.000000	-33.000000	-99.000000
3166333.853000	38591202.600000	409.302000	0.778232	-55.000000	-33.000000	-99.000000
3166343.853000	38591192.600000	399.302000	0.762018	-55.000000	-33.000000	-99.000000
3166343.853000	38591192.600000	409.302000	0.778166	-55.000000	-33.000000	-99.000000
3166343.853000	38591202.600000	399.302000	0.762078	-55.000000	-33.000000	-99.000000
3166343.853000	38591202.600000	409.302000	0.778220	-55.000000	-33.000000	-99.000000
3166333.853000	38591192.600000	419.302000	0.849564	-55.000000	-33.000000	-99.000000
3166333.853000	38591192.600000	429.302000	0.867554	-55.000000	-33.000000	-99.000000
3166333.853000	38591202.600000	419.302000	0.849535	-55.000000	-33.000000	-99.000000
3166333.853000	38591202.600000	429.302000	0.867539	-55.000000	-33.000000	-99.000000
3166343.853000	38591192.600000	419.302000	0.849579	-55.000000	-33.000000	-99.000000
3166343.853000	38591192.600000	429.302000	0.867561	-55.000000	-33.000000	-99.000000
3166343.853000	38591202.600000	419.302000	0.849543	-55.000000	-33.000000	-99.000000
3166343.853000	38591202.600000	429.302000	0.867543	-55.000000	-33.000000	-99.000000
3166333.853000	38591212.600000	399.302000	0.762123	-55.000000	-33.000000	-99.000000
3166333.853000	38591212.600000	409.302000	0.778260	-55.000000	-33.000000	-99.000000
3166333.853000	38591222.600000	399.302000	0.762147	-55.000000	-33.000000	-99.000000
3166333.853000	38591222.600000	409.302000	0.778280	-55.000000	-33.000000	-99.000000
3166343.853000	38591212.600000	399.302000	0.762116	-55.000000	-33.000000	-99.000000
3166343.853000	38591212.600000	409.302000	0.778254	-55.000000	-33.000000	-99.000000
3166343.853000	38591222.600000	399.302000	0.762142	-55.000000	-33.000000	-99.000000
3166343.853000	38591222.600000	409.302000	0.778276	-55.000000	-33.000000	-99.000000
3166333.853000	38591212.600000	419.302000	0.849515	-55.000000	-33.000000	-99.000000
3166333.853000	38591212.600000	429.302000	0.867530	-55.000000	-33.000000	-99.000000
3166333.853000	38591222.600000	419.302000	0.849502	-55.000000	-33.000000	-99.000000
3166333.853000	38591222.600000	429.302000	0.867523	-55.000000	-33.000000	-99.000000
3166343.853000	38591212.600000	419.302000	0.849520	-55.000000	-33.000000	-99.000000
3166343.853000	38591212.600000	429.302000	0.867532	-55.000000	-33.000000	-99.000000
3166343.853000	38591222.600000	419.302000	0.849505	-55.000000	-33.000000	-99.000000
3166343.853000	38591222.600000	429.302000	0.867524	-55.000000	-33.000000	-99.000000
3166353.853000	38591192.600000	399.302000	0.762005	-55.000000	-33.000000	-99.000000
3166353.853000	38591192.600000	409.302000	0.778154	-55.000000	-33.000000	-99.000000
3166353.853000	38591202.600000	399.302000	0.762071	-55.000000	-33.000000	-99.000000
3166353.853000	38591202.600000	409.302000	0.778214	-55.000000	-33.000000	-99.000000
3166363.853000	38591192.600000	399.302000	0.762008	-55.000000	-33.000000	-99.000000
3166363.853000	38591202.600000	399.302000	0.762072	-55.000000	-33.000000	-99.000000
3166353.853000	38591192.600000	419.302000	0.849587	-55.000000	-33.000000	-99.000000
3166353.853000	38591192.600000	429.302000	0.867565	-55.000000	-33.000000	-99.000000
3166353.853000	38591202.600000	419.302000	0.849547	-55.000000	-33.000000	-99.000000
3166353.853000	38591202.600000	429.302000	0.867545	-55.000000	-33.000000	-99.000000
3166363.853000	38591192.600000	419.302000	0.849585	-55.000000	-33.000000	-99.000000
3166363.853000	38591192.600000	429.302000	0.867564	-55.000000	-33.000000	-99.000000
3166363.853000	38591202.600000	419.302000	0.849546	-55.000000	-33.000000	-99.000000
3166363.853000	38591202.600000	429.302000	0.867545	-55.000000	-33.000000	-99.000000
3166353.853000	38591212.600000	399.302000	0.762112	-55.000000	-33.000000	-99.000000
3166353.853000	38591212.600000	409.302000	0.778251	-55.000000	-33.000000	-99.000000
3166353.853000	38591222.600000	399.302000	0.762140	-55.000000	-33.000000	-99.000000
3166353.853000	38591222.600000	409.302000	0.778275	-55.000000	-33.000000	-99.000000
3166363.853000	38591212.600000	399.302000	0.762113	-55.000000	-33.000000	-99.000000
3166363.853000	38591222.600000	399.302000	0.762140	-55.000000	-33.000000	-99.000000
3166353.853000	38591212.600000	419.302000	0.849522	-55.000000	-33.000000	-99.000000
3166353.853000	38591212.600000	429.302000	0.867533	-55.000000	-33.000000	-99.000000
3166353.853000	38591222.600000	419.302000	0.849506	-55.000000	-33.000000	-99.000000
3166353.853000	38591222.600000	429.302000	0.867525	-55.000000	-33.000000	-99.000000
3166363.853000	38591212.600000	419.302000	0.849522	-55.000000	-33.000000	-99.000000
3166363.853000	38591212.600000	429.302000	0.867533	-55.000000	-33.000000	-99.000000
3166363.853000	38591222.600000	419.302000	0.849506	-55.000000	-33.000000	-99.000000
3166363.853000	38591222.600000	429.302000	0.867525	-55.000000	-33.000000	-99.000000
[truncated: 10,894 more rows]
