# Supplementary material for: Evaluation method of ore grade estimation effectiveness
Source: PLoS One. 2024 Sep 12;19(9):e0309696. doi: 10.1371/journal.pone.0309696 (PMC11392407; doi:10.1371/journal.pone.0309696)
Supplement: S1 File — (ZIP) [file pone.0309696.s001.zip › Date/Primary_Sample_Fe_P9.txt]

3166093.853000	38590632.600000	489.302000	1.192226	-55.000000	-33.000000	-99.000000
3166093.853000	38590642.600000	489.302000	1.191969	-55.000000	-33.000000	-99.000000
3166103.853000	38590632.600000	489.302000	1.192171	-55.000000	-33.000000	-99.000000
3166103.853000	38590642.600000	489.302000	1.191900	-55.000000	-33.000000	-99.000000
3166093.853000	38590632.600000	499.302000	1.192389	-55.000000	-33.000000	-99.000000
3166093.853000	38590632.600000	509.302000	1.192563	-55.000000	-33.000000	-99.000000
3166093.853000	38590642.600000	499.302000	1.192175	-55.000000	-33.000000	-99.000000
3166093.853000	38590642.600000	509.302000	1.192384	-55.000000	-33.000000	-99.000000
3166103.853000	38590632.600000	499.302000	1.192347	-55.000000	-33.000000	-99.000000
3166103.853000	38590632.600000	509.302000	1.192532	-55.000000	-33.000000	-99.000000
3166103.853000	38590642.600000	499.302000	1.192129	-55.000000	-33.000000	-99.000000
3166103.853000	38590642.600000	509.302000	1.192355	-55.000000	-33.000000	-99.000000
3166093.853000	38590652.600000	489.302000	1.191727	-55.000000	-33.000000	-99.000000
3166093.853000	38590662.600000	489.302000	1.191512	-55.000000	-33.000000	-99.000000
3166103.853000	38590652.600000	489.302000	1.191645	-55.000000	-33.000000	-99.000000
3166103.853000	38590662.600000	489.302000	1.191419	-55.000000	-33.000000	-99.000000
3166093.853000	38590652.600000	499.302000	1.191997	-55.000000	-33.000000	-99.000000
3166093.853000	38590652.600000	509.302000	1.192250	-55.000000	-33.000000	-99.000000
3166093.853000	38590662.600000	499.302000	1.191875	-55.000000	-33.000000	-99.000000
3166093.853000	38590662.600000	509.302000	1.192177	-55.000000	-33.000000	-99.000000
3166103.853000	38590652.600000	499.302000	1.191956	-55.000000	-33.000000	-99.000000
3166103.853000	38590652.600000	509.302000	1.192233	-55.000000	-33.000000	-99.000000
3166103.853000	38590662.600000	499.302000	1.191861	-55.000000	-33.000000	-99.000000
3166103.853000	38590662.600000	509.302000	1.192197	-55.000000	-33.000000	-99.000000
3166113.853000	38590632.600000	489.302000	1.192146	-55.000000	-33.000000	-99.000000
3166113.853000	38590642.600000	489.302000	1.191866	-55.000000	-33.000000	-99.000000
3166123.853000	38590632.600000	489.302000	1.192158	-55.000000	-33.000000	-99.000000
3166123.853000	38590642.600000	489.302000	1.191873	-55.000000	-33.000000	-99.000000
3166113.853000	38590632.600000	499.302000	1.192331	-55.000000	-33.000000	-99.000000
3166113.853000	38590632.600000	509.302000	1.192524	-55.000000	-33.000000	-99.000000
3166113.853000	38590642.600000	499.302000	1.192110	-55.000000	-33.000000	-99.000000
3166113.853000	38590642.600000	509.302000	1.192347	-55.000000	-33.000000	-99.000000
3166113.853000	38590652.600000	489.302000	1.191602	-55.000000	-33.000000	-99.000000
3166113.853000	38590662.600000	489.302000	1.191371	-55.000000	-33.000000	-99.000000
3166123.853000	38590652.600000	489.302000	1.191604	-55.000000	-33.000000	-99.000000
3166123.853000	38590662.600000	489.302000	1.191370	-55.000000	-33.000000	-99.000000
3166113.853000	38590652.600000	499.302000	1.191942	-55.000000	-33.000000	-99.000000
3166113.853000	38590652.600000	509.302000	1.192235	-55.000000	-33.000000	-99.000000
3166113.853000	38590662.600000	499.302000	1.191873	-55.000000	-33.000000	-99.000000
3166113.853000	38590662.600000	509.302000	1.192229	-55.000000	-33.000000	-99.000000
3166093.853000	38590672.600000	489.302000	1.191337	-55.000000	-33.000000	-99.000000
3166093.853000	38590682.600000	489.302000	1.196590	-55.000000	-33.000000	-99.000000
3166103.853000	38590672.600000	489.302000	1.191251	-55.000000	-33.000000	-99.000000
3166103.853000	38590682.600000	489.302000	1.195417	-55.000000	-33.000000	-99.000000
3166093.853000	38590672.600000	499.302000	1.191832	-55.000000	-33.000000	-99.000000
3166093.853000	38590672.600000	509.302000	1.192183	-55.000000	-33.000000	-99.000000
3166093.853000	38590682.600000	499.302000	1.197416	-55.000000	-33.000000	-99.000000
3166093.853000	38590682.600000	509.302000	1.198340	-55.000000	-33.000000	-99.000000
3166103.853000	38590672.600000	499.302000	1.191906	-55.000000	-33.000000	-99.000000
3166103.853000	38590672.600000	509.302000	1.192283	-55.000000	-33.000000	-99.000000
3166103.853000	38590682.600000	499.302000	1.196612	-55.000000	-33.000000	-99.000000
3166103.853000	38590682.600000	509.302000	1.197623	-55.000000	-33.000000	-99.000000
3166093.853000	38590692.600000	489.302000	1.195994	-55.000000	-33.000000	-99.000000
3166093.853000	38590702.600000	489.302000	1.195901	-55.000000	-33.000000	-99.000000
3166103.853000	38590692.600000	489.302000	1.194688	-55.000000	-33.000000	-99.000000
3166103.853000	38590702.600000	489.302000	1.194568	-55.000000	-33.000000	-99.000000
3166093.853000	38590692.600000	499.302000	1.197011	-55.000000	-33.000000	-99.000000
3166093.853000	38590692.600000	509.302000	1.198009	-55.000000	-33.000000	-99.000000
3166093.853000	38590702.600000	499.302000	1.196986	-55.000000	-33.000000	-99.000000
3166093.853000	38590702.600000	509.302000	1.198008	-55.000000	-33.000000	-99.000000
3166103.853000	38590692.600000	499.302000	1.196314	-55.000000	-33.000000	-99.000000
3166103.853000	38590692.600000	509.302000	1.197251	-55.000000	-33.000000	-99.000000
3166103.853000	38590702.600000	499.302000	1.196347	-55.000000	-33.000000	-99.000000
3166103.853000	38590702.600000	509.302000	1.197214	-55.000000	-33.000000	-99.000000
3166113.853000	38590672.600000	489.302000	1.191220	-55.000000	-33.000000	-99.000000
3166113.853000	38590682.600000	489.302000	1.194698	-55.000000	-33.000000	-99.000000
3166123.853000	38590672.600000	489.302000	1.191223	-55.000000	-33.000000	-99.000000
3166123.853000	38590682.600000	489.302000	1.194581	-55.000000	-33.000000	-99.000000
3166113.853000	38590672.600000	499.302000	1.192016	-55.000000	-33.000000	-99.000000
3166113.853000	38590672.600000	509.302000	1.192389	-55.000000	-33.000000	-99.000000
3166113.853000	38590682.600000	499.302000	1.196276	-55.000000	-33.000000	-99.000000
3166113.853000	38590682.600000	509.302000	1.197222	-55.000000	-33.000000	-99.000000
3166113.853000	38590692.600000	489.302000	1.194445	-55.000000	-33.000000	-99.000000
3166113.853000	38590702.600000	489.302000	1.195685	-55.000000	-33.000000	-99.000000
3166123.853000	38590692.600000	489.302000	1.194973	-55.000000	-33.000000	-99.000000
3166123.853000	38590702.600000	489.302000	1.202367	-55.000000	-33.000000	-99.000000
3166113.853000	38590692.600000	499.302000	1.196390	-55.000000	-33.000000	-99.000000
3166113.853000	38590692.600000	509.302000	1.196711	-55.000000	-33.000000	-99.000000
3166113.853000	38590702.600000	499.302000	1.196237	-55.000000	-33.000000	-99.000000
3166113.853000	38590702.600000	509.302000	1.196488	-55.000000	-33.000000	-99.000000
3166123.853000	38590702.600000	499.302000	1.192827	-55.000000	-33.000000	-99.000000
3166093.853000	38590712.600000	489.302000	1.196388	-55.000000	-33.000000	-99.000000
3166093.853000	38590722.600000	489.302000	1.197404	-55.000000	-33.000000	-99.000000
3166103.853000	38590712.600000	489.302000	1.195044	-55.000000	-33.000000	-99.000000
3166103.853000	38590722.600000	489.302000	1.196201	-55.000000	-33.000000	-99.000000
3166093.853000	38590712.600000	499.302000	1.197362	-55.000000	-33.000000	-99.000000
3166093.853000	38590722.600000	499.302000	1.198178	-55.000000	-33.000000	-99.000000
3166103.853000	38590712.600000	499.302000	1.196562	-55.000000	-33.000000	-99.000000
3166103.853000	38590712.600000	509.302000	1.197576	-55.000000	-33.000000	-99.000000
3166103.853000	38590722.600000	499.302000	1.197281	-55.000000	-33.000000	-99.000000
3166103.853000	38590722.600000	509.302000	1.198334	-55.000000	-33.000000	-99.000000
3166093.853000	38590732.600000	489.302000	1.198808	-55.000000	-33.000000	-99.000000
3166093.853000	38590742.600000	489.302000	1.200463	-55.000000	-33.000000	-99.000000
3166103.853000	38590732.600000	489.302000	1.197812	-55.000000	-33.000000	-99.000000
3166103.853000	38590742.600000	489.302000	1.199656	-55.000000	-33.000000	-99.000000
3166093.853000	38590732.600000	499.302000	1.199392	-55.000000	-33.000000	-99.000000
3166093.853000	38590742.600000	499.302000	1.200902	-55.000000	-33.000000	-99.000000
3166103.853000	38590732.600000	499.302000	1.198551	-55.000000	-33.000000	-99.000000
3166103.853000	38590732.600000	509.302000	1.199481	-55.000000	-33.000000	-99.000000
3166103.853000	38590742.600000	499.302000	1.200175	-55.000000	-33.000000	-99.000000
3166103.853000	38590742.600000	509.302000	1.200947	-55.000000	-33.000000	-99.000000
3166113.853000	38590712.600000	489.302000	1.194455	-55.000000	-33.000000	-99.000000
3166113.853000	38590722.600000	489.302000	1.195442	-55.000000	-33.000000	-99.000000
3166123.853000	38590712.600000	489.302000	1.194539	-55.000000	-33.000000	-99.000000
3166123.853000	38590722.600000	489.302000	1.195312	-55.000000	-33.000000	-99.000000
3166113.853000	38590712.600000	499.302000	1.196461	-55.000000	-33.000000	-99.000000
3166113.853000	38590712.600000	509.302000	1.197065	-55.000000	-33.000000	-99.000000
3166113.853000	38590722.600000	499.302000	1.196826	-55.000000	-33.000000	-99.000000
3166113.853000	38590722.600000	509.302000	1.197893	-55.000000	-33.000000	-99.000000
3166123.853000	38590712.600000	499.302000	1.196520	-55.000000	-33.000000	-99.000000
3166123.853000	38590712.600000	509.302000	1.196949	-55.000000	-33.000000	-99.000000
3166123.853000	38590722.600000	499.302000	1.196774	-55.000000	-33.000000	-99.000000
3166123.853000	38590722.600000	509.302000	1.197834	-55.000000	-33.000000	-99.000000
3166113.853000	38590732.600000	489.302000	1.197201	-55.000000	-33.000000	-99.000000
3166113.853000	38590742.600000	489.302000	1.199186	-55.000000	-33.000000	-99.000000
3166123.853000	38590732.600000	489.302000	1.199051	-55.000000	-33.000000	-99.000000
3166123.853000	38590742.600000	489.302000	1.199137	-55.000000	-33.000000	-99.000000
3166113.853000	38590732.600000	499.302000	1.186494	-55.000000	-33.000000	-99.000000
3166113.853000	38590732.600000	509.302000	1.186295	-55.000000	-33.000000	-99.000000
3166113.853000	38590742.600000	499.302000	1.202337	-55.000000	-33.000000	-99.000000
3166113.853000	38590742.600000	509.302000	1.203334	-55.000000	-33.000000	-99.000000
3166123.853000	38590732.600000	499.302000	1.200318	-55.000000	-33.000000	-99.000000
3166123.853000	38590732.600000	509.302000	1.201596	-55.000000	-33.000000	-99.000000
3166123.853000	38590742.600000	499.302000	1.199729	-55.000000	-33.000000	-99.000000
3166123.853000	38590742.600000	509.302000	1.200568	-55.000000	-33.000000	-99.000000
3166093.853000	38590752.600000	489.302000	1.202275	-55.000000	-33.000000	-99.000000
3166103.853000	38590752.600000	489.302000	1.201624	-55.000000	-33.000000	-99.000000
3166103.853000	38590762.600000	489.302000	1.203665	-55.000000	-33.000000	-99.000000
3166103.853000	38590752.600000	499.302000	1.205374	-55.000000	-33.000000	-99.000000
3166103.853000	38590762.600000	499.302000	1.203951	-55.000000	-33.000000	-99.000000
3166103.853000	38590772.600000	489.302000	1.205754	-55.000000	-33.000000	-99.000000
3166103.853000	38590782.600000	489.302000	1.207878	-55.000000	-33.000000	-99.000000
3166103.853000	38590772.600000	499.302000	1.205977	-55.000000	-33.000000	-99.000000
3166103.853000	38590782.600000	499.302000	1.208054	-55.000000	-33.000000	-99.000000
3166113.853000	38590752.600000	489.302000	1.183207	-55.000000	-33.000000	-99.000000
3166113.853000	38590762.600000	489.302000	1.203393	-55.000000	-33.000000	-99.000000
3166123.853000	38590752.600000	489.302000	1.201251	-55.000000	-33.000000	-99.000000
3166123.853000	38590762.600000	489.302000	1.203411	-55.000000	-33.000000	-99.000000
3166113.853000	38590752.600000	499.302000	1.183425	-55.000000	-33.000000	-99.000000
3166113.853000	38590752.600000	509.302000	1.202457	-55.000000	-33.000000	-99.000000
3166113.853000	38590762.600000	499.302000	1.203696	-55.000000	-33.000000	-99.000000
3166113.853000	38590762.600000	509.302000	1.204241	-55.000000	-33.000000	-99.000000
3166123.853000	38590752.600000	499.302000	1.201667	-55.000000	-33.000000	-99.000000
3166123.853000	38590752.600000	509.302000	1.202344	-55.000000	-33.000000	-99.000000
3166123.853000	38590762.600000	499.302000	1.203717	-55.000000	-33.000000	-99.000000
3166123.853000	38590762.600000	509.302000	1.204268	-55.000000	-33.000000	-99.000000
3166113.853000	38590772.600000	489.302000	1.205554	-55.000000	-33.000000	-99.000000
3166113.853000	38590782.600000	479.302000	1.207764	-55.000000	-33.000000	-99.000000
3166113.853000	38590782.600000	489.302000	1.207739	-55.000000	-33.000000	-99.000000
3166123.853000	38590772.600000	489.302000	1.205600	-55.000000	-33.000000	-99.000000
3166123.853000	38590782.600000	489.302000	1.207812	-55.000000	-33.000000	-99.000000
3166113.853000	38590772.600000	499.302000	1.194956	-55.000000	-33.000000	-99.000000
3166113.853000	38590772.600000	509.302000	1.180579	-55.000000	-33.000000	-99.000000
3166113.853000	38590782.600000	499.302000	1.212904	-55.000000	-33.000000	-99.000000
3166113.853000	38590782.600000	509.302000	1.213377	-55.000000	-33.000000	-99.000000
3166123.853000	38590772.600000	499.302000	1.210366	-55.000000	-33.000000	-99.000000
3166123.853000	38590772.600000	509.302000	1.210932	-55.000000	-33.000000	-99.000000
3166123.853000	38590782.600000	499.302000	1.207995	-55.000000	-33.000000	-99.000000
3166123.853000	38590782.600000	509.302000	1.208374	-55.000000	-33.000000	-99.000000
3166133.853000	38590722.600000	489.302000	1.186843	-55.000000	-33.000000	-99.000000
3166133.853000	38590732.600000	489.302000	1.185441	-55.000000	-33.000000	-99.000000
3166133.853000	38590742.600000	489.302000	1.184131	-55.000000	-33.000000	-99.000000
3166133.853000	38590752.600000	489.302000	1.182882	-55.000000	-33.000000	-99.000000
3166133.853000	38590762.600000	489.302000	1.181681	-55.000000	-33.000000	-99.000000
3166133.853000	38590752.600000	499.302000	1.183058	-55.000000	-33.000000	-99.000000
3166133.853000	38590762.600000	499.302000	1.181799	-55.000000	-33.000000	-99.000000
3166133.853000	38590762.600000	509.302000	1.181699	-55.000000	-33.000000	-99.000000
3166133.853000	38590772.600000	489.302000	1.210381	-55.000000	-33.000000	-99.000000
3166133.853000	38590782.600000	489.302000	1.208103	-55.000000	-33.000000	-99.000000
3166143.853000	38590782.600000	489.302000	1.208605	-55.000000	-33.000000	-99.000000
3166133.853000	38590772.600000	499.302000	1.180308	-55.000000	-33.000000	-99.000000
3166133.853000	38590772.600000	509.302000	1.180210	-55.000000	-33.000000	-99.000000
3166133.853000	38590782.600000	499.302000	1.208282	-55.000000	-33.000000	-99.000000
3166133.853000	38590782.600000	509.302000	1.208655	-55.000000	-33.000000	-99.000000
3166103.853000	38590792.600000	489.302000	1.210029	-55.000000	-33.000000	-99.000000
3166113.853000	38590792.600000	479.302000	1.209979	-55.000000	-33.000000	-99.000000
3166113.853000	38590792.600000	489.302000	1.209943	-55.000000	-33.000000	-99.000000
3166113.853000	38590802.600000	479.302000	1.212206	-55.000000	-33.000000	-99.000000
3166113.853000	38590802.600000	489.302000	1.212165	-55.000000	-33.000000	-99.000000
3166123.853000	38590792.600000	489.302000	1.210043	-55.000000	-33.000000	-99.000000
3166123.853000	38590802.600000	479.302000	1.212333	-55.000000	-33.000000	-99.000000
3166123.853000	38590802.600000	489.302000	1.212290	-55.000000	-33.000000	-99.000000
3166113.853000	38590792.600000	499.302000	1.210089	-55.000000	-33.000000	-99.000000
3166113.853000	38590802.600000	499.302000	1.212282	-55.000000	-33.000000	-99.000000
3166123.853000	38590792.600000	499.302000	1.210188	-55.000000	-33.000000	-99.000000
3166123.853000	38590792.600000	509.302000	1.210507	-55.000000	-33.000000	-99.000000
3166123.853000	38590802.600000	499.302000	1.212407	-55.000000	-33.000000	-99.000000
3166123.853000	38590802.600000	509.302000	1.212677	-55.000000	-33.000000	-99.000000
3166113.853000	38590812.600000	479.302000	1.214447	-55.000000	-33.000000	-99.000000
3166113.853000	38590812.600000	489.302000	1.214402	-55.000000	-33.000000	-99.000000
3166113.853000	38590822.600000	479.302000	1.216699	-55.000000	-33.000000	-99.000000
3166113.853000	38590822.600000	489.302000	1.216652	-55.000000	-33.000000	-99.000000
3166123.853000	38590812.600000	479.302000	1.214600	-55.000000	-33.000000	-99.000000
3166123.853000	38590812.600000	489.302000	1.214554	-55.000000	-33.000000	-99.000000
3166123.853000	38590822.600000	479.302000	1.216879	-55.000000	-33.000000	-99.000000
3166123.853000	38590822.600000	489.302000	1.216832	-55.000000	-33.000000	-99.000000
3166113.853000	38590812.600000	499.302000	1.214495	-55.000000	-33.000000	-99.000000
3166113.853000	38590822.600000	499.302000	1.216727	-55.000000	-33.000000	-99.000000
3166123.853000	38590812.600000	499.302000	1.214648	-55.000000	-33.000000	-99.000000
3166123.853000	38590812.600000	509.302000	1.214876	-55.000000	-33.000000	-99.000000
3166123.853000	38590822.600000	499.302000	1.216906	-55.000000	-33.000000	-99.000000
3166123.853000	38590822.600000	509.302000	1.217100	-55.000000	-33.000000	-99.000000
3166113.853000	38590832.600000	489.302000	1.218915	-55.000000	-33.000000	-99.000000
3166113.853000	38590842.600000	489.302000	1.221189	-55.000000	-33.000000	-99.000000
3166123.853000	38590832.600000	479.302000	1.219172	-55.000000	-33.000000	-99.000000
3166123.853000	38590832.600000	489.302000	1.219123	-55.000000	-33.000000	-99.000000
3166123.853000	38590842.600000	479.302000	1.221476	-55.000000	-33.000000	-99.000000
3166123.853000	38590842.600000	489.302000	1.221426	-55.000000	-33.000000	-99.000000
3166123.853000	38590832.600000	499.302000	1.219181	-55.000000	-33.000000	-99.000000
3166123.853000	38590842.600000	499.302000	1.221471	-55.000000	-33.000000	-99.000000
3166123.853000	38590852.600000	479.302000	1.223791	-55.000000	-33.000000	-99.000000
3166123.853000	38590852.600000	489.302000	1.223741	-55.000000	-33.000000	-99.000000
3166123.853000	38590862.600000	479.302000	1.226117	-55.000000	-33.000000	-99.000000
3166123.853000	38590862.600000	489.302000	1.226067	-55.000000	-33.000000	-99.000000
3166123.853000	38590852.600000	499.302000	1.223773	-55.000000	-33.000000	-99.000000
3166123.853000	38590862.600000	499.302000	1.226088	-55.000000	-33.000000	-99.000000
3166133.853000	38590792.600000	489.302000	1.210331	-55.000000	-33.000000	-99.000000
3166133.853000	38590802.600000	489.302000	1.212582	-55.000000	-33.000000	-99.000000
3166143.853000	38590792.600000	489.302000	1.210805	-55.000000	-33.000000	-99.000000
3166143.853000	38590802.600000	489.302000	1.213036	-55.000000	-33.000000	-99.000000
3166133.853000	38590792.600000	499.302000	1.210474	-55.000000	-33.000000	-99.000000
3166133.853000	38590792.600000	509.302000	1.210789	-55.000000	-33.000000	-99.000000
3166133.853000	38590802.600000	499.302000	1.212697	-55.000000	-33.000000	-99.000000
3166133.853000	38590802.600000	509.302000	1.212963	-55.000000	-33.000000	-99.000000
3166143.853000	38590802.600000	499.302000	1.213146	-55.000000	-33.000000	-99.000000
3166143.853000	38590802.600000	509.302000	1.213405	-55.000000	-33.000000	-99.000000
3166133.853000	38590812.600000	489.302000	1.214852	-55.000000	-33.000000	-99.000000
3166133.853000	38590822.600000	489.302000	1.217140	-55.000000	-33.000000	-99.000000
3166143.853000	38590812.600000	489.302000	1.215294	-55.000000	-33.000000	-99.000000
3166143.853000	38590822.600000	489.302000	1.217577	-55.000000	-33.000000	-99.000000
3166133.853000	38590812.600000	499.302000	1.214944	-55.000000	-33.000000	-99.000000
3166133.853000	38590812.600000	509.302000	1.215170	-55.000000	-33.000000	-99.000000
3166133.853000	38590822.600000	499.302000	1.217214	-55.000000	-33.000000	-99.000000
3166133.853000	38590822.600000	509.302000	1.217405	-55.000000	-33.000000	-99.000000
3166143.853000	38590812.600000	499.302000	1.215383	-55.000000	-33.000000	-99.000000
3166143.853000	38590812.600000	509.302000	1.215603	-55.000000	-33.000000	-99.000000
3166143.853000	38590822.600000	499.302000	1.217647	-55.000000	-33.000000	-99.000000
3166143.853000	38590822.600000	509.302000	1.217834	-55.000000	-33.000000	-99.000000
3166133.853000	38590832.600000	479.302000	1.219495	-55.000000	-33.000000	-99.000000
3166133.853000	38590832.600000	489.302000	1.219445	-55.000000	-33.000000	-99.000000
3166133.853000	38590842.600000	479.302000	1.221816	-55.000000	-33.000000	-99.000000
3166133.853000	38590842.600000	489.302000	1.221766	-55.000000	-33.000000	-99.000000
3166143.853000	38590832.600000	489.302000	1.219881	-55.000000	-33.000000	-99.000000
3166143.853000	38590842.600000	489.302000	1.222205	-55.000000	-33.000000	-99.000000
3166133.853000	38590832.600000	499.302000	1.219503	-55.000000	-33.000000	-99.000000
3166133.853000	38590832.600000	509.302000	1.219664	-55.000000	-33.000000	-99.000000
3166133.853000	38590842.600000	499.302000	1.221809	-55.000000	-33.000000	-99.000000
3166133.853000	38590842.600000	509.302000	1.221943	-55.000000	-33.000000	-99.000000
3166143.853000	38590832.600000	499.302000	1.219936	-55.000000	-33.000000	-99.000000
3166143.853000	38590832.600000	509.302000	1.220093	-55.000000	-33.000000	-99.000000
3166143.853000	38590842.600000	499.302000	1.222246	-55.000000	-33.000000	-99.000000
3166143.853000	38590842.600000	509.302000	1.222377	-55.000000	-33.000000	-99.000000
3166133.853000	38590852.600000	479.302000	1.224151	-55.000000	-33.000000	-99.000000
3166133.853000	38590852.600000	489.302000	1.224100	-55.000000	-33.000000	-99.000000
3166133.853000	38590862.600000	479.302000	1.226499	-55.000000	-33.000000	-99.000000
3166133.853000	38590862.600000	489.302000	1.226448	-55.000000	-33.000000	-99.000000
3166143.853000	38590852.600000	489.302000	1.224548	-55.000000	-33.000000	-99.000000
3166143.853000	38590862.600000	479.302000	1.226959	-55.000000	-33.000000	-99.000000
3166143.853000	38590862.600000	489.302000	1.226908	-55.000000	-33.000000	-99.000000
3166133.853000	38590852.600000	499.302000	1.224131	-55.000000	-33.000000	-99.000000
3166133.853000	38590862.600000	499.302000	1.226467	-55.000000	-33.000000	-99.000000
3166143.853000	38590852.600000	499.302000	1.224577	-55.000000	-33.000000	-99.000000
3166143.853000	38590852.600000	509.302000	1.224683	-55.000000	-33.000000	-99.000000
3166143.853000	38590862.600000	499.302000	1.226925	-55.000000	-33.000000	-99.000000
3166143.853000	38590862.600000	509.302000	1.227010	-55.000000	-33.000000	-99.000000
3166153.853000	38590842.600000	489.302000	1.222740	-55.000000	-33.000000	-99.000000
3166153.853000	38590842.600000	499.302000	1.222779	-55.000000	-33.000000	-99.000000
3166153.853000	38590842.600000	509.302000	1.222904	-55.000000	-33.000000	-99.000000
3166153.853000	38590852.600000	489.302000	1.225080	-55.000000	-33.000000	-99.000000
3166153.853000	38590862.600000	489.302000	1.227442	-55.000000	-33.000000	-99.000000
3166153.853000	38590852.600000	499.302000	1.225107	-55.000000	-33.000000	-99.000000
3166153.853000	38590852.600000	509.302000	1.225209	-55.000000	-33.000000	-99.000000
3166153.853000	38590862.600000	499.302000	1.227457	-55.000000	-33.000000	-99.000000
3166153.853000	38590862.600000	509.302000	1.227537	-55.000000	-33.000000	-99.000000
3166133.853000	38590922.600000	469.302000	1.261663	-55.000000	-33.000000	-99.000000
3166143.853000	38590922.600000	469.302000	1.262517	-55.000000	-33.000000	-99.000000
3166143.853000	38590932.600000	469.302000	1.265946	-55.000000	-33.000000	-99.000000
3166143.853000	38590942.600000	469.302000	1.312523	-55.000000	-33.000000	-99.000000
3166153.853000	38590942.600000	469.302000	1.313032	-55.000000	-33.000000	-99.000000
3166123.853000	38590872.600000	479.302000	1.165455	-55.000000	-33.000000	-99.000000
3166123.853000	38590872.600000	489.302000	1.165507	-55.000000	-33.000000	-99.000000
3166123.853000	38590882.600000	479.302000	1.164578	-55.000000	-33.000000	-99.000000
3166123.853000	38590882.600000	489.302000	1.164623	-55.000000	-33.000000	-99.000000
3166123.853000	38590892.600000	479.302000	1.163736	-55.000000	-33.000000	-99.000000
3166123.853000	38590892.600000	489.302000	1.163777	-55.000000	-33.000000	-99.000000
3166133.853000	38590872.600000	479.302000	1.165415	-55.000000	-33.000000	-99.000000
3166133.853000	38590872.600000	489.302000	1.165466	-55.000000	-33.000000	-99.000000
3166133.853000	38590882.600000	479.302000	1.164541	-55.000000	-33.000000	-99.000000
3166133.853000	38590882.600000	489.302000	1.164587	-55.000000	-33.000000	-99.000000
3166143.853000	38590872.600000	479.302000	1.165324	-55.000000	-33.000000	-99.000000
3166143.853000	38590872.600000	489.302000	1.165374	-55.000000	-33.000000	-99.000000
3166143.853000	38590882.600000	479.302000	1.164459	-55.000000	-33.000000	-99.000000
3166143.853000	38590882.600000	489.302000	1.164504	-55.000000	-33.000000	-99.000000
3166133.853000	38590872.600000	499.302000	1.165465	-55.000000	-33.000000	-99.000000
3166133.853000	38590882.600000	499.302000	1.164585	-55.000000	-33.000000	-99.000000
3166143.853000	38590872.600000	499.302000	1.165373	-55.000000	-33.000000	-99.000000
3166143.853000	38590872.600000	509.302000	1.165320	-55.000000	-33.000000	-99.000000
3166143.853000	38590882.600000	499.302000	1.164502	-55.000000	-33.000000	-99.000000
3166143.853000	38590882.600000	509.302000	1.164453	-55.000000	-33.000000	-99.000000
3166133.853000	38590892.600000	479.302000	1.163703	-55.000000	-33.000000	-99.000000
3166133.853000	38590892.600000	489.302000	1.163744	-55.000000	-33.000000	-99.000000
3166133.853000	38590902.600000	479.302000	1.162897	-55.000000	-33.000000	-99.000000
3166133.853000	38590902.600000	489.302000	1.162934	-55.000000	-33.000000	-99.000000
3166143.853000	38590892.600000	479.302000	1.163627	-55.000000	-33.000000	-99.000000
3166143.853000	38590892.600000	489.302000	1.163668	-55.000000	-33.000000	-99.000000
3166143.853000	38590902.600000	479.302000	1.162828	-55.000000	-33.000000	-99.000000
3166143.853000	38590902.600000	489.302000	1.162865	-55.000000	-33.000000	-99.000000
3166133.853000	38590892.600000	499.302000	1.163741	-55.000000	-33.000000	-99.000000
3166133.853000	38590902.600000	499.302000	1.162932	-55.000000	-33.000000	-99.000000
3166143.853000	38590892.600000	499.302000	1.163666	-55.000000	-33.000000	-99.000000
3166143.853000	38590902.600000	499.302000	1.162862	-55.000000	-33.000000	-99.000000
3166153.853000	38590872.600000	489.302000	1.165232	-55.000000	-33.000000	-99.000000
3166153.853000	38590882.600000	489.302000	1.164375	-55.000000	-33.000000	-99.000000
3166153.853000	38590872.600000	499.302000	1.165231	-55.000000	-33.000000	-99.000000
3166153.853000	38590872.600000	509.302000	1.165178	-55.000000	-33.000000	-99.000000
3166153.853000	38590882.600000	499.302000	1.164373	-55.000000	-33.000000	-99.000000
3166153.853000	38590882.600000	509.302000	1.164324	-55.000000	-33.000000	-99.000000
3166163.853000	38590882.600000	509.302000	1.164152	-55.000000	-33.000000	-99.000000
3166153.853000	38590892.600000	479.302000	1.163510	-55.000000	-33.000000	-99.000000
3166153.853000	38590892.600000	489.302000	1.163550	-55.000000	-33.000000	-99.000000
3166153.853000	38590902.600000	479.302000	1.162721	-55.000000	-33.000000	-99.000000
3166153.853000	38590902.600000	489.302000	1.162757	-55.000000	-33.000000	-99.000000
3166163.853000	38590902.600000	489.302000	1.187191	-55.000000	-33.000000	-99.000000
3166153.853000	38590892.600000	499.302000	1.187300	-55.000000	-33.000000	-99.000000
3166153.853000	38590892.600000	509.302000	1.187308	-55.000000	-33.000000	-99.000000
3166153.853000	38590902.600000	499.302000	1.187217	-55.000000	-33.000000	-99.000000
3166153.853000	38590902.600000	509.302000	1.187224	-55.000000	-33.000000	-99.000000
3166163.853000	38590892.600000	499.302000	1.187284	-55.000000	-33.000000	-99.000000
3166163.853000	38590892.600000	509.302000	1.187291	-55.000000	-33.000000	-99.000000
3166163.853000	38590902.600000	499.302000	1.239351	-55.000000	-33.000000	-99.000000
3166163.853000	38590902.600000	509.302000	1.237667	-55.000000	-33.000000	-99.000000
3166133.853000	38590912.600000	479.302000	1.238407	-55.000000	-33.000000	-99.000000
3166133.853000	38590912.600000	489.302000	1.238373	-55.000000	-33.000000	-99.000000
3166133.853000	38590922.600000	479.302000	1.240797	-55.000000	-33.000000	-99.000000
3166133.853000	38590922.600000	489.302000	1.240745	-55.000000	-33.000000	-99.000000
3166143.853000	38590912.600000	479.302000	1.238970	-55.000000	-33.000000	-99.000000
3166143.853000	38590912.600000	489.302000	1.238917	-55.000000	-33.000000	-99.000000
3166143.853000	38590922.600000	479.302000	1.241404	-55.000000	-33.000000	-99.000000
3166143.853000	38590922.600000	489.302000	1.241351	-55.000000	-33.000000	-99.000000
3166133.853000	38590912.600000	499.302000	1.252664	-55.000000	-33.000000	-99.000000
3166143.853000	38590912.600000	499.302000	1.253085	-55.000000	-33.000000	-99.000000
3166143.853000	38590922.600000	499.302000	1.241309	-55.000000	-33.000000	-99.000000
3166133.853000	38590932.600000	479.302000	1.243201	-55.000000	-33.000000	-99.000000
3166133.853000	38590932.600000	489.302000	1.243148	-55.000000	-33.000000	-99.000000
3166133.853000	38590942.600000	479.302000	1.311947	-55.000000	-33.000000	-99.000000
3166143.853000	38590932.600000	479.302000	1.243845	-55.000000	-33.000000	-99.000000
3166143.853000	38590932.600000	489.302000	1.243791	-55.000000	-33.000000	-99.000000
3166143.853000	38590942.600000	479.302000	1.312455	-55.000000	-33.000000	-99.000000
3166143.853000	38590942.600000	489.302000	1.328222	-55.000000	-33.000000	-99.000000
3166143.853000	38590932.600000	499.302000	1.243739	-55.000000	-33.000000	-99.000000
3166143.853000	38590942.600000	499.302000	1.317566	-55.000000	-33.000000	-99.000000
3166153.853000	38590912.600000	479.302000	1.239578	-55.000000	-33.000000	-99.000000
3166153.853000	38590912.600000	489.302000	1.239524	-55.000000	-33.000000	-99.000000
3166153.853000	38590922.600000	479.302000	1.242039	-55.000000	-33.000000	-99.000000
3166153.853000	38590922.600000	489.302000	1.241985	-55.000000	-33.000000	-99.000000
3166163.853000	38590912.600000	489.302000	1.240161	-55.000000	-33.000000	-99.000000
3166163.853000	38590922.600000	489.302000	1.242641	-55.000000	-33.000000	-99.000000
3166153.853000	38590912.600000	499.302000	1.239489	-55.000000	-33.000000	-99.000000
3166153.853000	38590912.600000	509.302000	1.239473	-55.000000	-33.000000	-99.000000
3166153.853000	38590922.600000	499.302000	1.241940	-55.000000	-33.000000	-99.000000
3166153.853000	38590922.600000	509.302000	1.241904	-55.000000	-33.000000	-99.000000
3166163.853000	38590912.600000	499.302000	1.240123	-55.000000	-33.000000	-99.000000
3166163.853000	38590912.600000	509.302000	1.240101	-55.000000	-33.000000	-99.000000
3166163.853000	38590922.600000	499.302000	1.242593	-55.000000	-33.000000	-99.000000
3166163.853000	38590922.600000	509.302000	1.242552	-55.000000	-33.000000	-99.000000
3166153.853000	38590932.600000	479.302000	1.294465	-55.000000	-33.000000	-99.000000
3166153.853000	38590932.600000	489.302000	1.244456	-55.000000	-33.000000	-99.000000
3166153.853000	38590942.600000	479.302000	1.312965	-55.000000	-33.000000	-99.000000
3166153.853000	38590942.600000	489.302000	1.328408	-55.000000	-33.000000	-99.000000
3166163.853000	38590932.600000	479.302000	1.311633	-55.000000	-33.000000	-99.000000
3166163.853000	38590932.600000	489.302000	1.327919	-55.000000	-33.000000	-99.000000
3166163.853000	38590942.600000	479.302000	1.287226	-55.000000	-33.000000	-99.000000
3166163.853000	38590942.600000	489.302000	1.287068	-55.000000	-33.000000	-99.000000
3166153.853000	38590932.600000	499.302000	1.244401	-55.000000	-33.000000	-99.000000
3166153.853000	38590942.600000	499.302000	1.317964	-55.000000	-33.000000	-99.000000
3166163.853000	38590932.600000	499.302000	1.316915	-55.000000	-33.000000	-99.000000
3166163.853000	38590932.600000	509.302000	1.316814	-55.000000	-33.000000	-99.000000
3166163.853000	38590942.600000	499.302000	1.312792	-55.000000	-33.000000	-99.000000
3166163.853000	38590942.600000	509.302000	1.312639	-55.000000	-33.000000	-99.000000
3166173.853000	38590922.600000	509.302000	1.243215	-55.000000	-33.000000	-99.000000
3166173.853000	38590942.600000	489.302000	1.286640	-55.000000	-33.000000	-99.000000
3166173.853000	38590932.600000	499.302000	1.317322	-55.000000	-33.000000	-99.000000
3166173.853000	38590932.600000	509.302000	1.317218	-55.000000	-33.000000	-99.000000
3166173.853000	38590942.600000	499.302000	1.312578	-55.000000	-33.000000	-99.000000
3166173.853000	38590942.600000	509.302000	1.312420	-55.000000	-33.000000	-99.000000
3166143.853000	38590952.600000	469.302000	1.293434	-55.000000	-33.000000	-99.000000
3166143.853000	38590962.600000	469.302000	1.293864	-55.000000	-33.000000	-99.000000
3166143.853000	38590972.600000	469.302000	1.294337	-55.000000	-33.000000	-99.000000
3166143.853000	38590982.600000	469.302000	1.294855	-55.000000	-33.000000	-99.000000
3166153.853000	38590952.600000	469.302000	1.293142	-55.000000	-33.000000	-99.000000
3166153.853000	38590962.600000	469.302000	1.293575	-55.000000	-33.000000	-99.000000
3166153.853000	38590972.600000	469.302000	1.294054	-55.000000	-33.000000	-99.000000
3166153.853000	38590982.600000	469.302000	1.294583	-55.000000	-33.000000	-99.000000
3166163.853000	38590972.600000	469.302000	1.293713	-55.000000	-33.000000	-99.000000
3166163.853000	38590982.600000	469.302000	1.294249	-55.000000	-33.000000	-99.000000
3166143.853000	38590992.600000	469.302000	1.295421	-55.000000	-33.000000	-99.000000
3166153.853000	38590992.600000	469.302000	1.295168	-55.000000	-33.000000	-99.000000
3166153.853000	38591002.600000	469.302000	1.295812	-55.000000	-33.000000	-99.000000
3166163.853000	38590992.600000	469.302000	1.294845	-55.000000	-33.000000	-99.000000
3166163.853000	38591002.600000	469.302000	1.295509	-55.000000	-33.000000	-99.000000
3166153.853000	38591012.600000	469.302000	1.296519	-55.000000	-33.000000	-99.000000
3166153.853000	38591022.600000	469.302000	1.297292	-55.000000	-33.000000	-99.000000
3166163.853000	38591012.600000	469.302000	1.296247	-55.000000	-33.000000	-99.000000
3166163.853000	38591022.600000	469.302000	1.297064	-55.000000	-33.000000	-99.000000
3166143.853000	38590952.600000	479.302000	1.288357	-55.000000	-33.000000	-99.000000
3166143.853000	38590952.600000	489.302000	1.288201	-55.000000	-33.000000	-99.000000
3166143.853000	38590962.600000	479.302000	1.288833	-55.000000	-33.000000	-99.000000
3166143.853000	38590962.600000	489.302000	1.288666	-55.000000	-33.000000	-99.000000
3166143.853000	38590952.600000	499.302000	1.313344	-55.000000	-33.000000	-99.000000
3166143.853000	38590972.600000	479.302000	1.289355	-55.000000	-33.000000	-99.000000
3166143.853000	38590972.600000	489.302000	1.289175	-55.000000	-33.000000	-99.000000
3166143.853000	38590982.600000	479.302000	1.289927	-55.000000	-33.000000	-99.000000
3166143.853000	38590982.600000	489.302000	1.289734	-55.000000	-33.000000	-99.000000
3166153.853000	38590952.600000	479.302000	1.288030	-55.000000	-33.000000	-99.000000
3166153.853000	38590952.600000	489.302000	1.287868	-55.000000	-33.000000	-99.000000
3166153.853000	38590962.600000	479.302000	1.288508	-55.000000	-33.000000	-99.000000
3166153.853000	38590962.600000	489.302000	1.288333	-55.000000	-33.000000	-99.000000
3166163.853000	38590952.600000	479.302000	1.287651	-55.000000	-33.000000	-99.000000
3166163.853000	38590952.600000	489.302000	1.287481	-55.000000	-33.000000	-99.000000
3166163.853000	38590962.600000	479.302000	1.288126	-55.000000	-33.000000	-99.000000
3166163.853000	38590962.600000	489.302000	1.287942	-55.000000	-33.000000	-99.000000
3166153.853000	38590952.600000	499.302000	1.313176	-55.000000	-33.000000	-99.000000
3166153.853000	38590962.600000	499.302000	1.313390	-55.000000	-33.000000	-99.000000
3166163.853000	38590952.600000	499.302000	1.312981	-55.000000	-33.000000	-99.000000
3166163.853000	38590952.600000	509.302000	1.312816	-55.000000	-33.000000	-99.000000
3166163.853000	38590962.600000	499.302000	1.313193	-55.000000	-33.000000	-99.000000
3166163.853000	38590962.600000	509.302000	1.313013	-55.000000	-33.000000	-99.000000
3166153.853000	38590972.600000	479.302000	1.289037	-55.000000	-33.000000	-99.000000
3166153.853000	38590972.600000	489.302000	1.288848	-55.000000	-33.000000	-99.000000
3166153.853000	38590982.600000	479.302000	1.289622	-55.000000	-33.000000	-99.000000
3166153.853000	38590982.600000	489.302000	1.289417	-55.000000	-33.000000	-99.000000
3166163.853000	38590972.600000	479.302000	1.288655	-55.000000	-33.000000	-99.000000
3166163.853000	38590972.600000	489.302000	1.288456	-55.000000	-33.000000	-99.000000
3166163.853000	38590982.600000	479.302000	1.289246	-55.000000	-33.000000	-99.000000
3166163.853000	38590982.600000	489.302000	1.289029	-55.000000	-33.000000	-99.000000
3166153.853000	38590972.600000	499.302000	1.313628	-55.000000	-33.000000	-99.000000
3166153.853000	38590982.600000	499.302000	1.313890	-55.000000	-33.000000	-99.000000
3166163.853000	38590972.600000	499.302000	1.313429	-55.000000	-33.000000	-99.000000
3166163.853000	38590982.600000	499.302000	1.313692	-55.000000	-33.000000	-99.000000
3166143.853000	38590992.600000	479.302000	1.290553	-55.000000	-33.000000	-99.000000
3166153.853000	38590992.600000	479.302000	1.290268	-55.000000	-33.000000	-99.000000
3166153.853000	38590992.600000	489.302000	1.290046	-55.000000	-33.000000	-99.000000
3166153.853000	38591002.600000	479.302000	1.290978	-55.000000	-33.000000	-99.000000
3166153.853000	38591002.600000	489.302000	1.290738	-55.000000	-33.000000	-99.000000
3166163.853000	38590992.600000	479.302000	1.289904	-55.000000	-33.000000	-99.000000
3166163.853000	38590992.600000	489.302000	1.289669	-55.000000	-33.000000	-99.000000
3166163.853000	38591002.600000	479.302000	1.290637	-55.000000	-33.000000	-99.000000
3166163.853000	38591002.600000	489.302000	1.290380	-55.000000	-33.000000	-99.000000
3166153.853000	38590992.600000	499.302000	1.314180	-55.000000	-33.000000	-99.000000
3166163.853000	38590992.600000	499.302000	1.313985	-55.000000	-33.000000	-99.000000
3166163.853000	38591002.600000	499.302000	1.314310	-55.000000	-33.000000	-99.000000
3166153.853000	38591012.600000	479.302000	1.291759	-55.000000	-33.000000	-99.000000
3166153.853000	38591012.600000	489.302000	1.291497	-55.000000	-33.000000	-99.000000
3166153.853000	38591022.600000	479.302000	1.292613	-55.000000	-33.000000	-99.000000
3166163.853000	38591012.600000	479.302000	1.291451	-55.000000	-33.000000	-99.000000
3166163.853000	38591012.600000	489.302000	1.291170	-55.000000	-33.000000	-99.000000
3166163.853000	38591022.600000	479.302000	1.292351	-55.000000	-33.000000	-99.000000
3166163.853000	38591022.600000	489.302000	1.292044	-55.000000	-33.000000	-99.000000
3166163.853000	38591012.600000	499.302000	1.314672	-55.000000	-33.000000	-99.000000
3166163.853000	38591032.600000	469.302000	1.297963	-55.000000	-33.000000	-99.000000
3166163.853000	38591042.600000	469.302000	1.298947	-55.000000	-33.000000	-99.000000
3166163.853000	38591052.600000	469.302000	1.300013	-55.000000	-33.000000	-99.000000
3166163.853000	38591062.600000	469.302000	1.301155	-55.000000	-33.000000	-99.000000
3166163.853000	38591072.600000	469.302000	1.302358	-55.000000	-33.000000	-99.000000
3166163.853000	38591082.600000	469.302000	1.303600	-55.000000	-33.000000	-99.000000
3166163.853000	38591092.600000	469.302000	1.304848	-55.000000	-33.000000	-99.000000
3166163.853000	38591102.600000	469.302000	1.306056	-55.000000	-33.000000	-99.000000
3166153.853000	38591032.600000	479.302000	1.293540	-55.000000	-33.000000	-99.000000
3166153.853000	38591042.600000	479.302000	1.294540	-55.000000	-33.000000	-99.000000
3166163.853000	38591032.600000	479.302000	1.293343	-55.000000	-33.000000	-99.000000
3166163.853000	38591032.600000	489.302000	1.293005	-55.000000	-33.000000	-99.000000
3166163.853000	38591042.600000	479.302000	1.294426	-55.000000	-33.000000	-99.000000
3166153.853000	38591052.600000	479.302000	1.295608	-55.000000	-33.000000	-99.000000
3166163.853000	38591052.600000	479.302000	1.295601	-55.000000	-33.000000	-99.000000
3166163.853000	38591062.600000	479.302000	1.296857	-55.000000	-33.000000	-99.000000
3166163.853000	38591072.600000	479.302000	1.298180	-55.000000	-33.000000	-99.000000
3166163.853000	38591082.600000	479.302000	1.299545	-55.000000	-33.000000	-99.000000
3166163.853000	38591092.600000	479.302000	1.300914	-55.000000	-33.000000	-99.000000
3166163.853000	38591102.600000	479.302000	1.302240	-55.000000	-33.000000	-99.000000
3166173.853000	38591002.600000	469.302000	1.295121	-55.000000	-33.000000	-99.000000
3166173.853000	38591012.600000	469.302000	1.295881	-55.000000	-33.000000	-99.000000
3166173.853000	38591022.600000	469.302000	1.296734	-55.000000	-33.000000	-99.000000
3166183.853000	38591022.600000	469.302000	1.296283	-55.000000	-33.000000	-99.000000
3166173.853000	38590952.600000	489.302000	1.287039	-55.000000	-33.000000	-99.000000
3166173.853000	38590962.600000	489.302000	1.287488	-55.000000	-33.000000	-99.000000
3166173.853000	38590952.600000	499.302000	1.312760	-55.000000	-33.000000	-99.000000
3166173.853000	38590952.600000	509.302000	1.312588	-55.000000	-33.000000	-99.000000
3166173.853000	38590962.600000	499.302000	1.312965	-55.000000	-33.000000	-99.000000
3166173.853000	38590962.600000	509.302000	1.312777	-55.000000	-33.000000	-99.000000
3166173.853000	38590972.600000	479.302000	1.288203	-55.000000	-33.000000	-99.000000
3166173.853000	38590972.600000	489.302000	1.287993	-55.000000	-33.000000	-99.000000
3166173.853000	38590982.600000	479.302000	1.288791	-55.000000	-33.000000	-99.000000
3166173.853000	38590982.600000	489.302000	1.288562	-55.000000	-33.000000	-99.000000
3166183.853000	38590982.600000	489.302000	1.288009	-55.000000	-33.000000	-99.000000
3166173.853000	38590972.600000	499.302000	1.313195	-55.000000	-33.000000	-99.000000
3166173.853000	38590972.600000	509.302000	1.312991	-55.000000	-33.000000	-99.000000
3166173.853000	38590982.600000	499.302000	1.313454	-55.000000	-33.000000	-99.000000
3166173.853000	38590982.600000	509.302000	1.313231	-55.000000	-33.000000	-99.000000
3166183.853000	38590972.600000	499.302000	1.312924	-55.000000	-33.000000	-99.000000
3166183.853000	38590972.600000	509.302000	1.312711	-55.000000	-33.000000	-99.000000
3166183.853000	38590982.600000	499.302000	1.313175	-55.000000	-33.000000	-99.000000
3166183.853000	38590982.600000	509.302000	1.312941	-55.000000	-33.000000	-99.000000
3166173.853000	38590992.600000	479.302000	1.289454	-55.000000	-33.000000	-99.000000
3166173.853000	38590992.600000	489.302000	1.289204	-55.000000	-33.000000	-99.000000
3166173.853000	38591002.600000	479.302000	1.290200	-55.000000	-33.000000	-99.000000
3166173.853000	38591002.600000	489.302000	1.289925	-55.000000	-33.000000	-99.000000
3166183.853000	38590992.600000	489.302000	1.288640	-55.000000	-33.000000	-99.000000
3166183.853000	38591002.600000	479.302000	1.289652	-55.000000	-33.000000	-99.000000
3166183.853000	38591002.600000	489.302000	1.289360	-55.000000	-33.000000	-99.000000
3166173.853000	38590992.600000	499.302000	1.313746	-55.000000	-33.000000	-99.000000
3166173.853000	38590992.600000	509.302000	1.313501	-55.000000	-33.000000	-99.000000
3166173.853000	38591002.600000	499.302000	1.314074	-55.000000	-33.000000	-99.000000
3166173.853000	38591002.600000	509.302000	1.313805	-55.000000	-33.000000	-99.000000
3166183.853000	38590992.600000	499.302000	1.313460	-55.000000	-33.000000	-99.000000
3166183.853000	38590992.600000	509.302000	1.313202	-55.000000	-33.000000	-99.000000
3166183.853000	38591002.600000	499.302000	1.313785	-55.000000	-33.000000	-99.000000
3166183.853000	38591002.600000	509.302000	1.313500	-55.000000	-33.000000	-99.000000
3166173.853000	38591012.600000	479.302000	1.291038	-55.000000	-33.000000	-99.000000
3166173.853000	38591012.600000	489.302000	1.290736	-55.000000	-33.000000	-99.000000
3166173.853000	38591022.600000	479.302000	1.291977	-55.000000	-33.000000	-99.000000
3166173.853000	38591022.600000	489.302000	1.291645	-55.000000	-33.000000	-99.000000
3166183.853000	38591012.600000	479.302000	1.290502	-55.000000	-33.000000	-99.000000
3166183.853000	38591012.600000	489.302000	1.290179	-55.000000	-33.000000	-99.000000
3166183.853000	38591022.600000	479.302000	1.291468	-55.000000	-33.000000	-99.000000
3166183.853000	38591022.600000	489.302000	1.291109	-55.000000	-33.000000	-99.000000
3166173.853000	38591012.600000	499.302000	1.314443	-55.000000	-33.000000	-99.000000
3166173.853000	38591022.600000	499.302000	1.314856	-55.000000	-33.000000	-99.000000
3166183.853000	38591012.600000	499.302000	1.314154	-55.000000	-33.000000	-99.000000
3166183.853000	38591012.600000	509.302000	1.313838	-55.000000	-33.000000	-99.000000
3166183.853000	38591022.600000	499.302000	1.314573	-55.000000	-33.000000	-99.000000
3166183.853000	38591022.600000	509.302000	1.314222	-55.000000	-33.000000	-99.000000
3166193.853000	38591012.600000	489.302000	1.289480	-55.000000	-33.000000	-99.000000
3166193.853000	38591022.600000	479.302000	1.290799	-55.000000	-33.000000	-99.000000
3166193.853000	38591022.600000	489.302000	1.290414	-55.000000	-33.000000	-99.000000
3166193.853000	38591012.600000	499.302000	1.313797	-55.000000	-33.000000	-99.000000
3166193.853000	38591012.600000	509.302000	1.313462	-55.000000	-33.000000	-99.000000
3166193.853000	38591022.600000	499.302000	1.314213	-55.000000	-33.000000	-99.000000
3166193.853000	38591022.600000	509.302000	1.313838	-55.000000	-33.000000	-99.000000
3166173.853000	38591032.600000	469.302000	1.297687	-55.000000	-33.000000	-99.000000
3166173.853000	38591042.600000	469.302000	1.298745	-55.000000	-33.000000	-99.000000
3166183.853000	38591032.600000	469.302000	1.297279	-55.000000	-33.000000	-99.000000
3166183.853000	38591042.600000	469.302000	1.298404	-55.000000	-33.000000	-99.000000
3166173.853000	38591052.600000	469.302000	1.299911	-55.000000	-33.000000	-99.000000
3166173.853000	38591062.600000	469.302000	1.301181	-55.000000	-33.000000	-99.000000
3166183.853000	38591052.600000	469.302000	1.299665	-55.000000	-33.000000	-99.000000
3166183.853000	38591062.600000	469.302000	1.301067	-55.000000	-33.000000	-99.000000
3166193.853000	38591042.600000	469.302000	1.297888	-55.000000	-33.000000	-99.000000
3166193.853000	38591052.600000	469.302000	1.299233	-55.000000	-33.000000	-99.000000
3166193.853000	38591062.600000	469.302000	1.300761	-55.000000	-33.000000	-99.000000
3166203.853000	38591062.600000	469.302000	1.300195	-55.000000	-33.000000	-99.000000
3166173.853000	38591072.600000	469.302000	1.302544	-55.000000	-33.000000	-99.000000
3166173.853000	38591082.600000	469.302000	1.303978	-55.000000	-33.000000	-99.000000
3166183.853000	38591072.600000	469.302000	1.302604	-55.000000	-33.000000	-99.000000
3166183.853000	38591082.600000	469.302000	1.304255	-55.000000	-33.000000	-99.000000
3166173.853000	38591092.600000	469.302000	1.305446	-55.000000	-33.000000	-99.000000
3166173.853000	38591102.600000	469.302000	1.306894	-55.000000	-33.000000	-99.000000
3166183.853000	38591092.600000	469.302000	1.305986	-55.000000	-33.000000	-99.000000
3166183.853000	38591102.600000	469.302000	1.307733	-55.000000	-33.000000	-99.000000
3166193.853000	38591072.600000	469.302000	1.302476	-55.000000	-33.000000	-99.000000
3166193.853000	38591082.600000	469.302000	1.304367	-55.000000	-33.000000	-99.000000
3166203.853000	38591072.600000	469.302000	1.302079	-55.000000	-33.000000	-99.000000
3166203.853000	38591082.600000	469.302000	1.304218	-55.000000	-33.000000	-99.000000
3166193.853000	38591092.600000	469.302000	1.306404	-55.000000	-33.000000	-99.000000
3166193.853000	38591102.600000	469.302000	1.308520	-55.000000	-33.000000	-99.000000
3166203.853000	38591092.600000	469.302000	1.306596	-55.000000	-33.000000	-99.000000
3166203.853000	38591102.600000	469.302000	1.309156	-55.000000	-33.000000	-99.000000
3166213.853000	38591072.600000	469.302000	1.301307	-55.000000	-33.000000	-99.000000
3166213.853000	38591082.600000	469.302000	1.303676	-55.000000	-33.000000	-99.000000
3166223.853000	38591082.600000	469.302000	1.302566	-55.000000	-33.000000	-99.000000
3166213.853000	38591092.600000	469.302000	1.306407	-55.000000	-33.000000	-99.000000
3166213.853000	38591102.600000	469.302000	1.309471	-55.000000	-33.000000	-99.000000
3166223.853000	38591092.600000	469.302000	1.305608	-55.000000	-33.000000	-99.000000
3166223.853000	38591102.600000	469.302000	1.309185	-55.000000	-33.000000	-99.000000
3166233.853000	38591092.600000	469.302000	1.303896	-55.000000	-33.000000	-99.000000
3166233.853000	38591102.600000	469.302000	1.307876	-55.000000	-33.000000	-99.000000
3166173.853000	38591032.600000	479.302000	1.293026	-55.000000	-33.000000	-99.000000
3166173.853000	38591032.600000	489.302000	1.292659	-55.000000	-33.000000	-99.000000
3166173.853000	38591042.600000	479.302000	1.294191	-55.000000	-33.000000	-99.000000
3166173.853000	38591042.600000	489.302000	1.293784	-55.000000	-33.000000	-99.000000
3166183.853000	38591032.600000	479.302000	1.292563	-55.000000	-33.000000	-99.000000
3166183.853000	38591032.600000	489.302000	1.292164	-55.000000	-33.000000	-99.000000
3166183.853000	38591042.600000	479.302000	1.293799	-55.000000	-33.000000	-99.000000
3166183.853000	38591042.600000	489.302000	1.293354	-55.000000	-33.000000	-99.000000
3166173.853000	38591032.600000	499.302000	1.315315	-55.000000	-33.000000	-99.000000
3166183.853000	38591032.600000	499.302000	1.315047	-55.000000	-33.000000	-99.000000
3166183.853000	38591042.600000	499.302000	1.315581	-55.000000	-33.000000	-99.000000
3166173.853000	38591052.600000	479.302000	1.295473	-55.000000	-33.000000	-99.000000
3166173.853000	38591052.600000	489.302000	1.295023	-55.000000	-33.000000	-99.000000
3166173.853000	38591062.600000	479.302000	1.296869	-55.000000	-33.000000	-99.000000
3166183.853000	38591052.600000	479.302000	1.295185	-55.000000	-33.000000	-99.000000
3166183.853000	38591052.600000	489.302000	1.294687	-55.000000	-33.000000	-99.000000
3166183.853000	38591062.600000	479.302000	1.296723	-55.000000	-33.000000	-99.000000
3166183.853000	38591062.600000	489.302000	1.296165	-55.000000	-33.000000	-99.000000
3166193.853000	38591032.600000	479.302000	1.291922	-55.000000	-33.000000	-99.000000
3166193.853000	38591032.600000	489.302000	1.291490	-55.000000	-33.000000	-99.000000
3166193.853000	38591042.600000	479.302000	1.293212	-55.000000	-33.000000	-99.000000
3166193.853000	38591042.600000	489.302000	1.292727	-55.000000	-33.000000	-99.000000
3166203.853000	38591032.600000	489.302000	1.290605	-55.000000	-33.000000	-99.000000
3166203.853000	38591042.600000	479.302000	1.292386	-55.000000	-33.000000	-99.000000
3166203.853000	38591042.600000	489.302000	1.291857	-55.000000	-33.000000	-99.000000
3166193.853000	38591032.600000	499.302000	1.314692	-55.000000	-33.000000	-99.000000
3166193.853000	38591032.600000	509.302000	1.314271	-55.000000	-33.000000	-99.000000
3166193.853000	38591042.600000	499.302000	1.315240	-55.000000	-33.000000	-99.000000
3166203.853000	38591032.600000	499.302000	1.314233	-55.000000	-33.000000	-99.000000
3166203.853000	38591042.600000	499.302000	1.314782	-55.000000	-33.000000	-99.000000
3166193.853000	38591052.600000	479.302000	1.294688	-55.000000	-33.000000	-99.000000
3166193.853000	38591052.600000	489.302000	1.294139	-55.000000	-33.000000	-99.000000
3166193.853000	38591062.600000	479.302000	1.296362	-55.000000	-33.000000	-99.000000
3166193.853000	38591062.600000	489.302000	1.295738	-55.000000	-33.000000	-99.000000
3166203.853000	38591052.600000	479.302000	1.293924	-55.000000	-33.000000	-99.000000
3166203.853000	38591052.600000	489.302000	1.293320	-55.000000	-33.000000	-99.000000
3166203.853000	38591062.600000	479.302000	1.295710	-55.000000	-33.000000	-99.000000
3166203.853000	38591062.600000	489.302000	1.295017	-55.000000	-33.000000	-99.000000
3166193.853000	38591052.600000	499.302000	1.315865	-55.000000	-33.000000	-99.000000
3166203.853000	38591052.600000	499.302000	1.315421	-55.000000	-33.000000	-99.000000
3166203.853000	38591062.600000	499.302000	1.316158	-55.000000	-33.000000	-99.000000
3166173.853000	38591072.600000	479.302000	1.298365	-55.000000	-33.000000	-99.000000
3166173.853000	38591082.600000	479.302000	1.299938	-55.000000	-33.000000	-99.000000
3166183.853000	38591072.600000	479.302000	1.298407	-55.000000	-33.000000	-99.000000
3166183.853000	38591072.600000	489.302000	1.297780	-55.000000	-33.000000	-99.000000
3166183.853000	38591082.600000	479.302000	1.300214	-55.000000	-33.000000	-99.000000
3166173.853000	38591092.600000	479.302000	1.301545	-55.000000	-33.000000	-99.000000
3166173.853000	38591102.600000	479.302000	1.303129	-55.000000	-33.000000	-99.000000
3166183.853000	38591092.600000	479.302000	1.302104	-55.000000	-33.000000	-99.000000
3166183.853000	38591102.600000	479.302000	1.304007	-55.000000	-33.000000	-99.000000
3166193.853000	38591072.600000	479.302000	1.298237	-55.000000	-33.000000	-99.000000
3166193.853000	38591072.600000	489.302000	1.297527	-55.000000	-33.000000	-99.000000
3166193.853000	38591082.600000	479.302000	1.300301	-55.000000	-33.000000	-99.000000
3166193.853000	38591082.600000	489.302000	1.299492	-55.000000	-33.000000	-99.000000
3166203.853000	38591072.600000	479.302000	1.297765	-55.000000	-33.000000	-99.000000
3166203.853000	38591072.600000	489.302000	1.296964	-55.000000	-33.000000	-99.000000
3166203.853000	38591082.600000	479.302000	1.300093	-55.000000	-33.000000	-99.000000
3166203.853000	38591082.600000	489.302000	1.299164	-55.000000	-33.000000	-99.000000
3166203.853000	38591072.600000	499.302000	1.316998	-55.000000	-33.000000	-99.000000
3166193.853000	38591092.600000	479.302000	1.302517	-55.000000	-33.000000	-99.000000
3166193.853000	38591092.600000	489.302000	1.301594	-55.000000	-33.000000	-99.000000
3166193.853000	38591102.600000	479.302000	1.304812	-55.000000	-33.000000	-99.000000
3166203.853000	38591092.600000	479.302000	1.302672	-55.000000	-33.000000	-99.000000
3166203.853000	38591092.600000	489.302000	1.301589	-55.000000	-33.000000	-99.000000
3166203.853000	38591102.600000	479.302000	1.305432	-55.000000	-33.000000	-99.000000
3166203.853000	38591102.600000	489.302000	1.304169	-55.000000	-33.000000	-99.000000
3166213.853000	38591042.600000	489.302000	1.290701	-55.000000	-33.000000	-99.000000
3166213.853000	38591052.600000	489.302000	1.292167	-55.000000	-33.000000	-99.000000
3166213.853000	38591062.600000	479.302000	1.294680	-55.000000	-33.000000	-99.000000
3166213.853000	38591062.600000	489.302000	1.293913	-55.000000	-33.000000	-99.000000
3166223.853000	38591062.600000	489.302000	1.292332	-55.000000	-33.000000	-99.000000
3166213.853000	38591062.600000	499.302000	1.315561	-55.000000	-33.000000	-99.000000
3166213.853000	38591072.600000	479.302000	1.296875	-55.000000	-33.000000	-99.000000
3166213.853000	38591072.600000	489.302000	1.295977	-55.000000	-33.000000	-99.000000
3166213.853000	38591082.600000	479.302000	1.299445	-55.000000	-33.000000	-99.000000
3166213.853000	38591082.600000	489.302000	1.298384	-55.000000	-33.000000	-99.000000
3166223.853000	38591072.600000	489.302000	1.294430	-55.000000	-33.000000	-99.000000
3166223.853000	38591082.600000	479.302000	1.298166	-55.000000	-33.000000	-99.000000
3166223.853000	38591082.600000	489.302000	1.296967	-55.000000	-33.000000	-99.000000
3166213.853000	38591072.600000	499.302000	1.316436	-55.000000	-33.000000	-99.000000
3166213.853000	38591082.600000	499.302000	1.317445	-55.000000	-33.000000	-99.000000
3166213.853000	38591092.600000	479.302000	1.302394	-55.000000	-33.000000	-99.000000
3166213.853000	38591092.600000	489.302000	1.301132	-55.000000	-33.000000	-99.000000
3166213.853000	38591102.600000	479.302000	1.305678	-55.000000	-33.000000	-99.000000
3166213.853000	38591102.600000	489.302000	1.304165	-55.000000	-33.000000	-99.000000
3166223.853000	38591092.600000	479.302000	1.301436	-55.000000	-33.000000	-99.000000
3166223.853000	38591092.600000	489.302000	1.299980	-55.000000	-33.000000	-99.000000
3166223.853000	38591102.600000	479.302000	1.305245	-55.000000	-33.000000	-99.000000
3166223.853000	38591102.600000	489.302000	1.303454	-55.000000	-33.000000	-99.000000
3166233.853000	38591072.600000	489.302000	1.292173	-55.000000	-33.000000	-99.000000
3166233.853000	38591082.600000	489.302000	1.294690	-55.000000	-33.000000	-99.000000
3166233.853000	38591092.600000	489.302000	1.297820	-55.000000	-33.000000	-99.000000
3166233.853000	38591102.600000	479.302000	1.303687	-55.000000	-33.000000	-99.000000
3166233.853000	38591102.600000	489.302000	1.301611	-55.000000	-33.000000	-99.000000
3166243.853000	38591092.600000	479.302000	1.296115	-55.000000	-33.000000	-99.000000
3166243.853000	38591092.600000	489.302000	1.294278	-55.000000	-33.000000	-99.000000
3166243.853000	38591102.600000	479.302000	1.300420	-55.000000	-33.000000	-99.000000
3166243.853000	38591102.600000	489.302000	1.298082	-55.000000	-33.000000	-99.000000
3166163.853000	38591112.600000	469.302000	1.307172	-55.000000	-33.000000	-99.000000
3166163.853000	38591122.600000	469.302000	1.308134	-55.000000	-33.000000	-99.000000
3166163.853000	38591112.600000	479.302000	1.303462	-55.000000	-33.000000	-99.000000
3166163.853000	38591122.600000	479.302000	1.304515	-55.000000	-33.000000	-99.000000
3166173.853000	38591112.600000	469.302000	1.308253	-55.000000	-33.000000	-99.000000
3166173.853000	38591122.600000	469.302000	1.309439	-55.000000	-33.000000	-99.000000
3166183.853000	38591112.600000	469.302000	1.309408	-55.000000	-33.000000	-99.000000
3166183.853000	38591122.600000	469.302000	1.310898	-55.000000	-33.000000	-99.000000
3166173.853000	38591132.600000	469.302000	1.310368	-55.000000	-33.000000	-99.000000
3166173.853000	38591142.600000	469.302000	1.310965	-55.000000	-33.000000	-99.000000
3166183.853000	38591132.600000	469.302000	1.312075	-55.000000	-33.000000	-99.000000
3166183.853000	38591142.600000	469.302000	1.312823	-55.000000	-33.000000	-99.000000
3166193.853000	38591112.600000	469.302000	1.310608	-55.000000	-33.000000	-99.000000
3166193.853000	38591122.600000	469.302000	1.312514	-55.000000	-33.000000	-99.000000
3166203.853000	38591112.600000	459.302000	1.311438	-55.000000	-33.000000	-99.000000
3166203.853000	38591112.600000	469.302000	1.311779	-55.000000	-33.000000	-99.000000
3166203.853000	38591122.600000	459.302000	1.313940	-55.000000	-33.000000	-99.000000
3166203.853000	38591122.600000	469.302000	1.314265	-55.000000	-33.000000	-99.000000
3166193.853000	38591132.600000	469.302000	1.314047	-55.000000	-33.000000	-99.000000
3166193.853000	38591142.600000	459.302000	1.314750	-55.000000	-33.000000	-99.000000
3166193.853000	38591142.600000	469.302000	1.315017	-55.000000	-33.000000	-99.000000
3166203.853000	38591132.600000	459.302000	1.316034	-55.000000	-33.000000	-99.000000
3166203.853000	38591132.600000	469.302000	1.316328	-55.000000	-33.000000	-99.000000
3166203.853000	38591142.600000	459.302000	1.317380	-55.000000	-33.000000	-99.000000
3166203.853000	38591142.600000	469.302000	1.317641	-55.000000	-33.000000	-99.000000
3166173.853000	38591152.600000	469.302000	1.311188	-55.000000	-33.000000	-99.000000
3166173.853000	38591162.600000	469.302000	1.311034	-55.000000	-33.000000	-99.000000
3166183.853000	38591152.600000	469.302000	1.313073	-55.000000	-33.000000	-99.000000
3166183.853000	38591162.600000	469.302000	1.312822	-55.000000	-33.000000	-99.000000
3166173.853000	38591172.600000	469.302000	1.310542	-55.000000	-33.000000	-99.000000
3166173.853000	38591182.600000	469.302000	1.309779	-55.000000	-33.000000	-99.000000
3166183.853000	38591172.600000	469.302000	1.312137	-55.000000	-33.000000	-99.000000
3166183.853000	38591182.600000	469.302000	1.311124	-55.000000	-33.000000	-99.000000
3166193.853000	38591152.600000	459.302000	1.315041	-55.000000	-33.000000	-99.000000
3166193.853000	38591152.600000	469.302000	1.315299	-55.000000	-33.000000	-99.000000
3166193.853000	38591162.600000	459.302000	1.314637	-55.000000	-33.000000	-99.000000
3166193.853000	38591162.600000	469.302000	1.314893	-55.000000	-33.000000	-99.000000
3166203.853000	38591152.600000	459.302000	1.317718	-55.000000	-33.000000	-99.000000
3166203.853000	38591152.600000	469.302000	1.317964	-55.000000	-33.000000	-99.000000
3166203.853000	38591162.600000	459.302000	1.317041	-55.000000	-33.000000	-99.000000
3166203.853000	38591162.600000	469.302000	1.317296	-55.000000	-33.000000	-99.000000
3166193.853000	38591172.600000	459.302000	1.313663	-55.000000	-33.000000	-99.000000
3166193.853000	38591172.600000	469.302000	1.313917	-55.000000	-33.000000	-99.000000
3166193.853000	38591182.600000	459.302000	1.312304	-55.000000	-33.000000	-99.000000
3166193.853000	38591182.600000	469.302000	1.312554	-55.000000	-33.000000	-99.000000
3166203.853000	38591172.600000	459.302000	1.315603	-55.000000	-33.000000	-99.000000
3166203.853000	38591172.600000	469.302000	1.315873	-55.000000	-33.000000	-99.000000
3166203.853000	38591182.600000	459.302000	1.313736	-55.000000	-33.000000	-99.000000
3166203.853000	38591182.600000	469.302000	1.314013	-55.000000	-33.000000	-99.000000
3166213.853000	38591112.600000	469.302000	1.312762	-55.000000	-33.000000	-99.000000
3166213.853000	38591122.600000	459.302000	1.315698	-55.000000	-33.000000	-99.000000
3166213.853000	38591122.600000	469.302000	1.316053	-55.000000	-33.000000	-99.000000
3166223.853000	38591112.600000	469.302000	1.313245	-55.000000	-33.000000	-99.000000
3166223.853000	38591122.600000	469.302000	1.317597	-55.000000	-33.000000	-99.000000
3166213.853000	38591132.600000	459.302000	1.318672	-55.000000	-33.000000	-99.000000
3166213.853000	38591132.600000	469.302000	1.318939	-55.000000	-33.000000	-99.000000
3166213.853000	38591142.600000	459.302000	1.320669	-55.000000	-33.000000	-99.000000
3166213.853000	38591142.600000	469.302000	1.320836	-55.000000	-33.000000	-99.000000
3166223.853000	38591132.600000	459.302000	1.321645	-55.000000	-33.000000	-99.000000
3166223.853000	38591132.600000	469.302000	1.321782	-55.000000	-33.000000	-99.000000
3166223.853000	38591142.600000	459.302000	1.325027	-55.000000	-33.000000	-99.000000
3166223.853000	38591142.600000	469.302000	1.324830	-55.000000	-33.000000	-99.000000
3166233.853000	38591112.600000	469.302000	1.312666	-55.000000	-33.000000	-99.000000
3166233.853000	38591122.600000	469.302000	1.318207	-55.000000	-33.000000	-99.000000
3166243.853000	38591112.600000	469.302000	1.310197	-55.000000	-33.000000	-99.000000
3166243.853000	38591122.600000	469.302000	1.316580	-55.000000	-33.000000	-99.000000
3166233.853000	38591132.600000	469.302000	1.324271	-55.000000	-33.000000	-99.000000
3166233.853000	38591142.600000	459.302000	1.331149	-55.000000	-33.000000	-99.000000
3166233.853000	38591142.600000	469.302000	1.330258	-55.000000	-33.000000	-99.000000
3166243.853000	38591132.600000	469.302000	1.324178	-55.000000	-33.000000	-99.000000
3166243.853000	38591142.600000	459.302000	1.335051	-55.000000	-33.000000	-99.000000
3166243.853000	38591142.600000	469.302000	1.335281	-55.000000	-33.000000	-99.000000
3166213.853000	38591152.600000	459.302000	1.321077	-55.000000	-33.000000	-99.000000
3166213.853000	38591152.600000	469.302000	1.321215	-55.000000	-33.000000	-99.000000
3166213.853000	38591162.600000	459.302000	1.319872	-55.000000	-33.000000	-99.000000
3166213.853000	38591162.600000	469.302000	1.320068	-55.000000	-33.000000	-99.000000
3166223.853000	38591152.600000	459.302000	1.325578	-55.000000	-33.000000	-99.000000
3166223.853000	38591152.600000	469.302000	1.325312	-55.000000	-33.000000	-99.000000
3166223.853000	38591162.600000	459.302000	1.323162	-55.000000	-33.000000	-99.000000
3166223.853000	38591162.600000	469.302000	1.323156	-55.000000	-33.000000	-99.000000
3166213.853000	38591172.600000	459.302000	1.317660	-55.000000	-33.000000	-99.000000
3166213.853000	38591172.600000	469.302000	1.317926	-55.000000	-33.000000	-99.000000
3166213.853000	38591182.600000	459.302000	1.315066	-55.000000	-33.000000	-99.000000
3166213.853000	38591182.600000	469.302000	1.315369	-55.000000	-33.000000	-99.000000
3166223.853000	38591172.600000	459.302000	1.319606	-55.000000	-33.000000	-99.000000
3166223.853000	38591172.600000	469.302000	1.319837	-55.000000	-33.000000	-99.000000
3166223.853000	38591182.600000	459.302000	1.316024	-55.000000	-33.000000	-99.000000
3166223.853000	38591182.600000	469.302000	1.316358	-55.000000	-33.000000	-99.000000
3166233.853000	38591152.600000	459.302000	1.332190	-55.000000	-33.000000	-99.000000
3166233.853000	38591152.600000	469.302000	1.331191	-55.000000	-33.000000	-99.000000
3166233.853000	38591162.600000	459.302000	1.326454	-55.000000	-33.000000	-99.000000
3166233.853000	38591162.600000	469.302000	1.326082	-55.000000	-33.000000	-99.000000
3166243.853000	38591152.600000	459.302000	1.337238	-55.000000	-33.000000	-99.000000
3166243.853000	38591152.600000	469.302000	1.338747	-55.000000	-33.000000	-99.000000
3166243.853000	38591162.600000	459.302000	1.326982	-55.000000	-33.000000	-99.000000
3166243.853000	38591162.600000	469.302000	1.326605	-55.000000	-33.000000	-99.000000
3166233.853000	38591172.600000	459.302000	1.320785	-55.000000	-33.000000	-99.000000
3166233.853000	38591172.600000	469.302000	1.320988	-55.000000	-33.000000	-99.000000
3166233.853000	38591182.600000	459.302000	1.316124	-55.000000	-33.000000	-99.000000
3166233.853000	38591182.600000	469.302000	1.316514	-55.000000	-33.000000	-99.000000
3166243.853000	38591172.600000	459.302000	1.319886	-55.000000	-33.000000	-99.000000
3166243.853000	38591172.600000	469.302000	1.320209	-55.000000	-33.000000	-99.000000
3166243.853000	38591182.600000	459.302000	1.314689	-55.000000	-33.000000	-99.000000
3166243.853000	38591182.600000	469.302000	1.315195	-55.000000	-33.000000	-99.000000
3166173.853000	38591112.600000	479.302000	1.304612	-55.000000	-33.000000	-99.000000
3166173.853000	38591122.600000	479.302000	1.305906	-55.000000	-33.000000	-99.000000
3166183.853000	38591112.600000	479.302000	1.305827	-55.000000	-33.000000	-99.000000
3166183.853000	38591122.600000	479.302000	1.307441	-55.000000	-33.000000	-99.000000
3166173.853000	38591132.600000	479.302000	1.306918	-55.000000	-33.000000	-99.000000
3166173.853000	38591142.600000	479.302000	1.307570	-55.000000	-33.000000	-99.000000
3166183.853000	38591132.600000	479.302000	1.308714	-55.000000	-33.000000	-99.000000
3166193.853000	38591112.600000	479.302000	1.307066	-55.000000	-33.000000	-99.000000
3166193.853000	38591122.600000	479.302000	1.309113	-55.000000	-33.000000	-99.000000
3166203.853000	38591112.600000	479.302000	1.308238	-55.000000	-33.000000	-99.000000
3166203.853000	38591112.600000	489.302000	1.306770	-55.000000	-33.000000	-99.000000
3166203.853000	38591122.600000	479.302000	1.310871	-55.000000	-33.000000	-99.000000
3166193.853000	38591132.600000	479.302000	1.310750	-55.000000	-33.000000	-99.000000
3166193.853000	38591142.600000	479.302000	1.311786	-55.000000	-33.000000	-99.000000
3166203.853000	38591132.600000	479.302000	1.313030	-55.000000	-33.000000	-99.000000
3166203.853000	38591142.600000	479.302000	1.314396	-55.000000	-33.000000	-99.000000
3166173.853000	38591152.600000	479.302000	1.307817	-55.000000	-33.000000	-99.000000
3166173.853000	38591162.600000	479.302000	1.307657	-55.000000	-33.000000	-99.000000
3166173.853000	38591172.600000	479.302000	1.307131	-55.000000	-33.000000	-99.000000
3166173.853000	38591182.600000	479.302000	1.306308	-55.000000	-33.000000	-99.000000
3166193.853000	38591152.600000	479.302000	1.312099	-55.000000	-33.000000	-99.000000
3166193.853000	38591162.600000	479.302000	1.311687	-55.000000	-33.000000	-99.000000
3166203.853000	38591152.600000	479.302000	1.314750	-55.000000	-33.000000	-99.000000
3166203.853000	38591162.600000	479.302000	1.314095	-55.000000	-33.000000	-99.000000
3166193.853000	38591172.600000	479.302000	1.310669	-55.000000	-33.000000	-99.000000
3166193.853000	38591182.600000	479.302000	1.309228	-55.000000	-33.000000	-99.000000
3166203.853000	38591172.600000	479.302000	1.312648	-55.000000	-33.000000	-99.000000
3166203.853000	38591182.600000	479.302000	1.310716	-55.000000	-33.000000	-99.000000
3166213.853000	38591112.600000	479.302000	1.309162	-55.000000	-33.000000	-99.000000
3166213.853000	38591112.600000	489.302000	1.307344	-55.000000	-33.000000	-99.000000
3166213.853000	38591122.600000	479.302000	1.312576	-55.000000	-33.000000	-99.000000
3166223.853000	38591112.600000	479.302000	1.309493	-55.000000	-33.000000	-99.000000
3166223.853000	38591112.600000	489.302000	1.307265	-55.000000	-33.000000	-99.000000
3166223.853000	38591122.600000	479.302000	1.313888	-55.000000	-33.000000	-99.000000
3166223.853000	38591122.600000	489.302000	1.311115	-55.000000	-33.000000	-99.000000
3166213.853000	38591132.600000	479.302000	1.315483	-55.000000	-33.000000	-99.000000
3166213.853000	38591142.600000	479.302000	1.317339	-55.000000	-33.000000	-99.000000
3166223.853000	38591132.600000	479.302000	1.317816	-55.000000	-33.000000	-99.000000
3166223.853000	38591142.600000	479.302000	1.320334	-55.000000	-33.000000	-99.000000
3166233.853000	38591112.600000	479.302000	1.308651	-55.000000	-33.000000	-99.000000
3166233.853000	38591112.600000	489.302000	1.305996	-55.000000	-33.000000	-99.000000
3166233.853000	38591122.600000	479.302000	1.314102	-55.000000	-33.000000	-99.000000
3166233.853000	38591122.600000	489.302000	1.310678	-55.000000	-33.000000	-99.000000
3166243.853000	38591112.600000	479.302000	1.305792	-55.000000	-33.000000	-99.000000
3166243.853000	38591112.600000	489.302000	1.302760	-55.000000	-33.000000	-99.000000
3166243.853000	38591122.600000	479.302000	1.312044	-55.000000	-33.000000	-99.000000
3166243.853000	38591122.600000	489.302000	1.308077	-55.000000	-33.000000	-99.000000
3166233.853000	38591132.600000	479.302000	1.319200	-55.000000	-33.000000	-99.000000
3166233.853000	38591132.600000	489.302000	1.315014	-55.000000	-33.000000	-99.000000
3166233.853000	38591142.600000	479.302000	1.321879	-55.000000	-33.000000	-99.000000
3166243.853000	38591132.600000	479.302000	1.318192	-55.000000	-33.000000	-99.000000
3166243.853000	38591132.600000	489.302000	1.313367	-55.000000	-33.000000	-99.000000
3166243.853000	38591142.600000	479.302000	1.319778	-55.000000	-33.000000	-99.000000
3166213.853000	38591152.600000	479.302000	1.317742	-55.000000	-33.000000	-99.000000
3166213.853000	38591162.600000	479.302000	1.316704	-55.000000	-33.000000	-99.000000
3166223.853000	38591152.600000	479.302000	1.320780	-55.000000	-33.000000	-99.000000
3166223.853000	38591162.600000	479.302000	1.319223	-55.000000	-33.000000	-99.000000
3166213.853000	38591172.600000	479.302000	1.314632	-55.000000	-33.000000	-99.000000
3166213.853000	38591182.600000	479.302000	1.312046	-55.000000	-33.000000	-99.000000
3166223.853000	38591172.600000	479.302000	1.316314	-55.000000	-33.000000	-99.000000
3166223.853000	38591182.600000	479.302000	1.312930	-55.000000	-33.000000	-99.000000
3166233.853000	38591152.600000	479.302000	1.322145	-55.000000	-33.000000	-99.000000
3166233.853000	38591162.600000	479.302000	1.320810	-55.000000	-33.000000	-99.000000
3166243.853000	38591152.600000	479.302000	1.318833	-55.000000	-33.000000	-99.000000
3166243.853000	38591162.600000	479.302000	1.320213	-55.000000	-33.000000	-99.000000
3166233.853000	38591172.600000	479.302000	1.317068	-55.000000	-33.000000	-99.000000
3166233.853000	38591182.600000	479.302000	1.312895	-55.000000	-33.000000	-99.000000
3166243.853000	38591172.600000	479.302000	1.315933	-55.000000	-33.000000	-99.000000
3166243.853000	38591182.600000	479.302000	1.311324	-55.000000	-33.000000	-99.000000
3166173.853000	38591192.600000	469.302000	1.308823	-55.000000	-33.000000	-99.000000
3166173.853000	38591202.600000	469.302000	1.307751	-55.000000	-33.000000	-99.000000
3166183.853000	38591192.600000	469.302000	1.309903	-55.000000	-33.000000	-99.000000
3166183.853000	38591202.600000	469.302000	1.308576	-55.000000	-33.000000	-99.000000
3166173.853000	38591212.600000	469.302000	1.306625	-55.000000	-33.000000	-99.000000
3166173.853000	38591222.600000	469.302000	1.305494	-55.000000	-33.000000	-99.000000
3166183.853000	38591212.600000	469.302000	1.307223	-55.000000	-33.000000	-99.000000
3166183.853000	38591222.600000	469.302000	1.305898	-55.000000	-33.000000	-99.000000
3166193.853000	38591192.600000	459.302000	1.310740	-55.000000	-33.000000	-99.000000
3166193.853000	38591192.600000	469.302000	1.310982	-55.000000	-33.000000	-99.000000
3166193.853000	38591202.600000	459.302000	1.309109	-55.000000	-33.000000	-99.000000
3166193.853000	38591202.600000	469.302000	1.309339	-55.000000	-33.000000	-99.000000
3166203.853000	38591192.600000	459.302000	1.311711	-55.000000	-33.000000	-99.000000
3166203.853000	38591192.600000	469.302000	1.311984	-55.000000	-33.000000	-99.000000
3166203.853000	38591202.600000	459.302000	1.309702	-55.000000	-33.000000	-99.000000
3166203.853000	38591202.600000	469.302000	1.309962	-55.000000	-33.000000	-99.000000
3166193.853000	38591212.600000	459.302000	1.307505	-55.000000	-33.000000	-99.000000
3166193.853000	38591212.600000	469.302000	1.307721	-55.000000	-33.000000	-99.000000
3166193.853000	38591222.600000	459.302000	1.305983	-55.000000	-33.000000	-99.000000
3166193.853000	38591222.600000	469.302000	1.306183	-55.000000	-33.000000	-99.000000
3166203.853000	38591212.600000	459.302000	1.307804	-55.000000	-33.000000	-99.000000
3166203.853000	38591212.600000	469.302000	1.308047	-55.000000	-33.000000	-99.000000
3166203.853000	38591222.600000	459.302000	1.306063	-55.000000	-33.000000	-99.000000
3166203.853000	38591222.600000	469.302000	1.306286	-55.000000	-33.000000	-99.000000
3166173.853000	38591232.600000	469.302000	1.304390	-55.000000	-33.000000	-99.000000
3166183.853000	38591232.600000	469.302000	1.304636	-55.000000	-33.000000	-99.000000
3166193.853000	38591232.600000	459.302000	1.304571	-55.000000	-33.000000	-99.000000
3166193.853000	38591232.600000	469.302000	1.304755	-55.000000	-33.000000	-99.000000
3166203.853000	38591232.600000	459.302000	1.304493	-55.000000	-33.000000	-99.000000
3166203.853000	38591232.600000	469.302000	1.304696	-55.000000	-33.000000	-99.000000
3166213.853000	38591192.600000	459.302000	1.312462	-55.000000	-33.000000	-99.000000
3166213.853000	38591192.600000	469.302000	1.312770	-55.000000	-33.000000	-99.000000
3166213.853000	38591202.600000	459.302000	1.310026	-55.000000	-33.000000	-99.000000
3166213.853000	38591202.600000	469.302000	1.310321	-55.000000	-33.000000	-99.000000
3166223.853000	38591192.600000	459.302000	1.312764	-55.000000	-33.000000	-99.000000
3166223.853000	38591192.600000	469.302000	1.313118	-55.000000	-33.000000	-99.000000
3166223.853000	38591202.600000	459.302000	1.309907	-55.000000	-33.000000	-99.000000
3166223.853000	38591202.600000	469.302000	1.310245	-55.000000	-33.000000	-99.000000
3166213.853000	38591212.600000	459.302000	1.307827	-55.000000	-33.000000	-99.000000
3166213.853000	38591212.600000	469.302000	1.308100	-55.000000	-33.000000	-99.000000
3166213.853000	38591222.600000	459.302000	1.305881	-55.000000	-33.000000	-99.000000
3166213.853000	38591222.600000	469.302000	1.306130	-55.000000	-33.000000	-99.000000
3166223.853000	38591212.600000	459.302000	1.307447	-55.000000	-33.000000	-99.000000
3166223.853000	38591212.600000	469.302000	1.307756	-55.000000	-33.000000	-99.000000
3166223.853000	38591222.600000	459.302000	1.305347	-55.000000	-33.000000	-99.000000
3166223.853000	38591222.600000	469.302000	1.305625	-55.000000	-33.000000	-99.000000
3166233.853000	38591192.600000	459.302000	1.312289	-55.000000	-33.000000	-99.000000
3166233.853000	38591192.600000	469.302000	1.312706	-55.000000	-33.000000	-99.000000
3166233.853000	38591202.600000	459.302000	1.309129	-55.000000	-33.000000	-99.000000
3166233.853000	38591202.600000	469.302000	1.309520	-55.000000	-33.000000	-99.000000
3166243.853000	38591192.600000	459.302000	1.310659	-55.000000	-33.000000	-99.000000
3166243.853000	38591192.600000	469.302000	1.311164	-55.000000	-33.000000	-99.000000
3166243.853000	38591202.600000	459.302000	1.307470	-55.000000	-33.000000	-99.000000
3166243.853000	38591202.600000	469.302000	1.307926	-55.000000	-33.000000	-99.000000
3166233.853000	38591212.600000	459.302000	1.306522	-55.000000	-33.000000	-99.000000
3166233.853000	38591212.600000	469.302000	1.306873	-55.000000	-33.000000	-99.000000
3166233.853000	38591222.600000	459.302000	1.304366	-55.000000	-33.000000	-99.000000
3166233.853000	38591222.600000	469.302000	1.304677	-55.000000	-33.000000	-99.000000
3166243.853000	38591212.600000	459.302000	1.304920	-55.000000	-33.000000	-99.000000
3166243.853000	38591212.600000	469.302000	1.305319	-55.000000	-33.000000	-99.000000
3166243.853000	38591222.600000	459.302000	1.302862	-55.000000	-33.000000	-99.000000
3166243.853000	38591222.600000	469.302000	1.303208	-55.000000	-33.000000	-99.000000
3166213.853000	38591232.600000	459.302000	1.304176	-55.000000	-33.000000	-99.000000
3166213.853000	38591232.600000	469.302000	1.304401	-55.000000	-33.000000	-99.000000
3166223.853000	38591232.600000	459.302000	1.303558	-55.000000	-33.000000	-99.000000
3166223.853000	38591232.600000	469.302000	1.303806	-55.000000	-33.000000	-99.000000
3166233.853000	38591232.600000	459.302000	1.302576	-55.000000	-33.000000	-99.000000
3166233.853000	38591232.600000	469.302000	1.302850	-55.000000	-33.000000	-99.000000
3166243.853000	38591232.600000	459.302000	1.301187	-55.000000	-33.000000	-99.000000
3166243.853000	38591232.600000	469.302000	1.301487	-55.000000	-33.000000	-99.000000
3166173.853000	38591192.600000	479.302000	1.305274	-55.000000	-33.000000	-99.000000
3166173.853000	38591202.600000	479.302000	1.304109	-55.000000	-33.000000	-99.000000
3166173.853000	38591212.600000	479.302000	1.302882	-55.000000	-33.000000	-99.000000
3166173.853000	38591222.600000	479.302000	1.301645	-55.000000	-33.000000	-99.000000
3166193.853000	38591192.600000	479.302000	1.307549	-55.000000	-33.000000	-99.000000
3166193.853000	38591202.600000	479.302000	1.305782	-55.000000	-33.000000	-99.000000
3166203.853000	38591192.600000	479.302000	1.308574	-55.000000	-33.000000	-99.000000
3166203.853000	38591202.600000	479.302000	1.306414	-55.000000	-33.000000	-99.000000
3166193.853000	38591212.600000	479.302000	1.304031	-55.000000	-33.000000	-99.000000
3166193.853000	38591222.600000	479.302000	1.302360	-55.000000	-33.000000	-99.000000
3166203.853000	38591212.600000	479.302000	1.304352	-55.000000	-33.000000	-99.000000
3166203.853000	38591222.600000	479.302000	1.302446	-55.000000	-33.000000	-99.000000
3166173.853000	38591232.600000	479.302000	1.300437	-55.000000	-33.000000	-99.000000
3166193.853000	38591232.600000	479.302000	1.300804	-55.000000	-33.000000	-99.000000
3166203.853000	38591232.600000	479.302000	1.300717	-55.000000	-33.000000	-99.000000
3166213.853000	38591192.600000	479.302000	1.309342	-55.000000	-33.000000	-99.000000
3166213.853000	38591202.600000	479.302000	1.306747	-55.000000	-33.000000	-99.000000
3166223.853000	38591192.600000	479.302000	1.309613	-55.000000	-33.000000	-99.000000
3166223.853000	38591202.600000	479.302000	1.306596	-55.000000	-33.000000	-99.000000
3166213.853000	38591212.600000	479.302000	1.304369	-55.000000	-33.000000	-99.000000
3166213.853000	38591222.600000	479.302000	1.302242	-55.000000	-33.000000	-99.000000
3166223.853000	38591212.600000	479.302000	1.303944	-55.000000	-33.000000	-99.000000
3166223.853000	38591222.600000	479.302000	1.301652	-55.000000	-33.000000	-99.000000
3166233.853000	38591192.600000	479.302000	1.309056	-55.000000	-33.000000	-99.000000
3166233.853000	38591202.600000	479.302000	1.305734	-55.000000	-33.000000	-99.000000
3166243.853000	38591192.600000	479.302000	1.307286	-55.000000	-33.000000	-99.000000
3166243.853000	38591202.600000	479.302000	1.303927	-55.000000	-33.000000	-99.000000
3166233.853000	38591212.600000	479.302000	1.302927	-55.000000	-33.000000	-99.000000
3166233.853000	38591222.600000	479.302000	1.300574	-55.000000	-33.000000	-99.000000
3166243.853000	38591212.600000	479.302000	1.301174	-55.000000	-33.000000	-99.000000
3166243.853000	38591222.600000	479.302000	1.298924	-55.000000	-33.000000	-99.000000
3166213.853000	38591232.600000	479.302000	1.300367	-55.000000	-33.000000	-99.000000
3166223.853000	38591232.600000	479.302000	1.299685	-55.000000	-33.000000	-99.000000
3166233.853000	38591232.600000	479.302000	1.298605	-55.000000	-33.000000	-99.000000
3166243.853000	38591232.600000	479.302000	1.297076	-55.000000	-33.000000	-99.000000
3166323.853000	38591082.600000	409.302000	0.962692	-55.000000	-33.000000	-99.000000
3166313.853000	38591082.600000	429.302000	1.046069	-55.000000	-33.000000	-99.000000
3166323.853000	38591082.600000	419.302000	1.037826	-55.000000	-33.000000	-99.000000
3166323.853000	38591082.600000	429.302000	1.045077	-55.000000	-33.000000	-99.000000
3166323.853000	38591092.600000	409.302000	0.920741	-55.000000	-33.000000	-99.000000
3166323.853000	38591102.600000	409.302000	0.897472	-55.000000	-33.000000	-99.000000
3166313.853000	38591092.600000	429.302000	1.047824	-55.000000	-33.000000	-99.000000
3166313.853000	38591102.600000	429.302000	1.050544	-55.000000	-33.000000	-99.000000
3166323.853000	38591092.600000	419.302000	1.040591	-55.000000	-33.000000	-99.000000
3166323.853000	38591092.600000	429.302000	1.046417	-55.000000	-33.000000	-99.000000
3166323.853000	38591102.600000	419.302000	1.041746	-55.000000	-33.000000	-99.000000
3166323.853000	38591102.600000	429.302000	1.048392	-55.000000	-33.000000	-99.000000
3166293.853000	38591082.600000	439.302000	1.034510	-55.000000	-33.000000	-99.000000
3166293.853000	38591082.600000	449.302000	1.031762	-55.000000	-33.000000	-99.000000
3166303.853000	38591082.600000	439.302000	1.034842	-55.000000	-33.000000	-99.000000
3166303.853000	38591082.600000	449.302000	1.031968	-55.000000	-33.000000	-99.000000
3166303.853000	38591082.600000	459.302000	1.028464	-55.000000	-33.000000	-99.000000
3166293.853000	38591092.600000	439.302000	1.036676	-55.000000	-33.000000	-99.000000
3166293.853000	38591092.600000	449.302000	1.033106	-55.000000	-33.000000	-99.000000
3166293.853000	38591102.600000	439.302000	1.039868	-55.000000	-33.000000	-99.000000
3166293.853000	38591102.600000	449.302000	1.035090	-55.000000	-33.000000	-99.000000
3166303.853000	38591092.600000	439.302000	1.037288	-55.000000	-33.000000	-99.000000
3166303.853000	38591092.600000	449.302000	1.033488	-55.000000	-33.000000	-99.000000
3166303.853000	38591102.600000	439.302000	1.041114	-55.000000	-33.000000	-99.000000
3166303.853000	38591102.600000	449.302000	1.035861	-55.000000	-33.000000	-99.000000
3166303.853000	38591092.600000	459.302000	1.028607	-55.000000	-33.000000	-99.000000
3166303.853000	38591102.600000	459.302000	1.028631	-55.000000	-33.000000	-99.000000
3166313.853000	38591082.600000	439.302000	1.034808	-55.000000	-33.000000	-99.000000
3166313.853000	38591082.600000	449.302000	1.031947	-55.000000	-33.000000	-99.000000
3166323.853000	38591082.600000	439.302000	1.041157	-55.000000	-33.000000	-99.000000
3166323.853000	38591082.600000	449.302000	1.031705	-55.000000	-33.000000	-99.000000
3166313.853000	38591082.600000	459.302000	1.028462	-55.000000	-33.000000	-99.000000
3166313.853000	38591082.600000	469.302000	1.002474	-55.000000	-33.000000	-99.000000
3166323.853000	38591082.600000	459.302000	1.028431	-55.000000	-33.000000	-99.000000
3166323.853000	38591082.600000	469.302000	1.002605	-55.000000	-33.000000	-99.000000
3166313.853000	38591092.600000	439.302000	1.037224	-55.000000	-33.000000	-99.000000
3166313.853000	38591092.600000	449.302000	1.033448	-55.000000	-33.000000	-99.000000
3166313.853000	38591102.600000	439.302000	1.040979	-55.000000	-33.000000	-99.000000
3166313.853000	38591102.600000	449.302000	1.035777	-55.000000	-33.000000	-99.000000
3166323.853000	38591092.600000	439.302000	1.042419	-55.000000	-33.000000	-99.000000
3166323.853000	38591092.600000	449.302000	1.033004	-55.000000	-33.000000	-99.000000
3166323.853000	38591102.600000	439.302000	1.044383	-55.000000	-33.000000	-99.000000
3166323.853000	38591102.600000	449.302000	1.028597	-55.000000	-33.000000	-99.000000
3166313.853000	38591092.600000	459.302000	1.028604	-55.000000	-33.000000	-99.000000
3166313.853000	38591092.600000	469.302000	1.001600	-55.000000	-33.000000	-99.000000
3166313.853000	38591102.600000	459.302000	1.028635	-55.000000	-33.000000	-99.000000
3166313.853000	38591102.600000	469.302000	1.000075	-55.000000	-33.000000	-99.000000
3166323.853000	38591092.600000	459.302000	1.028569	-55.000000	-33.000000	-99.000000
3166323.853000	38591092.600000	469.302000	1.001865	-55.000000	-33.000000	-99.000000
3166323.853000	38591102.600000	459.302000	1.028653	-55.000000	-33.000000	-99.000000
3166323.853000	38591102.600000	469.302000	1.000672	-55.000000	-33.000000	-99.000000
3166303.853000	38591082.600000	489.302000	0.995667	-55.000000	-33.000000	-99.000000
3166303.853000	38591092.600000	489.302000	0.996414	-55.000000	-33.000000	-99.000000
3166303.853000	38591102.600000	489.302000	0.997538	-55.000000	-33.000000	-99.000000
3166313.853000	38591082.600000	479.302000	0.992543	-55.000000	-33.000000	-99.000000
3166313.853000	38591082.600000	489.302000	0.995656	-55.000000	-33.000000	-99.000000
3166323.853000	38591082.600000	479.302000	0.992623	-55.000000	-33.000000	-99.000000
3166323.853000	38591082.600000	489.302000	0.995539	-55.000000	-33.000000	-99.000000
3166313.853000	38591092.600000	479.302000	0.992000	-55.000000	-33.000000	-99.000000
3166313.853000	38591092.600000	489.302000	0.996395	-55.000000	-33.000000	-99.000000
3166313.853000	38591102.600000	479.302000	0.990992	-55.000000	-33.000000	-99.000000
3166313.853000	38591102.600000	489.302000	0.997501	-55.000000	-33.000000	-99.000000
3166323.853000	38591092.600000	479.302000	0.992170	-55.000000	-33.000000	-99.000000
3166323.853000	38591092.600000	489.302000	0.996180	-55.000000	-33.000000	-99.000000
3166323.853000	38591102.600000	479.302000	0.991402	-55.000000	-33.000000	-99.000000
3166323.853000	38591102.600000	489.302000	0.997097	-55.000000	-33.000000	-99.000000
3166333.853000	38591082.600000	399.302000	0.797580	-55.000000	-33.000000	-99.000000
3166333.853000	38591082.600000	409.302000	0.830954	-55.000000	-33.000000	-99.000000
3166343.853000	38591082.600000	399.302000	0.797494	-55.000000	-33.000000	-99.000000
3166343.853000	38591082.600000	409.302000	0.798253	-55.000000	-33.000000	-99.000000
3166333.853000	38591082.600000	419.302000	0.941573	-55.000000	-33.000000	-99.000000
3166333.853000	38591082.600000	429.302000	1.032946	-55.000000	-33.000000	-99.000000
3166343.853000	38591082.600000	419.302000	0.846074	-55.000000	-33.000000	-99.000000
3166343.853000	38591082.600000	429.302000	0.876473	-55.000000	-33.000000	-99.000000
3166333.853000	38591092.600000	399.302000	0.797264	-55.000000	-33.000000	-99.000000
3166333.853000	38591092.600000	409.302000	0.798190	-55.000000	-33.000000	-99.000000
3166333.853000	38591102.600000	399.302000	0.796788	-55.000000	-33.000000	-99.000000
3166333.853000	38591102.600000	409.302000	0.798057	-55.000000	-33.000000	-99.000000
3166343.853000	38591092.600000	399.302000	0.797104	-55.000000	-33.000000	-99.000000
3166343.853000	38591092.600000	409.302000	0.798146	-55.000000	-33.000000	-99.000000
3166343.853000	38591102.600000	399.302000	0.796467	-55.000000	-33.000000	-99.000000
3166343.853000	38591102.600000	409.302000	0.797963	-55.000000	-33.000000	-99.000000
3166333.853000	38591092.600000	419.302000	0.940612	-55.000000	-33.000000	-99.000000
3166333.853000	38591092.600000	429.302000	1.032794	-55.000000	-33.000000	-99.000000
3166333.853000	38591102.600000	419.302000	0.919364	-55.000000	-33.000000	-99.000000
3166333.853000	38591102.600000	429.302000	1.011448	-55.000000	-33.000000	-99.000000
3166343.853000	38591092.600000	419.302000	0.846133	-55.000000	-33.000000	-99.000000
3166343.853000	38591092.600000	429.302000	0.876471	-55.000000	-33.000000	-99.000000
3166343.853000	38591102.600000	419.302000	0.846232	-55.000000	-33.000000	-99.000000
3166343.853000	38591102.600000	429.302000	0.876468	-55.000000	-33.000000	-99.000000
3166353.853000	38591082.600000	399.302000	0.797448	-55.000000	-33.000000	-99.000000
3166353.853000	38591082.600000	409.302000	0.798240	-55.000000	-33.000000	-99.000000
3166363.853000	38591082.600000	399.302000	0.797458	-55.000000	-33.000000	-99.000000
3166353.853000	38591082.600000	419.302000	0.846081	-55.000000	-33.000000	-99.000000
3166353.853000	38591082.600000	429.302000	0.876473	-55.000000	-33.000000	-99.000000
3166363.853000	38591082.600000	419.302000	0.846080	-55.000000	-33.000000	-99.000000
3166363.853000	38591082.600000	429.302000	0.876473	-55.000000	-33.000000	-99.000000
3166353.853000	38591092.600000	399.302000	0.797017	-55.000000	-33.000000	-99.000000
3166353.853000	38591092.600000	409.302000	0.798121	-55.000000	-33.000000	-99.000000
3166353.853000	38591102.600000	399.302000	0.796278	-55.000000	-33.000000	-99.000000
3166353.853000	38591102.600000	409.302000	0.797906	-55.000000	-33.000000	-99.000000
3166363.853000	38591092.600000	399.302000	0.797035	-55.000000	-33.000000	-99.000000
3166363.853000	38591102.600000	399.302000	0.796318	-55.000000	-33.000000	-99.000000
3166353.853000	38591092.600000	419.302000	0.846145	-55.000000	-33.000000	-99.000000
3166353.853000	38591092.600000	429.302000	0.876471	-55.000000	-33.000000	-99.000000
3166353.853000	38591102.600000	419.302000	0.846262	-55.000000	-33.000000	-99.000000
3166353.853000	38591102.600000	429.302000	0.876467	-55.000000	-33.000000	-99.000000
3166363.853000	38591092.600000	419.302000	0.846143	-55.000000	-33.000000	-99.000000
3166363.853000	38591092.600000	429.302000	0.876471	-55.000000	-33.000000	-99.000000
3166363.853000	38591102.600000	419.302000	0.846255	-55.000000	-33.000000	-99.000000
3166363.853000	38591102.600000	429.302000	0.876467	-55.000000	-33.000000	-99.000000
3166333.853000	38591082.600000	439.302000	1.039599	-55.000000	-33.000000	-99.000000
3166333.853000	38591082.600000	449.302000	1.021994	-55.000000	-33.000000	-99.000000
3166343.853000	38591082.600000	439.302000	0.843990	-55.000000	-33.000000	-99.000000
3166343.853000	38591082.600000	449.302000	0.810618	-55.000000	-33.000000	-99.000000
3166333.853000	38591082.600000	459.302000	1.023199	-55.000000	-33.000000	-99.000000
3166333.853000	38591082.600000	469.302000	1.002813	-55.000000	-33.000000	-99.000000
3166343.853000	38591082.600000	459.302000	0.799938	-55.000000	-33.000000	-99.000000
3166343.853000	38591082.600000	469.302000	0.809713	-55.000000	-33.000000	-99.000000
3166333.853000	38591092.600000	439.302000	1.040191	-55.000000	-33.000000	-99.000000
3166333.853000	38591092.600000	449.302000	1.022282	-55.000000	-33.000000	-99.000000
3166333.853000	38591102.600000	439.302000	1.040977	-55.000000	-33.000000	-99.000000
3166333.853000	38591102.600000	449.302000	1.022518	-55.000000	-33.000000	-99.000000
3166343.853000	38591092.600000	439.302000	0.843954	-55.000000	-33.000000	-99.000000
3166343.853000	38591092.600000	449.302000	0.810571	-55.000000	-33.000000	-99.000000
3166343.853000	38591102.600000	439.302000	0.843892	-55.000000	-33.000000	-99.000000
3166343.853000	38591102.600000	449.302000	0.810489	-55.000000	-33.000000	-99.000000
3166333.853000	38591092.600000	459.302000	1.022854	-55.000000	-33.000000	-99.000000
3166333.853000	38591092.600000	469.302000	1.002255	-55.000000	-33.000000	-99.000000
3166333.853000	38591102.600000	459.302000	1.022150	-55.000000	-33.000000	-99.000000
3166333.853000	38591102.600000	469.302000	0.934356	-55.000000	-33.000000	-99.000000
3166343.853000	38591092.600000	459.302000	0.799909	-55.000000	-33.000000	-99.000000
3166343.853000	38591092.600000	469.302000	0.809745	-55.000000	-33.000000	-99.000000
3166343.853000	38591102.600000	459.302000	0.799860	-55.000000	-33.000000	-99.000000
3166343.853000	38591102.600000	469.302000	0.809800	-55.000000	-33.000000	-99.000000
3166353.853000	38591082.600000	439.302000	0.843986	-55.000000	-33.000000	-99.000000
3166353.853000	38591082.600000	449.302000	0.810613	-55.000000	-33.000000	-99.000000
3166363.853000	38591082.600000	439.302000	0.843987	-55.000000	-33.000000	-99.000000
3166363.853000	38591082.600000	449.302000	0.810614	-55.000000	-33.000000	-99.000000
3166353.853000	38591082.600000	459.302000	0.799935	-55.000000	-33.000000	-99.000000
3166353.853000	38591082.600000	469.302000	0.809716	-55.000000	-33.000000	-99.000000
3166363.853000	38591082.600000	459.302000	0.799935	-55.000000	-33.000000	-99.000000
3166363.853000	38591082.600000	469.302000	0.809715	-55.000000	-33.000000	-99.000000
3166353.853000	38591092.600000	439.302000	0.843946	-55.000000	-33.000000	-99.000000
3166353.853000	38591092.600000	449.302000	0.810560	-55.000000	-33.000000	-99.000000
3166353.853000	38591102.600000	439.302000	0.843874	-55.000000	-33.000000	-99.000000
3166353.853000	38591102.600000	449.302000	0.810464	-55.000000	-33.000000	-99.000000
3166363.853000	38591092.600000	439.302000	0.843947	-55.000000	-33.000000	-99.000000
3166363.853000	38591092.600000	449.302000	0.810562	-55.000000	-33.000000	-99.000000
3166363.853000	38591102.600000	439.302000	0.843878	-55.000000	-33.000000	-99.000000
3166363.853000	38591102.600000	449.302000	0.810469	-55.000000	-33.000000	-99.000000
3166353.853000	38591092.600000	459.302000	0.799902	-55.000000	-33.000000	-99.000000
3166353.853000	38591092.600000	469.302000	0.809752	-55.000000	-33.000000	-99.000000
3166353.853000	38591102.600000	459.302000	0.799845	-55.000000	-33.000000	-99.000000
3166353.853000	38591102.600000	469.302000	0.809816	-55.000000	-33.000000	-99.000000
3166363.853000	38591092.600000	459.302000	0.799904	-55.000000	-33.000000	-99.000000
3166363.853000	38591092.600000	469.302000	0.809751	-55.000000	-33.000000	-99.000000
3166363.853000	38591102.600000	459.302000	0.799848	-55.000000	-33.000000	-99.000000
3166363.853000	38591102.600000	469.302000	0.809813	-55.000000	-33.000000	-99.000000
3166373.853000	38591082.600000	429.302000	0.876473	-55.000000	-33.000000	-99.000000
3166373.853000	38591092.600000	429.302000	0.876471	-55.000000	-33.000000	-99.000000
3166373.853000	38591102.600000	429.302000	0.876468	-55.000000	-33.000000	-99.000000
3166373.853000	38591082.600000	439.302000	0.843992	-55.000000	-33.000000	-99.000000
3166373.853000	38591082.600000	449.302000	0.810621	-55.000000	-33.000000	-99.000000
3166373.853000	38591082.600000	459.302000	0.799940	-55.000000	-33.000000	-99.000000
3166373.853000	38591082.600000	469.302000	0.809711	-55.000000	-33.000000	-99.000000
3166373.853000	38591092.600000	439.302000	0.843958	-55.000000	-33.000000	-99.000000
3166373.853000	38591092.600000	449.302000	0.810577	-55.000000	-33.000000	-99.000000
3166373.853000	38591102.600000	439.302000	0.843901	-55.000000	-33.000000	-99.000000
3166373.853000	38591102.600000	449.302000	0.810501	-55.000000	-33.000000	-99.000000
3166373.853000	38591092.600000	459.302000	0.799913	-55.000000	-33.000000	-99.000000
3166373.853000	38591092.600000	469.302000	0.809741	-55.000000	-33.000000	-99.000000
3166373.853000	38591102.600000	459.302000	0.799868	-55.000000	-33.000000	-99.000000
3166373.853000	38591102.600000	469.302000	0.809792	-55.000000	-33.000000	-99.000000
3166333.853000	38591082.600000	479.302000	0.992750	-55.000000	-33.000000	-99.000000
3166333.853000	38591082.600000	489.302000	0.954143	-55.000000	-33.000000	-99.000000
3166343.853000	38591082.600000	479.302000	0.826028	-55.000000	-33.000000	-99.000000
3166343.853000	38591082.600000	489.302000	0.905750	-55.000000	-33.000000	-99.000000
3166333.853000	38591092.600000	479.302000	0.992416	-55.000000	-33.000000	-99.000000
3166333.853000	38591092.600000	489.302000	0.954275	-55.000000	-33.000000	-99.000000
3166333.853000	38591102.600000	479.302000	0.941093	-55.000000	-33.000000	-99.000000
3166333.853000	38591102.600000	489.302000	0.954105	-55.000000	-33.000000	-99.000000
3166343.853000	38591092.600000	479.302000	0.826070	-55.000000	-33.000000	-99.000000
3166343.853000	38591092.600000	489.302000	0.905613	-55.000000	-33.000000	-99.000000
3166343.853000	38591102.600000	479.302000	0.826140	-55.000000	-33.000000	-99.000000
3166343.853000	38591102.600000	489.302000	0.905381	-55.000000	-33.000000	-99.000000
3166353.853000	38591082.600000	479.302000	0.826033	-55.000000	-33.000000	-99.000000
3166353.853000	38591082.600000	489.302000	0.905734	-55.000000	-33.000000	-99.000000
3166363.853000	38591082.600000	479.302000	0.826032	-55.000000	-33.000000	-99.000000
3166363.853000	38591082.600000	489.302000	0.905737	-55.000000	-33.000000	-99.000000
3166353.853000	38591082.600000	499.302000	0.907379	-55.000000	-33.000000	-99.000000
3166363.853000	38591082.600000	499.302000	0.907368	-55.000000	-33.000000	-99.000000
3166353.853000	38591092.600000	479.302000	0.826079	-55.000000	-33.000000	-99.000000
3166353.853000	38591092.600000	489.302000	0.905581	-55.000000	-33.000000	-99.000000
3166353.853000	38591102.600000	479.302000	0.826162	-55.000000	-33.000000	-99.000000
3166353.853000	38591102.600000	489.302000	0.905309	-55.000000	-33.000000	-99.000000
3166363.853000	38591092.600000	479.302000	0.826077	-55.000000	-33.000000	-99.000000
3166363.853000	38591092.600000	489.302000	0.905588	-55.000000	-33.000000	-99.000000
3166363.853000	38591102.600000	479.302000	0.826157	-55.000000	-33.000000	-99.000000
3166363.853000	38591102.600000	489.302000	0.905324	-55.000000	-33.000000	-99.000000
3166353.853000	38591092.600000	499.302000	0.907917	-55.000000	-33.000000	-99.000000
3166353.853000	38591102.600000	499.302000	0.908865	-55.000000	-33.000000	-99.000000
3166363.853000	38591092.600000	499.302000	0.907894	-55.000000	-33.000000	-99.000000
3166363.853000	38591102.600000	499.302000	0.908813	-55.000000	-33.000000	-99.000000
3166373.853000	38591082.600000	479.302000	0.826025	-55.000000	-33.000000	-99.000000
3166373.853000	38591082.600000	489.302000	0.905758	-55.000000	-33.000000	-99.000000
3166383.853000	38591082.600000	489.302000	0.905792	-55.000000	-33.000000	-99.000000
3166373.853000	38591082.600000	499.302000	0.907294	-55.000000	-33.000000	-99.000000
3166383.853000	38591082.600000	499.302000	0.907177	-55.000000	-33.000000	-99.000000
3166373.853000	38591092.600000	479.302000	0.826065	-55.000000	-33.000000	-99.000000
3166373.853000	38591092.600000	489.302000	0.905630	-55.000000	-33.000000	-99.000000
3166373.853000	38591102.600000	479.302000	0.826129	-55.000000	-33.000000	-99.000000
3166373.853000	38591102.600000	489.302000	0.905418	-55.000000	-33.000000	-99.000000
3166383.853000	38591092.600000	489.302000	0.905692	-55.000000	-33.000000	-99.000000
3166383.853000	38591102.600000	489.302000	0.905543	-55.000000	-33.000000	-99.000000
3166373.853000	38591092.600000	499.302000	0.907750	-55.000000	-33.000000	-99.000000
3166373.853000	38591102.600000	499.302000	0.908497	-55.000000	-33.000000	-99.000000
3166383.853000	38591092.600000	499.302000	0.907535	-55.000000	-33.000000	-99.000000
3166383.853000	38591102.600000	499.302000	0.908070	-55.000000	-33.000000	-99.000000
3166253.853000	38591132.600000	469.302000	1.318515	-55.000000	-33.000000	-99.000000
3166253.853000	38591142.600000	459.302000	1.325138	-55.000000	-33.000000	-99.000000
3166253.853000	38591142.600000	469.302000	1.325310	-55.000000	-33.000000	-99.000000
3166253.853000	38591152.600000	459.302000	1.326566	-55.000000	-33.000000	-99.000000
3166253.853000	38591152.600000	469.302000	1.326530	-55.000000	-33.000000	-99.000000
3166253.853000	38591162.600000	459.302000	1.321319	-55.000000	-33.000000	-99.000000
3166253.853000	38591162.600000	469.302000	1.321687	-55.000000	-33.000000	-99.000000
3166263.853000	38591152.600000	459.302000	1.312570	-55.000000	-33.000000	-99.000000
3166263.853000	38591152.600000	469.302000	1.313939	-55.000000	-33.000000	-99.000000
3166263.853000	38591162.600000	459.302000	1.311074	-55.000000	-33.000000	-99.000000
3166263.853000	38591162.600000	469.302000	1.312294	-55.000000	-33.000000	-99.000000
3166253.853000	38591172.600000	459.302000	1.315704	-55.000000	-33.000000	-99.000000
3166253.853000	38591172.600000	469.302000	1.316368	-55.000000	-33.000000	-99.000000
3166253.853000	38591182.600000	459.302000	1.311150	-55.000000	-33.000000	-99.000000
3166253.853000	38591182.600000	469.302000	1.311840	-55.000000	-33.000000	-99.000000
3166263.853000	38591172.600000	459.302000	1.308197	-55.000000	-33.000000	-99.000000
3166263.853000	38591172.600000	469.302000	1.309270	-55.000000	-33.000000	-99.000000
3166263.853000	38591182.600000	459.302000	1.305353	-55.000000	-33.000000	-99.000000
3166263.853000	38591182.600000	469.302000	1.306257	-55.000000	-33.000000	-99.000000
3166323.853000	38591112.600000	409.302000	0.895963	-55.000000	-33.000000	-99.000000
3166323.853000	38591122.600000	409.302000	0.858181	-55.000000	-33.000000	-99.000000
3166313.853000	38591112.600000	429.302000	1.054816	-55.000000	-33.000000	-99.000000
3166313.853000	38591122.600000	429.302000	1.060950	-55.000000	-33.000000	-99.000000
3166323.853000	38591112.600000	419.302000	1.031360	-55.000000	-33.000000	-99.000000
3166323.853000	38591112.600000	429.302000	1.051216	-55.000000	-33.000000	-99.000000
3166323.853000	38591122.600000	419.302000	1.013508	-55.000000	-33.000000	-99.000000
3166323.853000	38591122.600000	429.302000	1.054607	-55.000000	-33.000000	-99.000000
3166323.853000	38591132.600000	409.302000	0.831909	-55.000000	-33.000000	-99.000000
3166323.853000	38591142.600000	409.302000	0.829833	-55.000000	-33.000000	-99.000000
3166313.853000	38591132.600000	429.302000	1.065935	-55.000000	-33.000000	-99.000000
3166313.853000	38591142.600000	429.302000	1.062748	-55.000000	-33.000000	-99.000000
3166323.853000	38591132.600000	419.302000	0.992144	-55.000000	-33.000000	-99.000000
3166323.853000	38591132.600000	429.302000	1.057964	-55.000000	-33.000000	-99.000000
3166323.853000	38591142.600000	419.302000	0.987252	-55.000000	-33.000000	-99.000000
3166323.853000	38591142.600000	429.302000	1.055327	-55.000000	-33.000000	-99.000000
3166293.853000	38591112.600000	439.302000	1.044633	-55.000000	-33.000000	-99.000000
3166293.853000	38591112.600000	449.302000	1.038002	-55.000000	-33.000000	-99.000000
3166293.853000	38591122.600000	439.302000	1.051268	-55.000000	-33.000000	-99.000000
3166293.853000	38591122.600000	449.302000	1.041955	-55.000000	-33.000000	-99.000000
3166303.853000	38591112.600000	439.302000	1.047571	-55.000000	-33.000000	-99.000000
3166303.853000	38591112.600000	449.302000	1.039765	-55.000000	-33.000000	-99.000000
3166303.853000	38591122.600000	439.302000	1.059577	-55.000000	-33.000000	-99.000000
3166303.853000	38591122.600000	449.302000	1.047079	-55.000000	-33.000000	-99.000000
3166303.853000	38591112.600000	459.302000	1.027859	-55.000000	-33.000000	-99.000000
3166303.853000	38591122.600000	459.302000	1.022622	-55.000000	-33.000000	-99.000000
3166293.853000	38591132.600000	439.302000	1.056614	-55.000000	-33.000000	-99.000000
3166293.853000	38591132.600000	449.302000	1.045178	-55.000000	-33.000000	-99.000000
3166293.853000	38591142.600000	439.302000	1.053577	-55.000000	-33.000000	-99.000000
3166293.853000	38591142.600000	449.302000	1.043310	-55.000000	-33.000000	-99.000000
3166303.853000	38591132.600000	439.302000	1.078171	-55.000000	-33.000000	-99.000000
3166303.853000	38591132.600000	449.302000	1.063581	-55.000000	-33.000000	-99.000000
3166303.853000	38591142.600000	439.302000	1.065624	-55.000000	-33.000000	-99.000000
3166303.853000	38591142.600000	449.302000	1.051273	-55.000000	-33.000000	-99.000000
3166303.853000	38591132.600000	459.302000	0.998187	-55.000000	-33.000000	-99.000000
3166303.853000	38591142.600000	459.302000	1.017329	-55.000000	-33.000000	-99.000000
3166313.853000	38591112.600000	439.302000	1.051849	-55.000000	-33.000000	-99.000000
3166313.853000	38591112.600000	449.302000	1.039560	-55.000000	-33.000000	-99.000000
3166313.853000	38591122.600000	439.302000	1.061536	-55.000000	-33.000000	-99.000000
3166313.853000	38591122.600000	449.302000	1.046316	-55.000000	-33.000000	-99.000000
3166323.853000	38591112.600000	439.302000	1.047505	-55.000000	-33.000000	-99.000000
3166323.853000	38591112.600000	449.302000	1.031412	-55.000000	-33.000000	-99.000000
3166323.853000	38591122.600000	439.302000	1.051996	-55.000000	-33.000000	-99.000000
3166323.853000	38591122.600000	449.302000	1.034988	-55.000000	-33.000000	-99.000000
3166313.853000	38591112.600000	459.302000	1.027930	-55.000000	-33.000000	-99.000000
3166313.853000	38591112.600000	469.302000	0.997234	-55.000000	-33.000000	-99.000000
3166313.853000	38591122.600000	459.302000	1.023397	-55.000000	-33.000000	-99.000000
3166313.853000	38591122.600000	469.302000	0.991936	-55.000000	-33.000000	-99.000000
3166323.853000	38591112.600000	459.302000	1.028427	-55.000000	-33.000000	-99.000000
3166323.853000	38591112.600000	469.302000	0.998746	-55.000000	-33.000000	-99.000000
3166323.853000	38591122.600000	459.302000	1.027285	-55.000000	-33.000000	-99.000000
3166323.853000	38591122.600000	469.302000	0.996003	-55.000000	-33.000000	-99.000000
3166313.853000	38591132.600000	439.302000	1.075230	-55.000000	-33.000000	-99.000000
3166313.853000	38591132.600000	449.302000	1.058049	-55.000000	-33.000000	-99.000000
3166313.853000	38591142.600000	439.302000	1.065990	-55.000000	-33.000000	-99.000000
3166313.853000	38591142.600000	449.302000	1.049842	-55.000000	-33.000000	-99.000000
3166323.853000	38591132.600000	439.302000	1.055360	-55.000000	-33.000000	-99.000000
3166323.853000	38591132.600000	449.302000	1.037272	-55.000000	-33.000000	-99.000000
3166323.853000	38591142.600000	439.302000	1.052616	-55.000000	-33.000000	-99.000000
3166323.853000	38591142.600000	449.302000	1.034281	-55.000000	-33.000000	-99.000000
3166313.853000	38591132.600000	459.302000	1.007408	-55.000000	-33.000000	-99.000000
3166313.853000	38591132.600000	469.302000	0.985822	-55.000000	-33.000000	-99.000000
3166313.853000	38591142.600000	459.302000	1.019209	-55.000000	-33.000000	-99.000000
3166313.853000	38591142.600000	469.302000	0.989473	-55.000000	-33.000000	-99.000000
3166323.853000	38591132.600000	459.302000	1.025655	-55.000000	-33.000000	-99.000000
3166323.853000	38591132.600000	469.302000	0.993897	-55.000000	-33.000000	-99.000000
3166323.853000	38591142.600000	459.302000	1.026602	-55.000000	-33.000000	-99.000000
3166323.853000	38591142.600000	469.302000	0.995019	-55.000000	-33.000000	-99.000000
3166323.853000	38591152.600000	409.302000	0.797745	-55.000000	-33.000000	-99.000000
3166323.853000	38591162.600000	409.302000	0.797899	-55.000000	-33.000000	-99.000000
3166313.853000	38591152.600000	429.302000	1.055887	-55.000000	-33.000000	-99.000000
3166313.853000	38591162.600000	429.302000	1.050636	-55.000000	-33.000000	-99.000000
3166323.853000	38591152.600000	419.302000	0.942668	-55.000000	-33.000000	-99.000000
3166323.853000	38591152.600000	429.302000	1.038510	-55.000000	-33.000000	-99.000000
3166323.853000	38591162.600000	419.302000	0.919637	-55.000000	-33.000000	-99.000000
3166323.853000	38591162.600000	429.302000	1.013075	-55.000000	-33.000000	-99.000000
3166323.853000	38591172.600000	409.302000	0.798052	-55.000000	-33.000000	-99.000000
3166323.853000	38591182.600000	409.302000	0.798173	-55.000000	-33.000000	-99.000000
3166313.853000	38591172.600000	429.302000	1.047289	-55.000000	-33.000000	-99.000000
3166313.853000	38591182.600000	429.302000	1.045202	-55.000000	-33.000000	-99.000000
3166323.853000	38591172.600000	419.302000	0.879102	-55.000000	-33.000000	-99.000000
3166323.853000	38591172.600000	429.302000	0.978914	-55.000000	-33.000000	-99.000000
3166323.853000	38591182.600000	419.302000	0.846143	-55.000000	-33.000000	-99.000000
3166323.853000	38591182.600000	429.302000	0.927869	-55.000000	-33.000000	-99.000000
3166293.853000	38591152.600000	439.302000	1.046651	-55.000000	-33.000000	-99.000000
3166293.853000	38591152.600000	449.302000	1.039181	-55.000000	-33.000000	-99.000000
3166293.853000	38591162.600000	439.302000	1.075515	-55.000000	-33.000000	-99.000000
3166293.853000	38591162.600000	449.302000	1.035897	-55.000000	-33.000000	-99.000000
3166303.853000	38591152.600000	439.302000	1.050736	-55.000000	-33.000000	-99.000000
3166303.853000	38591152.600000	449.302000	1.041603	-55.000000	-33.000000	-99.000000
3166303.853000	38591162.600000	439.302000	1.042853	-55.000000	-33.000000	-99.000000
3166303.853000	38591162.600000	449.302000	1.036890	-55.000000	-33.000000	-99.000000
3166303.853000	38591152.600000	459.302000	1.026895	-55.000000	-33.000000	-99.000000
3166303.853000	38591162.600000	459.302000	1.028448	-55.000000	-33.000000	-99.000000
3166293.853000	38591172.600000	439.302000	1.077364	-55.000000	-33.000000	-99.000000
3166293.853000	38591172.600000	449.302000	1.033635	-55.000000	-33.000000	-99.000000
3166293.853000	38591182.600000	439.302000	1.079207	-55.000000	-33.000000	-99.000000
3166293.853000	38591182.600000	449.302000	1.078023	-55.000000	-33.000000	-99.000000
3166303.853000	38591172.600000	439.302000	1.044616	-55.000000	-33.000000	-99.000000
3166303.853000	38591172.600000	449.302000	1.034109	-55.000000	-33.000000	-99.000000
3166303.853000	38591182.600000	439.302000	1.042310	-55.000000	-33.000000	-99.000000
3166303.853000	38591182.600000	449.302000	1.032356	-55.000000	-33.000000	-99.000000
3166303.853000	38591172.600000	459.302000	1.028569	-55.000000	-33.000000	-99.000000
3166303.853000	38591182.600000	459.302000	1.028449	-55.000000	-33.000000	-99.000000
3166313.853000	38591152.600000	439.302000	1.053505	-55.000000	-33.000000	-99.000000
3166313.853000	38591152.600000	449.302000	1.041306	-55.000000	-33.000000	-99.000000
3166313.853000	38591162.600000	439.302000	1.046831	-55.000000	-33.000000	-99.000000
3166313.853000	38591162.600000	449.302000	1.036781	-55.000000	-33.000000	-99.000000
3166323.853000	38591152.600000	439.302000	1.047035	-55.000000	-33.000000	-99.000000
3166323.853000	38591152.600000	449.302000	1.028639	-55.000000	-33.000000	-99.000000
3166323.853000	38591162.600000	439.302000	1.042903	-55.000000	-33.000000	-99.000000
3166323.853000	38591162.600000	449.302000	1.024199	-55.000000	-33.000000	-99.000000
3166313.853000	38591152.600000	459.302000	1.027056	-55.000000	-33.000000	-99.000000
3166313.853000	38591152.600000	469.302000	0.995679	-55.000000	-33.000000	-99.000000
3166313.853000	38591162.600000	459.302000	1.028462	-55.000000	-33.000000	-99.000000
3166313.853000	38591162.600000	469.302000	0.999226	-55.000000	-33.000000	-99.000000
3166323.853000	38591152.600000	459.302000	1.022843	-55.000000	-33.000000	-99.000000
3166323.853000	38591152.600000	469.302000	0.997818	-55.000000	-33.000000	-99.000000
3166323.853000	38591162.600000	459.302000	1.021994	-55.000000	-33.000000	-99.000000
3166323.853000	38591162.600000	469.302000	0.934439	-55.000000	-33.000000	-99.000000
3166313.853000	38591172.600000	439.302000	1.043186	-55.000000	-33.000000	-99.000000
3166313.853000	38591172.600000	449.302000	1.026972	-55.000000	-33.000000	-99.000000
3166313.853000	38591182.600000	439.302000	1.041059	-55.000000	-33.000000	-99.000000
3166313.853000	38591182.600000	449.302000	1.024233	-55.000000	-33.000000	-99.000000
3166323.853000	38591172.600000	439.302000	1.023266	-55.000000	-33.000000	-99.000000
3166323.853000	38591172.600000	449.302000	1.021482	-55.000000	-33.000000	-99.000000
3166323.853000	38591182.600000	439.302000	0.994651	-55.000000	-33.000000	-99.000000
3166323.853000	38591182.600000	449.302000	1.019950	-55.000000	-33.000000	-99.000000
3166313.853000	38591172.600000	459.302000	1.028567	-55.000000	-33.000000	-99.000000
3166313.853000	38591172.600000	469.302000	1.001109	-55.000000	-33.000000	-99.000000
3166313.853000	38591182.600000	459.302000	1.028446	-55.000000	-33.000000	-99.000000
3166313.853000	38591182.600000	469.302000	1.002167	-55.000000	-33.000000	-99.000000
3166323.853000	38591172.600000	459.302000	0.985134	-55.000000	-33.000000	-99.000000
3166323.853000	38591172.600000	469.302000	0.890557	-55.000000	-33.000000	-99.000000
3166323.853000	38591182.600000	459.302000	0.917099	-55.000000	-33.000000	-99.000000
3166323.853000	38591182.600000	469.302000	0.858810	-55.000000	-33.000000	-99.000000
3166253.853000	38591112.600000	479.302000	1.299900	-55.000000	-33.000000	-99.000000
3166253.853000	38591122.600000	479.302000	1.306220	-55.000000	-33.000000	-99.000000
3166253.853000	38591122.600000	489.302000	1.301917	-55.000000	-33.000000	-99.000000
3166263.853000	38591122.600000	479.302000	1.295137	-55.000000	-33.000000	-99.000000
3166253.853000	38591132.600000	479.302000	1.312877	-55.000000	-33.000000	-99.000000
3166253.853000	38591132.600000	489.302000	1.307543	-55.000000	-33.000000	-99.000000
3166253.853000	38591142.600000	479.302000	1.317517	-55.000000	-33.000000	-99.000000
3166263.853000	38591132.600000	479.302000	1.301182	-55.000000	-33.000000	-99.000000
3166263.853000	38591142.600000	479.302000	1.306199	-55.000000	-33.000000	-99.000000
3166273.853000	38591142.600000	479.302000	1.286676	-55.000000	-33.000000	-99.000000
3166253.853000	38591152.600000	479.302000	1.318419	-55.000000	-33.000000	-99.000000
3166253.853000	38591162.600000	479.302000	1.316126	-55.000000	-33.000000	-99.000000
3166263.853000	38591152.600000	479.302000	1.308167	-55.000000	-33.000000	-99.000000
3166263.853000	38591162.600000	479.302000	1.307056	-55.000000	-33.000000	-99.000000
3166253.853000	38591172.600000	479.302000	1.311899	-55.000000	-33.000000	-99.000000
3166253.853000	38591182.600000	479.302000	1.307640	-55.000000	-33.000000	-99.000000
3166263.853000	38591172.600000	479.302000	1.304424	-55.000000	-33.000000	-99.000000
3166263.853000	38591182.600000	479.302000	1.301566	-55.000000	-33.000000	-99.000000
3166273.853000	38591152.600000	479.302000	1.290993	-55.000000	-33.000000	-99.000000
3166273.853000	38591162.600000	479.302000	1.293162	-55.000000	-33.000000	-99.000000
3166273.853000	38591172.600000	479.302000	1.293639	-55.000000	-33.000000	-99.000000
3166273.853000	38591182.600000	479.302000	1.293252	-55.000000	-33.000000	-99.000000
3166303.853000	38591112.600000	489.302000	0.998990	-55.000000	-33.000000	-99.000000
3166303.853000	38591122.600000	489.302000	0.998682	-55.000000	-33.000000	-99.000000
3166303.853000	38591132.600000	489.302000	0.980701	-55.000000	-33.000000	-99.000000
3166303.853000	38591142.600000	489.302000	0.996083	-55.000000	-33.000000	-99.000000
3166313.853000	38591112.600000	479.302000	0.988875	-55.000000	-33.000000	-99.000000
3166313.853000	38591112.600000	489.302000	0.998934	-55.000000	-33.000000	-99.000000
3166313.853000	38591122.600000	479.302000	0.983960	-55.000000	-33.000000	-99.000000
3166313.853000	38591122.600000	489.302000	0.998950	-55.000000	-33.000000	-99.000000
3166323.853000	38591112.600000	479.302000	0.990052	-55.000000	-33.000000	-99.000000
3166323.853000	38591112.600000	489.302000	0.998280	-55.000000	-33.000000	-99.000000
3166323.853000	38591122.600000	479.302000	0.987870	-55.000000	-33.000000	-99.000000
3166323.853000	38591122.600000	489.302000	0.987327	-55.000000	-33.000000	-99.000000
3166313.853000	38591132.600000	479.302000	0.976420	-55.000000	-33.000000	-99.000000
3166313.853000	38591132.600000	489.302000	0.989000	-55.000000	-33.000000	-99.000000
3166313.853000	38591142.600000	479.302000	0.981207	-55.000000	-33.000000	-99.000000
3166313.853000	38591142.600000	489.302000	0.997158	-55.000000	-33.000000	-99.000000
3166323.853000	38591132.600000	479.302000	0.985974	-55.000000	-33.000000	-99.000000
3166323.853000	38591132.600000	489.302000	0.980889	-55.000000	-33.000000	-99.000000
3166323.853000	38591142.600000	479.302000	0.987053	-55.000000	-33.000000	-99.000000
3166323.853000	38591142.600000	489.302000	0.969452	-55.000000	-33.000000	-99.000000
3166303.853000	38591152.600000	489.302000	0.999460	-55.000000	-33.000000	-99.000000
3166303.853000	38591162.600000	489.302000	0.998110	-55.000000	-33.000000	-99.000000
3166303.853000	38591172.600000	489.302000	0.996827	-55.000000	-33.000000	-99.000000
3166303.853000	38591182.600000	489.302000	0.995953	-55.000000	-33.000000	-99.000000
3166313.853000	38591152.600000	479.302000	0.987670	-55.000000	-33.000000	-99.000000
3166313.853000	38591152.600000	489.302000	0.999420	-55.000000	-33.000000	-99.000000
3166313.853000	38591162.600000	479.302000	0.990503	-55.000000	-33.000000	-99.000000
3166313.853000	38591162.600000	489.302000	0.998063	-55.000000	-33.000000	-99.000000
3166323.853000	38591152.600000	479.302000	0.989435	-55.000000	-33.000000	-99.000000
3166323.853000	38591152.600000	489.302000	0.962294	-55.000000	-33.000000	-99.000000
3166323.853000	38591162.600000	479.302000	0.948990	-55.000000	-33.000000	-99.000000
3166323.853000	38591162.600000	489.302000	0.956193	-55.000000	-33.000000	-99.000000
3166313.853000	38591172.600000	479.302000	0.991786	-55.000000	-33.000000	-99.000000
3166313.853000	38591172.600000	489.302000	0.996802	-55.000000	-33.000000	-99.000000
3166313.853000	38591182.600000	479.302000	0.992444	-55.000000	-33.000000	-99.000000
3166313.853000	38591182.600000	489.302000	0.979382	-55.000000	-33.000000	-99.000000
3166323.853000	38591172.600000	479.302000	0.899503	-55.000000	-33.000000	-99.000000
3166323.853000	38591172.600000	489.302000	0.952404	-55.000000	-33.000000	-99.000000
3166323.853000	38591182.600000	479.302000	0.872017	-55.000000	-33.000000	-99.000000
3166323.853000	38591182.600000	489.302000	0.950298	-55.000000	-33.000000	-99.000000
3166253.853000	38591192.600000	459.302000	1.307574	-55.000000	-33.000000	-99.000000
3166253.853000	38591192.600000	469.302000	1.308192	-55.000000	-33.000000	-99.000000
3166253.853000	38591202.600000	459.302000	1.304770	-55.000000	-33.000000	-99.000000
3166253.853000	38591202.600000	469.302000	1.305301	-55.000000	-33.000000	-99.000000
3166263.853000	38591192.600000	459.302000	1.302945	-55.000000	-33.000000	-99.000000
3166263.853000	38591192.600000	469.302000	1.303689	-55.000000	-33.000000	-99.000000
3166263.853000	38591202.600000	459.302000	1.300997	-55.000000	-33.000000	-99.000000
3166263.853000	38591202.600000	469.302000	1.301607	-55.000000	-33.000000	-99.000000
3166253.853000	38591212.600000	459.302000	1.302557	-55.000000	-33.000000	-99.000000
3166253.853000	38591212.600000	469.302000	1.303007	-55.000000	-33.000000	-99.000000
3166253.853000	38591222.600000	459.302000	1.300794	-55.000000	-33.000000	-99.000000
3166253.853000	38591222.600000	469.302000	1.301176	-55.000000	-33.000000	-99.000000
3166263.853000	38591212.600000	459.302000	1.299434	-55.000000	-33.000000	-99.000000
3166263.853000	38591212.600000	469.302000	1.299937	-55.000000	-33.000000	-99.000000
3166263.853000	38591222.600000	459.302000	1.298176	-55.000000	-33.000000	-99.000000
3166263.853000	38591222.600000	469.302000	1.298594	-55.000000	-33.000000	-99.000000
3166253.853000	38591232.600000	459.302000	1.299372	-55.000000	-33.000000	-99.000000
3166253.853000	38591232.600000	469.302000	1.299698	-55.000000	-33.000000	-99.000000
3166263.853000	38591232.600000	459.302000	1.297152	-55.000000	-33.000000	-99.000000
3166263.853000	38591232.600000	469.302000	1.297503	-55.000000	-33.000000	-99.000000
3166323.853000	38591192.600000	409.302000	0.798260	-55.000000	-33.000000	-99.000000
3166323.853000	38591202.600000	409.302000	0.798321	-55.000000	-33.000000	-99.000000
3166313.853000	38591192.600000	429.302000	1.043875	-55.000000	-33.000000	-99.000000
3166313.853000	38591202.600000	429.302000	1.044598	-55.000000	-33.000000	-99.000000
3166323.853000	38591192.600000	419.302000	0.846093	-55.000000	-33.000000	-99.000000
3166323.853000	38591192.600000	429.302000	0.905834	-55.000000	-33.000000	-99.000000
3166323.853000	38591202.600000	419.302000	0.846058	-55.000000	-33.000000	-99.000000
3166323.853000	38591202.600000	429.302000	0.876471	-55.000000	-33.000000	-99.000000
3166323.853000	38591212.600000	409.302000	0.798365	-55.000000	-33.000000	-99.000000
3166323.853000	38591222.600000	409.302000	0.798397	-55.000000	-33.000000	-99.000000
3166313.853000	38591212.600000	429.302000	1.031191	-55.000000	-33.000000	-99.000000
3166313.853000	38591222.600000	429.302000	1.009345	-55.000000	-33.000000	-99.000000
3166323.853000	38591212.600000	419.302000	0.846032	-55.000000	-33.000000	-99.000000
3166323.853000	38591212.600000	429.302000	0.876472	-55.000000	-33.000000	-99.000000
3166323.853000	38591222.600000	419.302000	0.846013	-55.000000	-33.000000	-99.000000
3166323.853000	38591222.600000	429.302000	0.876473	-55.000000	-33.000000	-99.000000
3166293.853000	38591192.600000	439.302000	1.080714	-55.000000	-33.000000	-99.000000
3166293.853000	38591192.600000	449.302000	1.080023	-55.000000	-33.000000	-99.000000
3166293.853000	38591202.600000	439.302000	1.081848	-55.000000	-33.000000	-99.000000
3166293.853000	38591202.600000	449.302000	1.081429	-55.000000	-33.000000	-99.000000
3166303.853000	38591192.600000	439.302000	1.040816	-55.000000	-33.000000	-99.000000
3166303.853000	38591192.600000	449.302000	1.031203	-55.000000	-33.000000	-99.000000
3166303.853000	38591202.600000	439.302000	1.039807	-55.000000	-33.000000	-99.000000
3166303.853000	38591202.600000	449.302000	1.030418	-55.000000	-33.000000	-99.000000
3166303.853000	38591192.600000	459.302000	1.028315	-55.000000	-33.000000	-99.000000
3166303.853000	38591202.600000	459.302000	1.028205	-55.000000	-33.000000	-99.000000
3166293.853000	38591212.600000	439.302000	1.082668	-55.000000	-33.000000	-99.000000
3166293.853000	38591212.600000	449.302000	1.082403	-55.000000	-33.000000	-99.000000
3166293.853000	38591222.600000	439.302000	1.083251	-55.000000	-33.000000	-99.000000
3166293.853000	38591222.600000	449.302000	1.083075	-55.000000	-33.000000	-99.000000
3166303.853000	38591212.600000	439.302000	1.039105	-55.000000	-33.000000	-99.000000
3166303.853000	38591212.600000	449.302000	1.029865	-55.000000	-33.000000	-99.000000
3166303.853000	38591222.600000	439.302000	1.038604	-55.000000	-33.000000	-99.000000
3166303.853000	38591222.600000	449.302000	1.029463	-55.000000	-33.000000	-99.000000
3166303.853000	38591212.600000	459.302000	1.028121	-55.000000	-33.000000	-99.000000
3166303.853000	38591222.600000	459.302000	1.028057	-55.000000	-33.000000	-99.000000
3166313.853000	38591192.600000	439.302000	1.039752	-55.000000	-33.000000	-99.000000
3166313.853000	38591192.600000	449.302000	1.022443	-55.000000	-33.000000	-99.000000
3166313.853000	38591202.600000	439.302000	1.038914	-55.000000	-33.000000	-99.000000
3166313.853000	38591202.600000	449.302000	1.021262	-55.000000	-33.000000	-99.000000
3166323.853000	38591192.600000	439.302000	0.922374	-55.000000	-33.000000	-99.000000
3166323.853000	38591192.600000	449.302000	0.923602	-55.000000	-33.000000	-99.000000
3166323.853000	38591202.600000	439.302000	0.843991	-55.000000	-33.000000	-99.000000
3166323.853000	38591202.600000	449.302000	0.810633	-55.000000	-33.000000	-99.000000
3166313.853000	38591192.600000	459.302000	1.028313	-55.000000	-33.000000	-99.000000
3166313.853000	38591192.600000	469.302000	1.002804	-55.000000	-33.000000	-99.000000
3166313.853000	38591202.600000	459.302000	1.028204	-55.000000	-33.000000	-99.000000
3166313.853000	38591202.600000	469.302000	1.003211	-55.000000	-33.000000	-99.000000
3166323.853000	38591192.600000	459.302000	0.839051	-55.000000	-33.000000	-99.000000
3166323.853000	38591192.600000	469.302000	0.825318	-55.000000	-33.000000	-99.000000
3166323.853000	38591202.600000	459.302000	0.799955	-55.000000	-33.000000	-99.000000
3166323.853000	38591202.600000	469.302000	0.809706	-55.000000	-33.000000	-99.000000
3166313.853000	38591212.600000	439.302000	1.038357	-55.000000	-33.000000	-99.000000
3166313.853000	38591212.600000	449.302000	1.020469	-55.000000	-33.000000	-99.000000
3166313.853000	38591222.600000	439.302000	1.037975	-55.000000	-33.000000	-99.000000
3166313.853000	38591222.600000	449.302000	1.019927	-55.000000	-33.000000	-99.000000
3166323.853000	38591212.600000	439.302000	0.844008	-55.000000	-33.000000	-99.000000
3166323.853000	38591212.600000	449.302000	0.810654	-55.000000	-33.000000	-99.000000
3166323.853000	38591222.600000	439.302000	0.844021	-55.000000	-33.000000	-99.000000
3166323.853000	38591222.600000	449.302000	0.810669	-55.000000	-33.000000	-99.000000
3166313.853000	38591212.600000	459.302000	1.022557	-55.000000	-33.000000	-99.000000
3166313.853000	38591212.600000	469.302000	1.003486	-55.000000	-33.000000	-99.000000
3166313.853000	38591222.600000	459.302000	1.022260	-55.000000	-33.000000	-99.000000
3166313.853000	38591222.600000	469.302000	0.934154	-55.000000	-33.000000	-99.000000
3166323.853000	38591212.600000	459.302000	0.799967	-55.000000	-33.000000	-99.000000
3166323.853000	38591212.600000	469.302000	0.809691	-55.000000	-33.000000	-99.000000
3166323.853000	38591222.600000	459.302000	0.799976	-55.000000	-33.000000	-99.000000
3166323.853000	38591222.600000	469.302000	0.809680	-55.000000	-33.000000	-99.000000
3166323.853000	38591232.600000	409.302000	0.798420	-55.000000	-33.000000	-99.000000
3166313.853000	38591232.600000	429.302000	0.977660	-55.000000	-33.000000	-99.000000
3166323.853000	38591232.600000	419.302000	0.845999	-55.000000	-33.000000	-99.000000
3166323.853000	38591232.600000	429.302000	0.876474	-55.000000	-33.000000	-99.000000
3166293.853000	38591232.600000	439.302000	1.083662	-55.000000	-33.000000	-99.000000
3166293.853000	38591232.600000	449.302000	1.133413	-55.000000	-33.000000	-99.000000
3166303.853000	38591232.600000	439.302000	1.038237	-55.000000	-33.000000	-99.000000
3166303.853000	38591232.600000	449.302000	1.081711	-55.000000	-33.000000	-99.000000
3166303.853000	38591232.600000	459.302000	1.028008	-55.000000	-33.000000	-99.000000
3166313.853000	38591232.600000	439.302000	1.030265	-55.000000	-33.000000	-99.000000
3166313.853000	38591232.600000	449.302000	1.019550	-55.000000	-33.000000	-99.000000
3166323.853000	38591232.600000	439.302000	0.844031	-55.000000	-33.000000	-99.000000
3166323.853000	38591232.600000	449.302000	0.810681	-55.000000	-33.000000	-99.000000
3166313.853000	38591232.600000	459.302000	0.988137	-55.000000	-33.000000	-99.000000
3166313.853000	38591232.600000	469.302000	0.890220	-55.000000	-33.000000	-99.000000
3166323.853000	38591232.600000	459.302000	0.799982	-55.000000	-33.000000	-99.000000
3166323.853000	38591232.600000	469.302000	0.809672	-55.000000	-33.000000	-99.000000
3166253.853000	38591192.600000	479.302000	1.303984	-55.000000	-33.000000	-99.000000
3166253.853000	38591202.600000	479.302000	1.301000	-55.000000	-33.000000	-99.000000
3166263.853000	38591192.600000	479.302000	1.299022	-55.000000	-33.000000	-99.000000
3166263.853000	38591202.600000	479.302000	1.296905	-55.000000	-33.000000	-99.000000
3166253.853000	38591212.600000	479.302000	1.298594	-55.000000	-33.000000	-99.000000
3166253.853000	38591222.600000	479.302000	1.296654	-55.000000	-33.000000	-99.000000
3166263.853000	38591212.600000	479.302000	1.295181	-55.000000	-33.000000	-99.000000
3166263.853000	38591222.600000	479.302000	1.293780	-55.000000	-33.000000	-99.000000
3166273.853000	38591192.600000	479.302000	1.292545	-55.000000	-33.000000	-99.000000
3166273.853000	38591202.600000	479.302000	1.291775	-55.000000	-33.000000	-99.000000
3166273.853000	38591212.600000	479.302000	1.291047	-55.000000	-33.000000	-99.000000
3166273.853000	38591222.600000	479.302000	1.290391	-55.000000	-33.000000	-99.000000
3166253.853000	38591232.600000	479.302000	1.295078	-55.000000	-33.000000	-99.000000
3166263.853000	38591232.600000	479.302000	1.292634	-55.000000	-33.000000	-99.000000
3166273.853000	38591232.600000	479.302000	1.289814	-55.000000	-33.000000	-99.000000
3166303.853000	38591192.600000	489.302000	0.995375	-55.000000	-33.000000	-99.000000
3166303.853000	38591202.600000	489.302000	0.994983	-55.000000	-33.000000	-99.000000
3166303.853000	38591212.600000	489.302000	0.994711	-55.000000	-33.000000	-99.000000
3166303.853000	38591222.600000	489.302000	0.994515	-55.000000	-33.000000	-99.000000
3166313.853000	38591192.600000	479.302000	0.992820	-55.000000	-33.000000	-99.000000
3166313.853000	38591192.600000	489.302000	0.966955	-55.000000	-33.000000	-99.000000
3166313.853000	38591202.600000	479.302000	0.993052	-55.000000	-33.000000	-99.000000
3166313.853000	38591202.600000	489.302000	0.953196	-55.000000	-33.000000	-99.000000
3166323.853000	38591192.600000	479.302000	0.833353	-55.000000	-33.000000	-99.000000
3166323.853000	38591192.600000	489.302000	0.928048	-55.000000	-33.000000	-99.000000
3166323.853000	38591202.600000	479.302000	0.826004	-55.000000	-33.000000	-99.000000
3166323.853000	38591202.600000	489.302000	0.905849	-55.000000	-33.000000	-99.000000
3166313.853000	38591212.600000	479.302000	0.993204	-55.000000	-33.000000	-99.000000
3166313.853000	38591212.600000	489.302000	0.951939	-55.000000	-33.000000	-99.000000
3166313.853000	38591222.600000	479.302000	0.948963	-55.000000	-33.000000	-99.000000
3166313.853000	38591222.600000	489.302000	0.951087	-55.000000	-33.000000	-99.000000
3166323.853000	38591212.600000	479.302000	0.825987	-55.000000	-33.000000	-99.000000
3166323.853000	38591212.600000	489.302000	0.905904	-55.000000	-33.000000	-99.000000
3166323.853000	38591222.600000	479.302000	0.825974	-55.000000	-33.000000	-99.000000
3166323.853000	38591222.600000	489.302000	0.905944	-55.000000	-33.000000	-99.000000
3166303.853000	38591232.600000	489.302000	1.032298	-55.000000	-33.000000	-99.000000
3166313.853000	38591232.600000	479.302000	0.899187	-55.000000	-33.000000	-99.000000
3166313.853000	38591232.600000	489.302000	0.950499	-55.000000	-33.000000	-99.000000
3166323.853000	38591232.600000	479.302000	0.825964	-55.000000	-33.000000	-99.000000
3166323.853000	38591232.600000	489.302000	0.905974	-55.000000	-33.000000	-99.000000
3166333.853000	38591112.600000	399.302000	0.796062	-55.000000	-33.000000	-99.000000
3166333.853000	38591112.600000	409.302000	0.797843	-55.000000	-33.000000	-99.000000
3166333.853000	38591122.600000	399.302000	0.795013	-55.000000	-33.000000	-99.000000
3166333.853000	38591122.600000	409.302000	0.797509	-55.000000	-33.000000	-99.000000
3166343.853000	38591112.600000	399.302000	0.795359	-55.000000	-33.000000	-99.000000
3166343.853000	38591112.600000	409.302000	0.797621	-55.000000	-33.000000	-99.000000
3166343.853000	38591122.600000	399.302000	0.793366	-55.000000	-33.000000	-99.000000
3166343.853000	38591122.600000	409.302000	0.796915	-55.000000	-33.000000	-99.000000
3166333.853000	38591112.600000	419.302000	0.878888	-55.000000	-33.000000	-99.000000
3166333.853000	38591112.600000	429.302000	0.979296	-55.000000	-33.000000	-99.000000
3166333.853000	38591122.600000	419.302000	0.846483	-55.000000	-33.000000	-99.000000
3166333.853000	38591122.600000	429.302000	0.928119	-55.000000	-33.000000	-99.000000
3166343.853000	38591112.600000	419.302000	0.846417	-55.000000	-33.000000	-99.000000
3166343.853000	38591112.600000	429.302000	0.876462	-55.000000	-33.000000	-99.000000
3166343.853000	38591122.600000	419.302000	0.846794	-55.000000	-33.000000	-99.000000
3166343.853000	38591122.600000	429.302000	0.876456	-55.000000	-33.000000	-99.000000
3166333.853000	38591132.600000	399.302000	0.793808	-55.000000	-33.000000	-99.000000
3166333.853000	38591132.600000	409.302000	0.797088	-55.000000	-33.000000	-99.000000
3166333.853000	38591142.600000	399.302000	0.793224	-55.000000	-33.000000	-99.000000
3166333.853000	38591142.600000	409.302000	0.796871	-55.000000	-33.000000	-99.000000
3166343.853000	38591132.600000	399.302000	0.790189	-55.000000	-33.000000	-99.000000
3166343.853000	38591132.600000	409.302000	0.795487	-55.000000	-33.000000	-99.000000
3166343.853000	38591142.600000	399.302000	0.788067	-55.000000	-33.000000	-99.000000
3166343.853000	38591142.600000	409.302000	0.794263	-55.000000	-33.000000	-99.000000
3166333.853000	38591132.600000	419.302000	0.846715	-55.000000	-33.000000	-99.000000
3166333.853000	38591132.600000	429.302000	0.904510	-55.000000	-33.000000	-99.000000
3166333.853000	38591142.600000	419.302000	0.846842	-55.000000	-33.000000	-99.000000
3166333.853000	38591142.600000	429.302000	0.876452	-55.000000	-33.000000	-99.000000
3166343.853000	38591132.600000	419.302000	0.847542	-55.000000	-33.000000	-99.000000
3166343.853000	38591132.600000	429.302000	0.876471	-55.000000	-33.000000	-99.000000
3166343.853000	38591142.600000	419.302000	0.848192	-55.000000	-33.000000	-99.000000
3166343.853000	38591142.600000	429.302000	0.876522	-55.000000	-33.000000	-99.000000
3166353.853000	38591112.600000	399.302000	0.794885	-55.000000	-33.000000	-99.000000
3166353.853000	38591112.600000	409.302000	0.797463	-55.000000	-33.000000	-99.000000
3166353.853000	38591122.600000	399.302000	0.791952	-55.000000	-33.000000	-99.000000
3166353.853000	38591122.600000	409.302000	0.796328	-55.000000	-33.000000	-99.000000
3166363.853000	38591112.600000	399.302000	0.794990	-55.000000	-33.000000	-99.000000
3166363.853000	38591122.600000	399.302000	0.792292	-55.000000	-33.000000	-99.000000
3166353.853000	38591112.600000	419.302000	0.846500	-55.000000	-33.000000	-99.000000
3166353.853000	38591112.600000	429.302000	0.876460	-55.000000	-33.000000	-99.000000
3166353.853000	38591122.600000	419.302000	0.847095	-55.000000	-33.000000	-99.000000
3166353.853000	38591122.600000	429.302000	0.876458	-55.000000	-33.000000	-99.000000
3166363.853000	38591112.600000	419.302000	0.846481	-55.000000	-33.000000	-99.000000
3166363.853000	38591112.600000	429.302000	0.876461	-55.000000	-33.000000	-99.000000
3166363.853000	38591122.600000	419.302000	0.847020	-55.000000	-33.000000	-99.000000
3166363.853000	38591122.600000	429.302000	0.876457	-55.000000	-33.000000	-99.000000
3166353.853000	38591132.600000	399.302000	0.785448	-55.000000	-33.000000	-99.000000
3166353.853000	38591132.600000	409.302000	0.792268	-55.000000	-33.000000	-99.000000
3166353.853000	38591142.600000	399.302000	0.780345	-55.000000	-33.000000	-99.000000
3166353.853000	38591142.600000	409.302000	0.780198	-55.000000	-33.000000	-99.000000
3166363.853000	38591132.600000	399.302000	0.786798	-55.000000	-33.000000	-99.000000
3166363.853000	38591142.600000	399.302000	0.781831	-55.000000	-33.000000	-99.000000
3166353.853000	38591132.600000	419.302000	0.849174	-55.000000	-33.000000	-99.000000
3166353.853000	38591132.600000	429.302000	0.876708	-55.000000	-33.000000	-99.000000
3166353.853000	38591142.600000	419.302000	0.857435	-55.000000	-33.000000	-99.000000
3166353.853000	38591142.600000	429.302000	0.882607	-55.000000	-33.000000	-99.000000
3166363.853000	38591132.600000	419.302000	0.848614	-55.000000	-33.000000	-99.000000
3166363.853000	38591132.600000	429.302000	0.876591	-55.000000	-33.000000	-99.000000
3166363.853000	38591142.600000	419.302000	0.851616	-55.000000	-33.000000	-99.000000
3166363.853000	38591142.600000	429.302000	0.877667	-55.000000	-33.000000	-99.000000
3166333.853000	38591112.600000	439.302000	1.024641	-55.000000	-33.000000	-99.000000
3166333.853000	38591112.600000	449.302000	1.022483	-55.000000	-33.000000	-99.000000
3166333.853000	38591122.600000	439.302000	0.996844	-55.000000	-33.000000	-99.000000
3166333.853000	38591122.600000	449.302000	1.021596	-55.000000	-33.000000	-99.000000
3166343.853000	38591112.600000	439.302000	0.843780	-55.000000	-33.000000	-99.000000
3166343.853000	38591112.600000	449.302000	0.810334	-55.000000	-33.000000	-99.000000
3166343.853000	38591122.600000	439.302000	0.843569	-55.000000	-33.000000	-99.000000
3166343.853000	38591122.600000	449.302000	0.810013	-55.000000	-33.000000	-99.000000
3166333.853000	38591112.600000	459.302000	0.985337	-55.000000	-33.000000	-99.000000
3166333.853000	38591112.600000	469.302000	0.890659	-55.000000	-33.000000	-99.000000
3166333.853000	38591122.600000	459.302000	0.918039	-55.000000	-33.000000	-99.000000
3166333.853000	38591122.600000	469.302000	0.858549	-55.000000	-33.000000	-99.000000
3166343.853000	38591112.600000	459.302000	0.799769	-55.000000	-33.000000	-99.000000
3166343.853000	38591112.600000	469.302000	0.809900	-55.000000	-33.000000	-99.000000
3166343.853000	38591122.600000	459.302000	0.799585	-55.000000	-33.000000	-99.000000
3166343.853000	38591122.600000	469.302000	0.810096	-55.000000	-33.000000	-99.000000
3166333.853000	38591132.600000	439.302000	0.921682	-55.000000	-33.000000	-99.000000
3166333.853000	38591132.600000	449.302000	0.922528	-55.000000	-33.000000	-99.000000
3166333.853000	38591142.600000	439.302000	0.843532	-55.000000	-33.000000	-99.000000
3166333.853000	38591142.600000	449.302000	0.809972	-55.000000	-33.000000	-99.000000
3166343.853000	38591132.600000	439.302000	0.843221	-55.000000	-33.000000	-99.000000
3166343.853000	38591132.600000	449.302000	0.809359	-55.000000	-33.000000	-99.000000
3166343.853000	38591142.600000	439.302000	0.842996	-55.000000	-33.000000	-99.000000
3166343.853000	38591142.600000	449.302000	0.808784	-55.000000	-33.000000	-99.000000
3166333.853000	38591132.600000	459.302000	0.838671	-55.000000	-33.000000	-99.000000
3166333.853000	38591132.600000	469.302000	0.824992	-55.000000	-33.000000	-99.000000
3166333.853000	38591142.600000	459.302000	0.799569	-55.000000	-33.000000	-99.000000
3166333.853000	38591142.600000	469.302000	0.810126	-55.000000	-33.000000	-99.000000
3166343.853000	38591132.600000	459.302000	0.799225	-55.000000	-33.000000	-99.000000
3166343.853000	38591132.600000	469.302000	0.810454	-55.000000	-33.000000	-99.000000
3166343.853000	38591142.600000	459.302000	0.798918	-55.000000	-33.000000	-99.000000
3166343.853000	38591142.600000	469.302000	0.810740	-55.000000	-33.000000	-99.000000
3166353.853000	38591112.600000	439.302000	0.843733	-55.000000	-33.000000	-99.000000
3166353.853000	38591112.600000	449.302000	0.810264	-55.000000	-33.000000	-99.000000
3166353.853000	38591122.600000	439.302000	0.843421	-55.000000	-33.000000	-99.000000
3166353.853000	38591122.600000	449.302000	0.809751	-55.000000	-33.000000	-99.000000
3166363.853000	38591112.600000	439.302000	0.843744	-55.000000	-33.000000	-99.000000
3166363.853000	38591112.600000	449.302000	0.810280	-55.000000	-33.000000	-99.000000
3166363.853000	38591122.600000	439.302000	0.843457	-55.000000	-33.000000	-99.000000
3166363.853000	38591122.600000	449.302000	0.809817	-55.000000	-33.000000	-99.000000
3166353.853000	38591112.600000	459.302000	0.799728	-55.000000	-33.000000	-99.000000
3166353.853000	38591112.600000	469.302000	0.809944	-55.000000	-33.000000	-99.000000
3166353.853000	38591122.600000	459.302000	0.799438	-55.000000	-33.000000	-99.000000
3166353.853000	38591122.600000	469.302000	0.810243	-55.000000	-33.000000	-99.000000
3166363.853000	38591112.600000	459.302000	0.799737	-55.000000	-33.000000	-99.000000
3166363.853000	38591112.600000	469.302000	0.809934	-55.000000	-33.000000	-99.000000
3166363.853000	38591122.600000	459.302000	0.799474	-55.000000	-33.000000	-99.000000
3166363.853000	38591122.600000	469.302000	0.810207	-55.000000	-33.000000	-99.000000
3166353.853000	38591132.600000	439.302000	0.842868	-55.000000	-33.000000	-99.000000
3166353.853000	38591132.600000	449.302000	0.807945	-55.000000	-33.000000	-99.000000
3166353.853000	38591142.600000	439.302000	0.847389	-55.000000	-33.000000	-99.000000
3166353.853000	38591142.600000	449.302000	0.802466	-55.000000	-33.000000	-99.000000
3166363.853000	38591132.600000	439.302000	0.842927	-55.000000	-33.000000	-99.000000
3166363.853000	38591132.600000	449.302000	0.808420	-55.000000	-33.000000	-99.000000
3166363.853000	38591142.600000	439.302000	0.843275	-55.000000	-33.000000	-99.000000
3166363.853000	38591142.600000	449.302000	0.806028	-55.000000	-33.000000	-99.000000
3166353.853000	38591132.600000	459.302000	0.798466	-55.000000	-33.000000	-99.000000
3166353.853000	38591132.600000	469.302000	0.811088	-55.000000	-33.000000	-99.000000
3166353.853000	38591142.600000	459.302000	0.795799	-55.000000	-33.000000	-99.000000
3166353.853000	38591142.600000	469.302000	0.813493	-55.000000	-33.000000	-99.000000
3166363.853000	38591132.600000	459.302000	0.798719	-55.000000	-33.000000	-99.000000
3166363.853000	38591132.600000	469.302000	0.810890	-55.000000	-33.000000	-99.000000
3166363.853000	38591142.600000	459.302000	0.797447	-55.000000	-33.000000	-99.000000
3166363.853000	38591142.600000	469.302000	0.811861	-55.000000	-33.000000	-99.000000
3166333.853000	38591152.600000	399.302000	0.793876	-55.000000	-33.000000	-99.000000
3166333.853000	38591152.600000	409.302000	0.797123	-55.000000	-33.000000	-99.000000
3166333.853000	38591162.600000	399.302000	0.795091	-55.000000	-33.000000	-99.000000
3166333.853000	38591162.600000	409.302000	0.797550	-55.000000	-33.000000	-99.000000
3166343.853000	38591152.600000	399.302000	0.790386	-55.000000	-33.000000	-99.000000
3166343.853000	38591152.600000	409.302000	0.795609	-55.000000	-33.000000	-99.000000
3166343.853000	38591162.600000	399.302000	0.793523	-55.000000	-33.000000	-99.000000
3166343.853000	38591162.600000	409.302000	0.796997	-55.000000	-33.000000	-99.000000
3166333.853000	38591152.600000	419.302000	0.846718	-55.000000	-33.000000	-99.000000
3166333.853000	38591152.600000	429.302000	0.876451	-55.000000	-33.000000	-99.000000
3166333.853000	38591162.600000	419.302000	0.846492	-55.000000	-33.000000	-99.000000
3166333.853000	38591162.600000	429.302000	0.876455	-55.000000	-33.000000	-99.000000
3166343.853000	38591152.600000	419.302000	0.847524	-55.000000	-33.000000	-99.000000
3166343.853000	38591152.600000	429.302000	0.876462	-55.000000	-33.000000	-99.000000
3166343.853000	38591162.600000	419.302000	0.846798	-55.000000	-33.000000	-99.000000
3166343.853000	38591162.600000	429.302000	0.876448	-55.000000	-33.000000	-99.000000
3166333.853000	38591172.600000	399.302000	0.796125	-55.000000	-33.000000	-99.000000
3166333.853000	38591172.600000	409.302000	0.797877	-55.000000	-33.000000	-99.000000
3166333.853000	38591182.600000	399.302000	0.796834	-55.000000	-33.000000	-99.000000
3166333.853000	38591182.600000	409.302000	0.798083	-55.000000	-33.000000	-99.000000
3166343.853000	38591172.600000	399.302000	0.795456	-55.000000	-33.000000	-99.000000
3166343.853000	38591172.600000	409.302000	0.797671	-55.000000	-33.000000	-99.000000
3166343.853000	38591182.600000	399.302000	0.796528	-55.000000	-33.000000	-99.000000
3166343.853000	38591182.600000	409.302000	0.797997	-55.000000	-33.000000	-99.000000
3166333.853000	38591172.600000	419.302000	0.846312	-55.000000	-33.000000	-99.000000
3166333.853000	38591172.600000	429.302000	0.876460	-55.000000	-33.000000	-99.000000
3166333.853000	38591182.600000	419.302000	0.846196	-55.000000	-33.000000	-99.000000
3166333.853000	38591182.600000	429.302000	0.876464	-55.000000	-33.000000	-99.000000
3166343.853000	38591172.600000	419.302000	0.846430	-55.000000	-33.000000	-99.000000
3166343.853000	38591172.600000	429.302000	0.876456	-55.000000	-33.000000	-99.000000
3166343.853000	38591182.600000	419.302000	0.846247	-55.000000	-33.000000	-99.000000
3166343.853000	38591182.600000	429.302000	0.876462	-55.000000	-33.000000	-99.000000
3166353.853000	38591152.600000	399.302000	0.785930	-55.000000	-33.000000	-99.000000
3166353.853000	38591152.600000	409.302000	0.792716	-55.000000	-33.000000	-99.000000
3166353.853000	38591162.600000	399.302000	0.792198	-55.000000	-33.000000	-99.000000
3166353.853000	38591162.600000	409.302000	0.796464	-55.000000	-33.000000	-99.000000
3166363.853000	38591152.600000	399.302000	0.787185	-55.000000	-33.000000	-99.000000
3166363.853000	38591162.600000	399.302000	0.792514	-55.000000	-33.000000	-99.000000
3166353.853000	38591152.600000	419.302000	0.849031	-55.000000	-33.000000	-99.000000
3166353.853000	38591152.600000	429.302000	0.876652	-55.000000	-33.000000	-99.000000
3166353.853000	38591162.600000	419.302000	0.847088	-55.000000	-33.000000	-99.000000
3166353.853000	38591162.600000	429.302000	0.876448	-55.000000	-33.000000	-99.000000
3166363.853000	38591152.600000	419.302000	0.848528	-55.000000	-33.000000	-99.000000
3166363.853000	38591152.600000	429.302000	0.876560	-55.000000	-33.000000	-99.000000
3166363.853000	38591162.600000	419.302000	0.847016	-55.000000	-33.000000	-99.000000
3166363.853000	38591162.600000	429.302000	0.876447	-55.000000	-33.000000	-99.000000
3166353.853000	38591172.600000	399.302000	0.795009	-55.000000	-33.000000	-99.000000
3166353.853000	38591172.600000	409.302000	0.797526	-55.000000	-33.000000	-99.000000
3166353.853000	38591182.600000	399.302000	0.796349	-55.000000	-33.000000	-99.000000
3166353.853000	38591182.600000	409.302000	0.797945	-55.000000	-33.000000	-99.000000
3166363.853000	38591172.600000	399.302000	0.795107	-55.000000	-33.000000	-99.000000
3166363.853000	38591182.600000	399.302000	0.796387	-55.000000	-33.000000	-99.000000
3166353.853000	38591172.600000	419.302000	0.846512	-55.000000	-33.000000	-99.000000
3166353.853000	38591172.600000	429.302000	0.876453	-55.000000	-33.000000	-99.000000
3166353.853000	38591182.600000	419.302000	0.846277	-55.000000	-33.000000	-99.000000
3166353.853000	38591182.600000	429.302000	0.876461	-55.000000	-33.000000	-99.000000
3166363.853000	38591172.600000	419.302000	0.846494	-55.000000	-33.000000	-99.000000
3166363.853000	38591172.600000	429.302000	0.876454	-55.000000	-33.000000	-99.000000
3166363.853000	38591182.600000	419.302000	0.846271	-55.000000	-33.000000	-99.000000
3166363.853000	38591182.600000	429.302000	0.876461	-55.000000	-33.000000	-99.000000
3166333.853000	38591152.600000	439.302000	0.843593	-55.000000	-33.000000	-99.000000
3166333.853000	38591152.600000	449.302000	0.810080	-55.000000	-33.000000	-99.000000
3166333.853000	38591162.600000	439.302000	0.843719	-55.000000	-33.000000	-99.000000
3166333.853000	38591162.600000	449.302000	0.810273	-55.000000	-33.000000	-99.000000
3166343.853000	38591152.600000	439.302000	0.843204	-55.000000	-33.000000	-99.000000
3166343.853000	38591152.600000	449.302000	0.809374	-55.000000	-33.000000	-99.000000
3166343.853000	38591162.600000	439.302000	0.843543	-55.000000	-33.000000	-99.000000
3166343.853000	38591162.600000	449.302000	0.810011	-55.000000	-33.000000	-99.000000
3166333.853000	38591152.600000	459.302000	0.799633	-55.000000	-33.000000	-99.000000
3166333.853000	38591152.600000	469.302000	0.810065	-55.000000	-33.000000	-99.000000
3166333.853000	38591162.600000	459.302000	0.799745	-55.000000	-33.000000	-99.000000
3166333.853000	38591162.600000	469.302000	0.809946	-55.000000	-33.000000	-99.000000
3166343.853000	38591152.600000	459.302000	0.799242	-55.000000	-33.000000	-99.000000
3166343.853000	38591152.600000	469.302000	0.810460	-55.000000	-33.000000	-99.000000
3166343.853000	38591162.600000	459.302000	0.799597	-55.000000	-33.000000	-99.000000
3166343.853000	38591162.600000	469.302000	0.810109	-55.000000	-33.000000	-99.000000
3166333.853000	38591172.600000	439.302000	0.843827	-55.000000	-33.000000	-99.000000
3166333.853000	38591172.600000	449.302000	0.810424	-55.000000	-33.000000	-99.000000
3166333.853000	38591182.600000	439.302000	0.843900	-55.000000	-33.000000	-99.000000
3166333.853000	38591182.600000	449.302000	0.810520	-55.000000	-33.000000	-99.000000
3166343.853000	38591172.600000	439.302000	0.843753	-55.000000	-33.000000	-99.000000
3166343.853000	38591172.600000	449.302000	0.810325	-55.000000	-33.000000	-99.000000
3166343.853000	38591182.600000	439.302000	0.843867	-55.000000	-33.000000	-99.000000
3166343.853000	38591182.600000	449.302000	0.810478	-55.000000	-33.000000	-99.000000
3166333.853000	38591172.600000	459.302000	0.799833	-55.000000	-33.000000	-99.000000
3166333.853000	38591172.600000	469.302000	0.809849	-55.000000	-33.000000	-99.000000
3166333.853000	38591182.600000	459.302000	0.799889	-55.000000	-33.000000	-99.000000
3166333.853000	38591182.600000	469.302000	0.809784	-55.000000	-33.000000	-99.000000
3166343.853000	38591172.600000	459.302000	0.799777	-55.000000	-33.000000	-99.000000
3166343.853000	38591172.600000	469.302000	0.809914	-55.000000	-33.000000	-99.000000
3166343.853000	38591182.600000	459.302000	0.799865	-55.000000	-33.000000	-99.000000
3166343.853000	38591182.600000	469.302000	0.809813	-55.000000	-33.000000	-99.000000
3166353.853000	38591152.600000	439.302000	0.842825	-55.000000	-33.000000	-99.000000
3166353.853000	38591152.600000	449.302000	0.808048	-55.000000	-33.000000	-99.000000
3166353.853000	38591162.600000	439.302000	0.843391	-55.000000	-33.000000	-99.000000
3166353.853000	38591162.600000	449.302000	0.809758	-55.000000	-33.000000	-99.000000
3166363.853000	38591152.600000	439.302000	0.842899	-55.000000	-33.000000	-99.000000
3166363.853000	38591152.600000	449.302000	0.808486	-55.000000	-33.000000	-99.000000
3166363.853000	38591162.600000	439.302000	0.843428	-55.000000	-33.000000	-99.000000
3166363.853000	38591162.600000	449.302000	0.809821	-55.000000	-33.000000	-99.000000
3166353.853000	38591152.600000	459.302000	0.798526	-55.000000	-33.000000	-99.000000
3166353.853000	38591152.600000	469.302000	0.811080	-55.000000	-33.000000	-99.000000
3166353.853000	38591162.600000	459.302000	0.799457	-55.000000	-33.000000	-99.000000
3166353.853000	38591162.600000	469.302000	0.810257	-55.000000	-33.000000	-99.000000
3166363.853000	38591152.600000	459.302000	0.798761	-55.000000	-33.000000	-99.000000
3166363.853000	38591152.600000	469.302000	0.810889	-55.000000	-33.000000	-99.000000
3166363.853000	38591162.600000	459.302000	0.799492	-55.000000	-33.000000	-99.000000
3166363.853000	38591162.600000	469.302000	0.810220	-55.000000	-33.000000	-99.000000
3166353.853000	38591172.600000	439.302000	0.843703	-55.000000	-33.000000	-99.000000
3166353.853000	38591172.600000	449.302000	0.810255	-55.000000	-33.000000	-99.000000
3166353.853000	38591182.600000	439.302000	0.843847	-55.000000	-33.000000	-99.000000
3166353.853000	38591182.600000	449.302000	0.810453	-55.000000	-33.000000	-99.000000
3166363.853000	38591172.600000	439.302000	0.843714	-55.000000	-33.000000	-99.000000
3166363.853000	38591172.600000	449.302000	0.810271	-55.000000	-33.000000	-99.000000
3166363.853000	38591182.600000	439.302000	0.843852	-55.000000	-33.000000	-99.000000
3166363.853000	38591182.600000	449.302000	0.810458	-55.000000	-33.000000	-99.000000
3166353.853000	38591172.600000	459.302000	0.799738	-55.000000	-33.000000	-99.000000
3166353.853000	38591172.600000	469.302000	0.809959	-55.000000	-33.000000	-99.000000
3166353.853000	38591182.600000	459.302000	0.799851	-55.000000	-33.000000	-99.000000
3166353.853000	38591182.600000	469.302000	0.809830	-55.000000	-33.000000	-99.000000
3166363.853000	38591172.600000	459.302000	0.799746	-55.000000	-33.000000	-99.000000
3166363.853000	38591172.600000	469.302000	0.809949	-55.000000	-33.000000	-99.000000
3166363.853000	38591182.600000	459.302000	0.799854	-55.000000	-33.000000	-99.000000
3166363.853000	38591182.600000	469.302000	0.809826	-55.000000	-33.000000	-99.000000
3166373.853000	38591112.600000	429.302000	0.876463	-55.000000	-33.000000	-99.000000
3166373.853000	38591122.600000	429.302000	0.876457	-55.000000	-33.000000	-99.000000
3166373.853000	38591132.600000	429.302000	0.876457	-55.000000	-33.000000	-99.000000
3166373.853000	38591142.600000	429.302000	0.876467	-55.000000	-33.000000	-99.000000
3166373.853000	38591112.600000	439.302000	0.843803	-55.000000	-33.000000	-99.000000
3166373.853000	38591112.600000	449.302000	0.810366	-55.000000	-33.000000	-99.000000
3166373.853000	38591122.600000	439.302000	0.843630	-55.000000	-33.000000	-99.000000
3166373.853000	38591122.600000	449.302000	0.810111	-55.000000	-33.000000	-99.000000
3166373.853000	38591112.600000	459.302000	0.799788	-55.000000	-33.000000	-99.000000
3166373.853000	38591112.600000	469.302000	0.809880	-55.000000	-33.000000	-99.000000
3166373.853000	38591122.600000	459.302000	0.799642	-55.000000	-33.000000	-99.000000
3166373.853000	38591122.600000	469.302000	0.810038	-55.000000	-33.000000	-99.000000
3166373.853000	38591132.600000	439.302000	0.843373	-55.000000	-33.000000	-99.000000
3166373.853000	38591132.600000	449.302000	0.809676	-55.000000	-33.000000	-99.000000
3166373.853000	38591142.600000	439.302000	0.843211	-55.000000	-33.000000	-99.000000
3166373.853000	38591142.600000	449.302000	0.809363	-55.000000	-33.000000	-99.000000
3166373.853000	38591132.600000	459.302000	0.799400	-55.000000	-33.000000	-99.000000
3166373.853000	38591132.600000	469.302000	0.810289	-55.000000	-33.000000	-99.000000
3166373.853000	38591142.600000	459.302000	0.799232	-55.000000	-33.000000	-99.000000
3166373.853000	38591142.600000	469.302000	0.810459	-55.000000	-33.000000	-99.000000
3166373.853000	38591152.600000	429.302000	0.876451	-55.000000	-33.000000	-99.000000
3166373.853000	38591162.600000	429.302000	0.876450	-55.000000	-33.000000	-99.000000
3166373.853000	38591172.600000	429.302000	0.876457	-55.000000	-33.000000	-99.000000
3166373.853000	38591182.600000	429.302000	0.876463	-55.000000	-33.000000	-99.000000
3166373.853000	38591152.600000	439.302000	0.843357	-55.000000	-33.000000	-99.000000
3166373.853000	38591152.600000	449.302000	0.809681	-55.000000	-33.000000	-99.000000
3166373.853000	38591162.600000	439.302000	0.843606	-55.000000	-33.000000	-99.000000
3166373.853000	38591162.600000	449.302000	0.810107	-55.000000	-33.000000	-99.000000
3166373.853000	38591152.600000	459.302000	0.799411	-55.000000	-33.000000	-99.000000
3166373.853000	38591152.600000	469.302000	0.810295	-55.000000	-33.000000	-99.000000
3166373.853000	38591162.600000	459.302000	0.799651	-55.000000	-33.000000	-99.000000
3166373.853000	38591162.600000	469.302000	0.810050	-55.000000	-33.000000	-99.000000
3166373.853000	38591172.600000	439.302000	0.843777	-55.000000	-33.000000	-99.000000
3166373.853000	38591172.600000	449.302000	0.810357	-55.000000	-33.000000	-99.000000
3166373.853000	38591182.600000	439.302000	0.843877	-55.000000	-33.000000	-99.000000
3166373.853000	38591182.600000	449.302000	0.810491	-55.000000	-33.000000	-99.000000
3166373.853000	38591172.600000	459.302000	0.799795	-55.000000	-33.000000	-99.000000
3166373.853000	38591172.600000	469.302000	0.809893	-55.000000	-33.000000	-99.000000
3166373.853000	38591182.600000	459.302000	0.799873	-55.000000	-33.000000	-99.000000
3166373.853000	38591182.600000	469.302000	0.809804	-55.000000	-33.000000	-99.000000
3166333.853000	38591112.600000	479.302000	0.899472	-55.000000	-33.000000	-99.000000
3166333.853000	38591112.600000	489.302000	0.953164	-55.000000	-33.000000	-99.000000
3166333.853000	38591122.600000	479.302000	0.871461	-55.000000	-33.000000	-99.000000
3166333.853000	38591122.600000	489.302000	0.923165	-55.000000	-33.000000	-99.000000
3166343.853000	38591112.600000	479.302000	0.826270	-55.000000	-33.000000	-99.000000
3166343.853000	38591112.600000	489.302000	0.904948	-55.000000	-33.000000	-99.000000
3166343.853000	38591122.600000	479.302000	0.826527	-55.000000	-33.000000	-99.000000
3166343.853000	38591122.600000	489.302000	0.904062	-55.000000	-33.000000	-99.000000
3166333.853000	38591132.600000	479.302000	0.833424	-55.000000	-33.000000	-99.000000
3166333.853000	38591132.600000	489.302000	0.897072	-55.000000	-33.000000	-99.000000
3166333.853000	38591142.600000	479.302000	0.826550	-55.000000	-33.000000	-99.000000
3166333.853000	38591142.600000	489.302000	0.904003	-55.000000	-33.000000	-99.000000
3166343.853000	38591132.600000	479.302000	0.827019	-55.000000	-33.000000	-99.000000
3166343.853000	38591132.600000	489.302000	0.902266	-55.000000	-33.000000	-99.000000
3166343.853000	38591142.600000	479.302000	0.827427	-55.000000	-33.000000	-99.000000
3166343.853000	38591142.600000	489.302000	0.900675	-55.000000	-33.000000	-99.000000
3166353.853000	38591112.600000	479.302000	0.826328	-55.000000	-33.000000	-99.000000
3166353.853000	38591112.600000	489.302000	0.904749	-55.000000	-33.000000	-99.000000
3166353.853000	38591122.600000	479.302000	0.826730	-55.000000	-33.000000	-99.000000
3166353.853000	38591122.600000	489.302000	0.903329	-55.000000	-33.000000	-99.000000
3166363.853000	38591112.600000	479.302000	0.826315	-55.000000	-33.000000	-99.000000
3166363.853000	38591112.600000	489.302000	0.904794	-55.000000	-33.000000	-99.000000
3166363.853000	38591122.600000	479.302000	0.826680	-55.000000	-33.000000	-99.000000
3166363.853000	38591122.600000	489.302000	0.903514	-55.000000	-33.000000	-99.000000
3166353.853000	38591112.600000	499.302000	0.910753	-55.000000	-33.000000	-99.000000
3166353.853000	38591122.600000	499.302000	0.915239	-55.000000	-33.000000	-99.000000
3166363.853000	38591112.600000	499.302000	0.910608	-55.000000	-33.000000	-99.000000
3166363.853000	38591122.600000	499.302000	0.914685	-55.000000	-33.000000	-99.000000
3166353.853000	38591132.600000	479.302000	0.828008	-55.000000	-33.000000	-99.000000
3166353.853000	38591132.600000	489.302000	0.898169	-55.000000	-33.000000	-99.000000
3166353.853000	38591142.600000	479.302000	0.831416	-55.000000	-33.000000	-99.000000
3166353.853000	38591142.600000	489.302000	0.879124	-55.000000	-33.000000	-99.000000
3166363.853000	38591132.600000	479.302000	0.827684	-55.000000	-33.000000	-99.000000
3166363.853000	38591132.600000	489.302000	0.899580	-55.000000	-33.000000	-99.000000
3166363.853000	38591142.600000	479.302000	0.829294	-55.000000	-33.000000	-99.000000
3166363.853000	38591142.600000	489.302000	0.891941	-55.000000	-33.000000	-99.000000
3166353.853000	38591132.600000	499.302000	0.929129	-55.000000	-33.000000	-99.000000
3166353.853000	38591142.600000	499.302000	0.964501	-55.000000	-33.000000	-99.000000
3166363.853000	38591132.600000	499.302000	0.925647	-55.000000	-33.000000	-99.000000
3166363.853000	38591142.600000	499.302000	0.943047	-55.000000	-33.000000	-99.000000
3166333.853000	38591152.600000	479.302000	0.826462	-55.000000	-33.000000	-99.000000
3166333.853000	38591152.600000	489.302000	0.904322	-55.000000	-33.000000	-99.000000
3166333.853000	38591162.600000	479.302000	0.826305	-55.000000	-33.000000	-99.000000
3166333.853000	38591162.600000	489.302000	0.904866	-55.000000	-33.000000	-99.000000
3166343.853000	38591152.600000	479.302000	0.826998	-55.000000	-33.000000	-99.000000
3166343.853000	38591152.600000	489.302000	0.902384	-55.000000	-33.000000	-99.000000
3166343.853000	38591162.600000	479.302000	0.826512	-55.000000	-33.000000	-99.000000
3166343.853000	38591162.600000	489.302000	0.904161	-55.000000	-33.000000	-99.000000
3166333.853000	38591172.600000	479.302000	0.826180	-55.000000	-33.000000	-99.000000
3166333.853000	38591172.600000	489.302000	0.905283	-55.000000	-33.000000	-99.000000
3166333.853000	38591182.600000	479.302000	0.826099	-55.000000	-33.000000	-99.000000
3166333.853000	38591182.600000	489.302000	0.905547	-55.000000	-33.000000	-99.000000
3166343.853000	38591172.600000	479.302000	0.826260	-55.000000	-33.000000	-99.000000
3166343.853000	38591172.600000	489.302000	0.905021	-55.000000	-33.000000	-99.000000
3166343.853000	38591182.600000	479.302000	0.826133	-55.000000	-33.000000	-99.000000
3166343.853000	38591182.600000	489.302000	0.905437	-55.000000	-33.000000	-99.000000
3166353.853000	38591152.600000	479.302000	0.827939	-55.000000	-33.000000	-99.000000
3166353.853000	38591152.600000	489.302000	0.898533	-55.000000	-33.000000	-99.000000
3166353.853000	38591162.600000	479.302000	0.826706	-55.000000	-33.000000	-99.000000
3166353.853000	38591162.600000	489.302000	0.903477	-55.000000	-33.000000	-99.000000
3166363.853000	38591152.600000	479.302000	0.827634	-55.000000	-33.000000	-99.000000
3166363.853000	38591152.600000	489.302000	0.899844	-55.000000	-33.000000	-99.000000
3166363.853000	38591162.600000	479.302000	0.826658	-55.000000	-33.000000	-99.000000
3166363.853000	38591162.600000	489.302000	0.903648	-55.000000	-33.000000	-99.000000
3166353.853000	38591152.600000	499.302000	0.928692	-55.000000	-33.000000	-99.000000
3166353.853000	38591162.600000	499.302000	0.915166	-55.000000	-33.000000	-99.000000
3166363.853000	38591152.600000	499.302000	0.925355	-55.000000	-33.000000	-99.000000
3166363.853000	38591162.600000	499.302000	0.914626	-55.000000	-33.000000	-99.000000
3166353.853000	38591172.600000	479.302000	0.826315	-55.000000	-33.000000	-99.000000
3166353.853000	38591172.600000	489.302000	0.904837	-55.000000	-33.000000	-99.000000
3166353.853000	38591182.600000	479.302000	0.826154	-55.000000	-33.000000	-99.000000
3166353.853000	38591182.600000	489.302000	0.905371	-55.000000	-33.000000	-99.000000
3166363.853000	38591172.600000	479.302000	0.826303	-55.000000	-33.000000	-99.000000
3166363.853000	38591172.600000	489.302000	0.904879	-55.000000	-33.000000	-99.000000
3166363.853000	38591182.600000	479.302000	0.826150	-55.000000	-33.000000	-99.000000
3166363.853000	38591182.600000	489.302000	0.905385	-55.000000	-33.000000	-99.000000
3166353.853000	38591172.600000	499.302000	0.910758	-55.000000	-33.000000	-99.000000
3166353.853000	38591182.600000	499.302000	0.908889	-55.000000	-33.000000	-99.000000
3166363.853000	38591172.600000	499.302000	0.910614	-55.000000	-33.000000	-99.000000
3166363.853000	38591182.600000	499.302000	0.908837	-55.000000	-33.000000	-99.000000
3166373.853000	38591112.600000	479.302000	0.826242	-55.000000	-33.000000	-99.000000
3166373.853000	38591112.600000	489.302000	0.905041	-55.000000	-33.000000	-99.000000
3166373.853000	38591122.600000	479.302000	0.826449	-55.000000	-33.000000	-99.000000
3166373.853000	38591122.600000	489.302000	0.904338	-55.000000	-33.000000	-99.000000
3166383.853000	38591112.600000	489.302000	0.905316	-55.000000	-33.000000	-99.000000
3166383.853000	38591122.600000	489.302000	0.904992	-55.000000	-33.000000	-99.000000
3166373.853000	38591112.600000	499.302000	0.909795	-55.000000	-33.000000	-99.000000
3166373.853000	38591122.600000	499.302000	0.912132	-55.000000	-33.000000	-99.000000
3166383.853000	38591112.600000	499.302000	0.908869	-55.000000	-33.000000	-99.000000
3166383.853000	38591122.600000	499.302000	0.909999	-55.000000	-33.000000	-99.000000
3166373.853000	38591132.600000	479.302000	0.826783	-55.000000	-33.000000	-99.000000
3166373.853000	38591132.600000	489.302000	0.903152	-55.000000	-33.000000	-99.000000
3166373.853000	38591142.600000	479.302000	0.827011	-55.000000	-33.000000	-99.000000
3166373.853000	38591142.600000	489.302000	0.902316	-55.000000	-33.000000	-99.000000
3166383.853000	38591132.600000	489.302000	0.904626	-55.000000	-33.000000	-99.000000
3166383.853000	38591142.600000	489.302000	0.904453	-55.000000	-33.000000	-99.000000
3166373.853000	38591132.600000	499.302000	0.915866	-55.000000	-33.000000	-99.000000
3166373.853000	38591142.600000	499.302000	0.918428	-55.000000	-33.000000	-99.000000
3166383.853000	38591132.600000	499.302000	0.911261	-55.000000	-33.000000	-99.000000
3166383.853000	38591142.600000	499.302000	0.911884	-55.000000	-33.000000	-99.000000
3166373.853000	38591152.600000	479.302000	0.826769	-55.000000	-33.000000	-99.000000
3166373.853000	38591152.600000	489.302000	0.903234	-55.000000	-33.000000	-99.000000
3166373.853000	38591162.600000	479.302000	0.826436	-55.000000	-33.000000	-99.000000
3166373.853000	38591162.600000	489.302000	0.904420	-55.000000	-33.000000	-99.000000
3166383.853000	38591152.600000	489.302000	0.904659	-55.000000	-33.000000	-99.000000
3166383.853000	38591162.600000	489.302000	0.905039	-55.000000	-33.000000	-99.000000
3166373.853000	38591152.600000	499.302000	0.915820	-55.000000	-33.000000	-99.000000
3166373.853000	38591162.600000	499.302000	0.912120	-55.000000	-33.000000	-99.000000
3166383.853000	38591152.600000	499.302000	0.911260	-55.000000	-33.000000	-99.000000
3166383.853000	38591162.600000	499.302000	0.910007	-55.000000	-33.000000	-99.000000
3166373.853000	38591172.600000	479.302000	0.826234	-55.000000	-33.000000	-99.000000
3166373.853000	38591172.600000	489.302000	0.905107	-55.000000	-33.000000	-99.000000
3166373.853000	38591182.600000	479.302000	0.826123	-55.000000	-33.000000	-99.000000
3166373.853000	38591182.600000	489.302000	0.905471	-55.000000	-33.000000	-99.000000
3166383.853000	38591172.600000	489.302000	0.905363	-55.000000	-33.000000	-99.000000
3166383.853000	38591182.600000	489.302000	0.905585	-55.000000	-33.000000	-99.000000
3166373.853000	38591172.600000	499.302000	0.909809	-55.000000	-33.000000	-99.000000
3166373.853000	38591182.600000	499.302000	0.908520	-55.000000	-33.000000	-99.000000
3166383.853000	38591172.600000	499.302000	0.908887	-55.000000	-33.000000	-99.000000
3166383.853000	38591182.600000	499.302000	0.908092	-55.000000	-33.000000	-99.000000
3166333.853000	38591192.600000	399.302000	0.797299	-55.000000	-33.000000	-99.000000
3166333.853000	38591192.600000	409.302000	0.798212	-55.000000	-33.000000	-99.000000
3166333.853000	38591202.600000	399.302000	0.797607	-55.000000	-33.000000	-99.000000
3166333.853000	38591202.600000	409.302000	0.798294	-55.000000	-33.000000	-99.000000
3166343.853000	38591192.600000	399.302000	0.797146	-55.000000	-33.000000	-99.000000
3166343.853000	38591192.600000	409.302000	0.798171	-55.000000	-33.000000	-99.000000
3166343.853000	38591202.600000	399.302000	0.797524	-55.000000	-33.000000	-99.000000
3166343.853000	38591202.600000	409.302000	0.798272	-55.000000	-33.000000	-99.000000
3166333.853000	38591192.600000	419.302000	0.846122	-55.000000	-33.000000	-99.000000
3166333.853000	38591192.600000	429.302000	0.876468	-55.000000	-33.000000	-99.000000
3166333.853000	38591202.600000	419.302000	0.846074	-55.000000	-33.000000	-99.000000
3166333.853000	38591202.600000	429.302000	0.876470	-55.000000	-33.000000	-99.000000
3166343.853000	38591192.600000	419.302000	0.846147	-55.000000	-33.000000	-99.000000
3166343.853000	38591192.600000	429.302000	0.876466	-55.000000	-33.000000	-99.000000
3166343.853000	38591202.600000	419.302000	0.846087	-55.000000	-33.000000	-99.000000
3166343.853000	38591202.600000	429.302000	0.876469	-55.000000	-33.000000	-99.000000
3166333.853000	38591212.600000	399.302000	0.797817	-55.000000	-33.000000	-99.000000
3166333.853000	38591212.600000	409.302000	0.798349	-55.000000	-33.000000	-99.000000
3166333.853000	38591222.600000	399.302000	0.797965	-55.000000	-33.000000	-99.000000
3166333.853000	38591222.600000	409.302000	0.798387	-55.000000	-33.000000	-99.000000
3166343.853000	38591212.600000	399.302000	0.797769	-55.000000	-33.000000	-99.000000
3166343.853000	38591212.600000	409.302000	0.798336	-55.000000	-33.000000	-99.000000
3166343.853000	38591222.600000	399.302000	0.797935	-55.000000	-33.000000	-99.000000
3166343.853000	38591222.600000	409.302000	0.798379	-55.000000	-33.000000	-99.000000
3166333.853000	38591212.600000	419.302000	0.846042	-55.000000	-33.000000	-99.000000
3166333.853000	38591212.600000	429.302000	0.876471	-55.000000	-33.000000	-99.000000
3166333.853000	38591222.600000	419.302000	0.846020	-55.000000	-33.000000	-99.000000
3166333.853000	38591222.600000	429.302000	0.876472	-55.000000	-33.000000	-99.000000
3166343.853000	38591212.600000	419.302000	0.846050	-55.000000	-33.000000	-99.000000
3166343.853000	38591212.600000	429.302000	0.876471	-55.000000	-33.000000	-99.000000
3166343.853000	38591222.600000	419.302000	0.846024	-55.000000	-33.000000	-99.000000
3166343.853000	38591222.600000	429.302000	0.876472	-55.000000	-33.000000	-99.000000
3166353.853000	38591192.600000	399.302000	0.797063	-55.000000	-33.000000	-99.000000
3166353.853000	38591192.600000	409.302000	0.798148	-55.000000	-33.000000	-99.000000
3166353.853000	38591202.600000	399.302000	0.797481	-55.000000	-33.000000	-99.000000
3166353.853000	38591202.600000	409.302000	0.798261	-55.000000	-33.000000	-99.000000
3166363.853000	38591192.600000	399.302000	0.797080	-55.000000	-33.000000	-99.000000
3166363.853000	38591202.600000	399.302000	0.797490	-55.000000	-33.000000	-99.000000
3166353.853000	38591192.600000	419.302000	0.846160	-55.000000	-33.000000	-99.000000
3166353.853000	38591192.600000	429.302000	0.876466	-55.000000	-33.000000	-99.000000
3166353.853000	38591202.600000	419.302000	0.846094	-55.000000	-33.000000	-99.000000
3166353.853000	38591202.600000	429.302000	0.876469	-55.000000	-33.000000	-99.000000
3166363.853000	38591192.600000	419.302000	0.846158	-55.000000	-33.000000	-99.000000
3166363.853000	38591192.600000	429.302000	0.876466	-55.000000	-33.000000	-99.000000
3166363.853000	38591202.600000	419.302000	0.846093	-55.000000	-33.000000	-99.000000
3166363.853000	38591202.600000	429.302000	0.876469	-55.000000	-33.000000	-99.000000
3166353.853000	38591212.600000	399.302000	0.797744	-55.000000	-33.000000	-99.000000
3166353.853000	38591212.600000	409.302000	0.798330	-55.000000	-33.000000	-99.000000
3166353.853000	38591222.600000	399.302000	0.797920	-55.000000	-33.000000	-99.000000
3166353.853000	38591222.600000	409.302000	0.798375	-55.000000	-33.000000	-99.000000
3166363.853000	38591212.600000	399.302000	0.797749	-55.000000	-33.000000	-99.000000
3166363.853000	38591222.600000	399.302000	0.797923	-55.000000	-33.000000	-99.000000
3166353.853000	38591212.600000	419.302000	0.846054	-55.000000	-33.000000	-99.000000
3166353.853000	38591212.600000	429.302000	0.876471	-55.000000	-33.000000	-99.000000
3166353.853000	38591222.600000	419.302000	0.846027	-55.000000	-33.000000	-99.000000
3166353.853000	38591222.600000	429.302000	0.876472	-55.000000	-33.000000	-99.000000
3166363.853000	38591212.600000	419.302000	0.846053	-55.000000	-33.000000	-99.000000
3166363.853000	38591212.600000	429.302000	0.876471	-55.000000	-33.000000	-99.000000
3166363.853000	38591222.600000	419.302000	0.846026	-55.000000	-33.000000	-99.000000
3166363.853000	38591222.600000	429.302000	0.876472	-55.000000	-33.000000	-99.000000
[truncated: 10,894 more rows]
